# Supplementary material for: Transcriptomics, Targeted Metabolomics and Gene Expression of Blackberry Leaves and Fruits Indicate Flavonoid Metabolic Flux from Leaf to Red Fruit
Source: Front Plant Sci. 2017 Apr 6;8:472. doi: 10.3389/fpls.2017.00472 (PMC5382209; doi:10.3389/fpls.2017.00472)
Supplement: Supplementary file 1 [file DataSheet1.XLSX]

## Sheet: Topblast genes sobrexpresados (
Sequence name	Sequence desc.	Sequence length	Hit desc.	Hit ACC	E-Value	Similarity	Bit-Score	Alignment length	Positives
gene14755-v1.0-hybrid|gene14755-v1.0-hybrid|Fragaria	zinc-finger homeodomain 6-like	1077	gi|470102906|ref|XP_004287891.1|PREDICTED: zinc-finger homeodomain protein 6-like [Fragaria vesca subsp. vesca]	XP_004287891	3.31899e-153	100	448.358	358	358
gene15156-v1.0-hybrid|gene15156-v1.0-hybrid|Fragaria	zinc-finger homeodomain 6	1029	gi|764546242|ref|XP_004293203.2|PREDICTED: zinc-finger homeodomain protein 6 [Fragaria vesca subsp. vesca]	XP_004293203	0	100	530.406	330	330
gene29103-v1.0-hybrid|gene29103-v1.0-hybrid|Fragaria	zinc-finger homeodomain 4-like	1152	gi|470131381|ref|XP_004301574.1|PREDICTED: zinc-finger homeodomain protein 4-like [Fragaria vesca subsp. vesca]	XP_004301574	4.68461e-178	100	513.842	383	383
gene01920-v1.0-hybrid|gene01920-v1.0-hybrid|Fragaria	zinc-finger homeodomain 1-like	804	gi|470104119|ref|XP_004288462.1|PREDICTED: zinc-finger homeodomain protein 1-like [Fragaria vesca subsp. vesca]	XP_004288462	4.65074e-118	100	352.058	251	251
gene12605-v1.0-hybrid|gene12605-v1.0-hybrid|Fragaria	zinc finger with UFM1-specific peptidase domain	2251	gi|764635820|ref|XP_011470154.1|PREDICTED: LOW QUALITY PROTEIN: zinc finger with UFM1-specific peptidase domain protein [Fragaria vesca subsp. vesca]	XP_011470154	4.3606e-151	59.5556	460.685	450	268
gene03970-v1.0-hybrid|gene03970-v1.0-hybrid|Fragaria	zinc finger ZAT9	9444	gi|470142530|ref|XP_004306958.1|PREDICTED: zinc finger protein ZAT9 [Fragaria vesca subsp. vesca]	XP_004306958	1.12075e-180	100	573.933	404	404
gene23423-v1.0-hybrid|gene23423-v1.0-hybrid|Fragaria	zinc finger ZAT5-like	1158	gi|764631064|ref|XP_011469606.1|PREDICTED: zinc finger protein ZAT5-like [Fragaria vesca subsp. vesca]	XP_011469606	4.76655e-172	100	498.434	365	365
gene19677-v1.0-hybrid|gene19677-v1.0-hybrid|Fragaria	zinc finger ZAT4-like	1479	gi|764523805|ref|XP_004292041.2|PREDICTED: zinc finger protein ZAT4-like [Fragaria vesca subsp. vesca]	XP_004292041	0	100	926.776	492	492
gene19387-v1.0-hybrid|gene19387-v1.0-hybrid|Fragaria	zinc finger MYM-type 1-like	6720	gi|470145344|ref|XP_004308301.1|PREDICTED: zinc finger MYM-type protein 1-like [Fragaria vesca subsp. vesca]	XP_004308301	0	95.9368	796.193	443	425
gene13447-v1.0-hybrid|gene13447-v1.0-hybrid|Fragaria	zinc finger MYM-type 1-like	4735	gi|764579086|ref|XP_011463568.1|PREDICTED: zinc finger MYM-type protein 1-like [Fragaria vesca subsp. vesca]	XP_011463568	0	98.7179	746.888	390	385
gene06083-v1.0-hybrid|gene06083-v1.0-hybrid|Fragaria	zinc finger MYM-type 1-like	2025	gi|764548489|ref|XP_011459818.1|PREDICTED: zinc finger MYM-type protein 1-like [Fragaria vesca subsp. vesca]	XP_011459818	0	93.6236	1179.85	643	602
gene04361-v1.0-hybrid|gene04361-v1.0-hybrid|Fragaria	zinc finger MYM-type 1-like	6815	gi|764621461|ref|XP_011468653.1|PREDICTED: zinc finger MYM-type protein 1-like [Fragaria vesca subsp. vesca]	XP_011468653	0	100	1058.51	559	559
gene34895-v1.0-hybrid|gene34895-v1.0-hybrid|Fragaria	zinc finger MYM-type 1-like	498	gi|764548489|ref|XP_011459818.1|PREDICTED: zinc finger MYM-type protein 1-like [Fragaria vesca subsp. vesca]	XP_011459818	4.0871e-106	97.5758	331.643	165	161
gene34237-v1.0-hybrid|gene34237-v1.0-hybrid|Fragaria	zinc finger MYM-type 1-like	423	gi|470145344|ref|XP_004308301.1|PREDICTED: zinc finger MYM-type protein 1-like [Fragaria vesca subsp. vesca]	XP_004308301	1.38671e-66	87.3239	226.098	142	124
gene00130-v1.0-hybrid|gene00130-v1.0-hybrid|Fragaria	zinc finger MYM-type 1-like	1265	gi|645232066|ref|XP_008222691.1|PREDICTED: zinc finger MYM-type protein 1-like [Prunus mume]	XP_008222691	2.64527e-17	76.087	65.0846	46	35
gene22049-v1.0-hybrid|gene22049-v1.0-hybrid|Fragaria	zinc finger MYM-type 1-like	4951	gi|470145344|ref|XP_004308301.1|PREDICTED: zinc finger MYM-type protein 1-like [Fragaria vesca subsp. vesca]	XP_004308301	0	90.6198	997.268	597	541
gene05297-v1.0-hybrid|gene05297-v1.0-hybrid|Fragaria	zinc finger MYM-type 1-like	7478	gi|1021554034|ref|XP_016168373.1|PREDICTED: zinc finger MYM-type protein 1-like [Arachis ipaensis]	XP_016168373	6.44743e-126	75.3333	195.667	150	113
gene01014-v1.0-hybrid|gene01014-v1.0-hybrid|Fragaria	zinc finger MYM-type 1-like	3655	gi|764621461|ref|XP_011468653.1|PREDICTED: zinc finger MYM-type protein 1-like [Fragaria vesca subsp. vesca]	XP_011468653	1.12651e-43	94.6565	179.874	131	124
gene27669-v1.0-hybrid|gene27669-v1.0-hybrid|Fragaria	zinc finger MYM-type 1	2484	gi|470124117|ref|XP_004298063.1|PREDICTED: zinc finger MYM-type protein 1 [Fragaria vesca subsp. vesca]	XP_004298063	0	100	1661.35	827	827
gene03731-v1.0-hybrid|gene03731-v1.0-hybrid|Fragaria	zinc finger JAGGED	3978	gi|764582295|ref|XP_011464110.1|PREDICTED: zinc finger protein JAGGED [Fragaria vesca subsp. vesca]	XP_011464110	2.59091e-71	99.4764	236.884	191	190
gene02504-v1.0-hybrid|gene02504-v1.0-hybrid|Fragaria	zinc finger HIT domain-containing 2 isoform X1	492	gi|657964913|ref|XP_008374094.1|PREDICTED: zinc finger HIT domain-containing protein 2 isoform X1 [Malus domestica]	XP_008374094	1.35321e-46	81.0811	162.155	111	90
gene20410-v1.0-hybrid|gene20410-v1.0-hybrid|Fragaria	zinc finger HIT domain-containing 2	2034	gi|470122155|ref|XP_004297114.1|PREDICTED: zinc finger HIT domain-containing protein 2 [Fragaria vesca subsp. vesca]	XP_004297114	3.78221e-144	99.6644	439.499	298	297
gene03742-v1.0-hybrid|gene03742-v1.0-hybrid|Fragaria	zinc finger CONSTANS-LIKE 16	1473	gi|470126196|ref|XP_004299078.1|PREDICTED: zinc finger protein CONSTANS-LIKE 16 [Fragaria vesca subsp. vesca]	XP_004299078	0	91.8367	835.484	490	450
gene00355-v1.0-hybrid|gene00355-v1.0-hybrid|Fragaria	zinc finger CONSTANS-LIKE 14-like	1192	gi|470149184|ref|XP_004310121.1|PREDICTED: zinc finger protein CONSTANS-LIKE 14-like [Fragaria vesca subsp. vesca]	XP_004310121	2.74737e-49	94.2529	174.481	87	82
gene31805-v1.0-hybrid|gene31805-v1.0-hybrid|Fragaria	zinc finger CONSTANS-LIKE 1-like	1923	gi|470129818|ref|XP_004300805.1|PREDICTED: zinc finger protein CONSTANS-LIKE 1-like [Fragaria vesca subsp. vesca]	XP_004300805	8.90068e-124	100	363.229	208	208
gene17858-v1.0-hybrid|gene17858-v1.0-hybrid|Fragaria	zinc finger CCHC domain-containing 9-like	405	gi|764521424|ref|XP_011470105.1|PREDICTED: zinc finger CCHC domain-containing protein 9-like [Fragaria vesca subsp. vesca]	XP_011470105	2.36569e-16	54.7445	81.2629	137	75
gene18578-v1.0-hybrid|gene18578-v1.0-hybrid|Fragaria	zinc finger CCHC domain-containing 9-like	1865	gi|764521424|ref|XP_011470105.1|PREDICTED: zinc finger CCHC domain-containing protein 9-like [Fragaria vesca subsp. vesca]	XP_011470105	1.56192e-12	54.0816	76.6406	98	53
gene21161-v1.0-hybrid|gene21161-v1.0-hybrid|Fragaria	zinc finger CCCH domain-containing 54	732	gi|764634904|ref|XP_011470040.1|PREDICTED: zinc finger CCCH domain-containing protein 54 [Fragaria vesca subsp. vesca]	XP_011470040	0	100	512.686	243	243
gene29236-v1.0-hybrid|gene29236-v1.0-hybrid|Fragaria	zinc finger CCCH domain-containing 5	8488	gi|764588667|ref|XP_004300010.2|PREDICTED: zinc finger CCCH domain-containing protein 5 [Fragaria vesca subsp. vesca]	XP_004300010	0	98.8453	698.738	433	428
gene09246-v1.0-hybrid|gene09246-v1.0-hybrid|Fragaria	zinc finger CCCH domain-containing 49-like	675	gi|470146032|ref|XP_004308634.1|PREDICTED: zinc finger CCCH domain-containing protein 49-like [Fragaria vesca subsp. vesca]	XP_004308634	2.64551e-133	93.722	392.504	223	209
gene09258-v1.0-hybrid|gene09258-v1.0-hybrid|Fragaria	zinc finger CCCH domain-containing 49-like	1107	gi|470146032|ref|XP_004308634.1|PREDICTED: zinc finger CCCH domain-containing protein 49-like [Fragaria vesca subsp. vesca]	XP_004308634	0	100	737.258	368	368
gene13339-v1.0-hybrid|gene13339-v1.0-hybrid|Fragaria	zinc finger CCCH domain-containing 48	4275	gi|470144981|ref|XP_004308123.1|PREDICTED: zinc finger CCCH domain-containing protein 48 [Fragaria vesca subsp. vesca]	XP_004308123	3.80571e-91	86.5741	313.923	216	187
gene11867-v1.0-hybrid|gene11867-v1.0-hybrid|Fragaria	zinc finger CCCH domain-containing 44-like [Fragaria vesca vesca]	1656	gi|470102001|ref|XP_004287448.1|PREDICTED: zinc finger CCCH domain-containing protein 44-like [Fragaria vesca subsp. vesca]gi|764508735|ref|XP_011459086.1|PREDICTED: zinc finger CCCH domain-containing protein 44-like [Fragaria vesca subsp. vesca]	XP_004287448, XP_011459086	0	100	1114.37	544	544
gene16904-v1.0-hybrid|gene16904-v1.0-hybrid|Fragaria	zinc finger CCCH domain-containing 44-like [Fragaria vesca vesca]	697	gi|470102001|ref|XP_004287448.1|PREDICTED: zinc finger CCCH domain-containing protein 44-like [Fragaria vesca subsp. vesca]gi|764508735|ref|XP_011459086.1|PREDICTED: zinc finger CCCH domain-containing protein 44-like [Fragaria vesca subsp. vesca]	XP_004287448, XP_011459086	4.64991e-95	93.0233	300.827	172	160
gene00294-v1.0-hybrid|gene00294-v1.0-hybrid|Fragaria	zinc finger CCCH domain-containing 44-like	1368	gi|470138342|ref|XP_004304916.1|PREDICTED: zinc finger CCCH domain-containing protein 44-like [Fragaria vesca subsp. vesca]	XP_004304916	0	100	898.656	455	455
gene20982-v1.0-hybrid|gene20982-v1.0-hybrid|Fragaria	zinc finger CCCH domain-containing 29-like	1968	gi|470144003|ref|XP_004307656.1|PREDICTED: zinc finger CCCH domain-containing protein 29-like [Fragaria vesca subsp. vesca]	XP_004307656	0	100	1164.83	655	655
gene09283-v1.0-hybrid|gene09283-v1.0-hybrid|Fragaria	zinc finger CCCH domain-containing 2-like	1215	gi|470130664|ref|XP_004301223.1|PREDICTED: zinc finger CCCH domain-containing protein 2-like [Fragaria vesca subsp. vesca]	XP_004301223	0	100	694.115	404	404
gene28858-v1.0-hybrid|gene28858-v1.0-hybrid|Fragaria	zinc finger CCCH domain-containing 15	537	gi|764582037|ref|XP_011464074.1|PREDICTED: zinc finger CCCH domain-containing protein 15 [Fragaria vesca subsp. vesca]	XP_011464074	6.77949e-30	85.4701	123.25	117	100
gene00398-v1.0-hybrid|gene00398-v1.0-hybrid|Fragaria	zinc finger CCCH domain-containing 11-like	1111	gi|470143533|ref|XP_004307428.1|PREDICTED: zinc finger CCCH domain-containing protein 11-like [Fragaria vesca subsp. vesca]	XP_004307428	7.39235e-24	83.5443	110.923	79	66
gene35120-v1.0-hybrid|gene35120-v1.0-hybrid|Fragaria	zinc finger BED domain-containing RICESLEEPER 3-like	654	gi|764642755|ref|XP_011471018.1|PREDICTED: zinc finger BED domain-containing protein RICESLEEPER 3-like [Fragaria vesca subsp. vesca]	XP_011471018	2.82735e-24	91.3793	107.457	58	53
gene04367-v1.0-hybrid|gene04367-v1.0-hybrid|Fragaria	zinc finger BED domain-containing RICESLEEPER 3-like	2296	gi|764621472|ref|XP_011468655.1|PREDICTED: zinc finger BED domain-containing protein RICESLEEPER 3-like [Fragaria vesca subsp. vesca]	XP_011468655	0	91.2946	834.713	448	409
gene18045-v1.0-hybrid|gene18045-v1.0-hybrid|Fragaria	zinc finger BED domain-containing RICESLEEPER 2-like	2925	gi|764567036|ref|XP_011462097.1|PREDICTED: zinc finger BED domain-containing protein RICESLEEPER 2-like [Fragaria vesca subsp. vesca]	XP_011462097	5.76377e-30	76.4045	120.553	89	68
gene17014-v1.0-hybrid|gene17014-v1.0-hybrid|Fragaria	zinc finger BED domain-containing RICESLEEPER 2-like	2781	gi|764547398|ref|XP_011459655.1|PREDICTED: zinc finger BED domain-containing protein RICESLEEPER 2-like [Fragaria vesca subsp. vesca]	XP_011459655	1.67245e-140	71.897	430.639	427	307
gene09773-v1.0-hybrid|gene09773-v1.0-hybrid|Fragaria	zinc finger BED domain-containing RICESLEEPER 2-like	4424	gi|764567036|ref|XP_011462097.1|PREDICTED: zinc finger BED domain-containing protein RICESLEEPER 2-like [Fragaria vesca subsp. vesca]	XP_011462097	3.16142e-178	65.5285	568.155	615	403
gene24499-v1.0-hybrid|gene24499-v1.0-hybrid|Fragaria	zinc finger BED domain-containing RICESLEEPER 2-like	4502	gi|764638741|ref|XP_011470501.1|PREDICTED: zinc finger BED domain-containing protein RICESLEEPER 2-like [Fragaria vesca subsp. vesca]	XP_011470501	1.13533e-88	84.5528	194.512	123	104
gene27290-v1.0-hybrid|gene27290-v1.0-hybrid|Fragaria	zinc finger BED domain-containing RICESLEEPER 2-like	265	gi|694411384|ref|XP_009334057.1|PREDICTED: zinc finger BED domain-containing protein RICESLEEPER 2-like [Pyrus x bretschneideri]	XP_009334057	1.76272e-13	75.4386	75.485	57	43
gene32659-v1.0-hybrid|gene32659-v1.0-hybrid|Fragaria	zinc finger BED domain-containing RICESLEEPER 2-like	917	gi|764594619|ref|XP_011465667.1|PREDICTED: zinc finger BED domain-containing protein RICESLEEPER 2-like [Fragaria vesca subsp. vesca]	XP_011465667	7.72394e-90	100	280.026	152	152
gene17040-v1.0-hybrid|gene17040-v1.0-hybrid|Fragaria	zinc finger BED domain-containing RICESLEEPER 2-like	3956	gi|764547398|ref|XP_011459655.1|PREDICTED: zinc finger BED domain-containing protein RICESLEEPER 2-like [Fragaria vesca subsp. vesca]	XP_011459655	1.40005e-139	67.1429	276.559	280	188
gene31401-v1.0-hybrid|gene31401-v1.0-hybrid|Fragaria	zinc finger BED domain-containing RICESLEEPER 2- partial	11405	gi|764640094|ref|XP_011470707.1|PREDICTED: zinc finger BED domain-containing protein RICESLEEPER 2-like, partial [Fragaria vesca subsp. vesca]	XP_011470707	1.49863e-176	94.5378	454.136	238	225
gene20257-v1.0-hybrid|gene20257-v1.0-hybrid|Fragaria	zinc finger BED domain-containing RICESLEEPER 2- partial	3040	gi|764640502|ref|XP_011470753.1|PREDICTED: zinc finger BED domain-containing protein RICESLEEPER 2-like, partial [Fragaria vesca subsp. vesca]	XP_011470753	0	98.2014	562.377	278	273
gene27341-v1.0-hybrid|gene27341-v1.0-hybrid|Fragaria	zinc finger BED domain-containing RICESLEEPER 1-like [Fragaria vesca vesca]	2049	gi|764557808|ref|XP_011460829.1|PREDICTED: zinc finger BED domain-containing protein RICESLEEPER 1-like [Fragaria vesca subsp. vesca]gi|764557812|ref|XP_011460830.1|PREDICTED: zinc finger BED domain-containing protein RICESLEEPER 1-like [Fragaria vesca subsp. vesca]	XP_011460829, XP_011460830	0	100	1339.32	656	656
gene31423-v1.0-hybrid|gene31423-v1.0-hybrid|Fragaria	zinc finger BED domain-containing RICESLEEPER 1-like	5173	gi|764522751|ref|XP_011457632.1|PREDICTED: zinc finger BED domain-containing protein RICESLEEPER 1-like [Fragaria vesca subsp. vesca]	XP_011457632	1.80152e-46	91.8919	136.346	74	68
gene07833-v1.0-hybrid|gene07833-v1.0-hybrid|Fragaria	zinc finger BED domain-containing RICESLEEPER 1-like	594	gi|764522751|ref|XP_011457632.1|PREDICTED: zinc finger BED domain-containing protein RICESLEEPER 1-like [Fragaria vesca subsp. vesca]	XP_011457632	2.22862e-144	100	412.92	197	197
gene31107-v1.0-hybrid|gene31107-v1.0-hybrid|Fragaria	zinc finger BED domain-containing DAYSLEEPER-like isoform X1	2850	gi|764507338|ref|XP_011457831.1|PREDICTED: zinc finger BED domain-containing protein DAYSLEEPER-like isoform X1 [Fragaria vesca subsp. vesca]	XP_011457831	0	100	1553.11	812	812
gene30791-v1.0-hybrid|gene30791-v1.0-hybrid|Fragaria	zinc finger BED domain-containing DAYSLEEPER-like isoform X1	486	gi|764507338|ref|XP_011457831.1|PREDICTED: zinc finger BED domain-containing protein DAYSLEEPER-like isoform X1 [Fragaria vesca subsp. vesca]	XP_011457831	2.3167e-101	94.9045	323.939	157	149
gene12283-v1.0-hybrid|gene12283-v1.0-hybrid|Fragaria	zinc finger BED domain-containing DAYSLEEPER-like	303	gi|764642850|ref|XP_011471032.1|PREDICTED: zinc finger BED domain-containing protein DAYSLEEPER-like [Fragaria vesca subsp. vesca]	XP_011471032	3.95968e-45	98.8889	156.377	90	89
gene03891-v1.0-hybrid|gene03891-v1.0-hybrid|Fragaria	zinc finger BED domain-containing DAYSLEEPER-like	453	gi|694414461|ref|XP_009335444.1|PREDICTED: zinc finger BED domain-containing protein DAYSLEEPER-like [Pyrus x bretschneideri]	XP_009335444	3.23544e-27	70.2703	115.161	148	104
gene17835-v1.0-hybrid|gene17835-v1.0-hybrid|Fragaria	zeaxanthin chloroplastic-like	3426	gi|470103809|ref|XP_004288321.1|PREDICTED: zeaxanthin epoxidase, chloroplastic-like [Fragaria vesca subsp. vesca]	XP_004288321	2.16184e-112	96.2567	368.622	187	180
gene17838-v1.0-hybrid|gene17838-v1.0-hybrid|Fragaria	zeaxanthin chloroplastic-like	2405	gi|764522652|ref|XP_011457616.1|PREDICTED: zeaxanthin epoxidase, chloroplastic-like [Fragaria vesca subsp. vesca]	XP_011457616	3.72557e-106	96.7568	343.969	185	179
gene18381-v1.0-hybrid|gene18381-v1.0-hybrid|Fragaria	xylosyltransferase 2	2257	gi|470133801|ref|XP_004302748.1|PREDICTED: xylosyltransferase 2 [Fragaria vesca subsp. vesca]	XP_004302748	1.85684e-117	100	332.028	183	183
gene18263-v1.0-hybrid|gene18263-v1.0-hybrid|Fragaria	xylosyltransferase 1	743	gi|470122648|ref|XP_004297352.1|PREDICTED: xylosyltransferase 1 [Fragaria vesca subsp. vesca]	XP_004297352	2.26221e-33	53.0435	93.2041	115	61
gene26408-v1.0-hybrid|gene26408-v1.0-hybrid|Fragaria	xyloglucan glycosyltransferase 4-like isoform X2	5490	gi|764612787|ref|XP_011467721.1|PREDICTED: xyloglucan glycosyltransferase 4-like isoform X2 [Fragaria vesca subsp. vesca]	XP_011467721	3.77552e-110	97.8723	377.867	188	184
gene16326-v1.0-hybrid|gene16326-v1.0-hybrid|Fragaria	xyloglucan galactosyltransferase KATAMARI1-like	1458	gi|470103574|ref|XP_004288210.1|PREDICTED: xyloglucan galactosyltransferase KATAMARI1-like [Fragaria vesca subsp. vesca]	XP_004288210	0	100	853.588	466	466
gene16329-v1.0-hybrid|gene16329-v1.0-hybrid|Fragaria	xyloglucan galactosyltransferase KATAMARI1-like	1476	gi|470103576|ref|XP_004288211.1|PREDICTED: xyloglucan galactosyltransferase KATAMARI1-like [Fragaria vesca subsp. vesca]	XP_004288211	0	100	964.526	491	491
gene02225-v1.0-hybrid|gene02225-v1.0-hybrid|Fragaria	xyloglucan galactosyltransferase KATAMARI1 homolog	1776	gi|764595295|ref|XP_004301786.2|PREDICTED: xyloglucan galactosyltransferase KATAMARI1 homolog [Fragaria vesca subsp. vesca]	XP_004301786	0	100	1190.64	591	591
gene17597-v1.0-hybrid|gene17597-v1.0-hybrid|Fragaria	xyloglucan endotransglucosylase hydrolase 2-like	1613	gi|470112280|ref|XP_004292364.1|PREDICTED: xyloglucan endotransglucosylase/hydrolase protein 2-like [Fragaria vesca subsp. vesca]	XP_004292364	2.99304e-135	87.2807	407.142	228	199
gene28698-v1.0-hybrid|gene28698-v1.0-hybrid|Fragaria	xyloglucan endotransglucosylase hydrolase 2-like	1137	gi|470136153|ref|XP_004303862.1|PREDICTED: xyloglucan endotransglucosylase/hydrolase 2-like [Fragaria vesca subsp. vesca]	XP_004303862	4.03886e-88	92.5676	280.796	148	137
gene28165-v1.0-hybrid|gene28165-v1.0-hybrid|Fragaria	wound-induced 1- partial	1073	gi|764562227|ref|XP_011461439.1|PREDICTED: wound-induced protein 1-like, partial [Fragaria vesca subsp. vesca]	XP_011461439	6.54317e-142	100	413.69	200	200
gene25722-v1.0-hybrid|gene25722-v1.0-hybrid|Fragaria	white-brown complex homolog 30	6569	gi|764620297|ref|XP_011468475.1|PREDICTED: putative white-brown complex homolog protein 30 [Fragaria vesca subsp. vesca]	XP_011468475	4.00851e-77	100	132.88	66	66
gene10020-v1.0-hybrid|gene10020-v1.0-hybrid|Fragaria	wall-associated receptor kinase-like 8	2444	gi|764582882|ref|XP_004301029.2|PREDICTED: wall-associated receptor kinase-like 8 [Fragaria vesca subsp. vesca]	XP_004301029	0	90.2287	845.114	481	434
gene21136-v1.0-hybrid|gene21136-v1.0-hybrid|Fragaria	wall-associated receptor kinase-like 22	953	gi|657976863|ref|XP_008380329.1|PREDICTED: wall-associated receptor kinase-like 22 [Malus domestica]	XP_008380329	6.96818e-74	59.9369	253.447	317	190
gene20200-v1.0-hybrid|gene20200-v1.0-hybrid|Fragaria	wall-associated receptor kinase-like 16	2892	gi|645238597|ref|XP_008225752.1|PREDICTED: putative wall-associated receptor kinase-like 16 [Prunus mume]	XP_008225752	7.41815e-121	79.078	372.474	282	223
gene20203-v1.0-hybrid|gene20203-v1.0-hybrid|Fragaria	wall-associated receptor kinase-like 16	6778	gi|764566583|ref|XP_011461999.1|PREDICTED: putative wall-associated receptor kinase-like 16 [Fragaria vesca subsp. vesca]	XP_011461999	2.99485e-78	57.8804	289.271	368	213
gene02347-v1.0-hybrid|gene02347-v1.0-hybrid|Fragaria	wall-associated receptor kinase-like 16	510	gi|764566583|ref|XP_011461999.1|PREDICTED: putative wall-associated receptor kinase-like 16 [Fragaria vesca subsp. vesca]	XP_011461999	3.80751e-69	98.2906	234.958	117	115
gene00590-v1.0-hybrid|gene00590-v1.0-hybrid|Fragaria	wall-associated receptor kinase-like 1	960	gi|764617710|ref|XP_011468169.1|PREDICTED: wall-associated receptor kinase-like 1 [Fragaria vesca subsp. vesca]	XP_011468169	0	100	586.26	303	303
gene20206-v1.0-hybrid|gene20206-v1.0-hybrid|Fragaria	wall-associated receptor kinase 3-like	1488	gi|764566770|ref|XP_011462036.1|PREDICTED: wall-associated receptor kinase 3-like [Fragaria vesca subsp. vesca]	XP_011462036	2.00218e-179	97.7273	525.398	264	258
gene02342-v1.0-hybrid|gene02342-v1.0-hybrid|Fragaria	wall-associated receptor kinase 3- partial	1648	gi|764640334|ref|XP_004309337.2|PREDICTED: wall-associated receptor kinase 3-like, partial [Fragaria vesca subsp. vesca]	XP_004309337	6.73573e-46	100	169.474	79	79
gene02350-v1.0-hybrid|gene02350-v1.0-hybrid|Fragaria	wall-associated receptor kinase 2-like	1163	gi|470114956|ref|XP_004293670.1|PREDICTED: wall-associated receptor kinase 2-like [Fragaria vesca subsp. vesca]	XP_004293670	9.98147e-86	95.1049	271.937	143	136
gene12846-v1.0-hybrid|gene12846-v1.0-hybrid|Fragaria	wall-associated receptor kinase 1-like isoform X2	4089	gi|764636347|ref|XP_011470218.1|PREDICTED: wall-associated receptor kinase 1-like isoform X2 [Fragaria vesca subsp. vesca]	XP_011470218	0	99.5272	866.685	423	421
gene19479-v1.0-hybrid|gene19479-v1.0-hybrid|Fragaria	wall-associated receptor kinase 1	1143	gi|764549957|ref|XP_004295281.2|PREDICTED: wall-associated receptor kinase 1 [Fragaria vesca subsp. vesca]	XP_004295281	0	81.8421	524.628	380	311
gene08635-v1.0-hybrid|gene08635-v1.0-hybrid|Fragaria	vinorine synthase-like	1443	gi|470113403|ref|XP_004292913.1|PREDICTED: vinorine synthase-like [Fragaria vesca subsp. vesca]	XP_004292913	0	100	954.125	480	480
gene34008-v1.0-hybrid|gene34008-v1.0-hybrid|Fragaria	vinorine synthase-like	1501	gi|470143369|ref|XP_004307351.1|PREDICTED: vinorine synthase-like [Fragaria vesca subsp. vesca]	XP_004307351	0	98.1949	562.762	277	272
gene02309-v1.0-hybrid|gene02309-v1.0-hybrid|Fragaria	vinorine synthase-like	1964	gi|764592244|ref|XP_004301806.2|PREDICTED: vinorine synthase-like [Fragaria vesca subsp. vesca]	XP_004301806	0	100	883.248	426	426
gene08636-v1.0-hybrid|gene08636-v1.0-hybrid|Fragaria	vinorine synthase-like	2357	gi|764540529|ref|XP_011459078.1|PREDICTED: vinorine synthase-like [Fragaria vesca subsp. vesca]	XP_011459078	1.4405e-98	100	315.849	183	183
gene05007-v1.0-hybrid|gene05007-v1.0-hybrid|Fragaria	vinorine synthase-like	1387	gi|470149300|ref|XP_004310177.1|PREDICTED: vinorine synthase-like [Fragaria vesca subsp. vesca]	XP_004310177	1.05272e-173	75.5149	509.99	437	330
gene08641-v1.0-hybrid|gene08641-v1.0-hybrid|Fragaria	vinorine synthase-like	1437	gi|470113395|ref|XP_004292909.1|PREDICTED: vinorine synthase-like [Fragaria vesca subsp. vesca]	XP_004292909	0	100	934.095	478	478
gene06955-v1.0-hybrid|gene06955-v1.0-hybrid|Fragaria	vinorine synthase-like	1290	gi|470148984|ref|XP_004310026.1|PREDICTED: vinorine synthase-like [Fragaria vesca subsp. vesca]	XP_004310026	0	100	893.264	429	429
gene34009-v1.0-hybrid|gene34009-v1.0-hybrid|Fragaria	vinorine synthase-like	2274	gi|764631166|ref|XP_011469620.1|PREDICTED: vinorine synthase-like [Fragaria vesca subsp. vesca]	XP_011469620	0	98.1949	561.222	277	272
gene26754-v1.0-hybrid|gene26754-v1.0-hybrid|Fragaria	vicilin-like antimicrobial peptides 2-2	1922	gi|470148716|ref|XP_004309898.1|PREDICTED: vicilin-like antimicrobial peptides 2-2 [Fragaria vesca subsp. vesca]	XP_004309898	0	98.9051	563.918	274	271
gene19409-v1.0-hybrid|gene19409-v1.0-hybrid|Fragaria	vestitone reductase-like	1734	gi|764626476|ref|XP_011469136.1|PREDICTED: vestitone reductase-like [Fragaria vesca subsp. vesca]	XP_011469136	6.52735e-118	97.8022	365.54	182	178
gene06987-v1.0-hybrid|gene06987-v1.0-hybrid|Fragaria	very-long-chain 3-oxoacyl- reductase 1-like	9768	gi|764645082|ref|XP_011457431.1|PREDICTED: very-long-chain 3-oxoacyl-CoA reductase 1-like [Fragaria vesca subsp. vesca]	XP_011457431	1.12389e-108	93.4673	362.844	199	186
gene04910-v1.0-hybrid|gene04910-v1.0-hybrid|Fragaria	varicose-related -like	2613	gi|764627237|ref|XP_011469224.1|PREDICTED: varicose-related protein-like [Fragaria vesca subsp. vesca]	XP_011469224	1.76604e-70	68.4211	142.51	114	78
gene17979-v1.0-hybrid|gene17979-v1.0-hybrid|Fragaria	vacuolar sorting-associated 8 homolog	2074	gi|764623687|ref|XP_004308276.2|PREDICTED: vacuolar protein sorting-associated protein 8 homolog [Fragaria vesca subsp. vesca]	XP_004308276	1.30967e-52	70.7692	108.612	130	92
gene22298-v1.0-hybrid|gene22298-v1.0-hybrid|Fragaria	vacuolar iron transporter homolog 4-like	690	gi|764598920|ref|XP_004305016.2|PREDICTED: vacuolar iron transporter homolog 4-like [Fragaria vesca subsp. vesca]	XP_004305016	7.30196e-117	100	347.051	229	229
gene07894-v1.0-hybrid|gene07894-v1.0-hybrid|Fragaria	vacuolar cation proton exchanger 3-like	3415	gi|470116133|ref|XP_004294240.1|PREDICTED: vacuolar cation/proton exchanger 3-like [Fragaria vesca subsp. vesca]	XP_004294240	5.55059e-76	97.561	83.9593	41	40
gene26953-v1.0-hybrid|gene26953-v1.0-hybrid|Fragaria	uroporphyrinogen-III C-methyltransferase	4770	gi|470141572|ref|XP_004306504.1|PREDICTED: uroporphyrinogen-III C-methyltransferase [Fragaria vesca subsp. vesca]	XP_004306504	5.78495e-69	98.2857	249.98	175	172
gene16028-v1.0-hybrid|gene16028-v1.0-hybrid|Fragaria	unnamed protein product, partial	426	gi|661875194|emb|CDP20226.1|unnamed protein product, partial [Coffea canephora]	CDP20226	1.85462e-61	89.5161	203.756	124	111
gene12194-v1.0-hybrid|gene12194-v1.0-hybrid|Fragaria	unnamed protein product	408	gi|296084828|emb|CBI27710.3|unnamed protein product [Vitis vinifera]	CBI27710	9.51346e-55	84.2105	182.57	133	112
gene04634-v1.0-hybrid|gene04634-v1.0-hybrid|Fragaria	unnamed protein product	5204	gi|297744326|emb|CBI37296.3|unnamed protein product [Vitis vinifera]	CBI37296	0	74.5665	817.765	692	516
gene22267-v1.0-hybrid|gene22267-v1.0-hybrid|Fragaria	unnamed protein product	10244	gi|661888689|emb|CDP07725.1|unnamed protein product [Coffea canephora]	CDP07725	1.0319e-94	68.2432	146.747	148	101
gene20514-v1.0-hybrid|gene20514-v1.0-hybrid|Fragaria	unnamed protein product	3049	gi|296089951|emb|CBI39770.3|unnamed protein product [Vitis vinifera]	CBI39770	5.3711e-101	84.9057	159.073	106	90
gene18334-v1.0-hybrid|gene18334-v1.0-hybrid|Fragaria	unnamed protein product	3772	gi|10177400|dbj|BAB10531.1|unnamed protein product [Arabidopsis thaliana]	BAB10531	3.2258e-127	65.8385	164.081	161	106
gene09805-v1.0-hybrid|gene09805-v1.0-hybrid|Fragaria	unnamed protein product	2036	gi|661880909|emb|CDP15294.1|unnamed protein product [Coffea canephora]	CDP15294	3.99632e-68	49.1525	233.802	354	174
gene15477-v1.0-hybrid|gene15477-v1.0-hybrid|Fragaria	unknown	9754	gi|264683614|gb|ACY72569.1|unknown [Oryza sativa Japonica Group]	ACY72569	1.04058e-151	64.3087	231.491	311	200
gene03718-v1.0-hybrid|gene03718-v1.0-hybrid|Fragaria	universal stress A isoform X1	788	gi|764582259|ref|XP_011464104.1|PREDICTED: universal stress protein A-like protein isoform X1 [Fragaria vesca subsp. vesca]	XP_011464104	6.68964e-35	100	134.42	64	64
gene18782-v1.0-hybrid|gene18782-v1.0-hybrid|Fragaria	uncoupling [Medicago truncatula]	6316	gi|357469001|ref|XP_003604785.1|uncoupling protein [Medicago truncatula]gi|355505840|gb|AES86982.1|uncoupling protein [Medicago truncatula]	XP_003604785, AES86982	4.09264e-74	87.3418	129.028	79	69
gene17191-v1.0-hybrid|gene17191-v1.0-hybrid|Fragaria	unclassified [Theobroma cacao]	6049	gi|590672387|ref|XP_007038597.1|Retrotransposon, unclassified-like protein [Theobroma cacao]gi|508775842|gb|EOY23098.1|Retrotransposon, unclassified-like protein [Theobroma cacao]	XP_007038597, EOY23098	0	73.774	573.548	469	346
gene11016-v1.0-hybrid|gene11016-v1.0-hybrid|Fragaria	uncharacterized zinc finger At4g06634 isoform X3	3856	gi|470127910|ref|XP_004299901.1|PREDICTED: uncharacterized zinc finger protein At4g06634 isoform X3 [Fragaria vesca subsp. vesca]	XP_004299901	4.58627e-89	100	302.368	167	167
gene25300-v1.0-hybrid|gene25300-v1.0-hybrid|Fragaria	uncharacterized mitochondrial g00810-like	1676	gi|985465668|ref|XP_015389417.1|PREDICTED: uncharacterized mitochondrial protein AtMg00810-like [Citrus sinensis]	XP_015389417	5.63733e-59	77.1084	210.305	166	128
gene24039-v1.0-hybrid|gene24039-v1.0-hybrid|Fragaria	uncharacterized membrane At3g27390	727	gi|470105715|ref|XP_004289227.1|PREDICTED: uncharacterized membrane protein At3g27390 [Fragaria vesca subsp. vesca]	XP_004289227	5.34291e-22	56.25	105.145	128	72
gene18331-v1.0-hybrid|gene18331-v1.0-hybrid|Fragaria	uncharacterized calcium-binding At1g02270-like	4177	gi|658042141|ref|XP_008356691.1|PREDICTED: uncharacterized calcium-binding protein At1g02270-like [Malus domestica]	XP_008356691	1.50436e-16	76.3889	95.5153	72	55
gene23809-v1.0-hybrid|gene23809-v1.0-hybrid|Fragaria	uncharacterized acetyltransferase At3g50280-like	1395	gi|764513928|ref|XP_004289211.2|PREDICTED: uncharacterized acetyltransferase At3g50280-like [Fragaria vesca subsp. vesca]	XP_004289211	0	100	962.985	464	464
gene11366-v1.0-hybrid|gene11366-v1.0-hybrid|Fragaria	uncharacterized abhydrolase domain-containing DDB_G0269086-like	909	gi|470105066|ref|XP_004288909.1|PREDICTED: uncharacterized abhydrolase domain-containing protein DDB_G0269086-like [Fragaria vesca subsp. vesca]	XP_004288909	7.1525e-94	100	292.738	139	139
gene13427-v1.0-hybrid|gene13427-v1.0-hybrid|Fragaria	uncharacterized RING finger -like [Fragaria vesca vesca]	570	gi|764634845|ref|XP_011470032.1|PREDICTED: uncharacterized RING finger protein ZK637.14-like [Fragaria vesca subsp. vesca]gi|764634852|ref|XP_011470033.1|PREDICTED: uncharacterized RING finger protein ZK637.14-like [Fragaria vesca subsp. vesca]	XP_011470032, XP_011470033	1.81038e-29	56.6845	120.553	187	106
gene22105-v1.0-hybrid|gene22105-v1.0-hybrid|Fragaria	uncharacterized ATP-dependent helicase isoform X2	10435	gi|764585900|ref|XP_011464589.1|PREDICTED: uncharacterized ATP-dependent helicase C29A10.10c isoform X2 [Fragaria vesca subsp. vesca]	XP_011464589	0	95.5414	1230.7	628	600
gene31681-v1.0-hybrid|gene31681-v1.0-hybrid|Fragaria	uncharacterized ATP-dependent helicase -like	5493	gi|764566276|ref|XP_011461943.1|PREDICTED: uncharacterized ATP-dependent helicase C29A10.10c-like [Fragaria vesca subsp. vesca]	XP_011461943	0	96.7456	661.759	338	327
gene17540-v1.0-hybrid|gene17540-v1.0-hybrid|Fragaria	ultraviolet-B receptor UVR8 isoform X2	1069	gi|470110809|ref|XP_004291655.1|PREDICTED: ultraviolet-B receptor UVR8 isoform X2 [Fragaria vesca subsp. vesca]	XP_004291655	2.18983e-19	94.1176	96.6709	51	48
gene22717-v1.0-hybrid|gene22717-v1.0-hybrid|Fragaria	ultraviolet-B receptor UVR8	4185	gi|470141142|ref|XP_004306294.1|PREDICTED: ultraviolet-B receptor UVR8 [Fragaria vesca subsp. vesca]	XP_004306294	7.48426e-104	100	350.132	172	172
gene08986-v1.0-hybrid|gene08986-v1.0-hybrid|Fragaria	ultraviolet-B receptor UVR8	3442	gi|764539341|ref|XP_011458987.1|PREDICTED: ultraviolet-B receptor UVR8 [Fragaria vesca subsp. vesca]	XP_011458987	0	100	854.744	430	430
gene35124-v1.0-hybrid|gene35124-v1.0-hybrid|Fragaria	ubiquitin-like-specific protease 1A	5895	gi|764567389|ref|XP_011462178.1|PREDICTED: ubiquitin-like-specific protease 1A [Fragaria vesca subsp. vesca]	XP_011462178	9.62735e-86	66.1224	295.819	245	162
gene19144-v1.0-hybrid|gene19144-v1.0-hybrid|Fragaria	ubiquitin-like domain-containing CTD phosphatase	378	gi|764638621|ref|XP_011470481.1|PREDICTED: ubiquitin-like domain-containing CTD phosphatase [Fragaria vesca subsp. vesca]	XP_011470481	7.26651e-48	100	162.155	125	125
gene11017-v1.0-hybrid|gene11017-v1.0-hybrid|Fragaria	ubiquitin-like domain-containing CTD phosphatase	2368	gi|470127914|ref|XP_004299903.1|PREDICTED: ubiquitin-like domain-containing CTD phosphatase [Fragaria vesca subsp. vesca]	XP_004299903	3.31114e-69	85.6436	243.432	202	173
gene05096-v1.0-hybrid|gene05096-v1.0-hybrid|Fragaria	ubiquitin-conjugating enzyme E2 38	978	gi|470120289|ref|XP_004296238.1|PREDICTED: putative ubiquitin-conjugating enzyme E2 38 [Fragaria vesca subsp. vesca]	XP_004296238	0	100	610.912	325	325
gene20099-v1.0-hybrid|gene20099-v1.0-hybrid|Fragaria	ubiquitin-conjugating enzyme E2 11-like	447	gi|764553860|ref|XP_011460443.1|PREDICTED: ubiquitin-conjugating enzyme E2 11-like [Fragaria vesca subsp. vesca]	XP_011460443	6.62394e-105	100	308.916	148	148
gene32519-v1.0-hybrid|gene32519-v1.0-hybrid|Fragaria	ubiquitin-conjugating enzyme	2286	gi|1008932006|gb|KYK55094.1|putative ubiquitin-conjugating enzyme protein [Drechmeria coniospora]	KYK55094	1.00196e-17	82	76.6406	50	41
gene08283-v1.0-hybrid|gene08283-v1.0-hybrid|Fragaria	ubiquitin-60S ribosomal L40-like	1012	gi|657961956|ref|XP_008372573.1|PREDICTED: ubiquitin-60S ribosomal protein L40-like [Malus domestica]	XP_008372573	5.30237e-22	73.1183	104.76	93	68
gene19226-v1.0-hybrid|gene19226-v1.0-hybrid|Fragaria	ubiquitin thioesterase otubain-like	1314	gi|764646107|ref|XP_011457528.1|PREDICTED: ubiquitin thioesterase otubain-like [Fragaria vesca subsp. vesca]	XP_011457528	7.78389e-19	53.75	65.4698	80	43
gene13537-v1.0-hybrid|gene13537-v1.0-hybrid|Fragaria	ubiquitin fusion degradation 1 homolog [Fragaria vesca vesca]	1062	gi|470131513|ref|XP_004301638.1|PREDICTED: ubiquitin fusion degradation protein 1 homolog [Fragaria vesca subsp. vesca]gi|764589881|ref|XP_011465063.1|PREDICTED: ubiquitin fusion degradation protein 1 homolog [Fragaria vesca subsp. vesca]	XP_004301638, XP_011465063	0	100	572.778	353	353
gene10836-v1.0-hybrid|gene10836-v1.0-hybrid|Fragaria	ubiquitin carboxyl-terminal hydrolase isozyme L3	3692	gi|470128860|ref|XP_004300351.1|PREDICTED: ubiquitin carboxyl-terminal hydrolase isozyme L3 [Fragaria vesca subsp. vesca]	XP_004300351	2.20673e-29	49.4118	72.7886	85	42
gene08678-v1.0-hybrid|gene08678-v1.0-hybrid|Fragaria	ubiquitin carboxyl-terminal hydrolase 18-like	4484	gi|470109903|ref|XP_004291227.1|PREDICTED: ubiquitin carboxyl-terminal hydrolase 18-like [Fragaria vesca subsp. vesca]	XP_004291227	1.87043e-146	91.2409	477.633	274	250
gene31345-v1.0-hybrid|gene31345-v1.0-hybrid|Fragaria	ubiquitin carboxyl-terminal hydrolase 15 isoform X1 [Fragaria vesca vesca]	6745	gi|764594026|ref|XP_011465542.1|PREDICTED: ubiquitin carboxyl-terminal hydrolase 15 isoform X1 [Fragaria vesca subsp. vesca]gi|764594029|ref|XP_011465543.1|PREDICTED: ubiquitin carboxyl-terminal hydrolase 15 isoform X1 [Fragaria vesca subsp. vesca]	XP_011465542, XP_011465543	0	100	310.842	146	146
gene03607-v1.0-hybrid|gene03607-v1.0-hybrid|Fragaria	type I inositol 1,4,5-trisphosphate 5-phosphatase CVP2 isoform X1	6481	gi|470126043|ref|XP_004299003.1|PREDICTED: type I inositol 1,4,5-trisphosphate 5-phosphatase CVP2 isoform X1 [Fragaria vesca subsp. vesca]	XP_004299003	5.02652e-142	70.3947	401.364	304	214
gene00194-v1.0-hybrid|gene00194-v1.0-hybrid|Fragaria	type I cytoskeletal 10	339	gi|764548528|ref|XP_011459823.1|PREDICTED: keratin, type I cytoskeletal 10 [Fragaria vesca subsp. vesca]	XP_011459823	1.71231e-13	69.3694	73.559	111	77
gene19818-v1.0-hybrid|gene19818-v1.0-hybrid|Fragaria	two-pore potassium channel 1-like [Fragaria vesca vesca]	1178	gi|764550582|ref|XP_011460059.1|PREDICTED: two-pore potassium channel 1-like [Fragaria vesca subsp. vesca]gi|764550586|ref|XP_004295328.2|PREDICTED: two-pore potassium channel 1-like [Fragaria vesca subsp. vesca]	XP_011460059, XP_004295328	0	100	588.956	297	297
gene18611-v1.0-hybrid|gene18611-v1.0-hybrid|Fragaria	two-component response regulator-like PRR95 isoform X2	3337	gi|764623654|ref|XP_011468888.1|PREDICTED: two-component response regulator-like PRR95 isoform X2 [Fragaria vesca subsp. vesca]	XP_011468888	3.23426e-150	100	476.478	227	227
gene10041-v1.0-hybrid|gene10041-v1.0-hybrid|Fragaria	two-component response regulator ARR12 [Fragaria vesca vesca]	3098	gi|764505730|ref|XP_011460283.1|PREDICTED: two-component response regulator ARR12 [Fragaria vesca subsp. vesca]gi|764505735|ref|XP_011460333.1|PREDICTED: two-component response regulator ARR12 [Fragaria vesca subsp. vesca]	XP_011460283, XP_011460333	0	91.4163	787.334	466	426
gene15958-v1.0-hybrid|gene15958-v1.0-hybrid|Fragaria	two-component response regulator ARR1-like	2793	gi|764606102|ref|XP_011467043.1|PREDICTED: two-component response regulator ARR1-like [Fragaria vesca subsp. vesca]	XP_011467043	0	99.6855	656.366	318	317
gene13438-v1.0-hybrid|gene13438-v1.0-hybrid|Fragaria	tryptophan synthase alpha chain-like	7030	gi|470133499|ref|XP_004302603.1|PREDICTED: tryptophan synthase alpha chain-like [Fragaria vesca subsp. vesca]	XP_004302603	1.5777e-105	79.902	284.263	204	163
gene04563-v1.0-hybrid|gene04563-v1.0-hybrid|Fragaria	truncated transcription factor CAULIFLOWER A-like isoform X1	2935	gi|764574612|ref|XP_011462990.1|PREDICTED: truncated transcription factor CAULIFLOWER A-like isoform X1 [Fragaria vesca subsp. vesca]	XP_011462990	1.66601e-29	83.5443	129.028	79	66
gene18351-v1.0-hybrid|gene18351-v1.0-hybrid|Fragaria	tropinone reductase homolog	1121	gi|470133832|ref|XP_004302763.1|PREDICTED: tropinone reductase homolog [Fragaria vesca subsp. vesca]	XP_004302763	3.47119e-134	81.3725	324.324	204	166
gene18350-v1.0-hybrid|gene18350-v1.0-hybrid|Fragaria	tropinone reductase homolog	4365	gi|470133832|ref|XP_004302763.1|PREDICTED: tropinone reductase homolog [Fragaria vesca subsp. vesca]	XP_004302763	9.11833e-95	55.9682	317.39	377	211
gene08175-v1.0-hybrid|gene08175-v1.0-hybrid|Fragaria	trihelix transcription factor GT-2	3353	gi|470108428|ref|XP_004290520.1|PREDICTED: trihelix transcription factor GT-2 [Fragaria vesca subsp. vesca]	XP_004290520	0	99.8152	756.518	541	540
gene06909-v1.0-hybrid|gene06909-v1.0-hybrid|Fragaria	trihelix transcription factor GT-1	2866	gi|470148994|ref|XP_004310030.1|PREDICTED: trihelix transcription factor GT-1 [Fragaria vesca subsp. vesca]	XP_004310030	1.13774e-88	100	300.827	167	167
gene10245-v1.0-hybrid|gene10245-v1.0-hybrid|Fragaria	tricyclene synthase chloroplastic-like	1646	gi|470140530|ref|XP_004305993.1|PREDICTED: tricyclene synthase EBOS, chloroplastic-like [Fragaria vesca subsp. vesca]	XP_004305993	0	72.8111	608.216	434	316
gene31098-v1.0-hybrid|gene31098-v1.0-hybrid|Fragaria	trichome differentiation GL1-like	1181	gi|470104806|ref|XP_004288785.1|PREDICTED: trichome differentiation protein GL1-like [Fragaria vesca subsp. vesca]	XP_004288785	4.11381e-168	85	486.493	320	272
gene27113-v1.0-hybrid|gene27113-v1.0-hybrid|Fragaria	trichome birefringence-like 43	2913	gi|764587596|ref|XP_011464795.1|PREDICTED: protein trichome birefringence-like 43 [Fragaria vesca subsp. vesca]	XP_011464795	1.99545e-55	100	207.223	99	99
gene32038-v1.0-hybrid|gene32038-v1.0-hybrid|Fragaria	trichohyalin-like isoform X1 [Fragaria vesca vesca]	3661	gi|764581177|ref|XP_011463963.1|PREDICTED: trichohyalin-like isoform X1 [Fragaria vesca subsp. vesca]gi|764581180|ref|XP_011463964.1|PREDICTED: trichohyalin-like isoform X2 [Fragaria vesca subsp. vesca]	XP_011463963, XP_011463964	1.20065e-175	98.1132	545.043	318	312
gene25905-v1.0-hybrid|gene25905-v1.0-hybrid|Fragaria	triacylglycerol lipase 2	2943	gi|470140370|ref|XP_004305913.1|PREDICTED: triacylglycerol lipase 2 [Fragaria vesca subsp. vesca]	XP_004305913	8.26741e-71	100	226.098	107	107
gene01329-v1.0-hybrid|gene01329-v1.0-hybrid|Fragaria	transport SEC13 homolog B-like	2366	gi|764598300|ref|XP_011466267.1|PREDICTED: protein transport protein SEC13 homolog B-like [Fragaria vesca subsp. vesca]	XP_011466267	0	100	615.535	302	302
gene23928-v1.0-hybrid|gene23928-v1.0-hybrid|Fragaria	transmembrane 97-like	590	gi|470105582|ref|XP_004289161.1|PREDICTED: transmembrane protein 97-like [Fragaria vesca subsp. vesca]	XP_004289161	6.39855e-71	100	187.578	88	88
gene13888-v1.0-hybrid|gene13888-v1.0-hybrid|Fragaria	transmembrane 87B-like	1484	gi|470133427|ref|XP_004302567.1|PREDICTED: transmembrane protein 87B-like [Fragaria vesca subsp. vesca]	XP_004302567	0	100	644.81	313	313
gene29286-v1.0-hybrid|gene29286-v1.0-hybrid|Fragaria	transmembrane 64	1591	gi|470128238|ref|XP_004300053.1|PREDICTED: transmembrane protein 64 [Fragaria vesca subsp. vesca]gi|764589254|ref|XP_011464976.1|PREDICTED: transmembrane protein 64 [Fragaria vesca subsp. vesca]	XP_004300053, XP_011464976	4.33937e-83	78.1726	270.011	197	154
gene00792-v1.0-hybrid|gene00792-v1.0-hybrid|Fragaria	transmembrane 53 [Fragaria vesca vesca]	3203	gi|470123409|ref|XP_004297719.1|PREDICTED: transmembrane protein 53 [Fragaria vesca subsp. vesca]gi|764578252|ref|XP_011463431.1|PREDICTED: transmembrane protein 53 [Fragaria vesca subsp. vesca]	XP_004297719, XP_011463431	4.57262e-113	100	357.066	233	233
gene08443-v1.0-hybrid|gene08443-v1.0-hybrid|Fragaria	transmembrane 208 homolog	4179	gi|470110878|ref|XP_004291687.1|PREDICTED: transmembrane protein 208 homolog [Fragaria vesca subsp. vesca]	XP_004291687	9.63237e-43	100	142.124	67	67
gene30678-v1.0-hybrid|gene30678-v1.0-hybrid|Fragaria	transmembrane 184 homolog DDB_G0279555-like	1763	gi|359496719|ref|XP_002268954.2|PREDICTED: transmembrane protein 184 homolog DDB_G0279555-like [Vitis vinifera]	XP_002268954	1.01186e-57	92.7083	174.481	96	89
gene17302-v1.0-hybrid|gene17302-v1.0-hybrid|Fragaria	transmembrane 184 homolog DDB_G0279555	3612	gi|470107441|ref|XP_004290054.1|PREDICTED: transmembrane protein 184 homolog DDB_G0279555 [Fragaria vesca subsp. vesca]	XP_004290054	6.04539e-65	100	239.965	118	118
gene26399-v1.0-hybrid|gene26399-v1.0-hybrid|Fragaria	transmembrane 136	747	gi|764612725|ref|XP_004305930.2|PREDICTED: transmembrane protein 136 [Fragaria vesca subsp. vesca]	XP_004305930	5.76944e-132	100	386.726	248	248
gene19404-v1.0-hybrid|gene19404-v1.0-hybrid|Fragaria	transducin beta 2	5139	gi|470142456|ref|XP_004306923.1|PREDICTED: transducin beta-like protein 2 [Fragaria vesca subsp. vesca]	XP_004306923	4.33908e-63	78.9809	235.343	157	124
gene32530-v1.0-hybrid|gene32530-v1.0-hybrid|Fragaria	transcriptional regulator TAC1-like	555	gi|470104111|ref|XP_004288458.1|PREDICTED: transcriptional regulator TAC1-like [Fragaria vesca subsp. vesca]	XP_004288458	2.32602e-118	100	345.895	184	184
gene10693-v1.0-hybrid|gene10693-v1.0-hybrid|Fragaria	transcriptional regulator SUPERMAN-like	720	gi|470131614|ref|XP_004301688.1|PREDICTED: transcriptional regulator SUPERMAN-like [Fragaria vesca subsp. vesca]	XP_004301688	2.66249e-131	100	383.259	223	223
gene10688-v1.0-hybrid|gene10688-v1.0-hybrid|Fragaria	transcriptional regulator SUPERMAN	714	gi|470131612|ref|XP_004301687.1|PREDICTED: transcriptional regulator SUPERMAN [Fragaria vesca subsp. vesca]	XP_004301687	9.18866e-131	100	381.719	237	237
gene15603-v1.0-hybrid|gene15603-v1.0-hybrid|Fragaria	transcriptional regulator STERILE APETALA	4999	gi|470139877|ref|XP_004305672.1|PREDICTED: transcriptional regulator STERILE APETALA [Fragaria vesca subsp. vesca]	XP_004305672	0	100	737.643	377	377
gene09311-v1.0-hybrid|gene09311-v1.0-hybrid|Fragaria	transcriptional activator Myb	1439	gi|470127047|ref|XP_004299490.1|PREDICTED: transcriptional activator Myb [Fragaria vesca subsp. vesca]	XP_004299490	1.65123e-132	99.4253	365.925	174	173
gene15318-v1.0-hybrid|gene15318-v1.0-hybrid|Fragaria	transcription repressor OFP6	9415	gi|470139802|ref|XP_004305635.1|PREDICTED: transcription repressor OFP6 [Fragaria vesca subsp. vesca]	XP_004305635	2.6085e-101	100	337.421	184	184
gene13851-v1.0-hybrid|gene13851-v1.0-hybrid|Fragaria	transcription repressor OFP4	1155	gi|470138690|ref|XP_004305088.1|PREDICTED: transcription repressor OFP4 [Fragaria vesca subsp. vesca]	XP_004305088	0	100	599.356	384	384
gene28124-v1.0-hybrid|gene28124-v1.0-hybrid|Fragaria	transcription repressor OFP17	549	gi|764562095|ref|XP_011461426.1|PREDICTED: transcription repressor OFP17 [Fragaria vesca subsp. vesca]	XP_011461426	1.13565e-129	100	374.4	182	182
gene05945-v1.0-hybrid|gene05945-v1.0-hybrid|Fragaria	transcription repressor OFP14	897	gi|470139113|ref|XP_004305296.1|PREDICTED: transcription repressor OFP14 [Fragaria vesca subsp. vesca]	XP_004305296	0	100	568.926	298	298
gene01992-v1.0-hybrid|gene01992-v1.0-hybrid|Fragaria	transcription repressor MYB6-like	1362	gi|470114534|ref|XP_004293469.1|PREDICTED: transcription repressor MYB6-like [Fragaria vesca subsp. vesca]	XP_004293469	5.12544e-164	100	480.33	285	285
gene15390-v1.0-hybrid|gene15390-v1.0-hybrid|Fragaria	transcription repressor MYB6-like	1103	gi|470139756|ref|XP_004305612.1|PREDICTED: transcription repressor MYB6-like [Fragaria vesca subsp. vesca]	XP_004305612	1.55852e-132	87.7193	393.66	285	250
gene04220-v1.0-hybrid|gene04220-v1.0-hybrid|Fragaria	transcription repressor KAN1-like	1939	gi|764614346|ref|XP_011467866.1|PREDICTED: transcription repressor KAN1-like [Fragaria vesca subsp. vesca]	XP_011467866	5.02325e-116	77.7108	254.988	166	129
gene15017-v1.0-hybrid|gene15017-v1.0-hybrid|Fragaria	transcription initiation factor TFIID subunit 5 isoform X1	5136	gi|470111435|ref|XP_004291953.1|PREDICTED: transcription initiation factor TFIID subunit 5 isoform X1 [Fragaria vesca subsp. vesca]	XP_004291953	5.46859e-76	57.4468	144.05	141	81
gene03222-v1.0-hybrid|gene03222-v1.0-hybrid|Fragaria	transcription initiation factor TFIID subunit 3 isoform X1	1471	gi|470143267|ref|XP_004307302.1|PREDICTED: transcription initiation factor TFIID subunit 3 isoform X1 [Fragaria vesca subsp. vesca]	XP_004307302	1.20171e-30	95.5556	130.568	135	129
gene01690-v1.0-hybrid|gene01690-v1.0-hybrid|Fragaria	transcription initiation factor TFIID subunit 14b-like	5580	gi|470108009|ref|XP_004290328.1|PREDICTED: transcription initiation factor TFIID subunit 14b-like [Fragaria vesca subsp. vesca]	XP_004290328	1.51372e-48	100	160.614	74	74
gene02299-v1.0-hybrid|gene02299-v1.0-hybrid|Fragaria	transcription initiation factor IIB	891	gi|470137151|ref|XP_004304334.1|PREDICTED: transcription initiation factor IIB [Fragaria vesca subsp. vesca]	XP_004304334	1.09357e-138	81.6667	407.142	300	245
gene30211-v1.0-hybrid|gene30211-v1.0-hybrid|Fragaria	transcription initiation factor IIA large subunit-like	4227	gi|470117007|ref|XP_004294662.1|PREDICTED: transcription initiation factor IIA large subunit-like [Fragaria vesca subsp. vesca]	XP_004294662	3.26097e-17	92.1569	95.9005	51	47
gene24577-v1.0-hybrid|gene24577-v1.0-hybrid|Fragaria	transcription factor bHLH95	4064	gi|764642941|ref|XP_004309748.2|PREDICTED: transcription factor bHLH95 [Fragaria vesca subsp. vesca]	XP_004309748	1.37601e-106	100	354.369	176	176
gene16221-v1.0-hybrid|gene16221-v1.0-hybrid|Fragaria	transcription factor bHLH94-like	1499	gi|470103465|ref|XP_004288157.1|PREDICTED: transcription factor bHLH94-like [Fragaria vesca subsp. vesca]	XP_004288157	6.89748e-85	100	277.715	157	157
gene22289-v1.0-hybrid|gene22289-v1.0-hybrid|Fragaria	transcription factor bHLH94-like	1273	gi|470133183|ref|XP_004302452.1|PREDICTED: transcription factor bHLH94-like [Fragaria vesca subsp. vesca]	XP_004302452	1.20922e-92	100	295.819	163	163
gene26895-v1.0-hybrid|gene26895-v1.0-hybrid|Fragaria	transcription factor bHLH93-like	1394	gi|470127752|ref|XP_004299826.1|PREDICTED: transcription factor bHLH93-like [Fragaria vesca subsp. vesca]	XP_004299826	2.4342e-160	89.1089	438.343	303	270
gene05560-v1.0-hybrid|gene05560-v1.0-hybrid|Fragaria	transcription factor bHLH93-like	2080	gi|470103789|ref|XP_004288312.1|PREDICTED: transcription factor bHLH93-like [Fragaria vesca subsp. vesca]	XP_004288312	4.43772e-138	97.8448	422.55	232	227
gene02560-v1.0-hybrid|gene02560-v1.0-hybrid|Fragaria	transcription factor bHLH85-like	1422	gi|764548470|ref|XP_011459816.1|PREDICTED: transcription factor bHLH85-like [Fragaria vesca subsp. vesca]	XP_011459816	0	100	451.055	213	213
gene18888-v1.0-hybrid|gene18888-v1.0-hybrid|Fragaria	transcription factor bHLH57-like	1569	gi|764625801|ref|XP_011469077.1|PREDICTED: transcription factor bHLH57-like [Fragaria vesca subsp. vesca]	XP_011469077	0	92.7224	582.793	371	344
gene25555-v1.0-hybrid|gene25555-v1.0-hybrid|Fragaria	transcription factor bHLH54	1745	gi|764547584|ref|XP_011459687.1|PREDICTED: transcription factor bHLH54 [Fragaria vesca subsp. vesca]	XP_011459687	0	95.122	556.214	287	273
gene18542-v1.0-hybrid|gene18542-v1.0-hybrid|Fragaria	transcription factor bHLH52-like isoform X1	1492	gi|764623362|ref|XP_011468863.1|PREDICTED: transcription factor bHLH52-like isoform X1 [Fragaria vesca subsp. vesca]	XP_011468863	3.97114e-159	100	466.463	220	220
gene03879-v1.0-hybrid|gene03879-v1.0-hybrid|Fragaria	transcription factor bHLH30 [Fragaria vesca vesca]	1629	gi|470122226|ref|XP_004297146.1|PREDICTED: transcription factor bHLH30 [Fragaria vesca subsp. vesca]gi|764574132|ref|XP_011462943.1|PREDICTED: transcription factor bHLH30 [Fragaria vesca subsp. vesca]	XP_004297146, XP_011462943	3.19613e-74	100	251.906	154	154
gene06448-v1.0-hybrid|gene06448-v1.0-hybrid|Fragaria	transcription factor bHLH137	2529	gi|764576728|ref|XP_004298536.2|PREDICTED: transcription factor bHLH137 [Fragaria vesca subsp. vesca]	XP_004298536	4.50093e-78	100	268.47	131	131
gene07391-v1.0-hybrid|gene07391-v1.0-hybrid|Fragaria	transcription factor bHLH121	2695	gi|470107003|ref|XP_004289841.1|PREDICTED: transcription factor bHLH121 [Fragaria vesca subsp. vesca]gi|764525642|ref|XP_011457920.1|PREDICTED: transcription factor bHLH121 [Fragaria vesca subsp. vesca]	XP_004289841, XP_011457920	4.01672e-89	100	273.092	162	162
gene17723-v1.0-hybrid|gene17723-v1.0-hybrid|Fragaria	transcription factor bHLH118-like isoform X1	969	gi|764604655|ref|XP_011466906.1|PREDICTED: transcription factor bHLH118-like isoform X1 [Fragaria vesca subsp. vesca]	XP_011466906	8.34278e-80	100	210.305	124	124
gene12658-v1.0-hybrid|gene12658-v1.0-hybrid|Fragaria	transcription factor bHLH041	2794	gi|764509883|ref|XP_004288955.2|PREDICTED: putative transcription factor bHLH041 [Fragaria vesca subsp. vesca]	XP_004288955	0	100	508.064	275	275
gene32611-v1.0-hybrid|gene32611-v1.0-hybrid|Fragaria	transcription factor WER-like	5565	gi|470106216|ref|XP_004289469.1|PREDICTED: transcription factor WER-like [Fragaria vesca subsp. vesca]	XP_004289469	1.16557e-132	100	427.557	205	205
gene07484-v1.0-hybrid|gene07484-v1.0-hybrid|Fragaria	transcription factor WER-like	1775	gi|764620922|ref|XP_011468576.1|PREDICTED: transcription factor WER-like [Fragaria vesca subsp. vesca]	XP_011468576	9.76461e-58	100	204.912	124	124
gene01997-v1.0-hybrid|gene01997-v1.0-hybrid|Fragaria	transcription factor WER-like	1088	gi|470118486|ref|XP_004295360.1|PREDICTED: transcription factor WER-like [Fragaria vesca subsp. vesca]	XP_004295360	7.96669e-132	100	322.013	202	202
gene04232-v1.0-hybrid|gene04232-v1.0-hybrid|Fragaria	transcription factor WER	2787	gi|764614423|ref|XP_004306055.2|PREDICTED: transcription factor WER [Fragaria vesca subsp. vesca]	XP_004306055	2.40061e-152	100	466.848	240	240
gene29680-v1.0-hybrid|gene29680-v1.0-hybrid|Fragaria	transcription factor TGA3-like	762	gi|470115544|ref|XP_004293959.1|PREDICTED: transcription factor TGA3-like [Fragaria vesca subsp. vesca]	XP_004293959	0	100	524.628	253	253
gene21454-v1.0-hybrid|gene21454-v1.0-hybrid|Fragaria	transcription factor TCP9-like	528	gi|764548908|ref|XP_011459879.1|PREDICTED: transcription factor TCP9-like [Fragaria vesca subsp. vesca]	XP_011459879	2.30001e-125	100	362.844	175	175
gene13351-v1.0-hybrid|gene13351-v1.0-hybrid|Fragaria	transcription factor TCP19	984	gi|764637988|ref|XP_004309238.2|PREDICTED: transcription factor TCP19 [Fragaria vesca subsp. vesca]	XP_004309238	0	100	550.051	327	327
gene03882-v1.0-hybrid|gene03882-v1.0-hybrid|Fragaria	transcription factor TCP18	1224	gi|470124621|ref|XP_004298309.1|PREDICTED: transcription factor TCP18 [Fragaria vesca subsp. vesca]	XP_004298309	0	100	640.958	407	407
gene04759-v1.0-hybrid|gene04759-v1.0-hybrid|Fragaria	transcription factor TCP15-like	1260	gi|470122565|ref|XP_004297311.1|PREDICTED: transcription factor TCP15-like [Fragaria vesca subsp. vesca]	XP_004297311	0	100	675.241	419	419
gene05581-v1.0-hybrid|gene05581-v1.0-hybrid|Fragaria	transcription factor RAX3	1400	gi|470103734|ref|XP_004288285.1|PREDICTED: transcription factor RAX3 [Fragaria vesca subsp. vesca]	XP_004288285	0	98.9362	537.339	282	279
gene25229-v1.0-hybrid|gene25229-v1.0-hybrid|Fragaria	transcription factor RADIALIS-like	764	gi|470106642|ref|XP_004289671.1|PREDICTED: transcription factor RADIALIS-like [Fragaria vesca subsp. vesca]	XP_004289671	6.19595e-50	100	171.4	93	93
gene25979-v1.0-hybrid|gene25979-v1.0-hybrid|Fragaria	transcription factor PRE6-like [Malus domestica]	800	gi|658001351|ref|XP_008393138.1|PREDICTED: transcription factor PRE6-like [Malus domestica]gi|658063261|ref|XP_008367547.1|PREDICTED: transcription factor PRE6-like [Malus domestica]	XP_008393138, XP_008367547	4.6305e-14	90	76.2554	50	45
gene09614-v1.0-hybrid|gene09614-v1.0-hybrid|Fragaria	transcription factor PCF1	792	gi|764617201|ref|XP_011468122.1|PREDICTED: transcription factor PCF1 [Fragaria vesca subsp. vesca]	XP_011468122	6.13284e-142	100	412.149	263	263
gene28704-v1.0-hybrid|gene28704-v1.0-hybrid|Fragaria	transcription factor PAR1	432	gi|470140199|ref|XP_004305830.1|PREDICTED: transcription factor PAR1 [Fragaria vesca subsp. vesca]	XP_004305830	3.72037e-67	100	212.616	129	129
gene29575-v1.0-hybrid|gene29575-v1.0-hybrid|Fragaria	transcription factor MYC2-like	660	gi|470128629|ref|XP_004300239.1|PREDICTED: transcription factor MYC2-like [Fragaria vesca subsp. vesca]	XP_004300239	9.4906e-33	96.2025	135.576	79	76
gene09735-v1.0-hybrid|gene09735-v1.0-hybrid|Fragaria	transcription factor MYC2-like	721	gi|470128629|ref|XP_004300239.1|PREDICTED: transcription factor MYC2-like [Fragaria vesca subsp. vesca]	XP_004300239	1.9948e-53	88.8889	194.126	117	104
gene28443-v1.0-hybrid|gene28443-v1.0-hybrid|Fragaria	transcription factor MYB98-like	2875	gi|470141258|ref|XP_004306352.1|PREDICTED: transcription factor MYB98-like [Fragaria vesca subsp. vesca]	XP_004306352	2.19093e-159	100	493.041	242	242
gene20888-v1.0-hybrid|gene20888-v1.0-hybrid|Fragaria	transcription factor MYB86-like	2574	gi|470143891|ref|XP_004307600.1|PREDICTED: transcription factor MYB86-like [Fragaria vesca subsp. vesca]	XP_004307600	0	100	617.076	309	309
gene23113-v1.0-hybrid|gene23113-v1.0-hybrid|Fragaria	transcription factor MYB82-like	2855	gi|470125134|ref|XP_004298561.1|PREDICTED: transcription factor MYB82-like [Fragaria vesca subsp. vesca]	XP_004298561	3.05517e-77	100	264.618	160	160
gene19934-v1.0-hybrid|gene19934-v1.0-hybrid|Fragaria	transcription factor MYB46-like	1028	gi|470115345|ref|XP_004293863.1|PREDICTED: transcription factor MYB46-like [Fragaria vesca subsp. vesca]	XP_004293863	9.10099e-169	100	485.337	264	264
gene21001-v1.0-hybrid|gene21001-v1.0-hybrid|Fragaria	transcription factor MYB44-like	768	gi|764639598|ref|XP_011470630.1|PREDICTED: transcription factor MYB44-like [Fragaria vesca subsp. vesca]	XP_011470630	8.68843e-113	100	334.724	183	183
gene30024-v1.0-hybrid|gene30024-v1.0-hybrid|Fragaria	transcription factor MYB39	1233	gi|470129476|ref|XP_004300644.1|PREDICTED: transcription factor MYB39 [Fragaria vesca subsp. vesca]	XP_004300644	1.24896e-165	98.7603	480.715	242	239
gene03712-v1.0-hybrid|gene03712-v1.0-hybrid|Fragaria	transcription factor MYB24	1032	gi|470126146|ref|XP_004299054.1|PREDICTED: transcription factor MYB24 [Fragaria vesca subsp. vesca]	XP_004299054	5.13979e-177	82.5073	505.368	343	283
gene31836-v1.0-hybrid|gene31836-v1.0-hybrid|Fragaria	transcription factor MYB21-like	1168	gi|470129838|ref|XP_004300815.1|PREDICTED: transcription factor MYB21-like [Fragaria vesca subsp. vesca]	XP_004300815	1.15554e-146	100	430.639	206	206
gene24516-v1.0-hybrid|gene24516-v1.0-hybrid|Fragaria	transcription factor MYB108-like	6326	gi|764522685|ref|XP_011457620.1|PREDICTED: transcription factor MYB108-like [Fragaria vesca subsp. vesca]	XP_011457620	3.30882e-80	100	274.633	160	160
gene18756-v1.0-hybrid|gene18756-v1.0-hybrid|Fragaria	transcription factor LAF1	2387	gi|470133656|ref|XP_004302679.1|PREDICTED: transcription factor LAF1 [Fragaria vesca subsp. vesca]	XP_004302679	0	100	600.127	288	288
gene20078-v1.0-hybrid|gene20078-v1.0-hybrid|Fragaria	transcription factor JUNGBRUNNEN 1-like	1524	gi|470118730|ref|XP_004295475.1|PREDICTED: transcription factor JUNGBRUNNEN 1-like [Fragaria vesca subsp. vesca]	XP_004295475	3.27588e-78	100	259.996	137	137
gene30051-v1.0-hybrid|gene30051-v1.0-hybrid|Fragaria	transcription factor JUNGBRUNNEN 1	1820	gi|764556980|ref|XP_011460724.1|PREDICTED: transcription factor JUNGBRUNNEN 1 [Fragaria vesca subsp. vesca]	XP_011460724	5.29215e-97	100	312.383	149	149
gene19321-v1.0-hybrid|gene19321-v1.0-hybrid|Fragaria	transcription factor EGL1	3196	gi|470145502|ref|XP_004308377.1|PREDICTED: transcription factor EGL1 [Fragaria vesca subsp. vesca]	XP_004308377	0	100	613.994	293	293
gene12582-v1.0-hybrid|gene12582-v1.0-hybrid|Fragaria	transcription factor DPB isoform X1	3035	gi|764635665|ref|XP_011470129.1|PREDICTED: transcription factor-like protein DPB isoform X1 [Fragaria vesca subsp. vesca]	XP_011470129	1.69784e-38	98.1818	114.005	55	54
gene25151-v1.0-hybrid|gene25151-v1.0-hybrid|Fragaria	transcription factor BEE 3	3966	gi|470129208|ref|XP_004300517.1|PREDICTED: transcription factor BEE 3 [Fragaria vesca subsp. vesca]	XP_004300517	2.60721e-123	99.3421	246.514	152	151
gene03713-v1.0-hybrid|gene03713-v1.0-hybrid|Fragaria	transcription factor BEE 1 isoform X2	1358	gi|764582238|ref|XP_011464101.1|PREDICTED: transcription factor BEE 1 isoform X2 [Fragaria vesca subsp. vesca]	XP_011464101	2.75933e-36	100	145.591	89	89
gene01953-v1.0-hybrid|gene01953-v1.0-hybrid|Fragaria	transcription elongation factor B polypeptide 1	363	gi|470110509|ref|XP_004291523.1|PREDICTED: transcription elongation factor B polypeptide 1 [Fragaria vesca subsp. vesca]	XP_004291523	4.18275e-38	72	135.961	100	72
gene17770-v1.0-hybrid|gene17770-v1.0-hybrid|Fragaria	trans-resveratrol di-O-methyltransferase-like	2835	gi|764604964|ref|XP_004303135.2|PREDICTED: trans-resveratrol di-O-methyltransferase-like [Fragaria vesca subsp. vesca]	XP_004303135	0	100	476.093	262	262
gene18302-v1.0-hybrid|gene18302-v1.0-hybrid|Fragaria	trafficking particle complex subunit 8	13129	gi|764607370|ref|XP_011467192.1|PREDICTED: trafficking protein particle complex subunit 8 [Fragaria vesca subsp. vesca]	XP_011467192	2.08312e-109	81.5789	396.741	266	217
gene08914-v1.0-hybrid|gene08914-v1.0-hybrid|Fragaria	tonoplast intrinsic	5359	gi|76881735|gb|ABA56492.1|putative tonoplast intrinsic protein [Fragaria x ananassa]	ABA56492	1.97254e-88	84.2975	301.212	242	204
gene01885-v1.0-hybrid|gene01885-v1.0-hybrid|Fragaria	toll interleukin-1 receptor isoform X2 [Fragaria vesca vesca]	1800	gi|470148022|ref|XP_004309574.1|PREDICTED: toll/interleukin-1 receptor-like protein isoform X2 [Fragaria vesca subsp. vesca]gi|764641685|ref|XP_011470890.1|PREDICTED: toll/interleukin-1 receptor-like protein isoform X3 [Fragaria vesca subsp. vesca]	XP_004309574, XP_011470890	1.74738e-136	92.8058	256.529	139	129
gene26575-v1.0-hybrid|gene26575-v1.0-hybrid|Fragaria	toll interleukin-1 receptor	483	gi|764521755|ref|XP_011470577.1|PREDICTED: toll/interleukin-1 receptor-like protein [Fragaria vesca subsp. vesca]	XP_011470577	4.23534e-113	100	330.487	160	160
gene09908-v1.0-hybrid|gene09908-v1.0-hybrid|Fragaria	toll interleukin-1 receptor	465	gi|764582952|ref|XP_011464202.1|PREDICTED: toll/interleukin-1 receptor-like protein [Fragaria vesca subsp. vesca]	XP_011464202	4.90604e-109	100	319.701	154	154
gene04943-v1.0-hybrid|gene04943-v1.0-hybrid|Fragaria	toll interleukin-1 receptor	468	gi|764627352|ref|XP_011469236.1|PREDICTED: toll/interleukin-1 receptor-like protein [Fragaria vesca subsp. vesca]	XP_011469236	8.55576e-101	100	298.901	155	155
gene19589-v1.0-hybrid|gene19589-v1.0-hybrid|Fragaria	tobamovirus multiplication 1	3127	gi|470114141|ref|XP_004293275.1|PREDICTED: tobamovirus multiplication protein 1 [Fragaria vesca subsp. vesca]	XP_004293275	1.60525e-24	48.0769	116.701	156	75
gene03845-v1.0-hybrid|gene03845-v1.0-hybrid|Fragaria	thyroid adenoma-associated homolog	7944	gi|764615518|ref|XP_011467977.1|PREDICTED: thyroid adenoma-associated protein homolog [Fragaria vesca subsp. vesca]	XP_011467977	0	100	2116.66	1090	1090
gene31436-v1.0-hybrid|gene31436-v1.0-hybrid|Fragaria	thioredoxin chloroplastic	337	gi|470118058|ref|XP_004295160.1|PREDICTED: thioredoxin M4, chloroplastic [Fragaria vesca subsp. vesca]	XP_004295160	5.80774e-22	91.3043	96.2857	69	63
gene15211-v1.0-hybrid|gene15211-v1.0-hybrid|Fragaria	thioredoxin H-type	945	gi|470111184|ref|XP_004291829.1|PREDICTED: thioredoxin H-type [Fragaria vesca subsp. vesca]	XP_004291829	8.23368e-47	100	166.007	82	82
gene14908-v1.0-hybrid|gene14908-v1.0-hybrid|Fragaria	thioredoxin H-type	2051	gi|470102824|ref|XP_004287851.1|PREDICTED: thioredoxin H-type [Fragaria vesca subsp. vesca]	XP_004287851	3.4943e-43	68.75	162.155	128	88
gene24655-v1.0-hybrid|gene24655-v1.0-hybrid|Fragaria	thioredoxin CXXS1	1062	gi|470148199|ref|XP_004309657.1|PREDICTED: thioredoxin-like protein CXXS1 [Fragaria vesca subsp. vesca]	XP_004309657	1.14315e-23	100	105.145	50	50
gene17593-v1.0-hybrid|gene17593-v1.0-hybrid|Fragaria	thaumatin 1b isoform X2	333	gi|764633661|ref|XP_011469906.1|PREDICTED: thaumatin-like protein 1b isoform X2 [Fragaria vesca subsp. vesca]	XP_011469906	4.67213e-23	87.6923	101.293	65	57
gene20955-v1.0-hybrid|gene20955-v1.0-hybrid|Fragaria	thaumatin 1b isoform X1	1964	gi|764633656|ref|XP_011469905.1|PREDICTED: thaumatin-like protein 1b isoform X1 [Fragaria vesca subsp. vesca]	XP_011469905	3.08903e-149	98.3471	447.973	242	238
gene20947-v1.0-hybrid|gene20947-v1.0-hybrid|Fragaria	thaumatin 1	2223	gi|764639581|ref|XP_011470628.1|PREDICTED: thaumatin-like protein 1 [Fragaria vesca subsp. vesca]	XP_011470628	2.52392e-130	100	398.282	193	193
gene11532-v1.0-hybrid|gene11532-v1.0-hybrid|Fragaria	thaumatin 1	1103	gi|470123658|ref|XP_004297839.1|PREDICTED: thaumatin-like protein 1 [Fragaria vesca subsp. vesca]	XP_004297839	6.84513e-166	95.6863	476.863	255	244
gene20172-v1.0-hybrid|gene20172-v1.0-hybrid|Fragaria	tetrahydrocannabinolic acid synthase-like	636	gi|764553564|ref|XP_004293695.2|PREDICTED: tetrahydrocannabinolic acid synthase-like [Fragaria vesca subsp. vesca]	XP_004293695	8.08935e-59	100	206.068	116	116
gene20170-v1.0-hybrid|gene20170-v1.0-hybrid|Fragaria	tetrahydrocannabinolic acid synthase-like	2761	gi|764553564|ref|XP_004293695.2|PREDICTED: tetrahydrocannabinolic acid synthase-like [Fragaria vesca subsp. vesca]	XP_004293695	0	100	975.696	526	526
gene20176-v1.0-hybrid|gene20176-v1.0-hybrid|Fragaria	tetrahydrocannabinolic acid synthase-like	1575	gi|470118649|ref|XP_004295435.1|PREDICTED: tetrahydrocannabinolic acid synthase-like [Fragaria vesca subsp. vesca]	XP_004295435	0	100	1000.35	524	524
gene28041-v1.0-hybrid|gene28041-v1.0-hybrid|Fragaria	tether containing UBX domain for GLUT4	2415	gi|764619442|ref|XP_011468343.1|PREDICTED: tether containing UBX domain for GLUT4 [Fragaria vesca subsp. vesca]	XP_011468343	1.67938e-39	58.1395	157.918	172	100
gene31194-v1.0-hybrid|gene31194-v1.0-hybrid|Fragaria	testis-specific Y-encoded 2	2232	gi|764530137|ref|XP_011458261.1|PREDICTED: testis-specific Y-encoded-like protein 2 [Fragaria vesca subsp. vesca]	XP_011458261	7.89368e-26	100	116.701	112	112
gene30927-v1.0-hybrid|gene30927-v1.0-hybrid|Fragaria	tesmin TSO1-like CXC 5	5015	gi|764521696|ref|XP_011470497.1|PREDICTED: protein tesmin/TSO1-like CXC 5 [Fragaria vesca subsp. vesca]	XP_011470497	9.23617e-79	100	284.648	137	137
gene11102-v1.0-hybrid|gene11102-v1.0-hybrid|Fragaria	terminal ear1 homolog	1593	gi|764536064|ref|XP_004292671.2|PREDICTED: protein terminal ear1 homolog [Fragaria vesca subsp. vesca]	XP_004292671	1.6433e-82	100	271.166	147	147
gene11104-v1.0-hybrid|gene11104-v1.0-hybrid|Fragaria	terminal ear1 homolog	1378	gi|764536069|ref|XP_011458767.1|PREDICTED: protein terminal ear1 homolog [Fragaria vesca subsp. vesca]	XP_011458767	1.6353e-58	70.8609	200.29	151	107
gene07405-v1.0-hybrid|gene07405-v1.0-hybrid|Fragaria	telomere repeat-binding 2 isoform X3	4585	gi|764609582|ref|XP_011467419.1|PREDICTED: telomere repeat-binding protein 2 isoform X3 [Fragaria vesca subsp. vesca]	XP_011467419	7.88004e-169	100	532.717	275	275
gene26999-v1.0-hybrid|gene26999-v1.0-hybrid|Fragaria	telomerase reverse transcriptase	6130	gi|764622879|ref|XP_011468822.1|PREDICTED: telomerase reverse transcriptase [Fragaria vesca subsp. vesca]	XP_011468822	0	87.574	778.089	507	444
gene19063-v1.0-hybrid|gene19063-v1.0-hybrid|Fragaria	tRNA-specific adenosine deaminase 1	2822	gi|470145523|ref|XP_004308387.1|PREDICTED: tRNA-specific adenosine deaminase 1 [Fragaria vesca subsp. vesca]	XP_004308387	6.77809e-107	68.2143	350.132	280	191
gene23263-v1.0-hybrid|gene23263-v1.0-hybrid|Fragaria	synaptotagmin-3-like isoform X2	3733	gi|764631424|ref|XP_011469647.1|PREDICTED: synaptotagmin-3-like isoform X2 [Fragaria vesca subsp. vesca]	XP_011469647	0	100	518.464	255	255
gene12949-v1.0-hybrid|gene12949-v1.0-hybrid|Fragaria	suppressor of mec-8 and unc-52 homolog 2	3453	gi|764510794|ref|XP_011461088.1|PREDICTED: suppressor of mec-8 and unc-52 protein homolog 2 [Fragaria vesca subsp. vesca]	XP_011461088	8.12697e-120	99.2248	234.572	129	128
gene14691-v1.0-hybrid|gene14691-v1.0-hybrid|Fragaria	sulfite reductase [ferredoxin] chloroplastic	6615	gi|470111074|ref|XP_004291778.1|PREDICTED: sulfite reductase [ferredoxin], chloroplastic [Fragaria vesca subsp. vesca]	XP_004291778	0	100	512.301	260	260
gene22344-v1.0-hybrid|gene22344-v1.0-hybrid|Fragaria	sugar transporter ERD6-like 3	3191	gi|764599006|ref|XP_011466331.1|PREDICTED: sugar transporter ERD6-like 3 [Fragaria vesca subsp. vesca]	XP_011466331	2.79428e-33	90.4762	78.9518	42	38
gene08543-v1.0-hybrid|gene08543-v1.0-hybrid|Fragaria	sugar transport 13-like	2082	gi|470113461|ref|XP_004292942.1|PREDICTED: sugar transport protein 13-like [Fragaria vesca subsp. vesca]	XP_004292942	8.83346e-173	100	431.409	226	226
gene09868-v1.0-hybrid|gene09868-v1.0-hybrid|Fragaria	sugar transport 13-like	631	gi|764582565|ref|XP_011464141.1|PREDICTED: sugar transport protein 13-like [Fragaria vesca subsp. vesca]	XP_011464141	4.15498e-43	100	113.62	53	53
gene05842-v1.0-hybrid|gene05842-v1.0-hybrid|Fragaria	sugar transport 13-like	3838	gi|470124310|ref|XP_004298159.1|PREDICTED: sugar transport protein 13-like [Fragaria vesca subsp. vesca]	XP_004298159	0	89.3258	572.392	356	318
gene28592-v1.0-hybrid|gene28592-v1.0-hybrid|Fragaria	sugar transport 10-like	1844	gi|470119955|ref|XP_004296075.1|PREDICTED: sugar transport protein 10-like [Fragaria vesca subsp. vesca]	XP_004296075	0	100	433.335	211	211
gene28591-v1.0-hybrid|gene28591-v1.0-hybrid|Fragaria	sugar transport 10-like	1723	gi|470119953|ref|XP_004296074.1|PREDICTED: sugar transport protein 10-like [Fragaria vesca subsp. vesca]	XP_004296074	0	100	740.725	364	364
gene14091-v1.0-hybrid|gene14091-v1.0-hybrid|Fragaria	sugar carrier C-like	1560	gi|764560583|ref|XP_011461214.1|PREDICTED: sugar carrier protein C-like [Fragaria vesca subsp. vesca]	XP_011461214	0	100	1003.05	519	519
gene08189-v1.0-hybrid|gene08189-v1.0-hybrid|Fragaria	sucrose transport SUC2-like [Fragaria vesca vesca]	1680	gi|470107119|ref|XP_004289897.1|PREDICTED: sucrose transport protein SUC2-like [Fragaria vesca subsp. vesca]gi|408384454|gb|AFU61912.1|sucrose transporter 6 [Fragaria x ananassa]	XP_004289897, AFU61912	0	89.0877	817.379	559	498
gene32073-v1.0-hybrid|gene32073-v1.0-hybrid|Fragaria	sucrose transport SUC2-like	1390	gi|764594509|ref|XP_011465639.1|PREDICTED: sucrose transport protein SUC2-like [Fragaria vesca subsp. vesca]	XP_011465639	9.08305e-144	100	428.713	247	247
gene22514-v1.0-hybrid|gene22514-v1.0-hybrid|Fragaria	sucrose nonfermenting 4	1248	gi|470133110|ref|XP_004302417.1|PREDICTED: sucrose nonfermenting 4-like protein [Fragaria vesca subsp. vesca]	XP_004302417	8.6387e-27	93.1818	86.6557	44	41
gene06595-v1.0-hybrid|gene06595-v1.0-hybrid|Fragaria	sucrose nonfermenting 1-related kinase	1095	gi|668349480|gb|AIH00110.1|sucrose nonfermenting 1-related protein kinase 2.7 [Fragaria x ananassa]	AIH00110	0	100	650.203	311	311
gene32339-v1.0-hybrid|gene32339-v1.0-hybrid|Fragaria	subtilisin-like protease	2298	gi|470129674|ref|XP_004300734.1|PREDICTED: subtilisin-like protease [Fragaria vesca subsp. vesca]	XP_004300734	0	100	1508.43	765	765
gene26986-v1.0-hybrid|gene26986-v1.0-hybrid|Fragaria	subtilisin-like protease	396	gi|1027091810|ref|XP_008220348.2|PREDICTED: subtilisin-like protease SBT1.8 [Prunus mume]	XP_008220348	6.2797e-53	81.6794	188.734	131	107
gene25114-v1.0-hybrid|gene25114-v1.0-hybrid|Fragaria	subtilisin-like protease	2077	gi|645296459|ref|XP_008245809.1|PREDICTED: subtilisin-like protease SBT3.10 [Prunus mume]	XP_008245809	1.62778e-50	85.2941	108.612	68	58
gene09121-v1.0-hybrid|gene09121-v1.0-hybrid|Fragaria	subtilisin-like protease	1563	gi|470109625|ref|XP_004291093.1|PREDICTED: subtilisin-like protease [Fragaria vesca subsp. vesca]	XP_004291093	1.3683e-83	98.3333	287.345	180	177
gene01954-v1.0-hybrid|gene01954-v1.0-hybrid|Fragaria	subtilisin-like protease	4092	gi|645216574|ref|XP_008221856.1|PREDICTED: subtilisin-like protease SBT4.3 [Prunus mume]	XP_008221856	4.38998e-103	90.7143	231.491	140	127
gene19504-v1.0-hybrid|gene19504-v1.0-hybrid|Fragaria	subtilisin-like protease	3521	gi|764550072|ref|XP_004295296.2|PREDICTED: subtilisin-like protease SBT3.5 [Fragaria vesca subsp. vesca]	XP_004295296	0	83.3333	406.371	246	205
gene32342-v1.0-hybrid|gene32342-v1.0-hybrid|Fragaria	subtilisin-like protease	2313	gi|764580153|ref|XP_004300737.2|PREDICTED: subtilisin-like protease [Fragaria vesca subsp. vesca]	XP_004300737	0	100	1531.92	770	770
gene11982-v1.0-hybrid|gene11982-v1.0-hybrid|Fragaria	structure-specific endonuclease subunit slx1	773	gi|470134499|ref|XP_004303087.1|PREDICTED: structure-specific endonuclease subunit slx1 [Fragaria vesca subsp. vesca]	XP_004303087	3.11723e-26	98.7179	112.079	78	77
gene34121-v1.0-hybrid|gene34121-v1.0-hybrid|Fragaria	structural maintenance of chromosomes partial	3110	gi|913341277|gb|AKU77081.1|structural maintenance of chromosomes protein 2, partial [Sapindus mukorossi]	AKU77081	0	86.6109	369.777	239	207
gene26460-v1.0-hybrid|gene26460-v1.0-hybrid|Fragaria	structural maintenance of chromosomes 4-like isoform X1 [Glycine max]	7091	gi|571496673|ref|XP_006593675.1|PREDICTED: structural maintenance of chromosomes protein 4-like isoform X1 [Glycine max]gi|947069583|gb|KRH18474.1|hypothetical protein GLYMA_13G062800 [Glycine max]	XP_006593675, KRH18474	6.37327e-65	67.4242	143.665	132	89
gene21226-v1.0-hybrid|gene21226-v1.0-hybrid|Fragaria	structural maintenance of chromosomes 2-1-like isoform X1	322	gi|1029132526|ref|XP_016744491.1|PREDICTED: structural maintenance of chromosomes protein 2-1-like isoform X1 [Gossypium hirsutum]	XP_016744491	1.21479e-11	92.1053	71.633	38	35
gene34120-v1.0-hybrid|gene34120-v1.0-hybrid|Fragaria	structural maintenance of chromosomes 2-1-like	488	gi|470144141|ref|XP_004307722.1|PREDICTED: structural maintenance of chromosomes protein 2-1-like [Fragaria vesca subsp. vesca]	XP_004307722	1.5221e-47	98.6301	135.961	73	72
gene34117-v1.0-hybrid|gene34117-v1.0-hybrid|Fragaria	structural maintenance of chromosomes 2-1-like	1853	gi|470144141|ref|XP_004307722.1|PREDICTED: structural maintenance of chromosomes protein 2-1-like [Fragaria vesca subsp. vesca]	XP_004307722	4.14936e-133	97.0085	431.409	234	227
gene34122-v1.0-hybrid|gene34122-v1.0-hybrid|Fragaria	structural maintenance of chromosomes 2-1-like	869	gi|470144141|ref|XP_004307722.1|PREDICTED: structural maintenance of chromosomes protein 2-1-like [Fragaria vesca subsp. vesca]	XP_004307722	2.96904e-53	75.1678	198.749	149	112
gene18571-v1.0-hybrid|gene18571-v1.0-hybrid|Fragaria	stress-related -like	799	gi|470141753|ref|XP_004306593.1|PREDICTED: stress-related protein-like [Fragaria vesca subsp. vesca]	XP_004306593	2.11249e-154	100	443.736	254	254
gene19483-v1.0-hybrid|gene19483-v1.0-hybrid|Fragaria	stigma-specific STIG1 1	1881	gi|470118328|ref|XP_004295283.1|PREDICTED: stigma-specific STIG1-like protein 1 [Fragaria vesca subsp. vesca]	XP_004295283	3.28271e-87	100	280.796	136	136
gene19481-v1.0-hybrid|gene19481-v1.0-hybrid|Fragaria	stigma-specific STIG1 1	411	gi|764549962|ref|XP_011460008.1|PREDICTED: stigma-specific STIG1-like protein 1 [Fragaria vesca subsp. vesca]	XP_011460008	7.51885e-91	100	272.707	136	136
gene29107-v1.0-hybrid|gene29107-v1.0-hybrid|Fragaria	squamous cell carcinoma antigen recognized by T-cells 3	7473	gi|470128185|ref|XP_004300028.1|PREDICTED: squamous cell carcinoma antigen recognized by T-cells 3 [Fragaria vesca subsp. vesca]	XP_004300028	3.43662e-62	97.479	202.601	119	116
gene07204-v1.0-hybrid|gene07204-v1.0-hybrid|Fragaria	squamosa promoter-binding 16 [Fragaria vesca vesca]	1127	gi|470149134|ref|XP_004310097.1|PREDICTED: squamosa promoter-binding-like protein 16 [Fragaria vesca subsp. vesca]gi|764645746|ref|XP_011457497.1|PREDICTED: squamosa promoter-binding-like protein 16 [Fragaria vesca subsp. vesca]	XP_004310097, XP_011457497	2.23719e-102	98.6301	298.516	146	144
gene00196-v1.0-hybrid|gene00196-v1.0-hybrid|Fragaria	squamosa promoter-binding 1-like	1266	gi|764538437|ref|XP_011458918.1|PREDICTED: squamosa promoter-binding protein 1-like [Fragaria vesca subsp. vesca]	XP_011458918	3.59748e-45	100	166.777	120	120
gene24698-v1.0-hybrid|gene24698-v1.0-hybrid|Fragaria	squalene monooxygenase-like	467	gi|764547401|ref|XP_011459656.1|PREDICTED: squalene monooxygenase-like [Fragaria vesca subsp. vesca]	XP_011459656	7.16977e-67	82.5806	212.231	155	128
gene05646-v1.0-hybrid|gene05646-v1.0-hybrid|Fragaria	squalene epoxidase 3-like	3958	gi|470103724|ref|XP_004288280.1|PREDICTED: squalene epoxidase 3-like [Fragaria vesca subsp. vesca]	XP_004288280	2.13884e-29	100	136.346	66	66
gene29156-v1.0-hybrid|gene29156-v1.0-hybrid|Fragaria	splicing factor U2af small subunit B [Fragaria vesca vesca]	843	gi|470128307|ref|XP_004300085.1|PREDICTED: splicing factor U2af small subunit B [Fragaria vesca subsp. vesca]gi|764589454|ref|XP_011465001.1|PREDICTED: splicing factor U2af small subunit B [Fragaria vesca subsp. vesca]	XP_004300085, XP_011465001	4.27235e-137	100	401.364	280	280
gene25484-v1.0-hybrid|gene25484-v1.0-hybrid|Fragaria	splicing factor 3B subunit 3-like	4296	gi|470103932|ref|XP_004288379.1|PREDICTED: splicing factor 3B subunit 3-like [Fragaria vesca subsp. vesca]	XP_004288379	0	99.309	2059.65	1013	1006
gene30426-v1.0-hybrid|gene30426-v1.0-hybrid|Fragaria	splicing factor 3B subunit 2-like isoform X1	4264	gi|571498837|ref|XP_006594326.1|PREDICTED: splicing factor 3B subunit 2-like isoform X1 [Glycine max]	XP_006594326	5.89342e-71	60.6557	117.087	122	74
gene10319-v1.0-hybrid|gene10319-v1.0-hybrid|Fragaria	splicing factor 3B subunit 2	1608	gi|645237064|ref|XP_008225033.1|PREDICTED: splicing factor 3B subunit 2 [Prunus mume]	XP_008225033	0	78.4906	596.275	530	416
gene32627-v1.0-hybrid|gene32627-v1.0-hybrid|Fragaria	splicing factor 3B subunit 1	3798	gi|470108453|ref|XP_004290532.1|PREDICTED: splicing factor 3B subunit 1 [Fragaria vesca subsp. vesca]	XP_004290532	0	100	2393.23	1265	1265
gene01702-v1.0-hybrid|gene01702-v1.0-hybrid|Fragaria	sphingolipid transporter spinster-2 [Morus notabilis]	11234	gi|703084662|ref|XP_010092534.1|putative sphingolipid transporter spinster-2-like protein [Morus notabilis]gi|587861599|gb|EXB51443.1|putative sphingolipid transporter spinster-2-like protein [Morus notabilis]	XP_010092534, EXB51443	1.15494e-21	100	74.3294	39	39
gene26651-v1.0-hybrid|gene26651-v1.0-hybrid|Fragaria	sphinganine C(4)-monooxygenase 1-like	2450	gi|470129640|ref|XP_004300717.1|PREDICTED: sphinganine C(4)-monooxygenase 1-like [Fragaria vesca subsp. vesca]	XP_004300717	9.54737e-30	80.4124	130.954	97	78
gene02201-v1.0-hybrid|gene02201-v1.0-hybrid|Fragaria	spermidine hydroxycinnamoyl transferase	1398	gi|470131807|ref|XP_004301782.1|PREDICTED: spermidine hydroxycinnamoyl transferase [Fragaria vesca subsp. vesca]	XP_004301782	0	100	936.406	465	465
gene21015-v1.0-hybrid|gene21015-v1.0-hybrid|Fragaria	sorting and assembly machinery component 50 homolog	3135	gi|470143999|ref|XP_004307654.1|PREDICTED: sorting and assembly machinery component 50 homolog [Fragaria vesca subsp. vesca]	XP_004307654	4.52734e-100	94.3005	338.191	193	182
gene18515-v1.0-hybrid|gene18515-v1.0-hybrid|Fragaria	somatic embryogenesis receptor kinase 2-like	591	gi|764638545|ref|XP_011470469.1|PREDICTED: somatic embryogenesis receptor kinase 2-like [Fragaria vesca subsp. vesca]	XP_011470469	9.91411e-139	100	398.667	196	196
gene19263-v1.0-hybrid|gene19263-v1.0-hybrid|Fragaria	somatic embryogenesis receptor kinase 1-like	5513	gi|764638695|ref|XP_011470493.1|PREDICTED: somatic embryogenesis receptor kinase 1-like [Fragaria vesca subsp. vesca]	XP_011470493	0	100	650.973	362	362
gene12159-v1.0-hybrid|gene12159-v1.0-hybrid|Fragaria	solute carrier family 25 member 44	1173	gi|470135348|ref|XP_004303479.1|PREDICTED: solute carrier family 25 member 44 [Fragaria vesca subsp. vesca]	XP_004303479	5.43776e-19	96.0784	97.0561	51	49
gene18598-v1.0-hybrid|gene18598-v1.0-hybrid|Fragaria	soluble inorganic pyrophosphatase 1	4945	gi|764623592|ref|XP_011468881.1|PREDICTED: soluble inorganic pyrophosphatase 1 [Fragaria vesca subsp. vesca]	XP_011468881	2.26567e-42	100	87.8113	40	40
gene30266-v1.0-hybrid|gene30266-v1.0-hybrid|Fragaria	sodium-dependent phosphate transport chloroplastic-like	4450	gi|764595313|ref|XP_011465825.1|PREDICTED: sodium-dependent phosphate transport protein 1, chloroplastic-like [Fragaria vesca subsp. vesca]	XP_011465825	9.53826e-24	93.1034	113.235	58	54
gene04195-v1.0-hybrid|gene04195-v1.0-hybrid|Fragaria	sodium-coupled neutral amino acid transporter 4-like isoform X1	3741	gi|470140644|ref|XP_004306049.1|PREDICTED: sodium-coupled neutral amino acid transporter 4-like isoform X1 [Fragaria vesca subsp. vesca]	XP_004306049	8.43335e-96	99.375	313.923	160	159
gene00612-v1.0-hybrid|gene00612-v1.0-hybrid|Fragaria	sodium hydrogen exchanger 7-like isoform X1	5547	gi|764578810|ref|XP_011463505.1|PREDICTED: sodium/hydrogen exchanger 7-like isoform X1 [Fragaria vesca subsp. vesca]	XP_011463505	3.44393e-39	98.75	165.622	80	79
gene14388-v1.0-hybrid|gene14388-v1.0-hybrid|Fragaria	sodium hydrogen exchanger 4 isoform X2	3625	gi|764556785|ref|XP_011460703.1|PREDICTED: sodium/hydrogen exchanger 4 isoform X2 [Fragaria vesca subsp. vesca]	XP_011460703	1.97117e-67	74.4186	244.973	172	128
gene07612-v1.0-hybrid|gene07612-v1.0-hybrid|Fragaria	small ubiquitin-related modifier-like	372	gi|764547658|ref|XP_011459698.1|PREDICTED: small ubiquitin-related modifier-like [Fragaria vesca subsp. vesca]	XP_011459698	9.84632e-84	100	253.062	123	123
gene16746-v1.0-hybrid|gene16746-v1.0-hybrid|Fragaria	small ubiquitin-related modifier 3-like	359	gi|645223227|ref|XP_008218528.1|PREDICTED: small ubiquitin-related modifier 3-like [Prunus mume]	XP_008218528	1.71774e-16	68.0556	78.5666	72	49
gene13710-v1.0-hybrid|gene13710-v1.0-hybrid|Fragaria	small heat shock chloroplastic-like	670	gi|470144562|ref|XP_004307923.1|PREDICTED: small heat shock protein, chloroplastic-like [Fragaria vesca subsp. vesca]	XP_004307923	3.17891e-53	78.5714	166.392	140	110
gene16632-v1.0-hybrid|gene16632-v1.0-hybrid|Fragaria	small heat shock chloroplastic-like	658	gi|470144562|ref|XP_004307923.1|PREDICTED: small heat shock protein, chloroplastic-like [Fragaria vesca subsp. vesca]	XP_004307923	4.23088e-100	87.1951	271.552	164	143
gene11171-v1.0-hybrid|gene11171-v1.0-hybrid|Fragaria	small glutamine-rich tetratricopeptide repeat-containing -like	5266	gi|470109149|ref|XP_004290864.1|PREDICTED: small glutamine-rich tetratricopeptide repeat-containing protein-like [Fragaria vesca subsp. vesca]	XP_004290864	2.62661e-55	100	213.001	135	135
gene28310-v1.0-hybrid|gene28310-v1.0-hybrid|Fragaria	small acidic 1 [Fragaria vesca vesca]	318	gi|470123887|ref|XP_004297951.1|PREDICTED: small acidic protein 1 [Fragaria vesca subsp. vesca]gi|764569399|ref|XP_011462433.1|PREDICTED: small acidic protein 1 [Fragaria vesca subsp. vesca]	XP_004297951, XP_011462433	5.05407e-27	100	107.071	105	105
gene24362-v1.0-hybrid|gene24362-v1.0-hybrid|Fragaria	sister chromatid cohesion PDS5 homolog A	460	gi|470112954|ref|XP_004292694.1|PREDICTED: sister chromatid cohesion protein PDS5 homolog A [Fragaria vesca subsp. vesca]	XP_004292694	4.36177e-13	100	64.6994	32	32
gene29086-v1.0-hybrid|gene29086-v1.0-hybrid|Fragaria	sister chromatid cohesion 1 1	1989	gi|764586579|ref|XP_011464664.1|PREDICTED: sister chromatid cohesion 1 protein 1 [Fragaria vesca subsp. vesca]	XP_011464664	9.66635e-47	68.8172	181.415	186	128
gene07093-v1.0-hybrid|gene07093-v1.0-hybrid|Fragaria	signal recognition particle subunit SRP72	3844	gi|470149000|ref|XP_004310033.1|PREDICTED: signal recognition particle subunit SRP72 [Fragaria vesca subsp. vesca]	XP_004310033	4.83124e-166	98.7768	523.472	327	323
gene13133-v1.0-hybrid|gene13133-v1.0-hybrid|Fragaria	signal recognition particle 54 kDa 2	2881	gi|470109318|ref|XP_004290946.1|PREDICTED: signal recognition particle 54 kDa protein 2 [Fragaria vesca subsp. vesca]	XP_004290946	2.01223e-163	78.0679	501.516	383	299
gene19307-v1.0-hybrid|gene19307-v1.0-hybrid|Fragaria	signal peptide peptidase-like 4	6092	gi|764625152|ref|XP_004306779.2|PREDICTED: signal peptide peptidase-like 4 [Fragaria vesca subsp. vesca]	XP_004306779	2.09651e-39	66.6667	167.933	135	90
gene24547-v1.0-hybrid|gene24547-v1.0-hybrid|Fragaria	short-chain dehydrogenase reductase 3b-like	1967	gi|764517802|ref|XP_011467031.1|PREDICTED: short-chain dehydrogenase reductase 3b-like [Fragaria vesca subsp. vesca]	XP_011467031	7.65569e-170	100	498.434	258	258
gene32435-v1.0-hybrid|gene32435-v1.0-hybrid|Fragaria	short-chain dehydrogenase reductase 2b-like	1468	gi|470125549|ref|XP_004298764.1|PREDICTED: short-chain dehydrogenase/reductase 2b-like [Fragaria vesca subsp. vesca]	XP_004298764	1.88364e-77	90.6667	256.529	150	136
gene05509-v1.0-hybrid|gene05509-v1.0-hybrid|Fragaria	shikimate O-hydroxycinnamoyltransferase-like	1684	gi|470140108|ref|XP_004305786.1|PREDICTED: shikimate O-hydroxycinnamoyltransferase-like [Fragaria vesca subsp. vesca]	XP_004305786	0	99.375	663.3	320	318
gene19129-v1.0-hybrid|gene19129-v1.0-hybrid|Fragaria	shaggy-related kinase theta [Ziziphus jujuba]	4373	gi|1009142214|ref|XP_015888603.1|PREDICTED: shaggy-related protein kinase theta [Ziziphus jujuba]gi|1009142340|ref|XP_015888671.1|PREDICTED: shaggy-related protein kinase theta-like [Ziziphus jujuba]	XP_015888603, XP_015888671	1.92068e-54	92.233	185.267	103	95
gene16217-v1.0-hybrid|gene16217-v1.0-hybrid|Fragaria	serpin-ZX-like isoform X1 [Fragaria vesca vesca]	2465	gi|764515239|ref|XP_011465023.1|PREDICTED: serpin-ZX-like isoform X1 [Fragaria vesca subsp. vesca]gi|764515244|ref|XP_011465025.1|PREDICTED: serpin-ZX-like isoform X2 [Fragaria vesca subsp. vesca]	XP_011465023, XP_011465025	0	99.2665	839.336	409	406
gene29691-v1.0-hybrid|gene29691-v1.0-hybrid|Fragaria	serpin-ZX-like isoform X1 [Fragaria vesca vesca]	1187	gi|764515239|ref|XP_011465023.1|PREDICTED: serpin-ZX-like isoform X1 [Fragaria vesca subsp. vesca]gi|764515244|ref|XP_011465025.1|PREDICTED: serpin-ZX-like isoform X2 [Fragaria vesca subsp. vesca]	XP_011465023, XP_011465025	1.74507e-173	91.4414	378.252	222	203
gene22561-v1.0-hybrid|gene22561-v1.0-hybrid|Fragaria	serine--tRNA ligase	3527	gi|470133149|ref|XP_004302435.1|PREDICTED: serine--tRNA ligase [Fragaria vesca subsp. vesca]	XP_004302435	5.88264e-74	75.6303	168.318	119	90
gene13538-v1.0-hybrid|gene13538-v1.0-hybrid|Fragaria	serine threonine- phosphatase BSL3	342	gi|470110539|ref|XP_004291538.1|PREDICTED: serine/threonine-protein phosphatase BSL3 [Fragaria vesca subsp. vesca]	XP_004291538	3.8982e-29	91.7526	122.094	97	89
gene23845-v1.0-hybrid|gene23845-v1.0-hybrid|Fragaria	serine threonine- phosphatase 7 long form homolog	2688	gi|764574182|ref|XP_011462946.1|PREDICTED: serine/threonine-protein phosphatase 7 long form homolog [Fragaria vesca subsp. vesca]	XP_011462946	2.16495e-12	64.4231	81.2629	104	67
gene24385-v1.0-hybrid|gene24385-v1.0-hybrid|Fragaria	serine threonine- kinase pakF [Fragaria vesca vesca]	4626	gi|470111699|ref|XP_004292082.1|PREDICTED: serine/threonine-protein kinase pakF [Fragaria vesca subsp. vesca]gi|764524278|ref|XP_011457792.1|PREDICTED: serine/threonine-protein kinase pakF [Fragaria vesca subsp. vesca]	XP_004292082, XP_011457792	0	99.5763	1360.13	708	705
gene15891-v1.0-hybrid|gene15891-v1.0-hybrid|Fragaria	serine threonine- kinase fray2 isoform X1	9410	gi|645245410|ref|XP_008228866.1|PREDICTED: serine/threonine-protein kinase fray2 isoform X1 [Prunus mume]	XP_008228866	5.20145e-60	100	119.013	57	57
gene31502-v1.0-hybrid|gene31502-v1.0-hybrid|Fragaria	serine threonine- kinase endoribonuclease IRE1b-like isoform X1	3764	gi|764589688|ref|XP_011465032.1|PREDICTED: serine/threonine-protein kinase/endoribonuclease IRE1b-like isoform X1 [Fragaria vesca subsp. vesca]	XP_011465032	0	100	905.205	472	472
gene01086-v1.0-hybrid|gene01086-v1.0-hybrid|Fragaria	serine threonine- kinase dst2	744	gi|764574724|ref|XP_011463007.1|PREDICTED: LOW QUALITY PROTEIN: serine/threonine-protein kinase dst2 [Fragaria vesca subsp. vesca]	XP_011463007	1.67583e-27	77.7778	122.094	108	84
gene10373-v1.0-hybrid|gene10373-v1.0-hybrid|Fragaria	serine threonine- kinase WAG1	1476	gi|764558223|ref|XP_004295704.2|PREDICTED: serine/threonine-protein kinase WAG1 [Fragaria vesca subsp. vesca]	XP_004295704	0	100	847.81	491	491
gene20333-v1.0-hybrid|gene20333-v1.0-hybrid|Fragaria	serine threonine- kinase Nek2	4008	gi|470108656|ref|XP_004290628.1|PREDICTED: serine/threonine-protein kinase Nek2 [Fragaria vesca subsp. vesca]gi|764534176|ref|XP_011458588.1|PREDICTED: serine/threonine-protein kinase Nek2 [Fragaria vesca subsp. vesca]gi|764534183|ref|XP_011458589.1|PREDICTED: serine/threonine-protein kinase Nek2 [Fragaria vesca subsp. vesca]	XP_004290628, XP_011458588, XP_011458589	0	89.0909	619.002	385	343
gene16468-v1.0-hybrid|gene16468-v1.0-hybrid|Fragaria	serine threonine- kinase HT1-like	1281	gi|470137941|ref|XP_004304718.1|PREDICTED: serine/threonine-protein kinase HT1-like [Fragaria vesca subsp. vesca]	XP_004304718	0	100	814.298	426	426
gene21178-v1.0-hybrid|gene21178-v1.0-hybrid|Fragaria	serine threonine- kinase HT1-like	1035	gi|764635036|ref|XP_004309026.2|PREDICTED: serine/threonine-protein kinase HT1-like [Fragaria vesca subsp. vesca]	XP_004309026	0	100	681.789	325	325
gene00654-v1.0-hybrid|gene00654-v1.0-hybrid|Fragaria	serine threonine- kinase HT1-like	1373	gi|470125177|ref|XP_004298582.1|PREDICTED: serine/threonine-protein kinase HT1-like [Fragaria vesca subsp. vesca]	XP_004298582	0	99.2126	255.758	127	126
gene20540-v1.0-hybrid|gene20540-v1.0-hybrid|Fragaria	serine threonine- kinase D6PKL1 [Fragaria vesca vesca]	2275	gi|764565789|ref|XP_011461867.1|PREDICTED: serine/threonine-protein kinase D6PKL1 [Fragaria vesca subsp. vesca]gi|764565793|ref|XP_011461868.1|PREDICTED: serine/threonine-protein kinase D6PKL1 [Fragaria vesca subsp. vesca]	XP_011461867, XP_011461868	0	100	609.372	297	297
gene10888-v1.0-hybrid|gene10888-v1.0-hybrid|Fragaria	serine threonine- kinase CDG1-like	3635	gi|470131243|ref|XP_004301506.1|PREDICTED: serine/threonine-protein kinase CDG1-like [Fragaria vesca subsp. vesca]	XP_004301506	3.44172e-123	99.4737	403.29	190	189
gene09713-v1.0-hybrid|gene09713-v1.0-hybrid|Fragaria	serine threonine- kinase CCR1	2235	gi|470141038|ref|XP_004306242.1|PREDICTED: serine/threonine-protein kinase-like protein CCR1 [Fragaria vesca subsp. vesca]	XP_004306242	0	100	1496.1	744	744
gene09523-v1.0-hybrid|gene09523-v1.0-hybrid|Fragaria	serine threonine- kinase 2 19-like	2270	gi|568845683|ref|XP_006476697.1|PREDICTED: serine/threonine-protein kinase AtPK2/AtPK19-like [Citrus sinensis]	XP_006476697	3.66949e-66	68.4848	152.525	165	113
gene23190-v1.0-hybrid|gene23190-v1.0-hybrid|Fragaria	serine threonine- kinase	2481	gi|470143462|ref|XP_004307394.1|PREDICTED: putative serine/threonine-protein kinase [Fragaria vesca subsp. vesca]	XP_004307394	2.64908e-64	100	169.474	80	80
gene11045-v1.0-hybrid|gene11045-v1.0-hybrid|Fragaria	serine hydroxymethyltransferase 7-like	5635	gi|502076884|ref|XP_004485486.1|PREDICTED: serine hydroxymethyltransferase 7-like [Cicer arietinum]	XP_004485486	5.09967e-149	84.3949	485.723	314	265
gene30290-v1.0-hybrid|gene30290-v1.0-hybrid|Fragaria	serine carboxypeptidase-like 45	746	gi|470149213|ref|XP_004310134.1|PREDICTED: serine carboxypeptidase-like 45 [Fragaria vesca subsp. vesca]	XP_004310134	1.11933e-43	80.1724	164.851	116	93
gene05791-v1.0-hybrid|gene05791-v1.0-hybrid|Fragaria	serine carboxypeptidase-like 2 isoform X1	3038	gi|764516830|ref|XP_011466202.1|PREDICTED: serine carboxypeptidase-like 2 isoform X1 [Fragaria vesca subsp. vesca]	XP_011466202	7.65331e-90	67.2414	219.164	174	117
gene03780-v1.0-hybrid|gene03780-v1.0-hybrid|Fragaria	serine carboxypeptidase-like	438	gi|470143376|ref|XP_004307353.1|PREDICTED: serine carboxypeptidase-like [Fragaria vesca subsp. vesca]	XP_004307353	4.39532e-43	90	159.844	90	81
gene15115-v1.0-hybrid|gene15115-v1.0-hybrid|Fragaria	serine carboxypeptidase-like	327	gi|470143376|ref|XP_004307353.1|PREDICTED: serine carboxypeptidase-like [Fragaria vesca subsp. vesca]	XP_004307353	2.65244e-44	91.0112	161.77	89	81
gene23765-v1.0-hybrid|gene23765-v1.0-hybrid|Fragaria	serine carboxypeptidase [Medicago truncatula]	688	gi|357502691|ref|XP_003621634.1|serine carboxypeptidase-like protein [Medicago truncatula]gi|355496649|gb|AES77852.1|serine carboxypeptidase-like protein [Medicago truncatula]	XP_003621634, AES77852	2.42702e-11	94.1176	68.5514	34	32
gene23758-v1.0-hybrid|gene23758-v1.0-hybrid|Fragaria	serine carboxypeptidase [Medicago truncatula]	400	gi|357502691|ref|XP_003621634.1|serine carboxypeptidase-like protein [Medicago truncatula]gi|355496649|gb|AES77852.1|serine carboxypeptidase-like protein [Medicago truncatula]	XP_003621634, AES77852	1.30243e-11	96.875	67.781	32	31
gene23353-v1.0-hybrid|gene23353-v1.0-hybrid|Fragaria	serine arginine-rich splicing factor RS2Z32-like isoform X2	2276	gi|764632049|ref|XP_011469709.1|PREDICTED: serine/arginine-rich splicing factor RS2Z32-like isoform X2 [Fragaria vesca subsp. vesca]	XP_011469709	1.46819e-35	100	147.517	68	68
gene06693-v1.0-hybrid|gene06693-v1.0-hybrid|Fragaria	serine arginine-rich SC35-like splicing factor SCL28	3727	gi|470121445|ref|XP_004296779.1|PREDICTED: serine/arginine-rich SC35-like splicing factor SCL28 [Fragaria vesca subsp. vesca]	XP_004296779	1.75087e-24	85.2941	116.701	68	58
gene03390-v1.0-hybrid|gene03390-v1.0-hybrid|Fragaria	serine arginine repetitive matrix 2-like	2292	gi|764559437|ref|XP_011461034.1|PREDICTED: serine/arginine repetitive matrix protein 2-like [Fragaria vesca subsp. vesca]	XP_011461034	0	100	874.004	469	469
gene34537-v1.0-hybrid|gene34537-v1.0-hybrid|Fragaria	serine arginine repetitive matrix 1-like	2357	gi|764548259|ref|XP_011459783.1|PREDICTED: serine/arginine repetitive matrix protein 1-like [Fragaria vesca subsp. vesca]	XP_011459783	0	95.297	610.142	404	385
gene27769-v1.0-hybrid|gene27769-v1.0-hybrid|Fragaria	serine arginine repetitive matrix 1-like	750	gi|764567415|ref|XP_011462183.1|PREDICTED: serine/arginine repetitive matrix protein 1-like [Fragaria vesca subsp. vesca]	XP_011462183	4.1495e-14	62.5	80.8777	88	55
gene18724-v1.0-hybrid|gene18724-v1.0-hybrid|Fragaria	septin and tuftelin-interacting 1 homolog 1- partial	452	gi|1025354369|ref|XP_016511059.1|PREDICTED: septin and tuftelin-interacting protein 1 homolog 1-like, partial [Nicotiana tabacum]	XP_016511059	6.10494e-11	60.5263	68.5514	76	46
gene29262-v1.0-hybrid|gene29262-v1.0-hybrid|Fragaria	septin and tuftelin-interacting 1 homolog 1 [Fragaria vesca vesca]	2583	gi|470128218|ref|XP_004300043.1|PREDICTED: septin and tuftelin-interacting protein 1 homolog 1 [Fragaria vesca subsp. vesca]gi|764589160|ref|XP_011464964.1|PREDICTED: septin and tuftelin-interacting protein 1 homolog 1 [Fragaria vesca subsp. vesca]gi|764589164|ref|XP_011464965.1|PREDICTED: septin and tuftelin-interacting protein 1 homolog 1 [Fragaria vesca subsp. vesca]gi|764589168|ref|XP_0114649…	XP_004300043, XP_011464964, XP_011464965, XP_011464966	0	100	1536.16	860	860
gene21143-v1.0-hybrid|gene21143-v1.0-hybrid|Fragaria	seleno P	3939	gi|470105787|ref|XP_004289261.1|PREDICTED: selenoprotein P [Fragaria vesca subsp. vesca]	XP_004289261	1.76181e-131	96.0573	418.313	279	268
gene15336-v1.0-hybrid|gene15336-v1.0-hybrid|Fragaria	secoisolariciresinol dehydrogenase-like	960	gi|764620779|ref|XP_011468548.1|PREDICTED: secoisolariciresinol dehydrogenase-like [Fragaria vesca subsp. vesca]	XP_011468548	0	89.3417	567.385	319	285
gene26345-v1.0-hybrid|gene26345-v1.0-hybrid|Fragaria	scopoletin glucosyltransferase-like	1434	gi|470136484|ref|XP_004304022.1|PREDICTED: scopoletin glucosyltransferase-like [Fragaria vesca subsp. vesca]	XP_004304022	0	100	958.748	477	477
gene02232-v1.0-hybrid|gene02232-v1.0-hybrid|Fragaria	scarecrow 14	4726	gi|470116969|ref|XP_004294644.1|PREDICTED: scarecrow-like protein 14 [Fragaria vesca subsp. vesca]	XP_004294644	0	91.6248	1084.32	597	547
gene19801-v1.0-hybrid|gene19801-v1.0-hybrid|Fragaria	scarecrow 13 [Fragaria vesca vesca]	1605	gi|470114355|ref|XP_004293381.1|PREDICTED: scarecrow-like protein 13 [Fragaria vesca subsp. vesca]gi|764550495|ref|XP_011460052.1|PREDICTED: scarecrow-like protein 13 [Fragaria vesca subsp. vesca]	XP_004293381, XP_011460052	0	100	1043.88	534	534
gene32634-v1.0-hybrid|gene32634-v1.0-hybrid|Fragaria	sarcoplasmic reticulum histidine-rich calcium-binding isoform X3	3701	gi|470108455|ref|XP_004290533.1|PREDICTED: sarcoplasmic reticulum histidine-rich calcium-binding protein isoform X3 [Fragaria vesca subsp. vesca]	XP_004290533	0	91.573	588.571	356	326
gene30921-v1.0-hybrid|gene30921-v1.0-hybrid|Fragaria	rop guanine nucleotide exchange factor 9-like	2137	gi|764508141|ref|XP_011458610.1|PREDICTED: rop guanine nucleotide exchange factor 9-like [Fragaria vesca subsp. vesca]	XP_011458610	0	87.5458	445.662	273	239
gene20873-v1.0-hybrid|gene20873-v1.0-hybrid|Fragaria	rop guanine nucleotide exchange factor 5	2658	gi|470146597|ref|XP_004308909.1|PREDICTED: rop guanine nucleotide exchange factor 5 [Fragaria vesca subsp. vesca]	XP_004308909	2.69833e-148	100	335.109	164	164
gene25838-v1.0-hybrid|gene25838-v1.0-hybrid|Fragaria	rop guanine nucleotide exchange factor 12	2314	gi|470134106|ref|XP_004302897.1|PREDICTED: rop guanine nucleotide exchange factor 12 [Fragaria vesca subsp. vesca]	XP_004302897	4.03285e-155	87.2792	475.707	283	247
gene29449-v1.0-hybrid|gene29449-v1.0-hybrid|Fragaria	root UVB sensitive 4	2554	gi|764593139|ref|XP_011465444.1|PREDICTED: protein root UVB sensitive 4 [Fragaria vesca subsp. vesca]	XP_011465444	8.61701e-77	96.8944	271.166	161	156
gene19049-v1.0-hybrid|gene19049-v1.0-hybrid|Fragaria	ripening-related 4	561	gi|470142191|ref|XP_004306798.1|PREDICTED: putative ripening-related protein 4 [Fragaria vesca subsp. vesca]	XP_004306798	7.26269e-132	100	386.341	185	185
gene35030-v1.0-hybrid|gene35030-v1.0-hybrid|Fragaria	ripening-related 1	531	gi|743789318|ref|XP_011036013.1|PREDICTED: putative ripening-related protein 1 [Populus euphratica]	XP_011036013	4.02483e-64	90.5172	198.364	116	105
gene19045-v1.0-hybrid|gene19045-v1.0-hybrid|Fragaria	ripening-related 1	561	gi|470143449|ref|XP_004307389.1|PREDICTED: putative ripening-related protein 1 [Fragaria vesca subsp. vesca]	XP_004307389	1.85179e-116	98.3871	341.273	186	183
gene19057-v1.0-hybrid|gene19057-v1.0-hybrid|Fragaria	ripening-related 1	561	gi|470143449|ref|XP_004307389.1|PREDICTED: putative ripening-related protein 1 [Fragaria vesca subsp. vesca]	XP_004307389	4.56897e-121	97.8495	352.829	186	182
gene04697-v1.0-hybrid|gene04697-v1.0-hybrid|Fragaria	ribulose-1,5 bisphosphate carboxylase oxygenase large subunit N- chloroplastic	1038	gi|764579502|ref|XP_011463675.1|PREDICTED: ribulose-1,5 bisphosphate carboxylase/oxygenase large subunit N-methyltransferase, chloroplastic [Fragaria vesca subsp. vesca]	XP_011463675	5.34379e-21	57.931	104.76	145	84
gene02000-v1.0-hybrid|gene02000-v1.0-hybrid|Fragaria	ribulose-1,5 bisphosphate carboxylase oxygenase large subunit N- chloroplastic	1275	gi|764579502|ref|XP_011463675.1|PREDICTED: ribulose-1,5 bisphosphate carboxylase/oxygenase large subunit N-methyltransferase, chloroplastic [Fragaria vesca subsp. vesca]	XP_011463675	4.61367e-11	66.2791	75.485	86	57
gene12570-v1.0-hybrid|gene12570-v1.0-hybrid|Fragaria	ribosome-binding 1	1649	gi|470144422|ref|XP_004307856.1|PREDICTED: ribosome-binding protein 1 [Fragaria vesca subsp. vesca]	XP_004307856	1.50826e-158	88.7372	468.003	293	260
gene30147-v1.0-hybrid|gene30147-v1.0-hybrid|Fragaria	ribosome production factor 2 homolog	2196	gi|470134371|ref|XP_004303027.1|PREDICTED: ribosome production factor 2 homolog [Fragaria vesca subsp. vesca]	XP_004303027	4.27486e-92	95.4545	177.563	88	84
gene23400-v1.0-hybrid|gene23400-v1.0-hybrid|Fragaria	ribosome production factor 1	2564	gi|470143305|ref|XP_004307320.1|PREDICTED: ribosome production factor 1 [Fragaria vesca subsp. vesca]	XP_004307320	3.50923e-46	61.0526	113.62	95	58
gene31011-v1.0-hybrid|gene31011-v1.0-hybrid|Fragaria	ribosome biogenesis regulatory homolog	2258	gi|470101771|ref|XP_004287342.1|PREDICTED: ribosome biogenesis regulatory protein homolog [Fragaria vesca subsp. vesca]	XP_004287342	1.20699e-42	63.6364	168.703	231	147
gene13711-v1.0-hybrid|gene13711-v1.0-hybrid|Fragaria	ribosomal mitochondrial-like [Prunus mume]	763	gi|1027103946|ref|XP_016649882.1|PREDICTED: ribosomal protein S19, mitochondrial-like [Prunus mume]gi|1027103948|ref|XP_016649883.1|PREDICTED: ribosomal protein S19, mitochondrial-like [Prunus mume]	XP_016649882, XP_016649883	2.07181e-44	88.3721	158.688	86	76
gene12359-v1.0-hybrid|gene12359-v1.0-hybrid|Fragaria	ribosomal lysine N-methyltransferase 3	1895	gi|764521230|ref|XP_004288643.2|PREDICTED: ribosomal lysine N-methyltransferase 3 [Fragaria vesca subsp. vesca]	XP_004288643	3.23019e-143	100	438.728	223	223
gene24926-v1.0-hybrid|gene24926-v1.0-hybrid|Fragaria	ribosomal RNA processing 1 homolog	392	gi|764587046|ref|XP_011464729.1|PREDICTED: ribosomal RNA processing protein 1 homolog [Fragaria vesca subsp. vesca]	XP_011464729	3.63991e-75	97.6923	244.973	130	127
gene12290-v1.0-hybrid|gene12290-v1.0-hybrid|Fragaria	ribosomal RNA processing 1 homolog	1661	gi|764587046|ref|XP_011464729.1|PREDICTED: ribosomal RNA processing protein 1 homolog [Fragaria vesca subsp. vesca]	XP_011464729	0	99.7151	659.062	351	350
gene28710-v1.0-hybrid|gene28710-v1.0-hybrid|Fragaria	ribose-phosphate pyrophosphokinase 4-like	6150	gi|658044738|ref|XP_008358037.1|PREDICTED: ribose-phosphate pyrophosphokinase 4-like [Malus domestica]	XP_008358037	5.27204e-60	96.5812	216.468	117	113
gene22673-v1.0-hybrid|gene22673-v1.0-hybrid|Fragaria	ribonuclease S-4-like	2063	gi|764522925|ref|XP_004289553.2|PREDICTED: LOW QUALITY PROTEIN: ribonuclease S-4-like [Fragaria vesca subsp. vesca]	XP_004289553	6.95615e-51	93.8776	187.193	98	92
gene09631-v1.0-hybrid|gene09631-v1.0-hybrid|Fragaria	ribonuclease P subunit p29 [Fragaria vesca vesca]	878	gi|470137286|ref|XP_004304400.1|PREDICTED: ribonuclease P protein subunit p29 [Fragaria vesca subsp. vesca]gi|764616840|ref|XP_011468085.1|PREDICTED: ribonuclease P protein subunit p29 [Fragaria vesca subsp. vesca]	XP_004304400, XP_011468085	1.40429e-81	80.4196	169.859	143	115
gene29203-v1.0-hybrid|gene29203-v1.0-hybrid|Fragaria	ribonuclease H At1g65750	1347	gi|1027088093|ref|XP_016648950.1|PREDICTED: putative ribonuclease H protein At1g65750 [Prunus mume]	XP_016648950	1.39391e-90	53.6424	298.516	453	243
gene05888-v1.0-hybrid|gene05888-v1.0-hybrid|Fragaria	ribonuclease H At1g65750	8022	gi|658044550|ref|XP_008357937.1|PREDICTED: putative ribonuclease H protein At1g65750 [Malus domestica]	XP_008357937	2.7136e-174	69.8885	301.212	269	188
gene29117-v1.0-hybrid|gene29117-v1.0-hybrid|Fragaria	ribonuclease H At1g65750	550	gi|657980554|ref|XP_008382267.1|PREDICTED: putative ribonuclease H protein At1g65750 [Malus domestica]	XP_008382267	2.88783e-21	58.0247	72.0182	81	47
gene08791-v1.0-hybrid|gene08791-v1.0-hybrid|Fragaria	ribonuclease H At1g65750	1856	gi|1027088093|ref|XP_016648950.1|PREDICTED: putative ribonuclease H protein At1g65750 [Prunus mume]	XP_016648950	1.88854e-76	55.9367	266.544	379	212
gene17165-v1.0-hybrid|gene17165-v1.0-hybrid|Fragaria	ribonuclease H At1g65750	5341	gi|658017993|ref|XP_008344356.1|PREDICTED: putative ribonuclease H protein At1g65750 [Malus domestica]	XP_008344356	6.38649e-64	56.9966	234.958	293	167
gene23294-v1.0-hybrid|gene23294-v1.0-hybrid|Fragaria	ribonuclease H At1g65750	8223	gi|658044550|ref|XP_008357937.1|PREDICTED: putative ribonuclease H protein At1g65750 [Malus domestica]	XP_008357937	0	70.2073	872.078	772	542
gene15069-v1.0-hybrid|gene15069-v1.0-hybrid|Fragaria	ribonuclease H At1g65750	537	gi|764579135|ref|XP_011463582.1|PREDICTED: putative ribonuclease H protein At1g65750 [Fragaria vesca subsp. vesca]	XP_011463582	1.98384e-33	68.595	134.035	121	83
gene04352-v1.0-hybrid|gene04352-v1.0-hybrid|Fragaria	ribonuclease H At1g65750	1428	gi|657970474|ref|XP_008376986.1|PREDICTED: putative ribonuclease H protein At1g65750 [Malus domestica]	XP_008376986	1.40661e-41	50.7837	162.925	319	162
gene10370-v1.0-hybrid|gene10370-v1.0-hybrid|Fragaria	ribonuclease H At1g65750	1373	gi|764579135|ref|XP_011463582.1|PREDICTED: putative ribonuclease H protein At1g65750 [Fragaria vesca subsp. vesca]	XP_011463582	1.65831e-141	97.6852	425.246	216	211
gene33985-v1.0-hybrid|gene33985-v1.0-hybrid|Fragaria	ribonuclease H At1g65750	477	gi|658004151|ref|XP_008337185.1|PREDICTED: putative ribonuclease H protein At1g65750 [Malus domestica]	XP_008337185	6.29094e-24	63.3929	103.219	112	71
gene06784-v1.0-hybrid|gene06784-v1.0-hybrid|Fragaria	ribonuclease H At1g65750	519	gi|658033430|ref|XP_008352230.1|PREDICTED: putative ribonuclease H protein At1g65750 [Malus domestica]	XP_008352230	9.14889e-19	52.8409	94.3597	176	93
gene01108-v1.0-hybrid|gene01108-v1.0-hybrid|Fragaria	ribonuclease H At1g65750	1046	gi|1027088093|ref|XP_016648950.1|PREDICTED: putative ribonuclease H protein At1g65750 [Prunus mume]	XP_016648950	3.9282e-63	60.4061	167.933	197	119
gene31493-v1.0-hybrid|gene31493-v1.0-hybrid|Fragaria	ribonuclease H At1g65750	1783	gi|764579135|ref|XP_011463582.1|PREDICTED: putative ribonuclease H protein At1g65750 [Fragaria vesca subsp. vesca]	XP_011463582	6.83159e-132	86.3946	242.276	147	127
gene00961-v1.0-hybrid|gene00961-v1.0-hybrid|Fragaria	ribonuclease H At1g65750	459	gi|657980554|ref|XP_008382267.1|PREDICTED: putative ribonuclease H protein At1g65750 [Malus domestica]	XP_008382267	3.44753e-24	58.1081	106.686	148	86
gene22423-v1.0-hybrid|gene22423-v1.0-hybrid|Fragaria	ribonuclease H At1g65750	1909	gi|764579135|ref|XP_011463582.1|PREDICTED: putative ribonuclease H protein At1g65750 [Fragaria vesca subsp. vesca]	XP_011463582	0	100	627.476	325	325
gene26933-v1.0-hybrid|gene26933-v1.0-hybrid|Fragaria	riboflavin synthase	849	gi|470131122|ref|XP_004301447.1|PREDICTED: riboflavin synthase [Fragaria vesca subsp. vesca]	XP_004301447	1.19695e-179	100	509.605	282	282
gene11743-v1.0-hybrid|gene11743-v1.0-hybrid|Fragaria	rhomboid-like protease 3	10904	gi|470128011|ref|XP_004299949.1|PREDICTED: rhomboid-like protease 3 [Fragaria vesca subsp. vesca]	XP_004299949	1.89981e-94	77.4834	222.246	151	117
gene19213-v1.0-hybrid|gene19213-v1.0-hybrid|Fragaria	rhodanese-like domain-containing chloroplastic	3164	gi|764624321|ref|XP_011468943.1|PREDICTED: rhodanese-like domain-containing protein 4, chloroplastic [Fragaria vesca subsp. vesca]	XP_011468943	8.08178e-118	100	382.874	213	213
gene21623-v1.0-hybrid|gene21623-v1.0-hybrid|Fragaria	rho GDP-dissociation inhibitor 1	2146	gi|470114475|ref|XP_004293440.1|PREDICTED: rho GDP-dissociation inhibitor 1 [Fragaria vesca subsp. vesca]	XP_004293440	3.41906e-62	78.8732	219.55	142	112
gene09612-v1.0-hybrid|gene09612-v1.0-hybrid|Fragaria	reverse transcriptase	8037	gi|591288906|dbj|BAO53680.1|reverse transcriptase [Cauliflower mosaic virus]	BAO53680	2.14553e-90	52.2472	201.83	356	186
gene20526-v1.0-hybrid|gene20526-v1.0-hybrid|Fragaria	retrovirus-related Pol poly from transposon gypsy	510	gi|764643251|ref|XP_011471074.1|PREDICTED: retrovirus-related Pol polyprotein from transposon gypsy [Fragaria vesca subsp. vesca]	XP_011471074	1.933e-77	79.1411	260.381	163	129
gene28906-v1.0-hybrid|gene28906-v1.0-hybrid|Fragaria	retrovirus-related Pol poly from transposon 297	4530	gi|470113778|ref|XP_004293097.1|PREDICTED: retrovirus-related Pol polyprotein from transposon 297 [Fragaria vesca subsp. vesca]	XP_004293097	0	100	3019.57	1509	1509
gene32606-v1.0-hybrid|gene32606-v1.0-hybrid|Fragaria	retrovirus-related Pol poly from transposon 297	10090	gi|470113778|ref|XP_004293097.1|PREDICTED: retrovirus-related Pol polyprotein from transposon 297 [Fragaria vesca subsp. vesca]	XP_004293097	0	79.2261	634.024	491	389
gene22991-v1.0-hybrid|gene22991-v1.0-hybrid|Fragaria	retrotransposon protein	6353	gi|399920226|gb|AFP55573.1|retrotransposon protein [Rosa rugosa]	AFP55573	1.04899e-70	50.2564	196.438	390	196
gene29338-v1.0-hybrid|gene29338-v1.0-hybrid|Fragaria	retrotransposon protein	3206	gi|399920226|gb|AFP55573.1|retrotransposon protein [Rosa rugosa]	AFP55573	1.45813e-71	72.3164	209.149	177	128
gene10078-v1.0-hybrid|gene10078-v1.0-hybrid|Fragaria	retrotransposon poly	3934	gi|399920190|gb|AFP55537.1|retrotransposon polyprotein [Rosa rugosa]	AFP55537	0	82.2917	419.083	288	237
gene10596-v1.0-hybrid|gene10596-v1.0-hybrid|Fragaria	retrotransposon poly	5479	gi|399920189|gb|AFP55536.1|retrotransposon polyprotein [Rosa rugosa]	AFP55536	6.3908e-61	46.3592	242.662	824	382
gene29059-v1.0-hybrid|gene29059-v1.0-hybrid|Fragaria	retrotransposon poly	3232	gi|399920189|gb|AFP55536.1|retrotransposon polyprotein [Rosa rugosa]	AFP55536	3.80022e-145	80.1153	485.337	347	278
gene05051-v1.0-hybrid|gene05051-v1.0-hybrid|Fragaria	retrotransposon poly	484	gi|399920189|gb|AFP55536.1|retrotransposon polyprotein [Rosa rugosa]	AFP55536	1.54413e-11	56	51.6026	100	56
gene12621-v1.0-hybrid|gene12621-v1.0-hybrid|Fragaria	retrotransposon poly	8736	gi|399920189|gb|AFP55536.1|retrotransposon polyprotein [Rosa rugosa]	AFP55536	0	76.6393	977.622	732	561
gene05458-v1.0-hybrid|gene05458-v1.0-hybrid|Fragaria	retrotransposon poly	10573	gi|399920189|gb|AFP55536.1|retrotransposon polyprotein [Rosa rugosa]	AFP55536	0	80.0979	905.205	613	491
gene19005-v1.0-hybrid|gene19005-v1.0-hybrid|Fragaria	reticulon B5	1589	gi|470142032|ref|XP_004306726.1|PREDICTED: reticulon-like protein B5 [Fragaria vesca subsp. vesca]	XP_004306726	2.24017e-49	98.3607	124.405	61	60
gene03679-v1.0-hybrid|gene03679-v1.0-hybrid|Fragaria	reticulon B14	994	gi|470130137|ref|XP_004300962.1|PREDICTED: reticulon-like protein B14 [Fragaria vesca subsp. vesca]	XP_004300962	1.15495e-75	65.812	137.887	117	77
gene20163-v1.0-hybrid|gene20163-v1.0-hybrid|Fragaria	reticuline oxidase	1605	gi|470118658|ref|XP_004295439.1|PREDICTED: reticuline oxidase-like protein [Fragaria vesca subsp. vesca]	XP_004295439	0	100	1005.36	534	534
gene20160-v1.0-hybrid|gene20160-v1.0-hybrid|Fragaria	reticuline oxidase	1590	gi|470115009|ref|XP_004293696.1|PREDICTED: reticuline oxidase-like protein [Fragaria vesca subsp. vesca]	XP_004293696	0	100	1046.19	513	513
gene14024-v1.0-hybrid|gene14024-v1.0-hybrid|Fragaria	respiratory burst oxidase homolog H isoform X2	4296	gi|764561206|ref|XP_011461301.1|PREDICTED: putative respiratory burst oxidase homolog protein H isoform X2 [Fragaria vesca subsp. vesca]	XP_011461301	2.94822e-157	99.635	505.753	274	273
gene14425-v1.0-hybrid|gene14425-v1.0-hybrid|Fragaria	replication factor C subunit 3-like	5596	gi|764623491|ref|XP_011468873.1|PREDICTED: replication factor C subunit 3-like [Fragaria vesca subsp. vesca]	XP_011468873	1.44746e-26	100	118.242	56	56
gene32441-v1.0-hybrid|gene32441-v1.0-hybrid|Fragaria	remorin isoform X1	1799	gi|764580449|ref|XP_011463841.1|PREDICTED: remorin isoform X1 [Fragaria vesca subsp. vesca]	XP_011463841	6.8714e-43	100	140.584	72	72
gene06027-v1.0-hybrid|gene06027-v1.0-hybrid|Fragaria	receptor-like serine threonine- kinase At2g45590	404	gi|764602646|ref|XP_011466728.1|PREDICTED: receptor-like serine/threonine-protein kinase At2g45590 [Fragaria vesca subsp. vesca]	XP_011466728	3.95357e-30	100	115.931	55	55
gene34778-v1.0-hybrid|gene34778-v1.0-hybrid|Fragaria	receptor-like kinase TMK3	1157	gi|922521366|ref|XP_013594878.1|PREDICTED: receptor-like kinase TMK3 [Brassica oleracea var. oleracea]	XP_013594878	7.19639e-28	59.7561	123.25	164	98
gene20831-v1.0-hybrid|gene20831-v1.0-hybrid|Fragaria	receptor-like cytosolic serine threonine- kinase RBK1	5339	gi|470104260|ref|XP_004288526.1|PREDICTED: receptor-like cytosolic serine/threonine-protein kinase RBK1 [Fragaria vesca subsp. vesca]	XP_004288526	1.80208e-86	100	305.064	180	180
gene35132-v1.0-hybrid|gene35132-v1.0-hybrid|Fragaria	receptor partial	2268	gi|764646654|ref|XP_011457601.1|PREDICTED: receptor-like protein 2, partial [Fragaria vesca subsp. vesca]	XP_011457601	0	100	1018.84	546	546
gene26704-v1.0-hybrid|gene26704-v1.0-hybrid|Fragaria	receptor kinase THESEUS 1	2547	gi|470146552|ref|XP_004308888.1|PREDICTED: receptor-like protein kinase THESEUS 1 [Fragaria vesca subsp. vesca]	XP_004308888	0	100	1686.77	848	848
gene16142-v1.0-hybrid|gene16142-v1.0-hybrid|Fragaria	receptor kinase BRI1-like 3	9278	gi|764562990|ref|XP_004296108.2|PREDICTED: receptor-like protein kinase BRI1-like 3 [Fragaria vesca subsp. vesca]	XP_004296108	8.09326e-36	96.2963	161.384	81	78
gene19304-v1.0-hybrid|gene19304-v1.0-hybrid|Fragaria	receptor kinase At3g47110 isoform X1	7886	gi|764625120|ref|XP_011469007.1|PREDICTED: putative receptor-like protein kinase At3g47110 isoform X1 [Fragaria vesca subsp. vesca]	XP_011469007	0	95.9548	1821.98	1063	1020
gene21666-v1.0-hybrid|gene21666-v1.0-hybrid|Fragaria	receptor kinase At3g47110	1221	gi|470148589|ref|XP_004309839.1|PREDICTED: putative receptor-like protein kinase At3g47110 [Fragaria vesca subsp. vesca]	XP_004309839	0	100	813.913	406	406
gene05121-v1.0-hybrid|gene05121-v1.0-hybrid|Fragaria	receptor kinase ANXUR1	1407	gi|470120302|ref|XP_004296244.1|PREDICTED: receptor-like protein kinase ANXUR1 [Fragaria vesca subsp. vesca]	XP_004296244	0	100	862.448	451	451
gene32063-v1.0-hybrid|gene32063-v1.0-hybrid|Fragaria	receptor kinase 1 isoform X1	715	gi|694436669|ref|XP_009345424.1|PREDICTED: putative receptor protein kinase ZmPK1 isoform X1 [Pyrus x bretschneideri]	XP_009345424	1.54609e-100	92.9032	239.965	155	144
gene00184-v1.0-hybrid|gene00184-v1.0-hybrid|Fragaria	receptor kinase 1	2335	gi|764548523|ref|XP_011459822.1|PREDICTED: putative receptor protein kinase ZmPK1 [Fragaria vesca subsp. vesca]	XP_011459822	0	100	851.662	439	439
gene00183-v1.0-hybrid|gene00183-v1.0-hybrid|Fragaria	receptor kinase 1	324	gi|764548523|ref|XP_011459822.1|PREDICTED: putative receptor protein kinase ZmPK1 [Fragaria vesca subsp. vesca]	XP_011459822	2.45693e-64	97.1963	219.164	107	104
gene34057-v1.0-hybrid|gene34057-v1.0-hybrid|Fragaria	receptor 2 isoform X1	2133	gi|470120214|ref|XP_004296202.1|PREDICTED: receptor-like protein 2 isoform X1 [Fragaria vesca subsp. vesca]	XP_004296202	0	100	1229.54	697	697
gene33859-v1.0-hybrid|gene33859-v1.0-hybrid|Fragaria	receptor 2	1781	gi|470120391|ref|XP_004296287.1|PREDICTED: receptor-like protein 2 [Fragaria vesca subsp. vesca]	XP_004296287	0	100	710.294	477	477
gene34054-v1.0-hybrid|gene34054-v1.0-hybrid|Fragaria	receptor 2	3442	gi|470120172|ref|XP_004296182.1|PREDICTED: receptor-like protein 2 [Fragaria vesca subsp. vesca]	XP_004296182	0	100	1179.47	735	735
gene25835-v1.0-hybrid|gene25835-v1.0-hybrid|Fragaria	receptor 12	6204	gi|764608453|ref|XP_011467294.1|PREDICTED: receptor-like protein 12 [Fragaria vesca subsp. vesca]	XP_011467294	0	75.8713	801.971	746	566
gene06308-v1.0-hybrid|gene06308-v1.0-hybrid|Fragaria	receptor 12	711	gi|764576938|ref|XP_011463260.1|PREDICTED: receptor-like protein 12 [Fragaria vesca subsp. vesca]	XP_011463260	7.7639e-133	100	410.994	236	236
gene15594-v1.0-hybrid|gene15594-v1.0-hybrid|Fragaria	receptor 12	13625	gi|764608448|ref|XP_004305668.2|PREDICTED: receptor-like protein 12 [Fragaria vesca subsp. vesca]	XP_004305668	0	100	1805.42	1011	1011
gene35231-v1.0-hybrid|gene35231-v1.0-hybrid|Fragaria	receptor 12	3517	gi|764608448|ref|XP_004305668.2|PREDICTED: receptor-like protein 12 [Fragaria vesca subsp. vesca]	XP_004305668	0	81.6239	633.254	468	382
gene12902-v1.0-hybrid|gene12902-v1.0-hybrid|Fragaria	receptor 12	3742	gi|764636706|ref|XP_011470269.1|PREDICTED: receptor-like protein 12 [Fragaria vesca subsp. vesca]	XP_011470269	0	100	1751.87	950	950
gene20867-v1.0-hybrid|gene20867-v1.0-hybrid|Fragaria	ras-related Rab2BV-like isoform X2	1698	gi|470143862|ref|XP_004307586.1|PREDICTED: ras-related protein Rab2BV-like isoform X2 [Fragaria vesca subsp. vesca]	XP_004307586	8.26062e-109	100	337.421	162	162
gene29227-v1.0-hybrid|gene29227-v1.0-hybrid|Fragaria	ras-related RABD1 [Nicotiana sylvestris]	3023	gi|698570507|ref|XP_009774623.1|PREDICTED: ras-related protein RABD1 [Nicotiana sylvestris]gi|1025316026|ref|XP_016503116.1|PREDICTED: ras-related protein RABD1 [Nicotiana tabacum]	XP_009774623, XP_016503116	3.15014e-23	96.4286	110.538	56	54
gene17793-v1.0-hybrid|gene17793-v1.0-hybrid|Fragaria	rac-like GTP-binding RAC2	1072	gi|470134601|ref|XP_004303136.1|PREDICTED: rac-like GTP-binding protein RAC2 [Fragaria vesca subsp. vesca]	XP_004303136	1.37668e-35	50.2762	140.198	181	91
gene15905-v1.0-hybrid|gene15905-v1.0-hybrid|Fragaria	pyruvate kinase isozyme chloroplastic	660	gi|470123949|ref|XP_004297981.1|PREDICTED: pyruvate kinase isozyme A, chloroplastic [Fragaria vesca subsp. vesca]	XP_004297981	1.09226e-55	82.963	197.978	135	112
gene00768-v1.0-hybrid|gene00768-v1.0-hybrid|Fragaria	pyruvate cytosolic isozyme	4237	gi|470123369|ref|XP_004297699.1|PREDICTED: pyruvate kinase, cytosolic isozyme [Fragaria vesca subsp. vesca]	XP_004297699	8.8395e-176	100	546.584	271	271
gene18693-v1.0-hybrid|gene18693-v1.0-hybrid|Fragaria	pyridoxine pyridoxamine 5 -phosphate oxidase 2	1935	gi|470141867|ref|XP_004306647.1|PREDICTED: pyridoxine/pyridoxamine 5'-phosphate oxidase 2 [Fragaria vesca subsp. vesca]	XP_004306647	3.30671e-45	75.8333	170.629	120	91
gene07070-v1.0-hybrid|gene07070-v1.0-hybrid|Fragaria	pumilio homolog 24	4151	gi|470121658|ref|XP_004296879.1|PREDICTED: pumilio homolog 24 [Fragaria vesca subsp. vesca]	XP_004296879	1.4748e-62	100	177.178	83	83
gene14845-v1.0-hybrid|gene14845-v1.0-hybrid|Fragaria	pseudouridine-metabolizing bifunctional	4391	gi|470111020|ref|XP_004291752.1|PREDICTED: pseudouridine-metabolizing bifunctional protein C1861.05 [Fragaria vesca subsp. vesca]	XP_004291752	2.00478e-33	100	90.1225	44	44
gene21317-v1.0-hybrid|gene21317-v1.0-hybrid|Fragaria	pseudouridine-5 -monophosphatase [Fragaria vesca vesca]	3336	gi|470144129|ref|XP_004307717.1|PREDICTED: pseudouridine-5'-monophosphatase [Fragaria vesca subsp. vesca]gi|764634294|ref|XP_011469969.1|PREDICTED: pseudouridine-5'-monophosphatase [Fragaria vesca subsp. vesca]gi|764634298|ref|XP_011469970.1|PREDICTED: pseudouridine-5'-monophosphatase [Fragaria vesca subsp. vesca]gi|764634303|ref|XP_011469971.1|PREDICTED: pseudouridine-5'-monophosphatase [Fragari…	XP_004307717, XP_011469969, XP_011469970, XP_011469971, XP_011469972	1.06177e-37	69.3548	157.532	124	86
gene26715-v1.0-hybrid|gene26715-v1.0-hybrid|Fragaria	psbP chloroplastic isoform X1	1780	gi|470146556|ref|XP_004308890.1|PREDICTED: psbP-like protein 1, chloroplastic isoform X1 [Fragaria vesca subsp. vesca]	XP_004308890	2.33263e-40	89.1566	146.362	83	74
gene25870-v1.0-hybrid|gene25870-v1.0-hybrid|Fragaria	protection of telomeres 1a-like	3348	gi|470136381|ref|XP_004303972.1|PREDICTED: protection of telomeres protein 1a-like [Fragaria vesca subsp. vesca]	XP_004303972	5.57728e-86	79.375	248.054	160	127
gene18699-v1.0-hybrid|gene18699-v1.0-hybrid|Fragaria	proteasome subunit alpha type-7	3670	gi|470102716|ref|XP_004287797.1|PREDICTED: proteasome subunit alpha type-7 [Fragaria vesca subsp. vesca]	XP_004287797	4.80357e-16	94.1176	90.8929	51	48
gene22471-v1.0-hybrid|gene22471-v1.0-hybrid|Fragaria	prolyl 4-hydroxylase alpha [Medicago truncatula]	13922	gi|357445147|ref|XP_003592851.1|prolyl 4-hydroxylase alpha-like protein [Medicago truncatula]gi|355481899|gb|AES63102.1|prolyl 4-hydroxylase alpha-like protein [Medicago truncatula]	XP_003592851, AES63102	5.05135e-20	93.1034	55.8398	29	27
gene19111-v1.0-hybrid|gene19111-v1.0-hybrid|Fragaria	proline-rich subfamily 1-like	5892	gi|470142241|ref|XP_004306820.1|PREDICTED: proline-rich protein HaeIII subfamily 1-like [Fragaria vesca subsp. vesca]	XP_004306820	1.59038e-46	70.8661	169.088	127	90
gene08786-v1.0-hybrid|gene08786-v1.0-hybrid|Fragaria	proline-rich receptor kinase PERK15	3247	gi|470113296|ref|XP_004292860.1|PREDICTED: proline-rich receptor-like protein kinase PERK15 [Fragaria vesca subsp. vesca]	XP_004292860	8.59356e-116	83.5556	387.497	225	188
gene00632-v1.0-hybrid|gene00632-v1.0-hybrid|Fragaria	proline-rich receptor kinase PERK12	3284	gi|470125151|ref|XP_004298569.1|PREDICTED: proline-rich receptor-like protein kinase PERK12 [Fragaria vesca subsp. vesca]	XP_004298569	6.83468e-103	98.7097	336.265	155	153
gene00950-v1.0-hybrid|gene00950-v1.0-hybrid|Fragaria	proline-rich 3	972	gi|764615727|ref|XP_011468000.1|PREDICTED: proline-rich protein 3 [Fragaria vesca subsp. vesca]	XP_011468000	1.74228e-77	100	247.284	119	119
gene06051-v1.0-hybrid|gene06051-v1.0-hybrid|Fragaria	proliferating cell nuclear antigen-like	798	gi|470121961|ref|XP_004297024.1|PREDICTED: proliferating cell nuclear antigen-like [Fragaria vesca subsp. vesca]	XP_004297024	0	100	510.76	265	265
gene17766-v1.0-hybrid|gene17766-v1.0-hybrid|Fragaria	prohibitin- mitochondrial [Fragaria vesca vesca]	2185	gi|764604940|ref|XP_011466930.1|PREDICTED: prohibitin-1, mitochondrial [Fragaria vesca subsp. vesca]gi|764604944|ref|XP_011466931.1|PREDICTED: prohibitin-1, mitochondrial [Fragaria vesca subsp. vesca]	XP_011466930, XP_011466931	1.25054e-32	100	139.043	71	71
gene18487-v1.0-hybrid|gene18487-v1.0-hybrid|Fragaria	programmed cell death 2 isoform X2	2331	gi|645239488|ref|XP_008226149.1|PREDICTED: programmed cell death protein 2 isoform X2 [Prunus mume]	XP_008226149	3.01452e-82	70	121.709	140	98
gene24600-v1.0-hybrid|gene24600-v1.0-hybrid|Fragaria	probable xyloglucan endotransglucosylase hydrolase 32	12004	gi|470102223|ref|XP_004287556.1|PREDICTED: probable xyloglucan endotransglucosylase/hydrolase protein 32 [Fragaria vesca subsp. vesca]	XP_004287556	2.37586e-63	95.6897	232.646	116	111
gene09279-v1.0-hybrid|gene09279-v1.0-hybrid|Fragaria	probable xyloglucan endotransglucosylase hydrolase 26	1488	gi|470146040|ref|XP_004308638.1|PREDICTED: probable xyloglucan endotransglucosylase/hydrolase protein 26 [Fragaria vesca subsp. vesca]	XP_004308638	6.31325e-118	71.8519	361.303	270	194
gene22678-v1.0-hybrid|gene22678-v1.0-hybrid|Fragaria	probable ubiquitin-like-specific protease 2A	1897	gi|470148502|ref|XP_004309800.1|PREDICTED: probable ubiquitin-like-specific protease 2A [Fragaria vesca subsp. vesca]	XP_004309800	4.37682e-147	99.1304	234.572	115	114
gene17105-v1.0-hybrid|gene17105-v1.0-hybrid|Fragaria	probable tetraacyldisaccharide 4 - mitochondrial isoform X2	3358	gi|657987442|ref|XP_008385874.1|PREDICTED: probable tetraacyldisaccharide 4'-kinase, mitochondrial isoform X2 [Malus domestica]	XP_008385874	3.06932e-47	85.9155	115.161	71	61
gene02358-v1.0-hybrid|gene02358-v1.0-hybrid|Fragaria	probable tRNA N6-adenosine threonylcarbamoyltransferase	1890	gi|764557067|ref|XP_011460734.1|PREDICTED: probable tRNA N6-adenosine threonylcarbamoyltransferase [Fragaria vesca subsp. vesca]	XP_011460734	3.4128e-124	98.9418	384.415	189	187
gene04233-v1.0-hybrid|gene04233-v1.0-hybrid|Fragaria	probable tRNA (guanine(26)-N(2))-dimethyltransferase 1	4684	gi|470136874|ref|XP_004304206.1|PREDICTED: probable tRNA (guanine(26)-N(2))-dimethyltransferase 1 [Fragaria vesca subsp. vesca]	XP_004304206	4.12075e-53	100	177.563	129	129
gene15871-v1.0-hybrid|gene15871-v1.0-hybrid|Fragaria	probable sugar phosphate phosphate translocator At1g06470	8226	gi|764605465|ref|XP_011466983.1|PREDICTED: probable sugar phosphate/phosphate translocator At1g06470 [Fragaria vesca subsp. vesca]	XP_011466983	1.1571e-125	100	360.147	174	174
gene30726-v1.0-hybrid|gene30726-v1.0-hybrid|Fragaria	probable serine threonine- kinase abkC	4166	gi|470114685|ref|XP_004293541.1|PREDICTED: probable serine/threonine-protein kinase abkC [Fragaria vesca subsp. vesca]	XP_004293541	0	99.5614	885.945	456	454
gene09281-v1.0-hybrid|gene09281-v1.0-hybrid|Fragaria	probable serine threonine- kinase WNK11	531	gi|470136597|ref|XP_004304073.1|PREDICTED: probable serine/threonine-protein kinase WNK11 [Fragaria vesca subsp. vesca]	XP_004304073	3.03169e-84	86.2069	269.24	174	150
gene23978-v1.0-hybrid|gene23978-v1.0-hybrid|Fragaria	probable serine threonine- kinase WNK11	1499	gi|470136597|ref|XP_004304073.1|PREDICTED: probable serine/threonine-protein kinase WNK11 [Fragaria vesca subsp. vesca]	XP_004304073	0	94.2643	701.819	401	378
gene16040-v1.0-hybrid|gene16040-v1.0-hybrid|Fragaria	probable serine threonine- kinase WNK10	2662	gi|470149474|ref|XP_004310261.1|PREDICTED: probable serine/threonine-protein kinase WNK10 [Fragaria vesca subsp. vesca]	XP_004310261	0	100	464.151	239	239
gene03997-v1.0-hybrid|gene03997-v1.0-hybrid|Fragaria	probable serine threonine- kinase NAK	1895	gi|470124885|ref|XP_004298439.1|PREDICTED: probable serine/threonine-protein kinase NAK [Fragaria vesca subsp. vesca]	XP_004298439	4.28602e-160	77.5862	263.848	174	135
gene32475-v1.0-hybrid|gene32475-v1.0-hybrid|Fragaria	probable serine threonine- kinase At5g41260	3859	gi|470125605|ref|XP_004298792.1|PREDICTED: probable serine/threonine-protein kinase At5g41260 [Fragaria vesca subsp. vesca]	XP_004298792	1.48632e-48	100	157.532	74	74
gene29225-v1.0-hybrid|gene29225-v1.0-hybrid|Fragaria	probable serine threonine- kinase At1g09600 isoform X1 [Fragaria vesca vesca]	5311	gi|470128129|ref|XP_004300004.1|PREDICTED: probable serine/threonine-protein kinase At1g09600 isoform X1 [Fragaria vesca subsp. vesca]gi|764588632|ref|XP_011464922.1|PREDICTED: probable serine/threonine-protein kinase At1g09600 isoform X1 [Fragaria vesca subsp. vesca]	XP_004300004, XP_011464922	1.08032e-119	80.5195	318.931	231	186
gene03570-v1.0-hybrid|gene03570-v1.0-hybrid|Fragaria	probable ribosome biogenesis RLP24	2391	gi|470116605|ref|XP_004294469.1|PREDICTED: probable ribosome biogenesis protein RLP24 [Fragaria vesca subsp. vesca]	XP_004294469	2.04405e-60	100	106.686	53	53
gene31030-v1.0-hybrid|gene31030-v1.0-hybrid|Fragaria	probable rhamnogalacturonate lyase B	2031	gi|470101730|ref|XP_004287322.1|PREDICTED: probable rhamnogalacturonate lyase B [Fragaria vesca subsp. vesca]	XP_004287322	0	100	1402.88	676	676
gene15019-v1.0-hybrid|gene15019-v1.0-hybrid|Fragaria	probable replication factor C subunit 1	7906	gi|470111433|ref|XP_004291952.1|PREDICTED: probable replication factor C subunit 1 [Fragaria vesca subsp. vesca]	XP_004291952	4.60288e-168	83.6364	557.755	440	368
gene00433-v1.0-hybrid|gene00433-v1.0-hybrid|Fragaria	probable receptor kinase At5g18500	4624	gi|470145127|ref|XP_004308194.1|PREDICTED: probable receptor-like protein kinase At5g18500 [Fragaria vesca subsp. vesca]	XP_004308194	1.21698e-144	100	474.167	223	223
gene13875-v1.0-hybrid|gene13875-v1.0-hybrid|Fragaria	probable receptor kinase At3g55450	2633	gi|470133398|ref|XP_004302553.1|PREDICTED: probable receptor-like protein kinase At3g55450 [Fragaria vesca subsp. vesca]	XP_004302553	2.02223e-136	100	431.024	212	212
gene21483-v1.0-hybrid|gene21483-v1.0-hybrid|Fragaria	probable receptor kinase At1g67000 isoform X2	852	gi|470143078|ref|XP_004307212.1|PREDICTED: probable receptor-like protein kinase At1g67000 isoform X2 [Fragaria vesca subsp. vesca]	XP_004307212	0	100	533.102	270	270
gene21481-v1.0-hybrid|gene21481-v1.0-hybrid|Fragaria	probable receptor kinase At1g67000 isoform X2	783	gi|470143078|ref|XP_004307212.1|PREDICTED: probable receptor-like protein kinase At1g67000 isoform X2 [Fragaria vesca subsp. vesca]	XP_004307212	7.21444e-136	85.1711	410.994	263	224
gene00132-v1.0-hybrid|gene00132-v1.0-hybrid|Fragaria	probable receptor kinase At1g67000	1337	gi|470126465|ref|XP_004299205.1|PREDICTED: probable receptor-like protein kinase At1g67000 [Fragaria vesca subsp. vesca]	XP_004299205	2.95455e-18	100	97.0561	47	47
gene21185-v1.0-hybrid|gene21185-v1.0-hybrid|Fragaria	probable quinone oxidoreductase	2691	gi|470144289|ref|XP_004307792.1|PREDICTED: probable quinone oxidoreductase [Fragaria vesca subsp. vesca]	XP_004307792	6.29814e-55	100	205.682	102	102
gene19921-v1.0-hybrid|gene19921-v1.0-hybrid|Fragaria	probable purine permease 4	798	gi|764554815|ref|XP_011460544.1|PREDICTED: probable purine permease 4 [Fragaria vesca subsp. vesca]	XP_011460544	9.13876e-131	100	387.882	230	230
gene00223-v1.0-hybrid|gene00223-v1.0-hybrid|Fragaria	probable purine permease 4	1019	gi|764597500|ref|XP_011466182.1|PREDICTED: LOW QUALITY PROTEIN: probable purine permease 4 [Fragaria vesca subsp. vesca]	XP_011466182	4.81903e-159	92.5466	461.84	322	298
gene30542-v1.0-hybrid|gene30542-v1.0-hybrid|Fragaria	probable purine permease 10	1149	gi|470118525|ref|XP_004295378.1|PREDICTED: probable purine permease 10 [Fragaria vesca subsp. vesca]	XP_004295378	0	99.7319	715.687	373	372
gene32173-v1.0-hybrid|gene32173-v1.0-hybrid|Fragaria	probable polygalacturonase non-catalytic subunit JP650	1905	gi|470130000|ref|XP_004300895.1|PREDICTED: probable polygalacturonase non-catalytic subunit JP650 [Fragaria vesca subsp. vesca]	XP_004300895	0	100	1241.87	615	615
gene00430-v1.0-hybrid|gene00430-v1.0-hybrid|Fragaria	probable polygalacturonase At3g15720	6914	gi|764638420|ref|XP_011470459.1|PREDICTED: probable polygalacturonase At3g15720 [Fragaria vesca subsp. vesca]	XP_011470459	8.56512e-77	100	238.81	117	117
gene23090-v1.0-hybrid|gene23090-v1.0-hybrid|Fragaria	probable phosphatase 2C 60 isoform X1 [Fragaria vesca vesca]	12341	gi|470111465|ref|XP_004291968.1|PREDICTED: probable protein phosphatase 2C 60 isoform X1 [Fragaria vesca subsp. vesca]gi|764547013|ref|XP_011459620.1|PREDICTED: probable protein phosphatase 2C 60 isoform X1 [Fragaria vesca subsp. vesca]	XP_004291968, XP_011459620	7.5331e-59	72.1311	222.631	183	132
gene26027-v1.0-hybrid|gene26027-v1.0-hybrid|Fragaria	probable phosphatase 2C 55	719	gi|470130506|ref|XP_004301144.1|PREDICTED: probable protein phosphatase 2C 55 [Fragaria vesca subsp. vesca]	XP_004301144	1.30869e-91	100	281.567	135	135
gene10291-v1.0-hybrid|gene10291-v1.0-hybrid|Fragaria	probable phosphatase 2C 52 [Fragaria vesca vesca]	7043	gi|470136701|ref|XP_004304122.1|PREDICTED: probable protein phosphatase 2C 52 [Fragaria vesca subsp. vesca]gi|764613710|ref|XP_011467798.1|PREDICTED: probable protein phosphatase 2C 52 [Fragaria vesca subsp. vesca]gi|764613714|ref|XP_011467799.1|PREDICTED: probable protein phosphatase 2C 52 [Fragaria vesca subsp. vesca]	XP_004304122, XP_011467798, XP_011467799	1.22674e-160	81.6949	435.647	295	241
gene24519-v1.0-hybrid|gene24519-v1.0-hybrid|Fragaria	probable phosphatase 2C 49	2349	gi|470106124|ref|XP_004289425.1|PREDICTED: probable protein phosphatase 2C 49 [Fragaria vesca subsp. vesca]	XP_004289425	4.90491e-122	100	384.8	186	186
gene07939-v1.0-hybrid|gene07939-v1.0-hybrid|Fragaria	probable phosphatase 2C 25	3146	gi|470116259|ref|XP_004294300.1|PREDICTED: probable protein phosphatase 2C 25 [Fragaria vesca subsp. vesca]	XP_004294300	6.30786e-122	82.7103	361.688	214	177
gene18411-v1.0-hybrid|gene18411-v1.0-hybrid|Fragaria	probable phosphatase 2C 23	2467	gi|470133745|ref|XP_004302720.1|PREDICTED: probable protein phosphatase 2C 23 [Fragaria vesca subsp. vesca]	XP_004302720	0	89.7764	1019.99	626	562
gene10629-v1.0-hybrid|gene10629-v1.0-hybrid|Fragaria	probable pectinesterase pectinesterase inhibitor 7	1790	gi|470109040|ref|XP_004290810.1|PREDICTED: probable pectinesterase/pectinesterase inhibitor 7 [Fragaria vesca subsp. vesca]	XP_004290810	0	100	540.036	329	329
gene11074-v1.0-hybrid|gene11074-v1.0-hybrid|Fragaria	probable pectinesterase pectinesterase inhibitor 7	1742	gi|470112899|ref|XP_004292667.1|PREDICTED: probable pectinesterase/pectinesterase inhibitor 7 [Fragaria vesca subsp. vesca]	XP_004292667	0	100	596.275	314	314
gene21250-v1.0-hybrid|gene21250-v1.0-hybrid|Fragaria	probable pectinesterase pectinesterase inhibitor 60	1867	gi|764635343|ref|XP_011470095.1|PREDICTED: probable pectinesterase/pectinesterase inhibitor 60 [Fragaria vesca subsp. vesca]	XP_011470095	0	100	607.06	307	307
gene26037-v1.0-hybrid|gene26037-v1.0-hybrid|Fragaria	probable pectinesterase pectinesterase inhibitor 51	1629	gi|470126744|ref|XP_004299343.1|PREDICTED: probable pectinesterase/pectinesterase inhibitor 51 [Fragaria vesca subsp. vesca]	XP_004299343	0	100	1082.01	516	516
gene03924-v1.0-hybrid|gene03924-v1.0-hybrid|Fragaria	probable pectinesterase pectinesterase inhibitor 36	735	gi|764626679|ref|XP_011469159.1|PREDICTED: probable pectinesterase/pectinesterase inhibitor 36 [Fragaria vesca subsp. vesca]	XP_011469159	0	100	509.605	244	244
gene03922-v1.0-hybrid|gene03922-v1.0-hybrid|Fragaria	probable pectinesterase pectinesterase inhibitor 36	933	gi|764638908|ref|XP_011470523.1|PREDICTED: probable pectinesterase/pectinesterase inhibitor 36 [Fragaria vesca subsp. vesca]	XP_011470523	5.27413e-135	76.2887	396.741	291	222
gene24220-v1.0-hybrid|gene24220-v1.0-hybrid|Fragaria	probable pectinesterase 8	1975	gi|470140336|ref|XP_004305897.1|PREDICTED: probable pectinesterase 8 [Fragaria vesca subsp. vesca]	XP_004305897	2.1671e-172	81.3609	511.146	338	275
gene08938-v1.0-hybrid|gene08938-v1.0-hybrid|Fragaria	probable pectinesterase 68	2216	gi|764584585|ref|XP_011464422.1|PREDICTED: probable pectinesterase 68 [Fragaria vesca subsp. vesca]	XP_011464422	5.80324e-81	82.4645	275.404	211	174
gene05650-v1.0-hybrid|gene05650-v1.0-hybrid|Fragaria	probable pectinesterase 55	6529	gi|470103726|ref|XP_004288281.1|PREDICTED: probable pectinesterase 55 [Fragaria vesca subsp. vesca]	XP_004288281	3.49938e-101	100	160.614	75	75
gene31599-v1.0-hybrid|gene31599-v1.0-hybrid|Fragaria	probable pectinesterase 29	7094	gi|470138227|ref|XP_004304860.1|PREDICTED: probable pectinesterase 29 [Fragaria vesca subsp. vesca]	XP_004304860	1.28215e-100	77.9141	251.906	163	127
gene24221-v1.0-hybrid|gene24221-v1.0-hybrid|Fragaria	probable pectinesterase 15	3076	gi|470140338|ref|XP_004305898.1|PREDICTED: probable pectinesterase 15 [Fragaria vesca subsp. vesca]	XP_004305898	1.25615e-78	78.5714	273.092	196	154
gene19804-v1.0-hybrid|gene19804-v1.0-hybrid|Fragaria	probable pectate lyase 5	1221	gi|470118406|ref|XP_004295322.1|PREDICTED: probable pectate lyase 5 [Fragaria vesca subsp. vesca]	XP_004295322	0	100	823.543	406	406
gene34447-v1.0-hybrid|gene34447-v1.0-hybrid|Fragaria	probable mitochondrial saccharopine dehydrogenase-like oxidoreductase At5g39410	591	gi|470140775|ref|XP_004306114.1|PREDICTED: probable mitochondrial saccharopine dehydrogenase-like oxidoreductase At5g39410 [Fragaria vesca subsp. vesca]	XP_004306114	9.4171e-22	61.4458	102.834	166	102
gene21266-v1.0-hybrid|gene21266-v1.0-hybrid|Fragaria	probable mitochondrial intermediate mitochondrial	5619	gi|470146908|ref|XP_004309061.1|PREDICTED: probable mitochondrial intermediate peptidase, mitochondrial [Fragaria vesca subsp. vesca]	XP_004309061	1.35722e-72	66.3265	119.398	98	65
gene14963-v1.0-hybrid|gene14963-v1.0-hybrid|Fragaria	probable mitochondrial chaperone BCS1-A	1389	gi|764512520|ref|XP_011462701.1|PREDICTED: probable mitochondrial chaperone BCS1-A [Fragaria vesca subsp. vesca]	XP_011462701	0	100	927.932	462	462
gene27970-v1.0-hybrid|gene27970-v1.0-hybrid|Fragaria	probable methyltransferase PMT9	3520	gi|470137851|ref|XP_004304673.1|PREDICTED: probable methyltransferase PMT9 [Fragaria vesca subsp. vesca]	XP_004304673	0	100	416.387	198	198
gene21912-v1.0-hybrid|gene21912-v1.0-hybrid|Fragaria	probable methyltransferase PMT7	6428	gi|470135624|ref|XP_004303612.1|PREDICTED: probable methyltransferase PMT7 [Fragaria vesca subsp. vesca]	XP_004303612	3.41571e-103	94.7368	301.597	152	144
gene15576-v1.0-hybrid|gene15576-v1.0-hybrid|Fragaria	probable methyltransferase PMT3 [Fragaria vesca vesca]	1086	gi|764526939|ref|XP_011458012.1|PREDICTED: probable methyltransferase PMT3 [Fragaria vesca subsp. vesca]gi|764526943|ref|XP_011458013.1|PREDICTED: probable methyltransferase PMT3 [Fragaria vesca subsp. vesca]	XP_011458012, XP_011458013	2.47541e-23	91.8919	111.694	74	68
gene15469-v1.0-hybrid|gene15469-v1.0-hybrid|Fragaria	probable methyltransferase 15	2156	gi|470135274|ref|XP_004303442.1|PREDICTED: probable methyltransferase-like protein 15 [Fragaria vesca subsp. vesca]	XP_004303442	3.34451e-87	99.0099	209.534	101	100
gene34650-v1.0-hybrid|gene34650-v1.0-hybrid|Fragaria	probable mediator of RNA polymerase II transcription subunit 37e	1626	gi|764525731|ref|XP_004292156.2|PREDICTED: probable mediator of RNA polymerase II transcription subunit 37e [Fragaria vesca subsp. vesca]	XP_004292156	0	89.008	606.29	373	332
gene34487-v1.0-hybrid|gene34487-v1.0-hybrid|Fragaria	probable mediator of RNA polymerase II transcription subunit 37e	1894	gi|764525731|ref|XP_004292156.2|PREDICTED: probable mediator of RNA polymerase II transcription subunit 37e [Fragaria vesca subsp. vesca]	XP_004292156	0	88.6316	739.954	475	421
gene34647-v1.0-hybrid|gene34647-v1.0-hybrid|Fragaria	probable mediator of RNA polymerase II transcription subunit 37e	524	gi|764525731|ref|XP_004292156.2|PREDICTED: probable mediator of RNA polymerase II transcription subunit 37e [Fragaria vesca subsp. vesca]	XP_004292156	1.23298e-78	81.1111	256.144	180	146
gene07596-v1.0-hybrid|gene07596-v1.0-hybrid|Fragaria	probable magnesium transporter NIPA6	3143	gi|470107013|ref|XP_004289845.1|PREDICTED: probable magnesium transporter NIPA6 [Fragaria vesca subsp. vesca]	XP_004289845	1.36206e-63	71.1268	157.918	142	101
gene17628-v1.0-hybrid|gene17628-v1.0-hybrid|Fragaria	probable lysine--tRNA cytoplasmic	3393	gi|470117619|ref|XP_004294951.1|PREDICTED: probable lysine--tRNA ligase, cytoplasmic [Fragaria vesca subsp. vesca]	XP_004294951	3.27845e-37	70.6349	159.844	126	89
gene00331-v1.0-hybrid|gene00331-v1.0-hybrid|Fragaria	probable leucine-rich repeat receptor-like serine threonine- kinase At3g14840	6879	gi|764565525|ref|XP_011461827.1|PREDICTED: probable leucine-rich repeat receptor-like serine/threonine-protein kinase At3g14840 [Fragaria vesca subsp. vesca]	XP_011461827	8.23308e-120	89.3023	389.808	215	192
gene19037-v1.0-hybrid|gene19037-v1.0-hybrid|Fragaria	probable leucine-rich repeat receptor kinase partial	2714	gi|764638760|ref|XP_011470504.1|PREDICTED: probable leucine-rich repeat receptor-like protein kinase At1g35710, partial [Fragaria vesca subsp. vesca]	XP_011470504	3.70146e-162	78.6517	379.022	267	210
gene03694-v1.0-hybrid|gene03694-v1.0-hybrid|Fragaria	probable leucine-rich repeat receptor kinase At1g68400	585	gi|470126126|ref|XP_004299044.1|PREDICTED: probable leucine-rich repeat receptor-like protein kinase At1g68400 [Fragaria vesca subsp. vesca]	XP_004299044	1.31708e-77	95.8333	257.299	168	161
gene08967-v1.0-hybrid|gene08967-v1.0-hybrid|Fragaria	probable leucine-rich repeat receptor kinase At1g68400	2083	gi|764584662|ref|XP_004301209.2|PREDICTED: probable leucine-rich repeat receptor-like protein kinase At1g68400 [Fragaria vesca subsp. vesca]	XP_004301209	0	100	447.203	282	282
gene35049-v1.0-hybrid|gene35049-v1.0-hybrid|Fragaria	probable leucine-rich repeat receptor kinase At1g35710	1803	gi|764566663|ref|XP_011462011.1|PREDICTED: probable leucine-rich repeat receptor-like protein kinase At1g35710 [Fragaria vesca subsp. vesca]	XP_011462011	0	99.8325	1159.44	597	596
gene22142-v1.0-hybrid|gene22142-v1.0-hybrid|Fragaria	probable leucine-rich repeat receptor kinase At1g35710	3258	gi|764594861|ref|XP_011465720.1|PREDICTED: probable leucine-rich repeat receptor-like protein kinase At1g35710 [Fragaria vesca subsp. vesca]	XP_011465720	0	89.002	646.351	491	437
gene16837-v1.0-hybrid|gene16837-v1.0-hybrid|Fragaria	probable leucine-rich repeat receptor kinase At1g35710	2221	gi|470145184|ref|XP_004308222.1|PREDICTED: probable leucine-rich repeat receptor-like protein kinase At1g35710 [Fragaria vesca subsp. vesca]	XP_004308222	8.32718e-138	100	418.313	230	230
gene02465-v1.0-hybrid|gene02465-v1.0-hybrid|Fragaria	probable kinetochore SPC25	1906	gi|470137165|ref|XP_004304341.1|PREDICTED: probable kinetochore protein SPC25 [Fragaria vesca subsp. vesca]	XP_004304341	4.0363e-33	75	139.813	100	75
gene18005-v1.0-hybrid|gene18005-v1.0-hybrid|Fragaria	probable kinase At2g41970	2802	gi|470139593|ref|XP_004305532.1|PREDICTED: probable protein kinase At2g41970 [Fragaria vesca subsp. vesca]	XP_004305532	1.78791e-149	71.7514	459.529	354	254
gene32143-v1.0-hybrid|gene32143-v1.0-hybrid|Fragaria	probable isoprenylcysteine alpha-carbonyl methylesterase ICMEL2 isoform X2	1305	gi|470136759|ref|XP_004304151.1|PREDICTED: probable isoprenylcysteine alpha-carbonyl methylesterase ICMEL2 isoform X2 [Fragaria vesca subsp. vesca]	XP_004304151	2.43255e-13	95.3488	82.0333	43	41
gene04471-v1.0-hybrid|gene04471-v1.0-hybrid|Fragaria	probable isoprenylcysteine alpha-carbonyl methylesterase ICMEL1	4313	gi|764574224|ref|XP_004298317.2|PREDICTED: probable isoprenylcysteine alpha-carbonyl methylesterase ICMEL1 [Fragaria vesca subsp. vesca]	XP_004298317	9.79241e-68	59.8291	130.568	117	70
gene34657-v1.0-hybrid|gene34657-v1.0-hybrid|Fragaria	probable isoleucine--tRNA cytoplasmic	3534	gi|470121323|ref|XP_004296724.1|PREDICTED: LOW QUALITY PROTEIN: probable isoleucine--tRNA ligase, cytoplasmic [Fragaria vesca subsp. vesca]	XP_004296724	3.39577e-22	80.7692	114.775	78	63
gene21380-v1.0-hybrid|gene21380-v1.0-hybrid|Fragaria	probable inorganic phosphate transporter 1-2	1698	gi|470146771|ref|XP_004308995.1|PREDICTED: probable inorganic phosphate transporter 1-2 [Fragaria vesca subsp. vesca]	XP_004308995	0	100	1066.6	565	565
gene32686-v1.0-hybrid|gene32686-v1.0-hybrid|Fragaria	probable indole-3-pyruvate monooxygenase YUCCA10	5397	gi|764533496|ref|XP_011458537.1|PREDICTED: LOW QUALITY PROTEIN: probable indole-3-pyruvate monooxygenase YUCCA10 [Fragaria vesca subsp. vesca]	XP_011458537	8.57975e-131	99.5122	426.017	205	204
gene24005-v1.0-hybrid|gene24005-v1.0-hybrid|Fragaria	probable indole-3-acetic acid-amido synthetase	11720	gi|764513595|ref|XP_004287982.2|PREDICTED: probable indole-3-acetic acid-amido synthetase GH3.1 [Fragaria vesca subsp. vesca]	XP_004287982	0	100	931.784	458	458
gene22981-v1.0-hybrid|gene22981-v1.0-hybrid|Fragaria	probable inactive serine threonine- kinase lvsG isoform X1	7379	gi|764573635|ref|XP_004298261.2|PREDICTED: probable inactive serine/threonine-protein kinase lvsG isoform X1 [Fragaria vesca subsp. vesca]	XP_004298261	0	95.778	1624.76	829	794
gene03546-v1.0-hybrid|gene03546-v1.0-hybrid|Fragaria	probable inactive receptor kinase At5g53320	2138	gi|470119523|ref|XP_004295863.1|PREDICTED: probable inactive receptor kinase At5g53320 [Fragaria vesca subsp. vesca]	XP_004295863	0	100	763.837	382	382
gene28381-v1.0-hybrid|gene28381-v1.0-hybrid|Fragaria	probable inactive receptor kinase At2g26730	2158	gi|764618469|ref|XP_004306336.2|PREDICTED: probable inactive receptor kinase At2g26730 [Fragaria vesca subsp. vesca]	XP_004306336	0	100	873.618	452	452
gene17278-v1.0-hybrid|gene17278-v1.0-hybrid|Fragaria	probable inactive purple acid phosphatase 28	2253	gi|470120848|ref|XP_004296499.1|PREDICTED: probable inactive purple acid phosphatase 28 [Fragaria vesca subsp. vesca]	XP_004296499	7.81786e-89	96.9325	297.745	163	158
gene07228-v1.0-hybrid|gene07228-v1.0-hybrid|Fragaria	probable inactive purple acid phosphatase 2	1910	gi|764574944|ref|XP_011463032.1|PREDICTED: probable inactive purple acid phosphatase 2 [Fragaria vesca subsp. vesca]	XP_011463032	2.73002e-17	90.7407	96.6709	54	49
gene00634-v1.0-hybrid|gene00634-v1.0-hybrid|Fragaria	probable inactive poly [ADP-ribose] polymerase SRO2	1370	gi|470123224|ref|XP_004297628.1|PREDICTED: probable inactive poly [ADP-ribose] polymerase SRO2 [Fragaria vesca subsp. vesca]	XP_004297628	3.4804e-165	86.8132	482.256	273	237
gene29801-v1.0-hybrid|gene29801-v1.0-hybrid|Fragaria	probable inactive poly [ADP-ribose] polymerase SRO2	295	gi|764522389|ref|XP_011457361.1|PREDICTED: probable inactive poly [ADP-ribose] polymerase SRO2 [Fragaria vesca subsp. vesca]	XP_011457361	3.87065e-19	86.7925	91.2781	53	46
gene14163-v1.0-hybrid|gene14163-v1.0-hybrid|Fragaria	probable histone	438	gi|743832583|ref|XP_011024315.1|PREDICTED: probable histone H2B.3 [Populus euphratica]	XP_011024315	6.80664e-59	100	191.43	92	92
gene13949-v1.0-hybrid|gene13949-v1.0-hybrid|Fragaria	probable histone	408	gi|743832583|ref|XP_011024315.1|PREDICTED: probable histone H2B.3 [Populus euphratica]	XP_011024315	4.64741e-59	100	191.43	92	92
gene24364-v1.0-hybrid|gene24364-v1.0-hybrid|Fragaria	probable glycosyltransferase At5g25310	2242	gi|470113532|ref|XP_004292977.1|PREDICTED: probable glycosyltransferase At5g25310 [Fragaria vesca subsp. vesca]	XP_004292977	6.21688e-12	95.6522	79.337	46	44
gene11607-v1.0-hybrid|gene11607-v1.0-hybrid|Fragaria	probable glycosyltransferase At5g11130	1221	gi|1028995600|ref|XP_016752580.1|PREDICTED: probable glycosyltransferase At5g11130 [Gossypium hirsutum]	XP_016752580	5.79909e-167	76.1307	490.345	398	303
gene07685-v1.0-hybrid|gene07685-v1.0-hybrid|Fragaria	probable glycosyltransferase At5g03795	6857	gi|764565285|ref|XP_004296269.2|PREDICTED: probable glycosyltransferase At5g03795 [Fragaria vesca subsp. vesca]	XP_004296269	9.54383e-118	86.8313	395.201	243	211
gene10380-v1.0-hybrid|gene10380-v1.0-hybrid|Fragaria	probable glutathione S-transferase parC isoform X1	778	gi|470119205|ref|XP_004295706.1|PREDICTED: probable glutathione S-transferase parC isoform X1 [Fragaria vesca subsp. vesca]	XP_004295706	8.98503e-110	100	221.09	107	107
gene07779-v1.0-hybrid|gene07779-v1.0-hybrid|Fragaria	probable glutathione S-transferase parC	899	gi|470119234|ref|XP_004295720.1|PREDICTED: probable glutathione S-transferase parC [Fragaria vesca subsp. vesca]	XP_004295720	1.50397e-67	100	222.246	106	106
gene02725-v1.0-hybrid|gene02725-v1.0-hybrid|Fragaria	probable glutathione S-transferase	860	gi|470126469|ref|XP_004299207.1|PREDICTED: probable glutathione S-transferase [Fragaria vesca subsp. vesca]	XP_004299207	5.854e-74	100	238.424	118	118
gene16368-v1.0-hybrid|gene16368-v1.0-hybrid|Fragaria	probable glucan 1,3-beta-glucosidase A isoform X3	2422	gi|764516286|ref|XP_011465749.1|PREDICTED: probable glucan 1,3-beta-glucosidase A isoform X3 [Fragaria vesca subsp. vesca]	XP_011465749	5.02953e-142	75.0831	440.654	301	226
gene06069-v1.0-hybrid|gene06069-v1.0-hybrid|Fragaria	probable galacturonosyltransferase-like 4	2835	gi|764572731|ref|XP_011462788.1|PREDICTED: probable galacturonosyltransferase-like 4 [Fragaria vesca subsp. vesca]	XP_011462788	0	100	699.508	347	347
gene31475-v1.0-hybrid|gene31475-v1.0-hybrid|Fragaria	probable galacturonosyltransferase-like 3	8420	gi|645276193|ref|XP_008243171.1|PREDICTED: probable galacturonosyltransferase-like 3 [Prunus mume]	XP_008243171	2.35398e-13	88.4615	85.5001	52	46
gene29514-v1.0-hybrid|gene29514-v1.0-hybrid|Fragaria	probable galacturonosyltransferase-like 1	1047	gi|470129364|ref|XP_004300591.1|PREDICTED: probable galacturonosyltransferase-like 1 [Fragaria vesca subsp. vesca]	XP_004300591	0	100	627.091	317	317
gene17088-v1.0-hybrid|gene17088-v1.0-hybrid|Fragaria	probable flavin-containing monooxygenase 1	1096	gi|470107429|ref|XP_004290048.1|PREDICTED: probable flavin-containing monooxygenase 1 [Fragaria vesca subsp. vesca]	XP_004290048	3.25659e-79	93.2432	264.233	148	138
gene16958-v1.0-hybrid|gene16958-v1.0-hybrid|Fragaria	probable endo-1,3(4)-beta-glucanase partial	1921	gi|1009182446|ref|XP_015872718.1|PREDICTED: probable endo-1,3(4)-beta-glucanase ARB_01444, partial [Ziziphus jujuba]	XP_015872718	3.19846e-13	57.5472	83.5741	106	61
gene19978-v1.0-hybrid|gene19978-v1.0-hybrid|Fragaria	probable disease resistance At5g66910 [Fragaria vesca vesca]	6183	gi|764554546|ref|XP_011460514.1|PREDICTED: probable disease resistance protein At5g66910 [Fragaria vesca subsp. vesca]gi|764554551|ref|XP_011460515.1|PREDICTED: probable disease resistance protein At5g66910 [Fragaria vesca subsp. vesca]	XP_011460514, XP_011460515	9.86594e-132	99.4624	348.977	186	185
gene24120-v1.0-hybrid|gene24120-v1.0-hybrid|Fragaria	probable disease resistance At5g66900 isoform X1	3206	gi|764514627|ref|XP_011464495.1|PREDICTED: probable disease resistance protein At5g66900 isoform X1 [Fragaria vesca subsp. vesca]	XP_011464495	0	81.9338	592.038	393	322
gene24118-v1.0-hybrid|gene24118-v1.0-hybrid|Fragaria	probable disease resistance At5g66900	4584	gi|764514606|ref|XP_011464479.1|PREDICTED: probable disease resistance protein At5g66900 [Fragaria vesca subsp. vesca]	XP_011464479	8.46899e-177	99.6441	563.148	281	280
gene24091-v1.0-hybrid|gene24091-v1.0-hybrid|Fragaria	probable disease resistance At5g66900	577	gi|470103269|ref|XP_004288065.1|PREDICTED: probable disease resistance protein At5g66900 [Fragaria vesca subsp. vesca]	XP_004288065	2.35361e-40	81.5217	122.479	92	75
gene34685-v1.0-hybrid|gene34685-v1.0-hybrid|Fragaria	probable disease resistance At5g66900	737	gi|764514606|ref|XP_011464479.1|PREDICTED: probable disease resistance protein At5g66900 [Fragaria vesca subsp. vesca]	XP_011464479	4.9894e-44	93.8776	169.088	98	92
gene24089-v1.0-hybrid|gene24089-v1.0-hybrid|Fragaria	probable disease resistance At5g66900	5511	gi|470103269|ref|XP_004288065.1|PREDICTED: probable disease resistance protein At5g66900 [Fragaria vesca subsp. vesca]	XP_004288065	0	90.1015	719.153	394	355
gene24119-v1.0-hybrid|gene24119-v1.0-hybrid|Fragaria	probable disease resistance At5g66900	3338	gi|470103290|ref|XP_004288074.1|PREDICTED: probable disease resistance protein At5g66900 [Fragaria vesca subsp. vesca]	XP_004288074	0	99.6416	570.081	279	278
gene04436-v1.0-hybrid|gene04436-v1.0-hybrid|Fragaria	probable disease resistance At5g63020	2727	gi|470140818|ref|XP_004306134.1|PREDICTED: probable disease resistance protein At5g63020 [Fragaria vesca subsp. vesca]	XP_004306134	0	100	1692.17	908	908
gene34084-v1.0-hybrid|gene34084-v1.0-hybrid|Fragaria	probable disease resistance At4g27220 isoform X4	7501	gi|764565672|ref|XP_011461853.1|PREDICTED: probable disease resistance protein At4g27220 isoform X4 [Fragaria vesca subsp. vesca]	XP_011461853	0	99.1525	1805.03	944	936
gene07972-v1.0-hybrid|gene07972-v1.0-hybrid|Fragaria	probable disease resistance At4g27220 isoform X2	462	gi|470147107|ref|XP_004309158.1|PREDICTED: probable disease resistance protein At4g27220 isoform X2 [Fragaria vesca subsp. vesca]	XP_004309158	4.29776e-47	85.2113	175.252	142	121
gene34170-v1.0-hybrid|gene34170-v1.0-hybrid|Fragaria	probable disease resistance At4g27220 isoform X1	1997	gi|764566102|ref|XP_011461914.1|PREDICTED: probable disease resistance protein At4g27220 isoform X1 [Fragaria vesca subsp. vesca]	XP_011461914	0	100	588.956	295	295
gene14188-v1.0-hybrid|gene14188-v1.0-hybrid|Fragaria	probable disease resistance At4g27220 [Fragaria vesca vesca]	591	gi|764646607|ref|XP_004310282.2|PREDICTED: probable disease resistance protein At4g27220 [Fragaria vesca subsp. vesca]gi|764646613|ref|XP_011457595.1|PREDICTED: probable disease resistance protein At4g27220 [Fragaria vesca subsp. vesca]gi|764646617|ref|XP_011457596.1|PREDICTED: probable disease resistance protein At4g27220 [Fragaria vesca subsp. vesca]	XP_004310282, XP_011457595, XP_011457596	4.3045e-120	100	379.407	196	196
gene28015-v1.0-hybrid|gene28015-v1.0-hybrid|Fragaria	probable disease resistance At4g27220	14376	gi|764619362|ref|XP_011468335.1|PREDICTED: probable disease resistance protein At4g27220 [Fragaria vesca subsp. vesca]	XP_011468335	0	100	1715.28	924	924
gene24733-v1.0-hybrid|gene24733-v1.0-hybrid|Fragaria	probable disease resistance At4g27220	2658	gi|764565695|ref|XP_011461855.1|PREDICTED: probable disease resistance protein At4g27220 [Fragaria vesca subsp. vesca]	XP_011461855	5.36999e-20	85.4839	107.071	62	53
gene07905-v1.0-hybrid|gene07905-v1.0-hybrid|Fragaria	probable disease resistance At4g27220	546	gi|764566986|ref|XP_011462087.1|PREDICTED: probable disease resistance protein At4g27220 [Fragaria vesca subsp. vesca]	XP_011462087	8.3652e-90	100	293.508	166	166
gene32223-v1.0-hybrid|gene32223-v1.0-hybrid|Fragaria	probable cyclic nucleotide-gated ion channel 16	3162	gi|764581678|ref|XP_011464032.1|PREDICTED: probable cyclic nucleotide-gated ion channel 16 [Fragaria vesca subsp. vesca]	XP_011464032	6.49078e-163	100	510.375	267	267
gene08734-v1.0-hybrid|gene08734-v1.0-hybrid|Fragaria	probable cyclic nucleotide-gated ion channel 14	3097	gi|764539891|ref|XP_004292874.2|PREDICTED: probable cyclic nucleotide-gated ion channel 14 [Fragaria vesca subsp. vesca]	XP_004292874	8.09845e-161	100	504.982	246	246
gene01839-v1.0-hybrid|gene01839-v1.0-hybrid|Fragaria	probable cinnamyl alcohol dehydrogenase 1 [Fragaria vesca vesca]	1856	gi|470147869|ref|XP_004309500.1|PREDICTED: probable cinnamyl alcohol dehydrogenase 1 [Fragaria vesca subsp. vesca]gi|764641430|ref|XP_011470861.1|PREDICTED: probable cinnamyl alcohol dehydrogenase 1 [Fragaria vesca subsp. vesca]	XP_004309500, XP_011470861	1.38477e-102	96.2264	176.022	106	102
gene30892-v1.0-hybrid|gene30892-v1.0-hybrid|Fragaria	probable chlorophyll(ide) b reductase chloroplastic	5124	gi|470101903|ref|XP_004287406.1|PREDICTED: probable chlorophyll(ide) b reductase NYC1, chloroplastic [Fragaria vesca subsp. vesca]	XP_004287406	4.78514e-111	66.9767	223.402	215	144
gene19448-v1.0-hybrid|gene19448-v1.0-hybrid|Fragaria	probable carboxylesterase 9	2073	gi|764626177|ref|XP_011469117.1|PREDICTED: probable carboxylesterase 9 [Fragaria vesca subsp. vesca]	XP_011469117	0	100	669.078	321	321
gene19449-v1.0-hybrid|gene19449-v1.0-hybrid|Fragaria	probable carboxylesterase 8	1011	gi|470145611|ref|XP_004308429.1|PREDICTED: probable carboxylesterase 8 [Fragaria vesca subsp. vesca]	XP_004308429	0	100	659.833	336	336
gene14708-v1.0-hybrid|gene14708-v1.0-hybrid|Fragaria	probable carboxylesterase 18	993	gi|470113928|ref|XP_004293171.1|PREDICTED: probable carboxylesterase 18 [Fragaria vesca subsp. vesca]	XP_004293171	0	100	625.55	330	330
gene26025-v1.0-hybrid|gene26025-v1.0-hybrid|Fragaria	probable calcium-binding CML47	591	gi|470130510|ref|XP_004301146.1|PREDICTED: probable calcium-binding protein CML47 [Fragaria vesca subsp. vesca]	XP_004301146	3.35775e-139	100	399.823	196	196
gene04729-v1.0-hybrid|gene04729-v1.0-hybrid|Fragaria	probable calcium-binding CML45	525	gi|764575272|ref|XP_011463062.1|PREDICTED: probable calcium-binding protein CML45 [Fragaria vesca subsp. vesca]	XP_011463062	1.25147e-122	100	355.91	174	174
gene21916-v1.0-hybrid|gene21916-v1.0-hybrid|Fragaria	probable calcium-binding CML36	633	gi|470135628|ref|XP_004303614.1|PREDICTED: probable calcium-binding protein CML36 [Fragaria vesca subsp. vesca]	XP_004303614	2.11824e-129	100	375.941	210	210
gene09392-v1.0-hybrid|gene09392-v1.0-hybrid|Fragaria	probable calcium-binding CML27	513	gi|470127141|ref|XP_004299534.1|PREDICTED: probable calcium-binding protein CML27 [Fragaria vesca subsp. vesca]	XP_004299534	9.49381e-120	100	348.206	170	170
gene27345-v1.0-hybrid|gene27345-v1.0-hybrid|Fragaria	probable calcium-binding CML25	7523	gi|470125024|ref|XP_004298507.1|PREDICTED: probable calcium-binding protein CML25 [Fragaria vesca subsp. vesca]	XP_004298507	2.49428e-32	78.2051	103.99	78	61
gene05009-v1.0-hybrid|gene05009-v1.0-hybrid|Fragaria	probable boron transporter 2 [Fragaria vesca vesca]	2785	gi|764573713|ref|XP_011462893.1|PREDICTED: probable boron transporter 2 [Fragaria vesca subsp. vesca]gi|764573717|ref|XP_011462894.1|PREDICTED: probable boron transporter 2 [Fragaria vesca subsp. vesca]gi|764573720|ref|XP_011462895.1|PREDICTED: probable boron transporter 2 [Fragaria vesca subsp. vesca]	XP_011462893, XP_011462894, XP_011462895	4.16441e-87	91.0448	127.102	67	61
gene26011-v1.0-hybrid|gene26011-v1.0-hybrid|Fragaria	probable arabinosyltransferase ARAD2 [Fragaria vesca vesca]	1881	gi|470126779|ref|XP_004299360.1|PREDICTED: probable arabinosyltransferase ARAD2 [Fragaria vesca subsp. vesca]gi|764584093|ref|XP_011464363.1|PREDICTED: probable arabinosyltransferase ARAD2 [Fragaria vesca subsp. vesca]	XP_004299360, XP_011464363	0	100	665.226	321	321
gene21204-v1.0-hybrid|gene21204-v1.0-hybrid|Fragaria	probable aquaporin TIP5-1	1127	gi|470146869|ref|XP_004309042.1|PREDICTED: probable aquaporin TIP5-1 [Fragaria vesca subsp. vesca]	XP_004309042	4.28136e-80	100	258.455	127	127
gene11569-v1.0-hybrid|gene11569-v1.0-hybrid|Fragaria	probable apyrase 1	1784	gi|470123680|ref|XP_004297850.1|PREDICTED: probable apyrase 1 [Fragaria vesca subsp. vesca]	XP_004297850	3.86866e-83	100	269.24	144	144
gene05768-v1.0-hybrid|gene05768-v1.0-hybrid|Fragaria	probable amino-acid acetyltransferase chloroplastic isoform X2	4188	gi|764516769|ref|XP_011466150.1|PREDICTED: probable amino-acid acetyltransferase NAGS2, chloroplastic isoform X2 [Fragaria vesca subsp. vesca]	XP_011466150	3.31908e-65	99.2593	244.973	135	134
gene05769-v1.0-hybrid|gene05769-v1.0-hybrid|Fragaria	probable amino-acid acetyltransferase chloroplastic isoform X1	459	gi|470105973|ref|XP_004289352.1|PREDICTED: probable amino-acid acetyltransferase NAGS2, chloroplastic isoform X1 [Fragaria vesca subsp. vesca]	XP_004289352	1.82227e-73	100	242.662	114	114
gene22683-v1.0-hybrid|gene22683-v1.0-hybrid|Fragaria	probable alkaline neutral invertase F	2154	gi|764623999|ref|XP_004308295.2|PREDICTED: probable alkaline/neutral invertase F [Fragaria vesca subsp. vesca]	XP_004308295	3.97994e-43	95.5056	174.866	89	85
gene13070-v1.0-hybrid|gene13070-v1.0-hybrid|Fragaria	probable acyl-activating enzyme peroxisomal isoform X2	632	gi|764511609|ref|XP_011461760.1|PREDICTED: probable acyl-activating enzyme 1, peroxisomal isoform X2 [Fragaria vesca subsp. vesca]	XP_011461760	6.23562e-34	98.4848	137.117	66	65
gene00231-v1.0-hybrid|gene00231-v1.0-hybrid|Fragaria	probable Xaa-Pro aminopeptidase 3	5606	gi|470138324|ref|XP_004304907.1|PREDICTED: probable Xaa-Pro aminopeptidase 3 [Fragaria vesca subsp. vesca]	XP_004304907	6.40949e-56	100	190.66	89	89
gene01340-v1.0-hybrid|gene01340-v1.0-hybrid|Fragaria	probable WRKY transcription factor 75	1337	gi|470137557|ref|XP_004304530.1|PREDICTED: probable WRKY transcription factor 75 [Fragaria vesca subsp. vesca]	XP_004304530	3.39419e-50	100	181.415	146	146
gene16584-v1.0-hybrid|gene16584-v1.0-hybrid|Fragaria	probable WRKY transcription factor 74	1270	gi|470132384|ref|XP_004302062.1|PREDICTED: probable WRKY transcription factor 74 [Fragaria vesca subsp. vesca]	XP_004302062	1.17588e-135	100	404.831	214	214
gene13549-v1.0-hybrid|gene13549-v1.0-hybrid|Fragaria	probable WRKY transcription factor 70	1280	gi|470138670|ref|XP_004305078.1|PREDICTED: probable WRKY transcription factor 70 [Fragaria vesca subsp. vesca]	XP_004305078	1.13509e-62	100	214.157	114	114
gene13552-v1.0-hybrid|gene13552-v1.0-hybrid|Fragaria	probable WRKY transcription factor 70	5287	gi|470138668|ref|XP_004305077.1|PREDICTED: probable WRKY transcription factor 70 [Fragaria vesca subsp. vesca]	XP_004305077	8.06831e-100	100	334.724	169	169
gene13554-v1.0-hybrid|gene13554-v1.0-hybrid|Fragaria	probable WRKY transcription factor 70	1402	gi|470138664|ref|XP_004305075.1|PREDICTED: probable WRKY transcription factor 70 [Fragaria vesca subsp. vesca]	XP_004305075	2.99553e-88	100	284.263	149	149
gene19219-v1.0-hybrid|gene19219-v1.0-hybrid|Fragaria	probable WRKY transcription factor 46	1980	gi|470141956|ref|XP_004306689.1|PREDICTED: probable WRKY transcription factor 46 [Fragaria vesca subsp. vesca]	XP_004306689	3.83451e-126	99.5122	390.193	205	204
gene13173-v1.0-hybrid|gene13173-v1.0-hybrid|Fragaria	probable WRKY transcription factor 27	1464	gi|470144811|ref|XP_004308041.1|PREDICTED: probable WRKY transcription factor 27 [Fragaria vesca subsp. vesca]	XP_004308041	2.08098e-158	84.1889	469.544	487	410
gene04864-v1.0-hybrid|gene04864-v1.0-hybrid|Fragaria	probable WRKY transcription factor 12	4272	gi|764627127|ref|XP_011469209.1|PREDICTED: probable WRKY transcription factor 12 [Fragaria vesca subsp. vesca]	XP_011469209	9.56571e-48	81.25	184.111	176	143
gene19542-v1.0-hybrid|gene19542-v1.0-hybrid|Fragaria	probable UDP-3-O-acylglucosamine N-acyltransferase mitochondrial isoform X2	2008	gi|764549338|ref|XP_011459945.1|PREDICTED: probable UDP-3-O-acylglucosamine N-acyltransferase 2, mitochondrial isoform X2 [Fragaria vesca subsp. vesca]	XP_011459945	8.32457e-57	65.3409	204.527	176	115
gene09214-v1.0-hybrid|gene09214-v1.0-hybrid|Fragaria	probable U3 small nucleolar RNA-associated 7	807	gi|470142940|ref|XP_004307148.1|PREDICTED: probable U3 small nucleolar RNA-associated protein 7 [Fragaria vesca subsp. vesca]	XP_004307148	1.176e-22	62.2222	90.5077	90	56
gene09420-v1.0-hybrid|gene09420-v1.0-hybrid|Fragaria	probable S-adenosylmethionine-dependent methyltransferase At5g38780	640	gi|694360360|ref|XP_009360109.1|PREDICTED: probable S-adenosylmethionine-dependent methyltransferase At5g38780 [Pyrus x bretschneideri]	XP_009360109	4.07822e-28	76.9231	119.783	91	70
gene23173-v1.0-hybrid|gene23173-v1.0-hybrid|Fragaria	probable S-acyltransferase 4 isoform X2	3434	gi|764642351|ref|XP_011470970.1|PREDICTED: probable protein S-acyltransferase 4 isoform X2 [Fragaria vesca subsp. vesca]	XP_011470970	6.14643e-71	100	250.751	121	121
gene19411-v1.0-hybrid|gene19411-v1.0-hybrid|Fragaria	probable S-acyltransferase 14 isoform X1	5000	gi|764626480|ref|XP_011469137.1|PREDICTED: probable protein S-acyltransferase 14 isoform X1 [Fragaria vesca subsp. vesca]	XP_011469137	6.82e-51	71.1111	196.052	135	96
gene18648-v1.0-hybrid|gene18648-v1.0-hybrid|Fragaria	probable S-acyltransferase 12 [Fragaria vesca vesca]	2901	gi|470141816|ref|XP_004306624.1|PREDICTED: probable protein S-acyltransferase 12 [Fragaria vesca subsp. vesca]gi|764623792|ref|XP_011468902.1|PREDICTED: probable protein S-acyltransferase 12 [Fragaria vesca subsp. vesca]gi|764623796|ref|XP_011468903.1|PREDICTED: probable protein S-acyltransferase 12 [Fragaria vesca subsp. vesca]	XP_004306624, XP_011468902, XP_011468903	7.92198e-49	96.7391	187.193	92	89
gene31656-v1.0-hybrid|gene31656-v1.0-hybrid|Fragaria	probable RNA-dependent RNA polymerase 3	831	gi|764508863|ref|XP_011459222.1|PREDICTED: probable RNA-dependent RNA polymerase 3 [Fragaria vesca subsp. vesca]	XP_011459222	2.37713e-27	95.3488	90.5077	43	41
gene11285-v1.0-hybrid|gene11285-v1.0-hybrid|Fragaria	probable RNA-dependent RNA polymerase 3	9996	gi|764508863|ref|XP_011459222.1|PREDICTED: probable RNA-dependent RNA polymerase 3 [Fragaria vesca subsp. vesca]	XP_011459222	2.58967e-87	100	154.451	72	72
gene06243-v1.0-hybrid|gene06243-v1.0-hybrid|Fragaria	probable RNA-dependent RNA polymerase 1	4053	gi|470125012|ref|XP_004298501.1|PREDICTED: probable RNA-dependent RNA polymerase 1 [Fragaria vesca subsp. vesca]	XP_004298501	0	91.8762	1877.06	1034	950
gene21372-v1.0-hybrid|gene21372-v1.0-hybrid|Fragaria	probable RNA-binding EIF1AD	1485	gi|658061847|ref|XP_008366807.1|PREDICTED: probable RNA-binding protein EIF1AD [Malus domestica]	XP_008366807	9.63077e-20	93.0233	73.559	43	40
gene07948-v1.0-hybrid|gene07948-v1.0-hybrid|Fragaria	probable N-acetyltransferase HLS1	3010	gi|470116275|ref|XP_004294308.1|PREDICTED: probable N-acetyltransferase HLS1 [Fragaria vesca subsp. vesca]	XP_004294308	0	90.2715	817.765	442	399
gene15835-v1.0-hybrid|gene15835-v1.0-hybrid|Fragaria	probable N-acetyltransferase HLS1	2605	gi|470134830|ref|XP_004303239.1|PREDICTED: probable N-acetyltransferase HLS1 [Fragaria vesca subsp. vesca]	XP_004303239	0	100	609.372	289	289
gene29025-v1.0-hybrid|gene29025-v1.0-hybrid|Fragaria	probable LRR receptor-like serine threonine- kinase partial	2054	gi|764569724|ref|XP_004296585.2|PREDICTED: probable LRR receptor-like serine/threonine-protein kinase At1g53440, partial [Fragaria vesca subsp. vesca]	XP_004296585	1.43894e-81	99.1525	238.424	118	117
gene22348-v1.0-hybrid|gene22348-v1.0-hybrid|Fragaria	probable LRR receptor-like serine threonine- kinase RKF3	1842	gi|470133215|ref|XP_004302467.1|PREDICTED: probable LRR receptor-like serine/threonine-protein kinase RKF3 [Fragaria vesca subsp. vesca]	XP_004302467	0	100	1165.98	595	595
gene19891-v1.0-hybrid|gene19891-v1.0-hybrid|Fragaria	probable LRR receptor-like serine threonine- kinase At4g36180	707	gi|764566700|ref|XP_011462017.1|PREDICTED: probable LRR receptor-like serine/threonine-protein kinase At4g36180 [Fragaria vesca subsp. vesca]	XP_011462017	4.22298e-70	91.2281	242.662	171	156
gene11240-v1.0-hybrid|gene11240-v1.0-hybrid|Fragaria	probable LRR receptor-like serine threonine- kinase At4g29180	622	gi|645225757|ref|XP_008219721.1|PREDICTED: LOW QUALITY PROTEIN: probable LRR receptor-like serine/threonine-protein kinase At4g29180 [Prunus mume]	XP_008219721	4.77398e-29	93.3333	89.3521	45	42
gene08313-v1.0-hybrid|gene08313-v1.0-hybrid|Fragaria	probable LRR receptor-like serine threonine- kinase At4g08850	3632	gi|764527175|ref|XP_011458030.1|PREDICTED: probable LRR receptor-like serine/threonine-protein kinase At4g08850 [Fragaria vesca subsp. vesca]	XP_011458030	0	100	2077.37	1040	1040
gene09256-v1.0-hybrid|gene09256-v1.0-hybrid|Fragaria	probable LRR receptor-like serine threonine- kinase At3g47570 isoform X2	414	gi|764629433|ref|XP_011469435.1|PREDICTED: probable LRR receptor-like serine/threonine-protein kinase At3g47570 isoform X2 [Fragaria vesca subsp. vesca]	XP_011469435	3.87326e-92	100	286.96	137	137
gene18632-v1.0-hybrid|gene18632-v1.0-hybrid|Fragaria	probable LRR receptor-like serine threonine- kinase At3g47570	387	gi|764623712|ref|XP_004308278.2|PREDICTED: probable LRR receptor-like serine/threonine-protein kinase At3g47570 [Fragaria vesca subsp. vesca]	XP_004308278	2.20953e-85	100	266.544	128	128
gene23558-v1.0-hybrid|gene23558-v1.0-hybrid|Fragaria	probable LRR receptor-like serine threonine- kinase At3g47570	2730	gi|470145823|ref|XP_004308533.1|PREDICTED: probable LRR receptor-like serine/threonine-protein kinase At3g47570 [Fragaria vesca subsp. vesca]	XP_004308533	0	100	1519.98	898	898
gene04748-v1.0-hybrid|gene04748-v1.0-hybrid|Fragaria	probable LRR receptor-like serine threonine- kinase At3g47570	1303	gi|470146636|ref|XP_004308928.1|PREDICTED: probable LRR receptor-like serine/threonine-protein kinase At3g47570 [Fragaria vesca subsp. vesca]	XP_004308928	2.90803e-45	94.5055	180.259	91	86
gene07953-v1.0-hybrid|gene07953-v1.0-hybrid|Fragaria	probable LRR receptor-like serine threonine- kinase At2g24230	648	gi|694310113|ref|XP_009351135.1|PREDICTED: probable LRR receptor-like serine/threonine-protein kinase At2g24230 [Pyrus x bretschneideri]	XP_009351135	1.40302e-81	81.9277	121.709	83	68
gene07954-v1.0-hybrid|gene07954-v1.0-hybrid|Fragaria	probable LRR receptor-like serine threonine- kinase At2g24230	1113	gi|645237658|ref|XP_008225309.1|PREDICTED: probable LRR receptor-like serine/threonine-protein kinase At2g24230 [Prunus mume]	XP_008225309	2.97508e-127	72.3618	215.698	199	144
gene11545-v1.0-hybrid|gene11545-v1.0-hybrid|Fragaria	probable LRR receptor-like serine threonine- kinase At1g74360 isoform X1	2256	gi|764568084|ref|XP_004297843.2|PREDICTED: probable LRR receptor-like serine/threonine-protein kinase At1g74360 isoform X1 [Fragaria vesca subsp. vesca]	XP_004297843	0	100	1417.14	751	751
gene28048-v1.0-hybrid|gene28048-v1.0-hybrid|Fragaria	probable LRR receptor-like serine threonine- kinase At1g56130	9005	gi|764567344|ref|XP_011462168.1|PREDICTED: probable LRR receptor-like serine/threonine-protein kinase At1g56130 [Fragaria vesca subsp. vesca]	XP_011462168	4.87095e-59	98.5915	150.599	71	70
gene08126-v1.0-hybrid|gene08126-v1.0-hybrid|Fragaria	probable LRR receptor-like serine threonine- kinase At1g34110	3263	gi|764532923|ref|XP_004290506.2|PREDICTED: probable LRR receptor-like serine/threonine-protein kinase At1g34110 [Fragaria vesca subsp. vesca]	XP_004290506	0	100	1621.29	930	930
gene28911-v1.0-hybrid|gene28911-v1.0-hybrid|Fragaria	probable LRR receptor-like serine threonine- kinase At1g29720	574	gi|764569713|ref|XP_011462461.1|PREDICTED: probable LRR receptor-like serine/threonine-protein kinase At1g29720 [Fragaria vesca subsp. vesca]	XP_011462461	7.47881e-57	100	125.946	58	58
gene32322-v1.0-hybrid|gene32322-v1.0-hybrid|Fragaria	probable LRR receptor-like serine threonine- kinase At1g12460	2750	gi|470125451|ref|XP_004298715.1|PREDICTED: probable LRR receptor-like serine/threonine-protein kinase At1g12460 [Fragaria vesca subsp. vesca]	XP_004298715	0	100	967.222	495	495
gene00330-v1.0-hybrid|gene00330-v1.0-hybrid|Fragaria	probable LRR receptor-like serine threonine- kinase At1g07650	1946	gi|764565522|ref|XP_011461826.1|PREDICTED: probable LRR receptor-like serine/threonine-protein kinase At1g07650 [Fragaria vesca subsp. vesca]	XP_011461826	1.21228e-29	100	125.561	60	60
gene22908-v1.0-hybrid|gene22908-v1.0-hybrid|Fragaria	probable LRR receptor-like serine threonine- kinase At1g05700	4456	gi|645279530|ref|XP_008244766.1|PREDICTED: LOW QUALITY PROTEIN: probable LRR receptor-like serine/threonine-protein kinase At1g05700 [Prunus mume]	XP_008244766	1.40366e-124	70.9845	216.853	193	137
gene21558-v1.0-hybrid|gene21558-v1.0-hybrid|Fragaria	probable LIM domain-containing serine threonine- kinase DDB_G0287001	3315	gi|470117276|ref|XP_004294787.1|PREDICTED: probable LIM domain-containing serine/threonine-protein kinase DDB_G0287001 [Fragaria vesca subsp. vesca]	XP_004294787	1.93437e-61	91.0891	182.57	101	92
gene00462-v1.0-hybrid|gene00462-v1.0-hybrid|Fragaria	probable L-type lectin-domain containing receptor kinase	995	gi|764641127|ref|XP_011470827.1|PREDICTED: probable L-type lectin-domain containing receptor kinase S.5 [Fragaria vesca subsp. vesca]	XP_011470827	4.99359e-33	54.6961	109.768	181	99
gene31597-v1.0-hybrid|gene31597-v1.0-hybrid|Fragaria	probable F-box At4g22060	342	gi|694377321|ref|XP_009364971.1|PREDICTED: probable F-box protein At4g22060 [Pyrus x bretschneideri]	XP_009364971	1.39571e-24	66.3366	105.916	101	67
gene19198-v1.0-hybrid|gene19198-v1.0-hybrid|Fragaria	probable F-box At3g61730 isoform X2	2660	gi|764624250|ref|XP_011468940.1|PREDICTED: probable F-box protein At3g61730 isoform X2 [Fragaria vesca subsp. vesca]	XP_011468940	8.92831e-38	100	150.599	68	68
gene13315-v1.0-hybrid|gene13315-v1.0-hybrid|Fragaria	probable F-box At1g65740	1056	gi|470147242|ref|XP_004309224.1|PREDICTED: probable F-box protein At1g65740 [Fragaria vesca subsp. vesca]	XP_004309224	0	100	532.717	256	256
gene13075-v1.0-hybrid|gene13075-v1.0-hybrid|Fragaria	probable F-box At1g44080	1034	gi|470105352|ref|XP_004289049.1|PREDICTED: probable F-box protein At1g44080 [Fragaria vesca subsp. vesca]	XP_004289049	7.24786e-178	100	475.322	234	234
gene22807-v1.0-hybrid|gene22807-v1.0-hybrid|Fragaria	probable F-box At1g44080	1040	gi|657995438|ref|XP_008390054.1|PREDICTED: probable F-box protein At1g44080 [Malus domestica]	XP_008390054	8.61023e-37	57.6087	92.4337	184	106
gene24668-v1.0-hybrid|gene24668-v1.0-hybrid|Fragaria	probable E3 ubiquitin- ligase RNF217	858	gi|470148212|ref|XP_004309663.1|PREDICTED: probable E3 ubiquitin-protein ligase RNF217 [Fragaria vesca subsp. vesca]	XP_004309663	0	100	522.702	270	270
gene13848-v1.0-hybrid|gene13848-v1.0-hybrid|Fragaria	probable E3 ubiquitin- ligase ARI10	2223	gi|470114049|ref|XP_004293231.1|PREDICTED: probable E3 ubiquitin-protein ligase ARI10 [Fragaria vesca subsp. vesca]	XP_004293231	3.72493e-13	71.4286	83.5741	91	65
gene15070-v1.0-hybrid|gene15070-v1.0-hybrid|Fragaria	probable E3 ubiquitin- ligase ARI10	1854	gi|470114049|ref|XP_004293231.1|PREDICTED: probable E3 ubiquitin-protein ligase ARI10 [Fragaria vesca subsp. vesca]	XP_004293231	0	100	1194.1	617	617
gene24483-v1.0-hybrid|gene24483-v1.0-hybrid|Fragaria	probable E3 ubiquitin ligase complex SCF subunit sconB	1301	gi|470132977|ref|XP_004302351.1|PREDICTED: probable E3 ubiquitin ligase complex SCF subunit sconB [Fragaria vesca subsp. vesca]	XP_004302351	1.11011e-149	81.5789	280.026	190	155
gene15903-v1.0-hybrid|gene15903-v1.0-hybrid|Fragaria	probable CCR4-associated factor 1 homolog 11	1125	gi|470139458|ref|XP_004305466.1|PREDICTED: probable CCR4-associated factor 1 homolog 11 [Fragaria vesca subsp. vesca]	XP_004305466	0	100	748.814	374	374
gene30120-v1.0-hybrid|gene30120-v1.0-hybrid|Fragaria	probable C-terminal domain small phosphatase	1456	gi|470134397|ref|XP_004303039.1|PREDICTED: probable C-terminal domain small phosphatase [Fragaria vesca subsp. vesca]	XP_004303039	8.72705e-71	78.5714	238.81	154	121
gene09117-v1.0-hybrid|gene09117-v1.0-hybrid|Fragaria	probable BOI-related E3 ubiquitin- ligase 2	3287	gi|470109629|ref|XP_004291095.1|PREDICTED: probable BOI-related E3 ubiquitin-protein ligase 2 [Fragaria vesca subsp. vesca]	XP_004291095	4.01375e-94	100	316.235	175	175
gene10746-v1.0-hybrid|gene10746-v1.0-hybrid|Fragaria	probable ATP-dependent RNA helicase DHX35	7211	gi|764595222|ref|XP_011465801.1|PREDICTED: probable ATP-dependent RNA helicase DHX35 [Fragaria vesca subsp. vesca]	XP_011465801	6.59566e-36	66.6667	136.732	111	74
gene14318-v1.0-hybrid|gene14318-v1.0-hybrid|Fragaria	probable ADP-ribosylation factor GTPase-activating AGD11	2209	gi|470142882|ref|XP_004307119.1|PREDICTED: probable ADP-ribosylation factor GTPase-activating protein AGD11 [Fragaria vesca subsp. vesca]	XP_004307119	1.35386e-55	80.8511	207.223	141	114
gene30923-v1.0-hybrid|gene30923-v1.0-hybrid|Fragaria	probable ABIL5	1434	gi|470101881|ref|XP_004287396.1|PREDICTED: probable protein ABIL5 [Fragaria vesca subsp. vesca]	XP_004287396	5.93488e-104	59.0062	169.859	161	95
gene11309-v1.0-hybrid|gene11309-v1.0-hybrid|Fragaria	probable 3-hydroxyisobutyrate dehydrogenase-like mitochondrial	477	gi|764508980|ref|XP_004287479.2|PREDICTED: probable 3-hydroxyisobutyrate dehydrogenase-like 1, mitochondrial [Fragaria vesca subsp. vesca]	XP_004287479	1.6262e-60	83.5938	196.438	128	107
gene06010-v1.0-hybrid|gene06010-v1.0-hybrid|Fragaria	probable 2-oxoglutarate-dependent dioxygenase AOP1	1183	gi|470134199|ref|XP_004302943.1|PREDICTED: probable 2-oxoglutarate-dependent dioxygenase AOP1 [Fragaria vesca subsp. vesca]	XP_004302943	2.50426e-171	82.3322	461.07	283	233
gene27056-v1.0-hybrid|gene27056-v1.0-hybrid|Fragaria	probable 2-oxoglutarate-dependent dioxygenase AOP1	5638	gi|470110311|ref|XP_004291428.1|PREDICTED: probable 2-oxoglutarate-dependent dioxygenase AOP1 [Fragaria vesca subsp. vesca]	XP_004291428	5.26163e-62	90.5512	228.409	127	115
gene20030-v1.0-hybrid|gene20030-v1.0-hybrid|Fragaria	probable 2-oxoglutarate-dependent dioxygenase	1488	gi|764554258|ref|XP_004295487.2|PREDICTED: probable 2-oxoglutarate-dependent dioxygenase AOP1.2 [Fragaria vesca subsp. vesca]	XP_004295487	2.82271e-80	100	264.618	124	124
gene02119-v1.0-hybrid|gene02119-v1.0-hybrid|Fragaria	probable 1-acyl-sn-glycerol-3-phosphate acyltransferase 5	2041	gi|470106525|ref|XP_004289619.1|PREDICTED: probable 1-acyl-sn-glycerol-3-phosphate acyltransferase 5 [Fragaria vesca subsp. vesca]	XP_004289619	1.87156e-125	100	390.193	189	189
gene16572-v1.0-hybrid|gene16572-v1.0-hybrid|Fragaria	pro-hevein [Ricinus communis]	455	gi|255580937|ref|XP_002531287.1|PREDICTED: pro-hevein [Ricinus communis]gi|223529120|gb|EEF31100.1|Wound-induced protein WIN2 precursor, putative [Ricinus communis]	XP_002531287, EEF31100	1.02796e-23	55.1948	102.834	154	85
gene11232-v1.0-hybrid|gene11232-v1.0-hybrid|Fragaria	premnaspirodiene oxygenase-like	972	gi|764548400|ref|XP_011459804.1|PREDICTED: premnaspirodiene oxygenase-like [Fragaria vesca subsp. vesca]	XP_011459804	0	100	586.26	323	323
gene28047-v1.0-hybrid|gene28047-v1.0-hybrid|Fragaria	pre-rRNA-processing TSR2	861	gi|764621879|ref|XP_011468719.1|PREDICTED: pre-rRNA-processing protein TSR2 [Fragaria vesca subsp. vesca]	XP_011468719	1.43952e-18	97.7273	88.5817	44	43
gene06149-v1.0-hybrid|gene06149-v1.0-hybrid|Fragaria	pre-mRNA-splicing factor prp12	2683	gi|764607075|ref|XP_011467138.1|PREDICTED: pre-mRNA-splicing factor prp12 [Fragaria vesca subsp. vesca]	XP_011467138	7.45878e-83	57.529	203.371	259	149
gene15195-v1.0-hybrid|gene15195-v1.0-hybrid|Fragaria	pre-mRNA-splicing factor CWC22 homolog	588	gi|764549197|ref|XP_011459921.1|PREDICTED: pre-mRNA-splicing factor CWC22 homolog [Fragaria vesca subsp. vesca]	XP_011459921	6.48763e-83	100	256.914	195	195
gene11367-v1.0-hybrid|gene11367-v1.0-hybrid|Fragaria	pre-mRNA-splicing factor ATP-dependent RNA helicase DHX16	564	gi|764509216|ref|XP_011459555.1|PREDICTED: putative pre-mRNA-splicing factor ATP-dependent RNA helicase DHX16 [Fragaria vesca subsp. vesca]	XP_011459555	3.91183e-43	62.3431	165.236	239	149
gene20297-v1.0-hybrid|gene20297-v1.0-hybrid|Fragaria	pre-mRNA-splicing factor 18	1777	gi|470108606|ref|XP_004290603.1|PREDICTED: pre-mRNA-splicing factor 18 [Fragaria vesca subsp. vesca]	XP_004290603	1.07032e-117	96.6555	368.622	299	289
gene15731-v1.0-hybrid|gene15731-v1.0-hybrid|Fragaria	pre-mRNA-processing-splicing factor 8	9680	gi|470134940|ref|XP_004303294.1|PREDICTED: pre-mRNA-processing-splicing factor 8 [Fragaria vesca subsp. vesca]	XP_004303294	0	99.9121	2288.07	1138	1137
gene00650-v1.0-hybrid|gene00650-v1.0-hybrid|Fragaria	pre-mRNA-processing factor 17 isoform X2	1743	gi|764577683|ref|XP_004297635.2|PREDICTED: pre-mRNA-processing factor 17 isoform X2 [Fragaria vesca subsp. vesca]	XP_004297635	0	100	1064.68	580	580
gene00129-v1.0-hybrid|gene00129-v1.0-hybrid|Fragaria	potassium transporter 5-like	3190	gi|764583039|ref|XP_004299194.2|PREDICTED: potassium transporter 5-like [Fragaria vesca subsp. vesca]	XP_004299194	0	89.9344	790.415	457	411
gene00202-v1.0-hybrid|gene00202-v1.0-hybrid|Fragaria	potassium transporter 5	4624	gi|764583043|ref|XP_004299195.2|PREDICTED: potassium transporter 5 [Fragaria vesca subsp. vesca]	XP_004299195	0	100	701.049	418	418
gene20009-v1.0-hybrid|gene20009-v1.0-hybrid|Fragaria	potassium transporter 11-like isoform X2	4249	gi|764554413|ref|XP_011460497.1|PREDICTED: potassium transporter 11-like isoform X2 [Fragaria vesca subsp. vesca]	XP_011460497	0	100	633.639	323	323
gene24603-v1.0-hybrid|gene24603-v1.0-hybrid|Fragaria	polyprotein, partial	459	gi|85813755|emb|CAJ65807.1|polyprotein, partial [Citrus sinensis]	CAJ65807	1.36336e-33	64.1509	134.035	159	102
gene14709-v1.0-hybrid|gene14709-v1.0-hybrid|Fragaria	polyprotein	10529	gi|594103396|gb|AHL77759.1|polyprotein [Prunus persica]	AHL77759	1.43652e-105	83.5526	239.965	152	127
gene29051-v1.0-hybrid|gene29051-v1.0-hybrid|Fragaria	polyprotein	4311	gi|594103396|gb|AHL77759.1|polyprotein [Prunus persica]	AHL77759	0	69.0265	624.78	678	468
gene30435-v1.0-hybrid|gene30435-v1.0-hybrid|Fragaria	polyphenol chloroplastic-like	1824	gi|470114658|ref|XP_004293528.1|PREDICTED: polyphenol oxidase, chloroplastic-like [Fragaria vesca subsp. vesca]	XP_004293528	0	100	1110.52	607	607
gene30886-v1.0-hybrid|gene30886-v1.0-hybrid|Fragaria	polyol transporter 5-like	3283	gi|764508276|ref|XP_011458741.1|PREDICTED: polyol transporter 5-like [Fragaria vesca subsp. vesca]	XP_011458741	0	93.6782	897.501	522	489
gene27265-v1.0-hybrid|gene27265-v1.0-hybrid|Fragaria	polynucleotide 3 -phosphatase ZDP isoform X2	4980	gi|764557523|ref|XP_011460790.1|PREDICTED: polynucleotide 3'-phosphatase ZDP isoform X2 [Fragaria vesca subsp. vesca]	XP_011460790	1.40162e-37	62.8571	160.999	140	88
gene19436-v1.0-hybrid|gene19436-v1.0-hybrid|Fragaria	polygalacturonate 4-alpha-galacturonosyltransferase [Fragaria vesca vesca]	5220	gi|764626115|ref|XP_011469111.1|PREDICTED: polygalacturonate 4-alpha-galacturonosyltransferase [Fragaria vesca subsp. vesca]gi|764626120|ref|XP_011469112.1|PREDICTED: polygalacturonate 4-alpha-galacturonosyltransferase [Fragaria vesca subsp. vesca]	XP_011469111, XP_011469112	1.10966e-135	86.2454	450.284	269	232
gene05531-v1.0-hybrid|gene05531-v1.0-hybrid|Fragaria	polygalacturonase QRT3-like	1437	gi|470140124|ref|XP_004305794.1|PREDICTED: polygalacturonase QRT3-like [Fragaria vesca subsp. vesca]	XP_004305794	0	100	922.154	478	478
gene24528-v1.0-hybrid|gene24528-v1.0-hybrid|Fragaria	polygalacturonase At1g48100	1872	gi|470106132|ref|XP_004289429.1|PREDICTED: polygalacturonase At1g48100 [Fragaria vesca subsp. vesca]	XP_004289429	0	83.691	386.341	233	195
gene30148-v1.0-hybrid|gene30148-v1.0-hybrid|Fragaria	polyadenylation and cleavage factor homolog 4-like isoform X1	5667	gi|764603389|ref|XP_011466793.1|PREDICTED: polyadenylation and cleavage factor homolog 4-like isoform X1 [Fragaria vesca subsp. vesca]	XP_011466793	0	100	1196.42	653	653
gene27559-v1.0-hybrid|gene27559-v1.0-hybrid|Fragaria	polyadenylate-binding partial	3637	gi|764548134|ref|XP_011459765.1|PREDICTED: LOW QUALITY PROTEIN: polyadenylate-binding protein 3, partial [Fragaria vesca subsp. vesca]	XP_011459765	2.14327e-169	100	524.628	254	254
gene28535-v1.0-hybrid|gene28535-v1.0-hybrid|Fragaria	polyadenylate-binding 3-like	3842	gi|764562793|ref|XP_011461511.1|PREDICTED: polyadenylate-binding protein 3-like [Fragaria vesca subsp. vesca]	XP_011461511	1.74666e-29	95.3125	127.102	64	61
gene16259-v1.0-hybrid|gene16259-v1.0-hybrid|Fragaria	polyadenylate-binding 2-like	3462	gi|764515876|ref|XP_011465382.1|PREDICTED: polyadenylate-binding protein 2-like [Fragaria vesca subsp. vesca]	XP_011465382	1.24815e-33	97.1429	141.739	70	68
gene04947-v1.0-hybrid|gene04947-v1.0-hybrid|Fragaria	poly(rC)-binding 4-like	2669	gi|470142617|ref|XP_004307000.1|PREDICTED: poly(rC)-binding protein 4-like [Fragaria vesca subsp. vesca]	XP_004307000	2.66213e-51	100	162.155	79	79
gene20610-v1.0-hybrid|gene20610-v1.0-hybrid|Fragaria	poly(A)-specific ribonuclease PARN	11823	gi|470120482|ref|XP_004296331.1|PREDICTED: poly(A)-specific ribonuclease PARN [Fragaria vesca subsp. vesca]	XP_004296331	2.09781e-54	94.7917	183.726	96	91
gene19564-v1.0-hybrid|gene19564-v1.0-hybrid|Fragaria	pollen-specific leucine-rich repeat extensin 3	1483	gi|764566218|ref|XP_011461934.1|PREDICTED: pollen-specific leucine-rich repeat extensin-like protein 3 [Fragaria vesca subsp. vesca]	XP_011461934	1.936e-62	94.0171	216.853	117	110
gene12699-v1.0-hybrid|gene12699-v1.0-hybrid|Fragaria	pollen-specific leucine-rich repeat extensin 1	1647	gi|470105181|ref|XP_004288965.1|PREDICTED: pollen-specific leucine-rich repeat extensin-like protein 1 [Fragaria vesca subsp. vesca]	XP_004288965	0	100	709.138	548	548
gene18663-v1.0-hybrid|gene18663-v1.0-hybrid|Fragaria	pollen-specific leucine-rich repeat extensin 1	1419	gi|764623892|ref|XP_011468907.1|PREDICTED: pollen-specific leucine-rich repeat extensin-like protein 1 [Fragaria vesca subsp. vesca]	XP_011468907	0	100	578.17	329	329
gene29859-v1.0-hybrid|gene29859-v1.0-hybrid|Fragaria	pol protein	258	gi|28558781|gb|AAO45752.1|pol protein [Cucumis melo subsp. melo]	AAO45752	6.71935e-36	83.3333	139.813	84	70
gene34715-v1.0-hybrid|gene34715-v1.0-hybrid|Fragaria	pleiotropic drug resistance 1-like isoform X2	15412	gi|658050710|ref|XP_008361068.1|PREDICTED: pleiotropic drug resistance protein 1-like isoform X2 [Malus domestica]	XP_008361068	0	71.3158	426.787	380	271
gene16395-v1.0-hybrid|gene16395-v1.0-hybrid|Fragaria	pleckstrin homology domain-containing family D member 1-like	3928	gi|470133245|ref|XP_004302481.1|PREDICTED: pleckstrin homology domain-containing family D member 1-like [Fragaria vesca subsp. vesca]	XP_004302481	1.39e-104	95.2381	350.903	189	180
gene07875-v1.0-hybrid|gene07875-v1.0-hybrid|Fragaria	pleckstrin homology domain-containing 1-like	1726	gi|470116224|ref|XP_004294285.1|PREDICTED: pleckstrin homology domain-containing protein 1-like [Fragaria vesca subsp. vesca]	XP_004294285	9.48258e-97	100	303.908	144	144
gene13713-v1.0-hybrid|gene13713-v1.0-hybrid|Fragaria	plasma membrane ATPase [Setaria italica]	1706	gi|514742405|ref|XP_004960134.1|PREDICTED: plasma membrane ATPase [Setaria italica]gi|944248600|gb|KQL12863.1|hypothetical protein SETIT_021113mg [Setaria italica]	XP_004960134, KQL12863	0	75.2688	352.443	279	210
gene10846-v1.0-hybrid|gene10846-v1.0-hybrid|Fragaria	plasma membrane ATPase 1-like	6619	gi|470128870|ref|XP_004300356.1|PREDICTED: plasma membrane ATPase 1-like [Fragaria vesca subsp. vesca]	XP_004300356	2.02143e-74	75.6757	162.155	111	84
gene26191-v1.0-hybrid|gene26191-v1.0-hybrid|Fragaria	piriformospora indica-insensitive 2-like	2714	gi|764583353|ref|XP_004301082.2|PREDICTED: piriformospora indica-insensitive protein 2-like [Fragaria vesca subsp. vesca]	XP_004301082	0	100	657.522	360	360
gene14378-v1.0-hybrid|gene14378-v1.0-hybrid|Fragaria	phytosulfokines 6	458	gi|470115710|ref|XP_004294036.1|PREDICTED: putative phytosulfokines 6 [Fragaria vesca subsp. vesca]	XP_004294036	1.35692e-32	64.6465	115.161	99	64
gene02611-v1.0-hybrid|gene02611-v1.0-hybrid|Fragaria	phytosulfokines 3-like	638	gi|470109411|ref|XP_004290991.1|PREDICTED: phytosulfokines 3-like [Fragaria vesca subsp. vesca]	XP_004290991	4.24764e-24	100	102.449	47	47
gene31674-v1.0-hybrid|gene31674-v1.0-hybrid|Fragaria	phytoene synthase chloroplastic [Fragaria vesca vesca]	3816	gi|470106413|ref|XP_004289567.1|PREDICTED: phytoene synthase 2, chloroplastic [Fragaria vesca subsp. vesca]gi|764520381|ref|XP_011469153.1|PREDICTED: phytoene synthase 2, chloroplastic [Fragaria vesca subsp. vesca]	XP_004289567, XP_011469153	7.80674e-92	81.407	314.309	199	162
gene00365-v1.0-hybrid|gene00365-v1.0-hybrid|Fragaria	phospholipid-transporting ATPase 1	5223	gi|470141427|ref|XP_004306434.1|PREDICTED: phospholipid-transporting ATPase 1 [Fragaria vesca subsp. vesca]	XP_004306434	0	87.0707	1637.08	990	862
gene11027-v1.0-hybrid|gene11027-v1.0-hybrid|Fragaria	phospholipase D delta-like	5498	gi|694328963|ref|XP_009355262.1|PREDICTED: phospholipase D delta-like [Pyrus x bretschneideri]	XP_009355262	2.59744e-168	89.1975	547.354	324	289
gene24174-v1.0-hybrid|gene24174-v1.0-hybrid|Fragaria	phospholipase A1-IIgamma-like	1622	gi|764519105|ref|XP_011468224.1|PREDICTED: phospholipase A1-IIgamma-like [Fragaria vesca subsp. vesca]	XP_011468224	2.37761e-129	100	388.267	188	188
gene31159-v1.0-hybrid|gene31159-v1.0-hybrid|Fragaria	phospholipase A1-IIdelta-like	2625	gi|764579253|ref|XP_011463615.1|PREDICTED: phospholipase A1-IIdelta-like [Fragaria vesca subsp. vesca]	XP_011463615	2.64668e-92	88.3978	301.212	181	160
gene25656-v1.0-hybrid|gene25656-v1.0-hybrid|Fragaria	phosphoinositide phosphatase SAC1	9709	gi|470127871|ref|XP_004299882.1|PREDICTED: phosphoinositide phosphatase SAC1 [Fragaria vesca subsp. vesca]	XP_004299882	3.44171e-71	97.0588	272.707	136	132
gene23571-v1.0-hybrid|gene23571-v1.0-hybrid|Fragaria	phosphatidylinositol-3-phosphatase myotubularin-1-like	12251	gi|470145830|ref|XP_004308536.1|PREDICTED: phosphatidylinositol-3-phosphatase myotubularin-1-like [Fragaria vesca subsp. vesca]	XP_004308536	2.78578e-92	100	335.495	162	162
gene27178-v1.0-hybrid|gene27178-v1.0-hybrid|Fragaria	phosphatidylinositol N-acetylglucosaminyltransferase subunit A	1455	gi|764557321|ref|XP_011460772.1|PREDICTED: phosphatidylinositol N-acetylglucosaminyltransferase subunit A [Fragaria vesca subsp. vesca]	XP_011460772	0	100	935.25	484	484
gene19184-v1.0-hybrid|gene19184-v1.0-hybrid|Fragaria	phosphatidylinositol 4-kinase gamma 4-like	1969	gi|470141918|ref|XP_004306671.1|PREDICTED: phosphatidylinositol 4-kinase gamma 4-like [Fragaria vesca subsp. vesca]	XP_004306671	0	100	946.036	463	463
gene12894-v1.0-hybrid|gene12894-v1.0-hybrid|Fragaria	phosphatidylinositol 4-kinase gamma 4-like	2696	gi|764639903|ref|XP_011470681.1|PREDICTED: phosphatidylinositol 4-kinase gamma 4-like [Fragaria vesca subsp. vesca]	XP_011470681	2.42151e-126	97.9899	395.586	199	195
gene14018-v1.0-hybrid|gene14018-v1.0-hybrid|Fragaria	phosphatidylinositol 4-kinase gamma 3-like	2785	gi|764567254|ref|XP_004295959.2|PREDICTED: phosphatidylinositol 4-kinase gamma 3-like [Fragaria vesca subsp. vesca]	XP_004295959	1.05732e-60	80.3571	222.631	168	135
gene04704-v1.0-hybrid|gene04704-v1.0-hybrid|Fragaria	phosphate transporter PHO1 homolog 10 [Fragaria vesca vesca]	3949	gi|470124828|ref|XP_004298411.1|PREDICTED: phosphate transporter PHO1 homolog 10 [Fragaria vesca subsp. vesca]gi|764575150|ref|XP_011463050.1|PREDICTED: phosphate transporter PHO1 homolog 10 [Fragaria vesca subsp. vesca]	XP_004298411, XP_011463050	6.44284e-107	100	369.007	179	179
gene13296-v1.0-hybrid|gene13296-v1.0-hybrid|Fragaria	phosphatase inhibitor 2	1566	gi|764637765|ref|XP_011470394.1|PREDICTED: protein phosphatase inhibitor 2 [Fragaria vesca subsp. vesca]	XP_011470394	3.08796e-29	100	123.635	60	60
gene31744-v1.0-hybrid|gene31744-v1.0-hybrid|Fragaria	phosphatase 2C 37	322	gi|470143619|ref|XP_004307470.1|PREDICTED: protein phosphatase 2C 37 [Fragaria vesca subsp. vesca]	XP_004307470	1.29059e-16	80.9524	62.7734	42	34
gene04261-v1.0-hybrid|gene04261-v1.0-hybrid|Fragaria	phenolic glucoside malonyltransferase 1-like [Fragaria vesca vesca]	1386	gi|470136912|ref|XP_004304225.1|PREDICTED: phenolic glucoside malonyltransferase 1-like [Fragaria vesca subsp. vesca]gi|764621423|ref|XP_011468649.1|PREDICTED: phenolic glucoside malonyltransferase 1-like [Fragaria vesca subsp. vesca]	XP_004304225, XP_011468649	0	100	942.954	461	461
gene03834-v1.0-hybrid|gene03834-v1.0-hybrid|Fragaria	phenolic glucoside malonyltransferase 1-like	915	gi|470140855|ref|XP_004306152.1|PREDICTED: phenolic glucoside malonyltransferase 1-like [Fragaria vesca subsp. vesca]	XP_004306152	1.8463e-30	86.4	129.798	125	108
gene03835-v1.0-hybrid|gene03835-v1.0-hybrid|Fragaria	phenolic glucoside malonyltransferase 1-like	1386	gi|470140855|ref|XP_004306152.1|PREDICTED: phenolic glucoside malonyltransferase 1-like [Fragaria vesca subsp. vesca]	XP_004306152	0	100	853.973	461	461
gene28183-v1.0-hybrid|gene28183-v1.0-hybrid|Fragaria	phagocyte signaling-impaired	7838	gi|470117226|ref|XP_004294762.1|PREDICTED: phagocyte signaling-impaired protein [Fragaria vesca subsp. vesca]	XP_004294762	8.88739e-138	99.5708	472.241	233	232
gene15108-v1.0-hybrid|gene15108-v1.0-hybrid|Fragaria	peroxisomal membrane 11A	1316	gi|764546474|ref|XP_011459569.1|PREDICTED: peroxisomal membrane protein 11A [Fragaria vesca subsp. vesca]	XP_011459569	0	100	521.546	260	260
gene14881-v1.0-hybrid|gene14881-v1.0-hybrid|Fragaria	peroxisomal biogenesis factor 6-like	1539	gi|470105455|ref|XP_004289099.1|PREDICTED: peroxisomal biogenesis factor 6-like [Fragaria vesca subsp. vesca]	XP_004289099	0	100	1041.95	512	512
gene15157-v1.0-hybrid|gene15157-v1.0-hybrid|Fragaria	peroxiredoxin-2E- chloroplastic-like	726	gi|764549206|ref|XP_011459923.1|PREDICTED: peroxiredoxin-2E-1, chloroplastic-like [Fragaria vesca subsp. vesca]	XP_011459923	1.21054e-128	100	376.711	241	241
gene21310-v1.0-hybrid|gene21310-v1.0-hybrid|Fragaria	peroxidase P7-like	1262	gi|470146718|ref|XP_004308969.1|PREDICTED: peroxidase P7-like [Fragaria vesca subsp. vesca]	XP_004308969	5.38887e-131	100	388.652	186	186
gene21309-v1.0-hybrid|gene21309-v1.0-hybrid|Fragaria	peroxidase P7-like	1386	gi|470144121|ref|XP_004307713.1|PREDICTED: peroxidase P7-like [Fragaria vesca subsp. vesca]	XP_004307713	8.96732e-84	99.2537	273.478	134	133
gene28142-v1.0-hybrid|gene28142-v1.0-hybrid|Fragaria	peroxidase P7-like	1188	gi|470117197|ref|XP_004294748.1|PREDICTED: peroxidase P7-like [Fragaria vesca subsp. vesca]	XP_004294748	1.16499e-156	99.4652	317.775	187	186
gene10707-v1.0-hybrid|gene10707-v1.0-hybrid|Fragaria	peroxidase N1-like	1225	gi|694328860|ref|XP_009355214.1|PREDICTED: peroxidase N1-like [Pyrus x bretschneideri]	XP_009355214	3.85089e-134	72.6087	295.434	230	167
gene13503-v1.0-hybrid|gene13503-v1.0-hybrid|Fragaria	peroxidase N1-like	1228	gi|470128413|ref|XP_004300136.1|PREDICTED: peroxidase N1-like [Fragaria vesca subsp. vesca]	XP_004300136	1.11736e-167	99.2958	293.893	142	141
gene14926-v1.0-hybrid|gene14926-v1.0-hybrid|Fragaria	peroxidase 72-like	1694	gi|764512420|ref|XP_004287858.2|PREDICTED: peroxidase 72-like [Fragaria vesca subsp. vesca]	XP_004287858	1.6588e-113	85.1351	320.472	222	189
gene21725-v1.0-hybrid|gene21725-v1.0-hybrid|Fragaria	peroxidase 60	2453	gi|470110651|ref|XP_004291587.1|PREDICTED: peroxidase 60 [Fragaria vesca subsp. vesca]	XP_004291587	1.40861e-85	94.7368	287.73	152	144
gene25853-v1.0-hybrid|gene25853-v1.0-hybrid|Fragaria	peroxidase 55	2076	gi|764612400|ref|XP_011467686.1|PREDICTED: peroxidase 55 [Fragaria vesca subsp. vesca]	XP_011467686	5.12031e-25	100	117.472	69	69
gene06973-v1.0-hybrid|gene06973-v1.0-hybrid|Fragaria	peroxidase 5-like	1174	gi|470149280|ref|XP_004310167.1|PREDICTED: peroxidase 5-like [Fragaria vesca subsp. vesca]	XP_004310167	0	98.155	547.354	271	266
gene17058-v1.0-hybrid|gene17058-v1.0-hybrid|Fragaria	peroxidase 43	1264	gi|764568741|ref|XP_011462353.1|PREDICTED: LOW QUALITY PROTEIN: peroxidase 43 [Fragaria vesca subsp. vesca]	XP_011462353	8.68181e-90	98.5915	287.345	142	140
gene09482-v1.0-hybrid|gene09482-v1.0-hybrid|Fragaria	peroxidase 41-like	1020	gi|470127250|ref|XP_004299587.1|PREDICTED: peroxidase 41-like [Fragaria vesca subsp. vesca]	XP_004299587	0	100	700.664	339	339
gene21306-v1.0-hybrid|gene21306-v1.0-hybrid|Fragaria	peroxidase 4-like isoform X1	1194	gi|764634240|ref|XP_011469963.1|PREDICTED: peroxidase 4-like isoform X1 [Fragaria vesca subsp. vesca]	XP_011469963	0	88.1612	599.742	397	350
gene11144-v1.0-hybrid|gene11144-v1.0-hybrid|Fragaria	peroxidase 3-like	6063	gi|470112938|ref|XP_004292686.1|PREDICTED: peroxidase 3-like [Fragaria vesca subsp. vesca]	XP_004292686	1.4617e-80	97.8571	282.337	140	137
gene31897-v1.0-hybrid|gene31897-v1.0-hybrid|Fragaria	peroxidase 10 isoform X2 [Fragaria vesca vesca]	1938	gi|764530913|ref|XP_011458325.1|PREDICTED: peroxidase 10 isoform X2 [Fragaria vesca subsp. vesca]gi|764530918|ref|XP_011458326.1|PREDICTED: peroxidase 10 isoform X2 [Fragaria vesca subsp. vesca]gi|764530924|ref|XP_011458327.1|PREDICTED: peroxidase 10 isoform X2 [Fragaria vesca subsp. vesca]	XP_011458325, XP_011458326, XP_011458327	4.14289e-85	98.5714	281.952	140	138
gene30043-v1.0-hybrid|gene30043-v1.0-hybrid|Fragaria	peptidyl-prolyl cis-trans isomerase CYP59	4210	gi|470115778|ref|XP_004294068.1|PREDICTED: peptidyl-prolyl cis-trans isomerase CYP59 [Fragaria vesca subsp. vesca]	XP_004294068	1.17699e-132	99.2032	404.831	251	249
gene15431-v1.0-hybrid|gene15431-v1.0-hybrid|Fragaria	peptidyl-prolyl cis-trans isomerase CYP57	3248	gi|470135378|ref|XP_004303494.1|PREDICTED: peptidyl-prolyl cis-trans isomerase CYP57 [Fragaria vesca subsp. vesca]	XP_004303494	7.25264e-72	100	162.54	74	74
gene26193-v1.0-hybrid|gene26193-v1.0-hybrid|Fragaria	peptidyl-prolyl cis-trans isomerase CYP26- chloroplastic	1443	gi|470126548|ref|XP_004299245.1|PREDICTED: peptidyl-prolyl cis-trans isomerase CYP26-2, chloroplastic [Fragaria vesca subsp. vesca]	XP_004299245	0	100	612.453	345	345
gene26679-v1.0-hybrid|gene26679-v1.0-hybrid|Fragaria	peptidyl-prolyl cis-trans isomerase CYP18-3-like	1610	gi|764632988|ref|XP_011469827.1|PREDICTED: peptidyl-prolyl cis-trans isomerase CYP18-3-like [Fragaria vesca subsp. vesca]	XP_011469827	1.11519e-52	51.3369	159.844	187	96
gene07395-v1.0-hybrid|gene07395-v1.0-hybrid|Fragaria	peptidyl-prolyl cis-trans isomerase 1	525	gi|470107009|ref|XP_004289844.1|PREDICTED: peptidyl-prolyl cis-trans isomerase 1 [Fragaria vesca subsp. vesca]	XP_004289844	4.54206e-113	100	331.643	174	174
gene34753-v1.0-hybrid|gene34753-v1.0-hybrid|Fragaria	peptide-N4-(N-acetyl-beta-glucosaminyl)asparagine amidase A	782	gi|764634018|ref|XP_011469940.1|PREDICTED: peptide-N4-(N-acetyl-beta-glucosaminyl)asparagine amidase A [Fragaria vesca subsp. vesca]	XP_011469940	2.16404e-23	81.25	70.0922	48	39
gene34872-v1.0-hybrid|gene34872-v1.0-hybrid|Fragaria	peptide-N4-(N-acetyl-beta-glucosaminyl)asparagine amidase A	400	gi|764634018|ref|XP_011469940.1|PREDICTED: peptide-N4-(N-acetyl-beta-glucosaminyl)asparagine amidase A [Fragaria vesca subsp. vesca]	XP_011469940	1.21082e-29	89.7959	83.9593	49	44
gene21889-v1.0-hybrid|gene21889-v1.0-hybrid|Fragaria	peptide chain release factor 1- mitochondrial	3559	gi|502112865|ref|XP_004494468.1|PREDICTED: peptide chain release factor 1-like, mitochondrial [Cicer arietinum]	XP_004494468	2.14114e-84	70.339	117.087	118	83
gene03374-v1.0-hybrid|gene03374-v1.0-hybrid|Fragaria	pentatricopeptide repeat-containing mitochondrial-like isoform X2	4554	gi|764559163|ref|XP_011460991.1|PREDICTED: pentatricopeptide repeat-containing protein At4g21880, mitochondrial-like isoform X2 [Fragaria vesca subsp. vesca]	XP_011460991	5.39851e-22	96.7213	114.39	61	59
gene07846-v1.0-hybrid|gene07846-v1.0-hybrid|Fragaria	pentatricopeptide repeat-containing mitochondrial-like isoform X1	9944	gi|764558366|ref|XP_011460887.1|PREDICTED: pentatricopeptide repeat-containing protein At1g12300, mitochondrial-like isoform X1 [Fragaria vesca subsp. vesca]	XP_011460887	1.50781e-38	100	166.392	80	80
gene20515-v1.0-hybrid|gene20515-v1.0-hybrid|Fragaria	pentatricopeptide repeat-containing mitochondrial-like	2948	gi|764567710|ref|XP_011462244.1|PREDICTED: pentatricopeptide repeat-containing protein At1g62670, mitochondrial-like [Fragaria vesca subsp. vesca]	XP_011462244	7.47873e-114	100	371.318	177	177
gene18192-v1.0-hybrid|gene18192-v1.0-hybrid|Fragaria	pentatricopeptide repeat-containing mitochondrial-like	11349	gi|470138969|ref|XP_004305224.1|PREDICTED: pentatricopeptide repeat-containing protein At5g42450, mitochondrial-like [Fragaria vesca subsp. vesca]	XP_004305224	0	100	1043.11	507	507
gene27771-v1.0-hybrid|gene27771-v1.0-hybrid|Fragaria	pentatricopeptide repeat-containing mitochondrial-like	2271	gi|694440611|ref|XP_009347115.1|PREDICTED: pentatricopeptide repeat-containing protein At2g22410, mitochondrial-like [Pyrus x bretschneideri]	XP_009347115	0	85.828	990.719	628	539
gene21998-v1.0-hybrid|gene21998-v1.0-hybrid|Fragaria	pentatricopeptide repeat-containing mitochondrial-like	1541	gi|764637962|ref|XP_011470412.1|PREDICTED: pentatricopeptide repeat-containing protein At2g22410, mitochondrial-like [Fragaria vesca subsp. vesca]	XP_011470412	0	95.1002	861.677	449	427
gene28053-v1.0-hybrid|gene28053-v1.0-hybrid|Fragaria	pentatricopeptide repeat-containing mitochondrial isoform X1	4042	gi|764561777|ref|XP_011461382.1|PREDICTED: putative pentatricopeptide repeat-containing protein At1g12700, mitochondrial isoform X1 [Fragaria vesca subsp. vesca]	XP_011461382	0	98.1455	1413.67	701	688
gene20764-v1.0-hybrid|gene20764-v1.0-hybrid|Fragaria	pentatricopeptide repeat-containing mitochondrial [Fragaria vesca vesca]	2781	gi|470118439|ref|XP_004295338.1|PREDICTED: pentatricopeptide repeat-containing protein At3g24000, mitochondrial [Fragaria vesca subsp. vesca]gi|764550789|ref|XP_011460075.1|PREDICTED: pentatricopeptide repeat-containing protein At3g24000, mitochondrial [Fragaria vesca subsp. vesca]gi|764550793|ref|XP_011460076.1|PREDICTED: pentatricopeptide repeat-containing protein At3g24000, mitochondrial [Frag…	XP_004295338, XP_011460075, XP_011460076, XP_011460077, XP_011460078, XP_011460079	7.46714e-60	93.9655	227.254	116	109
gene01455-v1.0-hybrid|gene01455-v1.0-hybrid|Fragaria	pentatricopeptide repeat-containing mitochondrial [Fragaria vesca vesca]	2482	gi|764563180|ref|XP_011461573.1|PREDICTED: putative pentatricopeptide repeat-containing protein At1g12700, mitochondrial [Fragaria vesca subsp. vesca]gi|764563184|ref|XP_004296120.2|PREDICTED: putative pentatricopeptide repeat-containing protein At1g12700, mitochondrial [Fragaria vesca subsp. vesca]	XP_011461573, XP_004296120	4.99772e-45	100	183.341	87	87
gene29937-v1.0-hybrid|gene29937-v1.0-hybrid|Fragaria	pentatricopeptide repeat-containing mitochondrial [Fragaria vesca vesca]	1722	gi|764570303|ref|XP_011462534.1|PREDICTED: pentatricopeptide repeat-containing protein At3g22670, mitochondrial [Fragaria vesca subsp. vesca]gi|764570306|ref|XP_011462535.1|PREDICTED: pentatricopeptide repeat-containing protein At3g22670, mitochondrial [Fragaria vesca subsp. vesca]gi|764570309|ref|XP_004298015.2|PREDICTED: pentatricopeptide repeat-containing protein At3g22670, mitochondrial [Frag…	XP_011462534, XP_011462535, XP_004298015, XP_011462536, XP_011462537, XP_011462538	0	100	1113.98	544	544
gene19211-v1.0-hybrid|gene19211-v1.0-hybrid|Fragaria	pentatricopeptide repeat-containing mitochondrial	2733	gi|470145375|ref|XP_004308315.1|PREDICTED: pentatricopeptide repeat-containing protein At4g01030, mitochondrial [Fragaria vesca subsp. vesca]	XP_004308315	0	100	1842.78	910	910
gene26883-v1.0-hybrid|gene26883-v1.0-hybrid|Fragaria	pentatricopeptide repeat-containing mitochondrial	897	gi|1027107576|ref|XP_008237613.2|PREDICTED: putative pentatricopeptide repeat-containing protein At1g12700, mitochondrial [Prunus mume]	XP_008237613	2.36557e-12	57.8947	77.411	114	66
gene19018-v1.0-hybrid|gene19018-v1.0-hybrid|Fragaria	pentatricopeptide repeat-containing mitochondrial	2701	gi|764624693|ref|XP_011468974.1|PREDICTED: pentatricopeptide repeat-containing protein At3g61520, mitochondrial [Fragaria vesca subsp. vesca]	XP_011468974	0	100	1476.07	769	769
gene33910-v1.0-hybrid|gene33910-v1.0-hybrid|Fragaria	pentatricopeptide repeat-containing mitochondrial	843	gi|694354230|ref|XP_009358375.1|PREDICTED: putative pentatricopeptide repeat-containing protein At1g12700, mitochondrial [Pyrus x bretschneideri]	XP_009358375	6.9092e-69	79.6117	124.79	103	82
gene27101-v1.0-hybrid|gene27101-v1.0-hybrid|Fragaria	pentatricopeptide repeat-containing mitochondrial	614	gi|470127856|ref|XP_004299875.1|PREDICTED: pentatricopeptide repeat-containing protein At1g03100, mitochondrial [Fragaria vesca subsp. vesca]	XP_004299875	3.16207e-41	100	159.458	74	74
gene02408-v1.0-hybrid|gene02408-v1.0-hybrid|Fragaria	pentatricopeptide repeat-containing mitochondrial	4796	gi|470119052|ref|XP_004295631.1|PREDICTED: pentatricopeptide repeat-containing protein At4g21705, mitochondrial [Fragaria vesca subsp. vesca]	XP_004295631	0	99.2806	859.366	417	414
gene22494-v1.0-hybrid|gene22494-v1.0-hybrid|Fragaria	pentatricopeptide repeat-containing mitochondrial	2340	gi|470124067|ref|XP_004298038.1|PREDICTED: putative pentatricopeptide repeat-containing protein At5g08310, mitochondrial [Fragaria vesca subsp. vesca]	XP_004298038	0	100	1591.63	779	779
gene07886-v1.0-hybrid|gene07886-v1.0-hybrid|Fragaria	pentatricopeptide repeat-containing mitochondrial	1119	gi|470147549|ref|XP_004309354.1|PREDICTED: putative pentatricopeptide repeat-containing protein At1g12700, mitochondrial [Fragaria vesca subsp. vesca]	XP_004309354	1.0069e-45	84.7619	165.622	105	89
gene03563-v1.0-hybrid|gene03563-v1.0-hybrid|Fragaria	pentatricopeptide repeat-containing mitochondrial	7945	gi|764584909|ref|XP_004299489.2|PREDICTED: pentatricopeptide repeat-containing protein At1g73400, mitochondrial [Fragaria vesca subsp. vesca]	XP_004299489	1.50323e-33	82.1782	150.214	101	83
gene29569-v1.0-hybrid|gene29569-v1.0-hybrid|Fragaria	pentatricopeptide repeat-containing mitochondrial	1386	gi|470129423|ref|XP_004300620.1|PREDICTED: pentatricopeptide repeat-containing protein At4g36680, mitochondrial [Fragaria vesca subsp. vesca]	XP_004300620	0	100	847.04	431	431
gene12163-v1.0-hybrid|gene12163-v1.0-hybrid|Fragaria	pentatricopeptide repeat-containing chloroplastic-like isoform X1	1236	gi|470130981|ref|XP_004301379.1|PREDICTED: pentatricopeptide repeat-containing protein At4g19440, chloroplastic-like isoform X1 [Fragaria vesca subsp. vesca]	XP_004301379	0	100	852.432	411	411
gene12128-v1.0-hybrid|gene12128-v1.0-hybrid|Fragaria	pentatricopeptide repeat-containing chloroplastic-like [Fragaria vesca vesca]	1237	gi|470130958|ref|XP_004301368.1|PREDICTED: pentatricopeptide repeat-containing protein At1g62930, chloroplastic-like [Fragaria vesca subsp. vesca]gi|764586552|ref|XP_011464662.1|PREDICTED: pentatricopeptide repeat-containing protein At1g62930, chloroplastic-like [Fragaria vesca subsp. vesca]	XP_004301368, XP_011464662	4.26607e-180	90.5579	397.897	233	211
gene08203-v1.0-hybrid|gene08203-v1.0-hybrid|Fragaria	pentatricopeptide repeat-containing chloroplastic-like	345	gi|764547705|ref|XP_011459704.1|PREDICTED: pentatricopeptide repeat-containing protein At3g53700, chloroplastic-like [Fragaria vesca subsp. vesca]	XP_011459704	1.84058e-61	100	204.142	97	97
gene21807-v1.0-hybrid|gene21807-v1.0-hybrid|Fragaria	pentatricopeptide repeat-containing chloroplastic-like	599	gi|764547705|ref|XP_011459704.1|PREDICTED: pentatricopeptide repeat-containing protein At3g53700, chloroplastic-like [Fragaria vesca subsp. vesca]	XP_011459704	6.95695e-34	58.6207	135.191	145	85
gene07816-v1.0-hybrid|gene07816-v1.0-hybrid|Fragaria	pentatricopeptide repeat-containing chloroplastic-like	1595	gi|470130973|ref|XP_004301375.1|PREDICTED: pentatricopeptide repeat-containing protein At1g62930, chloroplastic-like [Fragaria vesca subsp. vesca]	XP_004301375	2.07143e-14	83.3333	56.225	36	30
gene04837-v1.0-hybrid|gene04837-v1.0-hybrid|Fragaria	pentatricopeptide repeat-containing chloroplastic	1471	gi|764639009|ref|XP_011470532.1|PREDICTED: pentatricopeptide repeat-containing protein At1g02060, chloroplastic [Fragaria vesca subsp. vesca]	XP_011470532	0	100	667.922	322	322
gene07284-v1.0-hybrid|gene07284-v1.0-hybrid|Fragaria	pentatricopeptide repeat-containing chloroplastic	5613	gi|764646029|ref|XP_011457516.1|PREDICTED: pentatricopeptide repeat-containing protein At5g13270, chloroplastic [Fragaria vesca subsp. vesca]	XP_011457516	0	100	1421.76	694	694
gene27528-v1.0-hybrid|gene27528-v1.0-hybrid|Fragaria	pentatricopeptide repeat-containing At5g65560-like [Fragaria vesca vesca]	2877	gi|764530801|ref|XP_011458318.1|PREDICTED: pentatricopeptide repeat-containing protein At5g65560-like [Fragaria vesca subsp. vesca]gi|764530806|ref|XP_011458319.1|PREDICTED: pentatricopeptide repeat-containing protein At5g65560-like [Fragaria vesca subsp. vesca]gi|764530811|ref|XP_011458320.1|PREDICTED: pentatricopeptide repeat-containing protein At5g65560-like [Fragaria vesca subsp. vesca]	XP_011458318, XP_011458319, XP_011458320	6.13565e-49	90.7801	181.8	141	128
gene13658-v1.0-hybrid|gene13658-v1.0-hybrid|Fragaria	pentatricopeptide repeat-containing At5g65560-like	1354	gi|470138610|ref|XP_004305048.1|PREDICTED: pentatricopeptide repeat-containing protein At5g65560-like [Fragaria vesca subsp. vesca]	XP_004305048	0	100	401.364	193	193
gene14166-v1.0-hybrid|gene14166-v1.0-hybrid|Fragaria	pentatricopeptide repeat-containing At5g59900	2715	gi|764560836|ref|XP_004295933.2|PREDICTED: putative pentatricopeptide repeat-containing protein At5g59900 [Fragaria vesca subsp. vesca]	XP_004295933	0	100	1867.82	904	904
gene14933-v1.0-hybrid|gene14933-v1.0-hybrid|Fragaria	pentatricopeptide repeat-containing At5g44230	1953	gi|470105485|ref|XP_004289114.1|PREDICTED: pentatricopeptide repeat-containing protein At5g44230 [Fragaria vesca subsp. vesca]	XP_004289114	0	100	1323.15	650	650
gene26875-v1.0-hybrid|gene26875-v1.0-hybrid|Fragaria	pentatricopeptide repeat-containing At5g40400 isoform X1	4570	gi|645249013|ref|XP_008230554.1|PREDICTED: pentatricopeptide repeat-containing protein At5g40400 isoform X1 [Prunus mume]	XP_008230554	0	87.3397	967.222	624	545
gene14632-v1.0-hybrid|gene14632-v1.0-hybrid|Fragaria	pentatricopeptide repeat-containing At5g27110-like isoform X1 [Fragaria vesca vesca]	1113	gi|470110997|ref|XP_004291741.1|PREDICTED: pentatricopeptide repeat-containing protein At5g27110-like isoform X1 [Fragaria vesca subsp. vesca]gi|764545131|ref|XP_011459468.1|PREDICTED: pentatricopeptide repeat-containing protein At5g27110-like isoform X1 [Fragaria vesca subsp. vesca]gi|764545135|ref|XP_011459469.1|PREDICTED: pentatricopeptide repeat-containing protein At5g27110-like isoform X1 [F…	XP_004291741, XP_011459468, XP_011459469	0	100	749.969	370	370
gene20260-v1.0-hybrid|gene20260-v1.0-hybrid|Fragaria	pentatricopeptide repeat-containing At4g39530-like	2388	gi|470105810|ref|XP_004289272.1|PREDICTED: pentatricopeptide repeat-containing protein At4g39530-like [Fragaria vesca subsp. vesca]	XP_004289272	0	100	1600.49	795	795
gene20238-v1.0-hybrid|gene20238-v1.0-hybrid|Fragaria	pentatricopeptide repeat-containing At4g39530-like	3800	gi|470105801|ref|XP_004289268.1|PREDICTED: pentatricopeptide repeat-containing protein At4g39530-like [Fragaria vesca subsp. vesca]	XP_004289268	0	100	1602.03	794	794
gene29379-v1.0-hybrid|gene29379-v1.0-hybrid|Fragaria	pentatricopeptide repeat-containing At4g37170-like	2339	gi|764592947|ref|XP_011465424.1|PREDICTED: pentatricopeptide repeat-containing protein At4g37170-like [Fragaria vesca subsp. vesca]	XP_011465424	0	100	1382.85	673	673
gene13952-v1.0-hybrid|gene13952-v1.0-hybrid|Fragaria	pentatricopeptide repeat-containing At4g28010-like [Fragaria vesca vesca]	2622	gi|764560962|ref|XP_011461275.1|PREDICTED: pentatricopeptide repeat-containing protein At4g28010-like [Fragaria vesca subsp. vesca]gi|764560966|ref|XP_011461276.1|PREDICTED: pentatricopeptide repeat-containing protein At4g28010-like [Fragaria vesca subsp. vesca]	XP_011461275, XP_011461276	0	95.3271	1419.45	749	714
gene16540-v1.0-hybrid|gene16540-v1.0-hybrid|Fragaria	pentatricopeptide repeat-containing At4g20770 [Malus domestica]	2690	gi|657982791|ref|XP_008383448.1|PREDICTED: pentatricopeptide repeat-containing protein At4g20770 [Malus domestica]gi|658027418|ref|XP_008349144.1|PREDICTED: pentatricopeptide repeat-containing protein At4g20770-like [Malus domestica]	XP_008383448, XP_008349144	3.62899e-70	67.7596	193.741	183	124
gene22396-v1.0-hybrid|gene22396-v1.0-hybrid|Fragaria	pentatricopeptide repeat-containing At4g20090-like	1668	gi|764570898|ref|XP_004298046.2|PREDICTED: pentatricopeptide repeat-containing protein At4g20090-like [Fragaria vesca subsp. vesca]	XP_004298046	0	100	1107.82	555	555
gene20007-v1.0-hybrid|gene20007-v1.0-hybrid|Fragaria	pentatricopeptide repeat-containing At4g15720	1752	gi|470118773|ref|XP_004295496.1|PREDICTED: pentatricopeptide repeat-containing protein At4g15720 [Fragaria vesca subsp. vesca]	XP_004295496	0	100	1180.62	583	583
gene26441-v1.0-hybrid|gene26441-v1.0-hybrid|Fragaria	pentatricopeptide repeat-containing At4g14850-like	2562	gi|470101921|ref|XP_004287415.1|PREDICTED: pentatricopeptide repeat-containing protein At4g14850-like [Fragaria vesca subsp. vesca]	XP_004287415	0	100	1530	735	735
gene15765-v1.0-hybrid|gene15765-v1.0-hybrid|Fragaria	pentatricopeptide repeat-containing At4g14850	390	gi|470134723|ref|XP_004303188.1|PREDICTED: pentatricopeptide repeat-containing protein At4g14850 [Fragaria vesca subsp. vesca]	XP_004303188	2.73461e-53	100	189.119	88	88
gene09402-v1.0-hybrid|gene09402-v1.0-hybrid|Fragaria	pentatricopeptide repeat-containing At4g02750	2637	gi|764585217|ref|XP_011464494.1|PREDICTED: pentatricopeptide repeat-containing protein At4g02750 [Fragaria vesca subsp. vesca]	XP_011464494	0	99.8058	1048.5	515	514
gene03119-v1.0-hybrid|gene03119-v1.0-hybrid|Fragaria	pentatricopeptide repeat-containing At3g49142	6279	gi|470146232|ref|XP_004308731.1|PREDICTED: putative pentatricopeptide repeat-containing protein At3g49142 [Fragaria vesca subsp. vesca]	XP_004308731	0	100	1360.13	655	655
gene14716-v1.0-hybrid|gene14716-v1.0-hybrid|Fragaria	pentatricopeptide repeat-containing At3g47840	414	gi|764512576|ref|XP_004289123.2|PREDICTED: putative pentatricopeptide repeat-containing protein At3g47840 [Fragaria vesca subsp. vesca]	XP_004289123	2.24288e-82	95.6204	267.7	137	131
gene14719-v1.0-hybrid|gene14719-v1.0-hybrid|Fragaria	pentatricopeptide repeat-containing At3g47840	5560	gi|764512576|ref|XP_004289123.2|PREDICTED: putative pentatricopeptide repeat-containing protein At3g47840 [Fragaria vesca subsp. vesca]	XP_004289123	2.48713e-52	79.6117	159.073	103	82
gene11485-v1.0-hybrid|gene11485-v1.0-hybrid|Fragaria	pentatricopeptide repeat-containing At3g23330	2945	gi|470120580|ref|XP_004296377.1|PREDICTED: putative pentatricopeptide repeat-containing protein At3g23330 [Fragaria vesca subsp. vesca]	XP_004296377	0	100	1361.67	693	693
gene29068-v1.0-hybrid|gene29068-v1.0-hybrid|Fragaria	pentatricopeptide repeat-containing At3g23020	2818	gi|470123965|ref|XP_004297989.1|PREDICTED: pentatricopeptide repeat-containing protein At3g23020 [Fragaria vesca subsp. vesca]	XP_004297989	0	100	1616.67	840	840
gene34105-v1.0-hybrid|gene34105-v1.0-hybrid|Fragaria	pentatricopeptide repeat-containing At3g21470-like	1163	gi|764634023|ref|XP_011469941.1|PREDICTED: LOW QUALITY PROTEIN: pentatricopeptide repeat-containing protein At3g21470-like [Fragaria vesca subsp. vesca]	XP_011469941	0	100	587.415	279	279
gene21028-v1.0-hybrid|gene21028-v1.0-hybrid|Fragaria	pentatricopeptide repeat-containing At3g21470-like	9041	gi|764634023|ref|XP_011469941.1|PREDICTED: LOW QUALITY PROTEIN: pentatricopeptide repeat-containing protein At3g21470-like [Fragaria vesca subsp. vesca]	XP_011469941	0	100	588.956	279	279
gene02134-v1.0-hybrid|gene02134-v1.0-hybrid|Fragaria	pentatricopeptide repeat-containing At3g18840	14583	gi|764523218|ref|XP_011457695.1|PREDICTED: putative pentatricopeptide repeat-containing protein At3g18840 [Fragaria vesca subsp. vesca]	XP_011457695	0	100	1401.34	674	674
gene24042-v1.0-hybrid|gene24042-v1.0-hybrid|Fragaria	pentatricopeptide repeat-containing At3g16610-like	2925	gi|764514133|ref|XP_004289220.2|PREDICTED: pentatricopeptide repeat-containing protein At3g16610-like [Fragaria vesca subsp. vesca]	XP_004289220	0	100	1979.53	974	974
gene18808-v1.0-hybrid|gene18808-v1.0-hybrid|Fragaria	pentatricopeptide repeat-containing At3g09060 [Fragaria vesca vesca]	2091	gi|470138809|ref|XP_004305146.1|PREDICTED: pentatricopeptide repeat-containing protein At3g09060 [Fragaria vesca subsp. vesca]gi|764600515|ref|XP_011466490.1|PREDICTED: pentatricopeptide repeat-containing protein At3g09060 [Fragaria vesca subsp. vesca]	XP_004305146, XP_011466490	0	100	1448.34	696	696
gene08386-v1.0-hybrid|gene08386-v1.0-hybrid|Fragaria	pentatricopeptide repeat-containing At2g33680-like	2453	gi|470112063|ref|XP_004292257.1|PREDICTED: pentatricopeptide repeat-containing protein At2g33680-like [Fragaria vesca subsp. vesca]	XP_004292257	0	100	701.819	350	350
gene12138-v1.0-hybrid|gene12138-v1.0-hybrid|Fragaria	pentatricopeptide repeat-containing At2g32630-like	558	gi|470130964|ref|XP_004301371.1|PREDICTED: pentatricopeptide repeat-containing protein At2g32630-like [Fragaria vesca subsp. vesca]	XP_004301371	2.23797e-115	92.4324	337.806	185	171
gene28459-v1.0-hybrid|gene28459-v1.0-hybrid|Fragaria	pentatricopeptide repeat-containing At2g22070-like	1110	gi|658035869|ref|XP_008353470.1|PREDICTED: pentatricopeptide repeat-containing protein At2g22070-like [Malus domestica]	XP_008353470	4.2306e-148	79.4872	443.736	351	279
gene02485-v1.0-hybrid|gene02485-v1.0-hybrid|Fragaria	pentatricopeptide repeat-containing At2g22070	6364	gi|764616155|ref|XP_011468029.1|PREDICTED: pentatricopeptide repeat-containing protein At2g22070 [Fragaria vesca subsp. vesca]	XP_011468029	0	100	1599.72	781	781
gene23227-v1.0-hybrid|gene23227-v1.0-hybrid|Fragaria	pentatricopeptide repeat-containing At2g16880 [Fragaria vesca vesca]	3451	gi|764631767|ref|XP_004307416.2|PREDICTED: pentatricopeptide repeat-containing protein At2g16880 [Fragaria vesca subsp. vesca]gi|764631771|ref|XP_011469679.1|PREDICTED: pentatricopeptide repeat-containing protein At2g16880 [Fragaria vesca subsp. vesca]	XP_004307416, XP_011469679	0	100	1466.44	772	772
gene27054-v1.0-hybrid|gene27054-v1.0-hybrid|Fragaria	pentatricopeptide repeat-containing At2g13600-like [Fragaria vesca vesca]	2568	gi|764544500|ref|XP_011459406.1|PREDICTED: pentatricopeptide repeat-containing protein At2g13600-like [Fragaria vesca subsp. vesca]gi|764544504|ref|XP_011459407.1|PREDICTED: pentatricopeptide repeat-containing protein At2g13600-like [Fragaria vesca subsp. vesca]gi|764544508|ref|XP_004293115.2|PREDICTED: pentatricopeptide repeat-containing protein At2g13600-like [Fragaria vesca subsp. vesca]	XP_011459406, XP_011459407, XP_004293115	0	100	1784.23	855	855
gene09096-v1.0-hybrid|gene09096-v1.0-hybrid|Fragaria	pentatricopeptide repeat-containing At2g04860	3410	gi|470113208|ref|XP_004292817.1|PREDICTED: pentatricopeptide repeat-containing protein At2g04860 [Fragaria vesca subsp. vesca]	XP_004292817	0	100	1436.4	706	706
gene25750-v1.0-hybrid|gene25750-v1.0-hybrid|Fragaria	pentatricopeptide repeat-containing At2g01510	2472	gi|470139067|ref|XP_004305273.1|PREDICTED: putative pentatricopeptide repeat-containing protein At2g01510 [Fragaria vesca subsp. vesca]	XP_004305273	0	100	1695.63	823	823
gene13600-v1.0-hybrid|gene13600-v1.0-hybrid|Fragaria	pentatricopeptide repeat-containing At1g63330-like [Fragaria vesca vesca]	997	gi|764597896|ref|XP_011466224.1|PREDICTED: pentatricopeptide repeat-containing protein At1g63330-like [Fragaria vesca subsp. vesca]gi|764597899|ref|XP_011466225.1|PREDICTED: pentatricopeptide repeat-containing protein At1g63330-like [Fragaria vesca subsp. vesca]	XP_011466224, XP_011466225	2.45361e-24	95	114.775	60	57
gene25693-v1.0-hybrid|gene25693-v1.0-hybrid|Fragaria	pentatricopeptide repeat-containing At1g25360	1325	gi|764587772|ref|XP_004301492.2|PREDICTED: pentatricopeptide repeat-containing protein At1g25360 [Fragaria vesca subsp. vesca]	XP_004301492	1.11645e-29	50.9709	114.005	206	105
gene12165-v1.0-hybrid|gene12165-v1.0-hybrid|Fragaria	pentatricopeptide repeat-containing At1g09900-like	1314	gi|764586663|ref|XP_011464672.1|PREDICTED: pentatricopeptide repeat-containing protein At1g09900-like [Fragaria vesca subsp. vesca]	XP_011464672	1.62324e-48	69.6629	179.489	178	124
gene12693-v1.0-hybrid|gene12693-v1.0-hybrid|Fragaria	pentatricopeptide repeat-containing At1g09190	1902	gi|470102296|ref|XP_004287591.1|PREDICTED: pentatricopeptide repeat-containing protein At1g09190 [Fragaria vesca subsp. vesca]	XP_004287591	0	100	953.74	487	487
gene21672-v1.0-hybrid|gene21672-v1.0-hybrid|Fragaria	pentatricopeptide repeat-containing At1g08070-like	2149	gi|694430216|ref|XP_009342600.1|PREDICTED: pentatricopeptide repeat-containing protein At1g08070-like [Pyrus x bretschneideri]	XP_009342600	2.02606e-23	75	83.1889	64	48
gene08046-v1.0-hybrid|gene08046-v1.0-hybrid|Fragaria	pentatricopeptide repeat-containing At1g06145-like [Fragaria vesca vesca]	3603	gi|764526616|ref|XP_004292199.2|PREDICTED: pentatricopeptide repeat-containing protein At1g06145-like [Fragaria vesca subsp. vesca]gi|764526623|ref|XP_011457989.1|PREDICTED: pentatricopeptide repeat-containing protein At1g06145-like [Fragaria vesca subsp. vesca]	XP_004292199, XP_011457989	0	100	1175.61	562	562
gene18696-v1.0-hybrid|gene18696-v1.0-hybrid|Fragaria	pentatricopeptide repeat-containing At1g05600	1521	gi|470141871|ref|XP_004306649.1|PREDICTED: pentatricopeptide repeat-containing protein At1g05600 [Fragaria vesca subsp. vesca]	XP_004306649	0	100	1046.96	506	506
gene26703-v1.0-hybrid|gene26703-v1.0-hybrid|Fragaria	pentatricopeptide repeat-containing At1g05600	412	gi|470141871|ref|XP_004306649.1|PREDICTED: pentatricopeptide repeat-containing protein At1g05600 [Fragaria vesca subsp. vesca]	XP_004306649	6.23655e-48	93.4426	112.849	61	57
gene10264-v1.0-hybrid|gene10264-v1.0-hybrid|Fragaria	pentatricopeptide repeat-containing At1g03510	1290	gi|470140545|ref|XP_004306000.1|PREDICTED: putative pentatricopeptide repeat-containing protein At1g03510 [Fragaria vesca subsp. vesca]	XP_004306000	0	100	887.1	429	429
gene31527-v1.0-hybrid|gene31527-v1.0-hybrid|Fragaria	pectinesterase pectinesterase inhibitor 22	1697	gi|470132816|ref|XP_004302271.1|PREDICTED: putative pectinesterase/pectinesterase inhibitor 22 [Fragaria vesca subsp. vesca]	XP_004302271	0	95.9322	543.117	295	283
gene21249-v1.0-hybrid|gene21249-v1.0-hybrid|Fragaria	pectinesterase 2-like	1944	gi|764635340|ref|XP_004307817.2|PREDICTED: pectinesterase 2-like [Fragaria vesca subsp. vesca]	XP_004307817	0	100	539.265	260	260
gene01266-v1.0-hybrid|gene01266-v1.0-hybrid|Fragaria	pectate lyase-like	1706	gi|470132983|ref|XP_004302354.1|PREDICTED: pectate lyase-like [Fragaria vesca subsp. vesca]	XP_004302354	6.99832e-178	88.7879	523.087	330	293
gene27998-v1.0-hybrid|gene27998-v1.0-hybrid|Fragaria	pectate lyase-like	1473	gi|470137875|ref|XP_004304685.1|PREDICTED: pectate lyase-like [Fragaria vesca subsp. vesca]	XP_004304685	2.40655e-180	85.6305	524.628	341	292
gene19480-v1.0-hybrid|gene19480-v1.0-hybrid|Fragaria	pectate lyase 2	1478	gi|470114218|ref|XP_004293313.1|PREDICTED: putative pectate lyase 2 [Fragaria vesca subsp. vesca]	XP_004293313	0	89.2977	482.256	299	267
gene28067-v1.0-hybrid|gene28067-v1.0-hybrid|Fragaria	pathogenesis-related genes transcriptional activator PTI6-like	798	gi|470117132|ref|XP_004294718.1|PREDICTED: pathogenesis-related genes transcriptional activator PTI6-like [Fragaria vesca subsp. vesca]	XP_004294718	5.79498e-159	100	455.677	265	265
gene29607-v1.0-hybrid|gene29607-v1.0-hybrid|Fragaria	pathogenesis-related PR-1-like	516	gi|470120665|ref|XP_004296418.1|PREDICTED: pathogenesis-related protein PR-1-like [Fragaria vesca subsp. vesca]	XP_004296418	2.03913e-113	100	332.798	171	171
gene23499-v1.0-hybrid|gene23499-v1.0-hybrid|Fragaria	patatin-like phospholipase domain-containing 2	778	gi|764588141|ref|XP_004299958.2|PREDICTED: patatin-like phospholipase domain-containing protein 2 [Fragaria vesca subsp. vesca]	XP_004299958	4.19913e-43	95.2381	160.614	84	80
gene20098-v1.0-hybrid|gene20098-v1.0-hybrid|Fragaria	patatin 3	2091	gi|470118708|ref|XP_004295464.1|PREDICTED: patatin-like protein 3 [Fragaria vesca subsp. vesca]	XP_004295464	0	100	773.081	412	412
gene07120-v1.0-hybrid|gene07120-v1.0-hybrid|Fragaria	patatin 2	1869	gi|470149333|ref|XP_004310193.1|PREDICTED: patatin-like protein 2 [Fragaria vesca subsp. vesca]	XP_004310193	0	70.9278	635.18	485	344
gene09068-v1.0-hybrid|gene09068-v1.0-hybrid|Fragaria	patatin 2	1876	gi|764538815|ref|XP_004291128.2|PREDICTED: patatin-like protein 2 [Fragaria vesca subsp. vesca]	XP_004291128	3.09969e-38	95.4545	130.954	66	63
gene24081-v1.0-hybrid|gene24081-v1.0-hybrid|Fragaria	patatin 2	1952	gi|470105729|ref|XP_004289234.1|PREDICTED: patatin-like protein 2 [Fragaria vesca subsp. vesca]	XP_004289234	2.6538e-55	97.9798	204.912	99	97
gene24079-v1.0-hybrid|gene24079-v1.0-hybrid|Fragaria	patatin 2	1813	gi|470103255|ref|XP_004288058.1|PREDICTED: patatin-like protein 2 [Fragaria vesca subsp. vesca]	XP_004288058	5.0659e-97	71.0938	314.309	256	182
gene24061-v1.0-hybrid|gene24061-v1.0-hybrid|Fragaria	patatin 1	3297	gi|470103243|ref|XP_004288052.1|PREDICTED: patatin-like protein 1 [Fragaria vesca subsp. vesca]	XP_004288052	1.72602e-90	100	136.346	64	64
gene22081-v1.0-hybrid|gene22081-v1.0-hybrid|Fragaria	partial (chloroplast)	5525	gi|262068374|gb|ACY07930.1|Ycf2, partial (chloroplast) [Cynomorium songaricum]	ACY07930	5.55922e-31	70.8333	135.191	120	85
gene01209-v1.0-hybrid|gene01209-v1.0-hybrid|Fragaria	palmitoyl-monogalactosyldiacylglycerol delta-7 chloroplastic-like isoform X2	2689	gi|764613319|ref|XP_011467769.1|PREDICTED: palmitoyl-monogalactosyldiacylglycerol delta-7 desaturase, chloroplastic-like isoform X2 [Fragaria vesca subsp. vesca]	XP_011467769	5.49279e-50	100	188.348	92	92
gene15599-v1.0-hybrid|gene15599-v1.0-hybrid|Fragaria	palmitoyl-monogalactosyldiacylglycerol delta-7 chloroplastic-like	1480	gi|470140506|ref|XP_004305981.1|PREDICTED: palmitoyl-monogalactosyldiacylglycerol delta-7 desaturase, chloroplastic-like [Fragaria vesca subsp. vesca]	XP_004305981	1.22699e-35	42.5	145.206	320	136
gene14857-v1.0-hybrid|gene14857-v1.0-hybrid|Fragaria	palmitoyl-monogalactosyldiacylglycerol delta-7 chloroplastic-like	1543	gi|470113888|ref|XP_004293151.1|PREDICTED: palmitoyl-monogalactosyldiacylglycerol delta-7 desaturase, chloroplastic-like [Fragaria vesca subsp. vesca]	XP_004293151	3.18036e-72	68.6567	244.588	201	138
gene23900-v1.0-hybrid|gene23900-v1.0-hybrid|Fragaria	palmitoyl-monogalactosyldiacylglycerol delta-7 chloroplastic-like	2504	gi|470105566|ref|XP_004289153.1|PREDICTED: palmitoyl-monogalactosyldiacylglycerol delta-7 desaturase, chloroplastic-like [Fragaria vesca subsp. vesca]	XP_004289153	2.27891e-76	98.7654	164.851	81	80
gene10869-v1.0-hybrid|gene10869-v1.0-hybrid|Fragaria	palmitoyl- thioesterase 1-like	4748	gi|470128888|ref|XP_004300365.1|PREDICTED: palmitoyl-protein thioesterase 1-like [Fragaria vesca subsp. vesca]	XP_004300365	1.21364e-31	100	139.428	67	67
gene14072-v1.0-hybrid|gene14072-v1.0-hybrid|Fragaria	outer dense fiber 2-like	2990	gi|764560519|ref|XP_011461208.1|PREDICTED: outer dense fiber protein 2-like [Fragaria vesca subsp. vesca]	XP_011461208	2.79014e-52	83.4254	195.282	181	151
gene06957-v1.0-hybrid|gene06957-v1.0-hybrid|Fragaria	ornithine decarboxylase-like	1437	gi|470149304|ref|XP_004310179.1|PREDICTED: ornithine decarboxylase-like [Fragaria vesca subsp. vesca]	XP_004310179	0	89.1213	791.186	478	426
gene20438-v1.0-hybrid|gene20438-v1.0-hybrid|Fragaria	organ-specific P4-like	5454	gi|470126243|ref|XP_004299099.1|PREDICTED: organ-specific protein P4-like [Fragaria vesca subsp. vesca]	XP_004299099	2.95133e-83	100	282.722	139	139
gene21534-v1.0-hybrid|gene21534-v1.0-hybrid|Fragaria	omega-hydroxypalmitate O-feruloyl transferase	2782	gi|764596723|ref|XP_011466087.1|PREDICTED: LOW QUALITY PROTEIN: omega-hydroxypalmitate O-feruloyl transferase [Fragaria vesca subsp. vesca]	XP_011466087	0	100	548.895	308	308
gene15190-v1.0-hybrid|gene15190-v1.0-hybrid|Fragaria	omega-hydroxypalmitate O-feruloyl transferase	3094	gi|470113981|ref|XP_004293197.1|PREDICTED: omega-hydroxypalmitate O-feruloyl transferase [Fragaria vesca subsp. vesca]	XP_004293197	0	100	652.129	313	313
gene20985-v1.0-hybrid|gene20985-v1.0-hybrid|Fragaria	omega-3 fatty acid chloroplastic-like isoform X3	1375	gi|764633837|ref|XP_011469923.1|PREDICTED: omega-3 fatty acid desaturase, chloroplastic-like isoform X3 [Fragaria vesca subsp. vesca]	XP_011469923	2.27422e-113	85.567	302.368	194	166
gene14598-v1.0-hybrid|gene14598-v1.0-hybrid|Fragaria	oligopeptide transporter 7-like	5384	gi|470102728|ref|XP_004287803.1|PREDICTED: oligopeptide transporter 7-like [Fragaria vesca subsp. vesca]	XP_004287803	2.6965e-163	88.9632	529.635	299	266
gene26438-v1.0-hybrid|gene26438-v1.0-hybrid|Fragaria	oligopeptide transporter 2-like	2851	gi|1009137433|ref|XP_015886051.1|PREDICTED: oligopeptide transporter 2-like [Ziziphus jujuba]	XP_015886051	0	61.1872	393.275	438	268
gene20536-v1.0-hybrid|gene20536-v1.0-hybrid|Fragaria	oligopeptide transporter 1-like	3981	gi|470118119|ref|XP_004295186.1|PREDICTED: LOW QUALITY PROTEIN: oligopeptide transporter 1-like [Fragaria vesca subsp. vesca]	XP_004295186	1.15809e-175	95.1872	348.206	187	178
gene31796-v1.0-hybrid|gene31796-v1.0-hybrid|Fragaria	oleosin kDa-like	609	gi|470125999|ref|XP_004298983.1|PREDICTED: oleosin 16.4 kDa-like [Fragaria vesca subsp. vesca]	XP_004298983	1.59073e-119	100	350.517	202	202
gene28479-v1.0-hybrid|gene28479-v1.0-hybrid|Fragaria	oleosin kDa-like	510	gi|470137797|ref|XP_004304649.1|PREDICTED: oleosin 18.2 kDa-like [Fragaria vesca subsp. vesca]	XP_004304649	7.79684e-100	100	297.745	169	169
gene30047-v1.0-hybrid|gene30047-v1.0-hybrid|Fragaria	oleosin 16 kDa-like	393	gi|645226643|ref|XP_008220135.1|PREDICTED: oleosin 16 kDa-like [Prunus mume]	XP_008220135	5.12663e-28	80.4348	111.309	92	74
gene28875-v1.0-hybrid|gene28875-v1.0-hybrid|Fragaria	obg-like ATPase partial	5194	gi|672198383|ref|XP_008777315.1|PREDICTED: obg-like ATPase 1, partial [Phoenix dactylifera]	XP_008777315	2.84994e-27	98.1818	123.25	55	54
gene29803-v1.0-hybrid|gene29803-v1.0-hybrid|Fragaria	nudix hydrolase mitochondrial	2466	gi|764555540|ref|XP_011460599.1|PREDICTED: nudix hydrolase 15, mitochondrial [Fragaria vesca subsp. vesca]	XP_011460599	3.57197e-97	99.2958	297.745	142	141
gene24194-v1.0-hybrid|gene24194-v1.0-hybrid|Fragaria	nudix hydrolase chloroplastic-like [Fragaria vesca vesca]	3031	gi|470104186|ref|XP_004288493.1|PREDICTED: nudix hydrolase 26, chloroplastic-like [Fragaria vesca subsp. vesca]gi|764519184|ref|XP_011468301.1|PREDICTED: nudix hydrolase 26, chloroplastic-like [Fragaria vesca subsp. vesca]	XP_004288493, XP_011468301	8.39952e-89	98.8764	296.204	178	176
gene11347-v1.0-hybrid|gene11347-v1.0-hybrid|Fragaria	nudix hydrolase 8-like	3592	gi|764509136|ref|XP_004288902.2|PREDICTED: nudix hydrolase 8-like [Fragaria vesca subsp. vesca]	XP_004288902	1.10485e-52	100	185.652	91	91
gene02449-v1.0-hybrid|gene02449-v1.0-hybrid|Fragaria	nudix hydrolase 1-like	683	gi|470137159|ref|XP_004304338.1|PREDICTED: nudix hydrolase 1-like [Fragaria vesca subsp. vesca]	XP_004304338	1.53963e-54	84.375	183.726	128	108
gene03898-v1.0-hybrid|gene03898-v1.0-hybrid|Fragaria	nudix hydrolase 1-like	610	gi|470122244|ref|XP_004297155.1|PREDICTED: nudix hydrolase 1-like [Fragaria vesca subsp. vesca]	XP_004297155	8.51207e-67	97.1698	214.542	106	103
gene07336-v1.0-hybrid|gene07336-v1.0-hybrid|Fragaria	nucleosome assembly 1 4-like	751	gi|764620895|ref|XP_011468570.1|PREDICTED: nucleosome assembly protein 1;4-like [Fragaria vesca subsp. vesca]	XP_011468570	1.06946e-43	91.8033	112.464	61	56
gene04331-v1.0-hybrid|gene04331-v1.0-hybrid|Fragaria	nucleosome assembly 1 3-like isoform X2 [Fragaria vesca vesca]	2201	gi|470140745|ref|XP_004306099.1|PREDICTED: nucleosome assembly protein 1;3-like isoform X2 [Fragaria vesca subsp. vesca]gi|764614842|ref|XP_011467904.1|PREDICTED: nucleosome assembly protein 1;3-like isoform X2 [Fragaria vesca subsp. vesca]	XP_004306099, XP_011467904	2.19374e-34	100	141.354	69	69
gene01817-v1.0-hybrid|gene01817-v1.0-hybrid|Fragaria	nucleosome assembly 1 2-like isoform X1	4296	gi|764641292|ref|XP_011470843.1|PREDICTED: nucleosome assembly protein 1;2-like isoform X1 [Fragaria vesca subsp. vesca]	XP_011470843	2.04588e-99	100	129.028	62	62
gene02584-v1.0-hybrid|gene02584-v1.0-hybrid|Fragaria	nucleosome assembly 1 2-like isoform X1	3516	gi|764537727|ref|XP_011458871.1|PREDICTED: nucleosome assembly protein 1;2-like isoform X1 [Fragaria vesca subsp. vesca]	XP_011458871	3.40149e-143	61.1842	329.717	304	186
gene34927-v1.0-hybrid|gene34927-v1.0-hybrid|Fragaria	nucleosome assembly 1 1- partial	1663	gi|764644485|ref|XP_011457365.1|PREDICTED: nucleosome assembly protein 1;1-like, partial [Fragaria vesca subsp. vesca]	XP_011457365	1.2e-15	88	87.8113	50	44
gene27474-v1.0-hybrid|gene27474-v1.0-hybrid|Fragaria	nucleolar complex 3 homolog	5888	gi|470115769|ref|XP_004294064.1|PREDICTED: nucleolar complex protein 3 homolog [Fragaria vesca subsp. vesca]	XP_004294064	1.33125e-12	87.234	84.3445	47	41
gene24415-v1.0-hybrid|gene24415-v1.0-hybrid|Fragaria	nucleolar complex 2 homolog	4875	gi|470118011|ref|XP_004295137.1|PREDICTED: nucleolar complex protein 2 homolog [Fragaria vesca subsp. vesca]	XP_004295137	4.687e-89	100	304.294	188	188
gene00692-v1.0-hybrid|gene00692-v1.0-hybrid|Fragaria	nucleobase-ascorbate transporter 6-like [Pyrus x bretschneideri]	3682	gi|694361668|ref|XP_009360485.1|PREDICTED: nucleobase-ascorbate transporter 6-like [Pyrus x bretschneideri]gi|694361671|ref|XP_009360486.1|PREDICTED: nucleobase-ascorbate transporter 6-like [Pyrus x bretschneideri]gi|694372252|ref|XP_009363509.1|PREDICTED: nucleobase-ascorbate transporter 6-like [Pyrus x bretschneideri]gi|694372256|ref|XP_009363510.1|PREDICTED: nucleobase-ascorbate transporter 6-…	XP_009360485, XP_009360486, XP_009363509, XP_009363510	1.80064e-90	58.8415	314.309	328	193
gene25285-v1.0-hybrid|gene25285-v1.0-hybrid|Fragaria	nuclease HARBI1	3535	gi|470140769|ref|XP_004306111.1|PREDICTED: putative nuclease HARBI1 [Fragaria vesca subsp. vesca]	XP_004306111	3.60472e-133	85.4054	305.449	185	158
gene28194-v1.0-hybrid|gene28194-v1.0-hybrid|Fragaria	nuclease HARBI1	6712	gi|470104925|ref|XP_004288843.1|PREDICTED: putative nuclease HARBI1 [Fragaria vesca subsp. vesca]	XP_004288843	6.46483e-174	97.2414	292.738	145	141
gene27274-v1.0-hybrid|gene27274-v1.0-hybrid|Fragaria	nuclease HARBI1	4222	gi|470104925|ref|XP_004288843.1|PREDICTED: putative nuclease HARBI1 [Fragaria vesca subsp. vesca]	XP_004288843	0	91.25	251.521	160	146
gene17768-v1.0-hybrid|gene17768-v1.0-hybrid|Fragaria	nuclease HARBI1	7339	gi|470140769|ref|XP_004306111.1|PREDICTED: putative nuclease HARBI1 [Fragaria vesca subsp. vesca]	XP_004306111	3.5772e-163	86.875	518.079	320	278
gene05925-v1.0-hybrid|gene05925-v1.0-hybrid|Fragaria	nuclear transcription factor Y subunit C-9-like [Fragaria vesca vesca]	783	gi|470121765|ref|XP_004296931.1|PREDICTED: nuclear transcription factor Y subunit C-9-like [Fragaria vesca subsp. vesca]gi|470121771|ref|XP_004296934.1|PREDICTED: nuclear transcription factor Y subunit C-9-like [Fragaria vesca subsp. vesca]gi|470121773|ref|XP_004296935.1|PREDICTED: nuclear transcription factor Y subunit C-9-like [Fragaria vesca subsp. vesca]	XP_004296931, XP_004296934, XP_004296935	2.66678e-147	100	425.631	260	260
gene32439-v1.0-hybrid|gene32439-v1.0-hybrid|Fragaria	nuclear transcription factor Y subunit C-9-like	372	gi|470129756|ref|XP_004300774.1|PREDICTED: nuclear transcription factor Y subunit C-9-like [Fragaria vesca subsp. vesca]	XP_004300774	6.51052e-83	100	251.136	123	123
gene19840-v1.0-hybrid|gene19840-v1.0-hybrid|Fragaria	nuclear transcription factor Y subunit B-6	669	gi|470118428|ref|XP_004295333.1|PREDICTED: nuclear transcription factor Y subunit B-6 [Fragaria vesca subsp. vesca]	XP_004295333	1.19244e-133	100	388.267	219	219
gene22510-v1.0-hybrid|gene22510-v1.0-hybrid|Fragaria	nuclear transcription factor Y subunit B-4	468	gi|470133102|ref|XP_004302413.1|PREDICTED: nuclear transcription factor Y subunit B-4 [Fragaria vesca subsp. vesca]	XP_004302413	1.52953e-99	100	295.819	155	155
gene00751-v1.0-hybrid|gene00751-v1.0-hybrid|Fragaria	nuclear protein skip, putative	384	gi|223529854|gb|EEF31786.1|nuclear protein skip, putative [Ricinus communis]	EEF31786	2.84408e-57	83.4646	189.889	127	106
gene06492-v1.0-hybrid|gene06492-v1.0-hybrid|Fragaria	nuclear pore complex NUP85	4195	gi|470109799|ref|XP_004291177.1|PREDICTED: nuclear pore complex protein NUP85 [Fragaria vesca subsp. vesca]	XP_004291177	3.82589e-13	97.619	85.1149	42	41
gene04960-v1.0-hybrid|gene04960-v1.0-hybrid|Fragaria	nuclear pore complex NUP43	2390	gi|470148801|ref|XP_004309939.1|PREDICTED: nuclear pore complex protein NUP43 [Fragaria vesca subsp. vesca]	XP_004309939	5.10444e-141	100	432.95	213	213
gene21709-v1.0-hybrid|gene21709-v1.0-hybrid|Fragaria	nuclear pore complex NUP155-like	4372	gi|764516904|ref|XP_011466271.1|PREDICTED: nuclear pore complex protein NUP155-like [Fragaria vesca subsp. vesca]	XP_011466271	1.33403e-29	95.3846	129.413	65	62
gene28494-v1.0-hybrid|gene28494-v1.0-hybrid|Fragaria	nuclear pore complex GP210	15050	gi|764618910|ref|XP_011468299.1|PREDICTED: nuclear pore complex protein GP210 [Fragaria vesca subsp. vesca]	XP_011468299	0	100	1848.94	909	909
gene00270-v1.0-hybrid|gene00270-v1.0-hybrid|Fragaria	nuclear poly(A) polymerase 1-like	4874	gi|470141520|ref|XP_004306478.1|PREDICTED: nuclear poly(A) polymerase 1-like [Fragaria vesca subsp. vesca]	XP_004306478	0	100	1117.06	552	552
gene17907-v1.0-hybrid|gene17907-v1.0-hybrid|Fragaria	nuclear poly(A) polymerase 1-like	1965	gi|764517626|ref|XP_011466871.1|PREDICTED: nuclear poly(A) polymerase 1-like [Fragaria vesca subsp. vesca]	XP_011466871	0	100	1370.14	654	654
gene24432-v1.0-hybrid|gene24432-v1.0-hybrid|Fragaria	non-structural maintenance of chromosomes element 4 homolog A-like	2414	gi|764565629|ref|XP_011461847.1|PREDICTED: non-structural maintenance of chromosomes element 4 homolog A-like [Fragaria vesca subsp. vesca]	XP_011461847	6.729e-60	94.8718	148.288	78	74
gene15351-v1.0-hybrid|gene15351-v1.0-hybrid|Fragaria	non-specific phospholipase C2	4410	gi|470110985|ref|XP_004291735.1|PREDICTED: non-specific phospholipase C2 [Fragaria vesca subsp. vesca]	XP_004291735	3.70477e-131	100	429.098	203	203
gene30534-v1.0-hybrid|gene30534-v1.0-hybrid|Fragaria	non-specific lipid-transfer 2-like	1096	gi|470104479|ref|XP_004288629.1|PREDICTED: non-specific lipid-transfer protein 2-like [Fragaria vesca subsp. vesca]	XP_004288629	2.10518e-52	100	181.415	103	103
gene19742-v1.0-hybrid|gene19742-v1.0-hybrid|Fragaria	non-specific lipid-transfer 1-like	357	gi|470114275|ref|XP_004293341.1|PREDICTED: non-specific lipid-transfer protein 1-like [Fragaria vesca subsp. vesca]	XP_004293341	2.04634e-77	100	236.884	118	118
gene19739-v1.0-hybrid|gene19739-v1.0-hybrid|Fragaria	non-specific lipid-transfer -like	1925	gi|764550183|ref|XP_004295302.2|PREDICTED: non-specific lipid-transfer protein-like [Fragaria vesca subsp. vesca]	XP_004295302	8.62596e-13	83.6735	77.0258	49	41
gene22080-v1.0-hybrid|gene22080-v1.0-hybrid|Fragaria	non-specific lipid transfer GPI-anchored 2-like	1058	gi|764585825|ref|XP_004301310.2|PREDICTED: non-specific lipid transfer protein GPI-anchored 2-like [Fragaria vesca subsp. vesca]	XP_004301310	1.08605e-75	100	246.128	130	130
gene20409-v1.0-hybrid|gene20409-v1.0-hybrid|Fragaria	non-specific lipid transfer GPI-anchored 2	1045	gi|470124556|ref|XP_004298278.1|PREDICTED: non-specific lipid transfer protein GPI-anchored 2 [Fragaria vesca subsp. vesca]	XP_004298278	1.55339e-55	99.1304	192.586	115	114
gene19122-v1.0-hybrid|gene19122-v1.0-hybrid|Fragaria	non-ltr retroelement reverse transcriptase	420	gi|399920210|gb|AFP55557.1|non-ltr retroelement reverse transcriptase [Rosa rugosa]	AFP55557	3.83966e-14	56.25	80.1073	112	63
gene04512-v1.0-hybrid|gene04512-v1.0-hybrid|Fragaria	non-ltr retroelement reverse transcriptase	1194	gi|399920210|gb|AFP55557.1|non-ltr retroelement reverse transcriptase [Rosa rugosa]	AFP55557	2.09344e-15	57.4803	88.9669	127	73
gene34821-v1.0-hybrid|gene34821-v1.0-hybrid|Fragaria	non-ltr retroelement reverse transcriptase	813	gi|399920210|gb|AFP55557.1|non-ltr retroelement reverse transcriptase [Rosa rugosa]	AFP55557	2.42982e-31	51.004	135.191	249	127
gene04155-v1.0-hybrid|gene04155-v1.0-hybrid|Fragaria	non-ltr retroelement reverse transcriptase	5874	gi|399920210|gb|AFP55557.1|non-ltr retroelement reverse transcriptase [Rosa rugosa]	AFP55557	0	65.6371	760.755	777	510
gene06294-v1.0-hybrid|gene06294-v1.0-hybrid|Fragaria	non-ltr retroelement reverse transcriptase	4037	gi|399920210|gb|AFP55557.1|non-ltr retroelement reverse transcriptase [Rosa rugosa]	AFP55557	0	73.991	529.25	446	330
gene07577-v1.0-hybrid|gene07577-v1.0-hybrid|Fragaria	non-functional NADPH-dependent codeinone reductase 2-like	762	gi|470126493|ref|XP_004299218.1|PREDICTED: non-functional NADPH-dependent codeinone reductase 2-like [Fragaria vesca subsp. vesca]	XP_004299218	8.33361e-54	88.1579	126.716	76	67
gene00617-v1.0-hybrid|gene00617-v1.0-hybrid|Fragaria	non-functional NADPH-dependent codeinone reductase 2-like	1265	gi|470123591|ref|XP_004297806.1|PREDICTED: non-functional NADPH-dependent codeinone reductase 2-like [Fragaria vesca subsp. vesca]	XP_004297806	3.23557e-103	99.115	228.409	113	112
gene21202-v1.0-hybrid|gene21202-v1.0-hybrid|Fragaria	non-functional NADPH-dependent codeinone reductase 2	1854	gi|470144306|ref|XP_004307800.1|PREDICTED: non-functional NADPH-dependent codeinone reductase 2 [Fragaria vesca subsp. vesca]	XP_004307800	8.32153e-81	83.5366	270.011	164	137
gene00325-v1.0-hybrid|gene00325-v1.0-hybrid|Fragaria	non-canonical poly(A) RNA polymerase PAPD5	7763	gi|764565506|ref|XP_011461822.1|PREDICTED: LOW QUALITY PROTEIN: non-canonical poly(A) RNA polymerase PAPD5 [Fragaria vesca subsp. vesca]	XP_011461822	1.78187e-56	54.8193	122.479	166	91
gene25548-v1.0-hybrid|gene25548-v1.0-hybrid|Fragaria	nodulation-signaling pathway 1	1656	gi|764525143|ref|XP_011457863.1|PREDICTED: nodulation-signaling pathway 1 protein [Fragaria vesca subsp. vesca]	XP_011457863	0	100	1029.24	551	551
gene26096-v1.0-hybrid|gene26096-v1.0-hybrid|Fragaria	ninja-family 3-like	1899	gi|470130440|ref|XP_004301111.1|PREDICTED: ninja-family protein 3-like [Fragaria vesca subsp. vesca]	XP_004301111	5.4264e-71	100	241.506	130	130
gene20100-v1.0-hybrid|gene20100-v1.0-hybrid|Fragaria	nicotinamide mononucleotide adenylyltransferase [Fragaria vesca vesca]	1989	gi|470115023|ref|XP_004293703.1|PREDICTED: nicotinamide mononucleotide adenylyltransferase [Fragaria vesca subsp. vesca]gi|764553843|ref|XP_011460441.1|PREDICTED: nicotinamide mononucleotide adenylyltransferase [Fragaria vesca subsp. vesca]gi|764553847|ref|XP_011460442.1|PREDICTED: nicotinamide mononucleotide adenylyltransferase [Fragaria vesca subsp. vesca]	XP_004293703, XP_011460441, XP_011460442	5.00398e-16	100	72.0182	35	35
gene08717-v1.0-hybrid|gene08717-v1.0-hybrid|Fragaria	neurofilament heavy polypeptide [Fragaria vesca vesca]	1302	gi|470113340|ref|XP_004292882.1|PREDICTED: neurofilament heavy polypeptide [Fragaria vesca subsp. vesca]gi|764540017|ref|XP_011459032.1|PREDICTED: neurofilament heavy polypeptide [Fragaria vesca subsp. vesca]	XP_004292882, XP_011459032	0	100	654.44	433	433
gene13146-v1.0-hybrid|gene13146-v1.0-hybrid|Fragaria	myosin heavy striated muscle-like	2079	gi|764636997|ref|XP_011470296.1|PREDICTED: myosin heavy chain, striated muscle-like [Fragaria vesca subsp. vesca]	XP_011470296	0	100	1276.15	692	692
gene19413-v1.0-hybrid|gene19413-v1.0-hybrid|Fragaria	myeloid leukemia factor 1 isoform X1 [Fragaria vesca vesca]	2403	gi|470142464|ref|XP_004306927.1|PREDICTED: myeloid leukemia factor 1 isoform X1 [Fragaria vesca subsp. vesca]gi|764626489|ref|XP_011469139.1|PREDICTED: myeloid leukemia factor 1 isoform X1 [Fragaria vesca subsp. vesca]	XP_004306927, XP_011469139	1.58235e-40	77.0642	162.155	109	84
gene28021-v1.0-hybrid|gene28021-v1.0-hybrid|Fragaria	myb-related 315	1037	gi|764621861|ref|XP_011468715.1|PREDICTED: myb-related protein 315 [Fragaria vesca subsp. vesca]	XP_011468715	1.61583e-131	100	319.701	194	194
gene28020-v1.0-hybrid|gene28020-v1.0-hybrid|Fragaria	myb-related 315	1000	gi|764621861|ref|XP_011468715.1|PREDICTED: myb-related protein 315 [Fragaria vesca subsp. vesca]	XP_011468715	3.70742e-33	97.0149	138.272	67	65
gene01013-v1.0-hybrid|gene01013-v1.0-hybrid|Fragaria	myb AA	1501	gi|470112665|ref|XP_004292552.1|PREDICTED: myb-like protein AA [Fragaria vesca subsp. vesca]	XP_004292552	3.00183e-166	100	487.649	306	306
gene07439-v1.0-hybrid|gene07439-v1.0-hybrid|Fragaria	multiple C2 and transmembrane domain-containing 2-like isoform X1	2787	gi|764609673|ref|XP_004305748.2|PREDICTED: multiple C2 and transmembrane domain-containing protein 2-like isoform X1 [Fragaria vesca subsp. vesca]	XP_004305748	0	100	1890.16	928	928
gene08371-v1.0-hybrid|gene08371-v1.0-hybrid|Fragaria	multiple C2 and transmembrane domain-containing 1	3069	gi|470107344|ref|XP_004290007.1|PREDICTED: multiple C2 and transmembrane domain-containing protein 1 [Fragaria vesca subsp. vesca]	XP_004290007	0	100	1963.73	1022	1022
gene11315-v1.0-hybrid|gene11315-v1.0-hybrid|Fragaria	multidrug and toxin extrusion 2	1638	gi|470105037|ref|XP_004288895.1|PREDICTED: multidrug and toxin extrusion protein 2 [Fragaria vesca subsp. vesca]	XP_004288895	0	100	999.194	545	545
gene19527-v1.0-hybrid|gene19527-v1.0-hybrid|Fragaria	multidrug and toxin extrusion 1-like	649	gi|764549302|ref|XP_011459942.1|PREDICTED: multidrug and toxin extrusion protein 1-like [Fragaria vesca subsp. vesca]	XP_011459942	8.01639e-75	97.2222	246.514	144	140
gene13020-v1.0-hybrid|gene13020-v1.0-hybrid|Fragaria	monosaccharide-sensing 2-like [Fragaria vesca vesca]	6714	gi|470105311|ref|XP_004289029.1|PREDICTED: monosaccharide-sensing protein 2-like [Fragaria vesca subsp. vesca]gi|764511265|ref|XP_011461449.1|PREDICTED: monosaccharide-sensing protein 2-like [Fragaria vesca subsp. vesca]	XP_004289029, XP_011461449	0	100	659.448	319	319
gene31719-v1.0-hybrid|gene31719-v1.0-hybrid|Fragaria	monogalactosyldiacylglycerol synthase chloroplastic-like isoform X2	3429	gi|694373739|ref|XP_009363950.1|PREDICTED: monogalactosyldiacylglycerol synthase 2, chloroplastic-like isoform X2 [Pyrus x bretschneideri]	XP_009363950	5.17491e-83	93.0233	155.992	86	80
gene23418-v1.0-hybrid|gene23418-v1.0-hybrid|Fragaria	monocopper oxidase SKU5	3723	gi|764639320|ref|XP_011470582.1|PREDICTED: monocopper oxidase-like protein SKU5 [Fragaria vesca subsp. vesca]	XP_011470582	3.54442e-166	78.2738	520.776	336	263
gene32511-v1.0-hybrid|gene32511-v1.0-hybrid|Fragaria	mitogen-activated kinase kinase kinase YODA	5301	gi|470125639|ref|XP_004298809.1|PREDICTED: mitogen-activated protein kinase kinase kinase YODA [Fragaria vesca subsp. vesca]	XP_004298809	7.62491e-120	100	413.305	253	253
gene18881-v1.0-hybrid|gene18881-v1.0-hybrid|Fragaria	mitogen-activated kinase kinase kinase A-like isoform X1	1172	gi|764625766|ref|XP_011469070.1|PREDICTED: mitogen-activated protein kinase kinase kinase A-like isoform X1 [Fragaria vesca subsp. vesca]	XP_011469070	5.72227e-166	100	487.263	246	246
gene12171-v1.0-hybrid|gene12171-v1.0-hybrid|Fragaria	mitogen-activated kinase kinase kinase 1-like	897	gi|764586712|ref|XP_011464683.1|PREDICTED: mitogen-activated protein kinase kinase kinase 1-like [Fragaria vesca subsp. vesca]	XP_011464683	0	100	619.387	298	298
gene11097-v1.0-hybrid|gene11097-v1.0-hybrid|Fragaria	mitogen-activated kinase kinase kinase 1-like	2226	gi|764535998|ref|XP_011458756.1|PREDICTED: mitogen-activated protein kinase kinase kinase 1-like [Fragaria vesca subsp. vesca]	XP_011458756	8.13441e-107	100	178.333	84	84
gene32490-v1.0-hybrid|gene32490-v1.0-hybrid|Fragaria	mitogen-activated kinase kinase 9-like	1053	gi|470129796|ref|XP_004300794.1|PREDICTED: mitogen-activated protein kinase kinase 9-like [Fragaria vesca subsp. vesca]	XP_004300794	0	100	636.721	350	350
gene05705-v1.0-hybrid|gene05705-v1.0-hybrid|Fragaria	mitogen-activated kinase kinase 5-like	1098	gi|470136116|ref|XP_004303847.1|PREDICTED: mitogen-activated protein kinase kinase 5-like [Fragaria vesca subsp. vesca]	XP_004303847	0	100	634.41	329	329
gene03787-v1.0-hybrid|gene03787-v1.0-hybrid|Fragaria	mitogen-activated kinase kinase 5-like	1145	gi|470136116|ref|XP_004303847.1|PREDICTED: mitogen-activated protein kinase kinase 5-like [Fragaria vesca subsp. vesca]	XP_004303847	1.39913e-29	89.2473	128.257	93	83
gene13618-v1.0-hybrid|gene13618-v1.0-hybrid|Fragaria	mitogen-activated kinase 12-like	2327	gi|470138632|ref|XP_004305059.1|PREDICTED: mitogen-activated protein kinase 12-like [Fragaria vesca subsp. vesca]	XP_004305059	3.74893e-138	99.0338	423.32	207	205
gene27784-v1.0-hybrid|gene27784-v1.0-hybrid|Fragaria	mitochondrial substrate carrier family ucpB	2426	gi|470112799|ref|XP_004292618.1|PREDICTED: mitochondrial substrate carrier family protein ucpB [Fragaria vesca subsp. vesca]	XP_004292618	4.05252e-77	100	164.081	80	80
gene13388-v1.0-hybrid|gene13388-v1.0-hybrid|Fragaria	mitochondrial metalloendopeptidase OMA1-like	4914	gi|470145028|ref|XP_004308146.1|PREDICTED: mitochondrial metalloendopeptidase OMA1-like [Fragaria vesca subsp. vesca]	XP_004308146	2.97931e-178	100	550.051	313	313
gene00771-v1.0-hybrid|gene00771-v1.0-hybrid|Fragaria	mitochondrial intermembrane space import and assembly 40-A	2137	gi|470123373|ref|XP_004297701.1|PREDICTED: mitochondrial intermembrane space import and assembly protein 40-A [Fragaria vesca subsp. vesca]	XP_004297701	6.56335e-20	100	98.2117	58	58
gene27144-v1.0-hybrid|gene27144-v1.0-hybrid|Fragaria	mitochondrial inner membrane protease subunit 1-like	2817	gi|470116020|ref|XP_004294185.1|PREDICTED: mitochondrial inner membrane protease subunit 1-like [Fragaria vesca subsp. vesca]	XP_004294185	5.51826e-15	100	84.7297	38	38
gene01612-v1.0-hybrid|gene01612-v1.0-hybrid|Fragaria	mitochondrial inner membrane protease ATP23	2031	gi|470107926|ref|XP_004290289.1|PREDICTED: mitochondrial inner membrane protease ATP23 [Fragaria vesca subsp. vesca]	XP_004290289	5.72485e-32	100	100.908	48	48
gene32091-v1.0-hybrid|gene32091-v1.0-hybrid|Fragaria	mitochondrial inner membrane OXA1	4085	gi|470125830|ref|XP_004298901.1|PREDICTED: mitochondrial inner membrane protein OXA1 [Fragaria vesca subsp. vesca]	XP_004298901	5.17448e-92	96.8553	315.464	159	154
gene16527-v1.0-hybrid|gene16527-v1.0-hybrid|Fragaria	mitochondrial import inner membrane translocase subunit TIM23-3	573	gi|470137984|ref|XP_004304739.1|PREDICTED: mitochondrial import inner membrane translocase subunit TIM23-3 [Fragaria vesca subsp. vesca]	XP_004304739	7.9955e-97	100	291.582	190	190
gene06026-v1.0-hybrid|gene06026-v1.0-hybrid|Fragaria	mitochondrial import inner membrane translocase subunit TIM17-2	321	gi|470135604|ref|XP_004303603.1|PREDICTED: mitochondrial import inner membrane translocase subunit TIM17-2 [Fragaria vesca subsp. vesca]	XP_004303603	4.83984e-17	62.6263	83.5741	99	62
gene21893-v1.0-hybrid|gene21893-v1.0-hybrid|Fragaria	mitochondrial import inner membrane translocase subunit TIM17-2	621	gi|470135604|ref|XP_004303603.1|PREDICTED: mitochondrial import inner membrane translocase subunit TIM17-2 [Fragaria vesca subsp. vesca]	XP_004303603	7.56137e-110	100	326.25	206	206
gene09633-v1.0-hybrid|gene09633-v1.0-hybrid|Fragaria	mitochondrial import inner membrane translocase subunit TIM14-2-like	1369	gi|470137290|ref|XP_004304402.1|PREDICTED: mitochondrial import inner membrane translocase subunit TIM14-2-like [Fragaria vesca subsp. vesca]	XP_004304402	1.23561e-24	100	108.227	52	52
gene24826-v1.0-hybrid|gene24826-v1.0-hybrid|Fragaria	mitochondrial dicarboxylate tricarboxylate transporter DTC-like	2842	gi|470117743|ref|XP_004295009.1|PREDICTED: mitochondrial dicarboxylate/tricarboxylate transporter DTC-like [Fragaria vesca subsp. vesca]	XP_004295009	8.87714e-72	100	251.136	123	123
gene14882-v1.0-hybrid|gene14882-v1.0-hybrid|Fragaria	mitochondrial chaperone BCS1-like	1563	gi|764512300|ref|XP_011462443.1|PREDICTED: mitochondrial chaperone BCS1-like [Fragaria vesca subsp. vesca]	XP_011462443	0	93.6538	939.873	520	487
gene14952-v1.0-hybrid|gene14952-v1.0-hybrid|Fragaria	mitochondrial chaperone BCS1-like	847	gi|764512542|ref|XP_011462724.1|PREDICTED: mitochondrial chaperone BCS1-like [Fragaria vesca subsp. vesca]	XP_011462724	9.68332e-88	100	270.396	132	132
gene32447-v1.0-hybrid|gene32447-v1.0-hybrid|Fragaria	methyltransferase DDB_G0268948	873	gi|764580466|ref|XP_011463843.1|PREDICTED: putative methyltransferase DDB_G0268948 [Fragaria vesca subsp. vesca]	XP_011463843	6.03422e-175	89.6552	496.893	290	260
gene04589-v1.0-hybrid|gene04589-v1.0-hybrid|Fragaria	methylesterase chloroplastic	3836	gi|470122393|ref|XP_004297226.1|PREDICTED: putative methylesterase 13, chloroplastic [Fragaria vesca subsp. vesca]	XP_004297226	0	76.4179	436.032	335	256
gene14433-v1.0-hybrid|gene14433-v1.0-hybrid|Fragaria	methylenetetrahydrofolate reductase 2-like	570	gi|645276021|ref|XP_008243093.1|PREDICTED: methylenetetrahydrofolate reductase 2-like [Prunus mume]	XP_008243093	4.08042e-45	66.6667	168.318	171	114
gene28339-v1.0-hybrid|gene28339-v1.0-hybrid|Fragaria	metalloendo ase 1-like	1158	gi|470120973|ref|XP_004296560.1|PREDICTED: metalloendoproteinase 1-like [Fragaria vesca subsp. vesca]	XP_004296560	1.11916e-103	100	321.242	169	169
gene20699-v1.0-hybrid|gene20699-v1.0-hybrid|Fragaria	metalloendo ase 1-like	1127	gi|470104203|ref|XP_004288499.1|PREDICTED: metalloendoproteinase 1-like [Fragaria vesca subsp. vesca]	XP_004288499	3.58995e-103	100	319.701	170	170
gene17069-v1.0-hybrid|gene17069-v1.0-hybrid|Fragaria	metalloendo ase 1-like	942	gi|470123775|ref|XP_004297896.1|PREDICTED: metalloendoproteinase 1-like [Fragaria vesca subsp. vesca]	XP_004297896	0	100	553.132	313	313
gene24940-v1.0-hybrid|gene24940-v1.0-hybrid|Fragaria	membrane-anchored ubiquitin-fold 3-like [Fragaria vesca vesca]	1046	gi|470148263|ref|XP_004309688.1|PREDICTED: membrane-anchored ubiquitin-fold protein 3-like [Fragaria vesca subsp. vesca]gi|764642575|ref|XP_011470998.1|PREDICTED: membrane-anchored ubiquitin-fold protein 3-like [Fragaria vesca subsp. vesca]	XP_004309688, XP_011470998	7.65425e-29	86.3014	119.398	73	63
gene06465-v1.0-hybrid|gene06465-v1.0-hybrid|Fragaria	membrane-anchored ubiquitin-fold 3-like	909	gi|470122979|ref|XP_004297514.1|PREDICTED: membrane-anchored ubiquitin-fold protein 3-like [Fragaria vesca subsp. vesca]	XP_004297514	3.70317e-20	83.3333	94.7449	60	50
gene17575-v1.0-hybrid|gene17575-v1.0-hybrid|Fragaria	membrane of ER body 2	3278	gi|764529042|ref|XP_004290188.2|PREDICTED: membrane protein of ER body 2 [Fragaria vesca subsp. vesca]	XP_004290188	2.76451e-88	99.3289	303.908	149	148
gene23531-v1.0-hybrid|gene23531-v1.0-hybrid|Fragaria	meiotic recombination SPO11-1 isoform X2	5077	gi|764543074|ref|XP_011459286.1|PREDICTED: meiotic recombination protein SPO11-1 isoform X2 [Fragaria vesca subsp. vesca]	XP_011459286	3.21229e-43	62.0253	174.866	158	98
gene28268-v1.0-hybrid|gene28268-v1.0-hybrid|Fragaria	mediator of RNA polymerase II transcription subunit 8	4391	gi|470120932|ref|XP_004296540.1|PREDICTED: mediator of RNA polymerase II transcription subunit 8 [Fragaria vesca subsp. vesca]	XP_004296540	1.2451e-107	99.3506	283.878	154	153
gene22903-v1.0-hybrid|gene22903-v1.0-hybrid|Fragaria	mediator of RNA polymerase II transcription subunit 6	2750	gi|470123219|ref|XP_004297626.1|PREDICTED: mediator of RNA polymerase II transcription subunit 6 [Fragaria vesca subsp. vesca]	XP_004297626	9.58034e-34	100	142.124	78	78
gene18625-v1.0-hybrid|gene18625-v1.0-hybrid|Fragaria	mediator of RNA polymerase II transcription subunit 4-like	1206	gi|470141800|ref|XP_004306616.1|PREDICTED: mediator of RNA polymerase II transcription subunit 4-like [Fragaria vesca subsp. vesca]	XP_004306616	0	100	623.624	384	384
gene08594-v1.0-hybrid|gene08594-v1.0-hybrid|Fragaria	mediator of RNA polymerase II transcription subunit 30-like	1115	gi|470110094|ref|XP_004291322.1|PREDICTED: mediator of RNA polymerase II transcription subunit 30-like [Fragaria vesca subsp. vesca]	XP_004291322	2.59284e-65	100	217.624	121	121
gene29244-v1.0-hybrid|gene29244-v1.0-hybrid|Fragaria	mediator of RNA polymerase II transcription subunit 26 isoform X3	1764	gi|764588728|ref|XP_011464932.1|PREDICTED: putative mediator of RNA polymerase II transcription subunit 26 isoform X3 [Fragaria vesca subsp. vesca]	XP_011464932	2.37892e-138	100	415.231	245	245
gene30025-v1.0-hybrid|gene30025-v1.0-hybrid|Fragaria	mediator of RNA polymerase II transcription subunit 18 [Fragaria vesca vesca]	1898	gi|470129478|ref|XP_004300645.1|PREDICTED: mediator of RNA polymerase II transcription subunit 18 [Fragaria vesca subsp. vesca]gi|764593813|ref|XP_011465509.1|PREDICTED: mediator of RNA polymerase II transcription subunit 18 [Fragaria vesca subsp. vesca]	XP_004300645, XP_011465509	2.9979e-82	79.5455	270.781	176	140
gene22447-v1.0-hybrid|gene22447-v1.0-hybrid|Fragaria	mediator of RNA polymerase II transcription subunit 15a-like isoform X1	2734	gi|470124060|ref|XP_004298035.1|PREDICTED: mediator of RNA polymerase II transcription subunit 15a-like isoform X1 [Fragaria vesca subsp. vesca]	XP_004298035	0	99.7389	742.651	383	382
gene16566-v1.0-hybrid|gene16566-v1.0-hybrid|Fragaria	mediator of RNA polymerase II transcription subunit 14 isoform X2	7546	gi|764595954|ref|XP_011465959.1|PREDICTED: mediator of RNA polymerase II transcription subunit 14 isoform X2 [Fragaria vesca subsp. vesca]	XP_011465959	0	100	711.449	360	360
gene10861-v1.0-hybrid|gene10861-v1.0-hybrid|Fragaria	mediator of RNA polymerase II transcription subunit 10b isoform X2 [Fragaria vesca vesca]	487	gi|764570912|ref|XP_011462613.1|PREDICTED: mediator of RNA polymerase II transcription subunit 10b isoform X2 [Fragaria vesca subsp. vesca]gi|764570916|ref|XP_011462614.1|PREDICTED: mediator of RNA polymerase II transcription subunit 10b isoform X2 [Fragaria vesca subsp. vesca]gi|764570920|ref|XP_011462615.1|PREDICTED: mediator of RNA polymerase II transcription subunit 10b isoform X2 [Fragaria v…	XP_011462613, XP_011462614, XP_011462615, XP_011462616, XP_011462617	4.541e-66	92.3729	212.231	118	109
gene28331-v1.0-hybrid|gene28331-v1.0-hybrid|Fragaria	mannose-1-phosphate guanyltransferase alpha	5479	gi|470120963|ref|XP_004296555.1|PREDICTED: mannose-1-phosphate guanyltransferase alpha [Fragaria vesca subsp. vesca]	XP_004296555	2.05891e-80	92.5373	127.487	67	62
gene09965-v1.0-hybrid|gene09965-v1.0-hybrid|Fragaria	manganese-dependent ADP-ribose CDP-alcohol diphosphatase [Fragaria vesca vesca]	999	gi|470126348|ref|XP_004299150.1|PREDICTED: manganese-dependent ADP-ribose/CDP-alcohol diphosphatase [Fragaria vesca subsp. vesca]gi|764582720|ref|XP_011464165.1|PREDICTED: manganese-dependent ADP-ribose/CDP-alcohol diphosphatase [Fragaria vesca subsp. vesca]gi|764582724|ref|XP_011464166.1|PREDICTED: manganese-dependent ADP-ribose/CDP-alcohol diphosphatase [Fragaria vesca subsp. vesca]	XP_004299150, XP_011464165, XP_011464166	0	100	695.271	332	332
gene05605-v1.0-hybrid|gene05605-v1.0-hybrid|Fragaria	malate glyoxysomal	2532	gi|470103764|ref|XP_004288300.1|PREDICTED: malate dehydrogenase, glyoxysomal [Fragaria vesca subsp. vesca]	XP_004288300	6.64058e-161	75.5814	486.108	344	260
gene26605-v1.0-hybrid|gene26605-v1.0-hybrid|Fragaria	major pollen allergen Ole e 10-like	862	gi|764632548|ref|XP_011469773.1|PREDICTED: major pollen allergen Ole e 10-like [Fragaria vesca subsp. vesca]	XP_011469773	5.30544e-100	84.7458	302.753	177	150
gene10336-v1.0-hybrid|gene10336-v1.0-hybrid|Fragaria	major pollen allergen Ole e 10-like	785	gi|470136751|ref|XP_004304147.1|PREDICTED: major pollen allergen Ole e 10-like [Fragaria vesca subsp. vesca]	XP_004304147	1.44646e-81	77.3148	255.373	216	167
gene24557-v1.0-hybrid|gene24557-v1.0-hybrid|Fragaria	major pollen allergen Ole e 10-like	634	gi|694382539|ref|XP_009367275.1|PREDICTED: major pollen allergen Ole e 10-like [Pyrus x bretschneideri]	XP_009367275	1.994e-26	72.8395	109.383	81	59
gene00568-v1.0-hybrid|gene00568-v1.0-hybrid|Fragaria	major pollen allergen Ole e 10-like	543	gi|764621734|ref|XP_011468697.1|PREDICTED: major pollen allergen Ole e 10-like [Fragaria vesca subsp. vesca]	XP_011468697	7.40843e-113	100	331.643	180	180
gene03837-v1.0-hybrid|gene03837-v1.0-hybrid|Fragaria	major centromere autoantigen B-like	450	gi|470140859|ref|XP_004306154.1|PREDICTED: major centromere autoantigen B-like [Fragaria vesca subsp. vesca]	XP_004306154	1.59317e-28	94.8276	116.701	58	55
gene07081-v1.0-hybrid|gene07081-v1.0-hybrid|Fragaria	major allergen Pru ar 1-like	635	gi|470121679|ref|XP_004296889.1|PREDICTED: major allergen Pru ar 1-like [Fragaria vesca subsp. vesca]	XP_004296889	6.99002e-61	98.0583	199.904	103	101
gene07066-v1.0-hybrid|gene07066-v1.0-hybrid|Fragaria	major allergen Pru ar 1-like	1517	gi|470121683|ref|XP_004296891.1|PREDICTED: major allergen Pru ar 1-like [Fragaria vesca subsp. vesca]	XP_004296891	9.42434e-89	97.973	281.567	148	145
gene32599-v1.0-hybrid|gene32599-v1.0-hybrid|Fragaria	magnesium transporter MRS2-I-like	3580	gi|470104048|ref|XP_004288429.1|PREDICTED: magnesium transporter MRS2-I-like [Fragaria vesca subsp. vesca]	XP_004288429	6.23724e-31	100	136.346	82	82
gene11021-v1.0-hybrid|gene11021-v1.0-hybrid|Fragaria	magnesium transporter MRS2-4	2733	gi|470127918|ref|XP_004299905.1|PREDICTED: magnesium transporter MRS2-4 [Fragaria vesca subsp. vesca]	XP_004299905	3.99319e-157	81.4208	481.1	366	298
gene15151-v1.0-hybrid|gene15151-v1.0-hybrid|Fragaria	maf DDB_G0281937 isoform X1	3469	gi|764546262|ref|XP_011459548.1|PREDICTED: maf-like protein DDB_G0281937 isoform X1 [Fragaria vesca subsp. vesca]	XP_011459548	8.56099e-16	91.6667	71.2478	36	33
gene10934-v1.0-hybrid|gene10934-v1.0-hybrid|Fragaria	mRNA-capping enzyme-like	2037	gi|764594205|ref|XP_004301983.2|PREDICTED: mRNA-capping enzyme-like [Fragaria vesca subsp. vesca]	XP_004301983	0	100	1358.97	678	678
gene18794-v1.0-hybrid|gene18794-v1.0-hybrid|Fragaria	mRNA-capping enzyme subunit alpha-like	2258	gi|764600582|ref|XP_011466499.1|PREDICTED: mRNA-capping enzyme subunit alpha-like [Fragaria vesca subsp. vesca]	XP_011466499	3.87806e-24	100	75.8702	32	32
gene07720-v1.0-hybrid|gene07720-v1.0-hybrid|Fragaria	mRNA cap guanine-N7 methyltransferase 1- partial	1119	gi|764522484|ref|XP_011457465.1|PREDICTED: mRNA cap guanine-N7 methyltransferase 1-like, partial [Fragaria vesca subsp. vesca]	XP_011457465	6.6323e-49	90.3226	174.866	124	112
gene20760-v1.0-hybrid|gene20760-v1.0-hybrid|Fragaria	mRNA cap guanine-N7 methyltransferase 1- partial	384	gi|764522484|ref|XP_011457465.1|PREDICTED: mRNA cap guanine-N7 methyltransferase 1-like, partial [Fragaria vesca subsp. vesca]	XP_011457465	2.02247e-56	92.126	185.267	127	117
gene25321-v1.0-hybrid|gene25321-v1.0-hybrid|Fragaria	lysine-specific demethylase REF6-like	357	gi|764561524|ref|XP_011461344.1|PREDICTED: lysine-specific demethylase REF6-like [Fragaria vesca subsp. vesca]	XP_011461344	1.55664e-45	93.8272	154.451	81	76
gene28896-v1.0-hybrid|gene28896-v1.0-hybrid|Fragaria	lysine-specific demethylase REF6-like	350	gi|764561524|ref|XP_011461344.1|PREDICTED: lysine-specific demethylase REF6-like [Fragaria vesca subsp. vesca]	XP_011461344	8.62653e-32	92.5926	119.013	81	75
gene09903-v1.0-hybrid|gene09903-v1.0-hybrid|Fragaria	lysine-specific demethylase REF6	6312	gi|470130290|ref|XP_004301036.1|PREDICTED: lysine-specific demethylase REF6 [Fragaria vesca subsp. vesca]	XP_004301036	0	100	1172.92	652	652
gene08108-v1.0-hybrid|gene08108-v1.0-hybrid|Fragaria	lysine-specific demethylase JMJ16	4393	gi|470111974|ref|XP_004292214.1|PREDICTED: putative lysine-specific demethylase JMJ16 [Fragaria vesca subsp. vesca]	XP_004292214	3.22014e-177	100	564.303	297	297
gene29684-v1.0-hybrid|gene29684-v1.0-hybrid|Fragaria	lysine--tRNA ligase-like	2527	gi|764555765|ref|XP_011460617.1|PREDICTED: lysine--tRNA ligase-like [Fragaria vesca subsp. vesca]	XP_011460617	7.04341e-82	99.3548	263.077	155	154
gene03854-v1.0-hybrid|gene03854-v1.0-hybrid|Fragaria	lysine histidine transporter-like 6	2094	gi|764579441|ref|XP_011463661.1|PREDICTED: lysine histidine transporter-like 6 [Fragaria vesca subsp. vesca]	XP_011463661	2.58003e-130	83.9196	325.094	199	167
gene07108-v1.0-hybrid|gene07108-v1.0-hybrid|Fragaria	lysine histidine transporter 1-like	2330	gi|470149325|ref|XP_004310189.1|PREDICTED: lysine histidine transporter 1-like [Fragaria vesca subsp. vesca]	XP_004310189	1.20088e-103	95.082	338.576	183	174
gene34558-v1.0-hybrid|gene34558-v1.0-hybrid|Fragaria	lysM domain-containing GPI-anchored 2	1010	gi|470107425|ref|XP_004290046.1|PREDICTED: lysM domain-containing GPI-anchored protein 2 [Fragaria vesca subsp. vesca]	XP_004290046	5.60101e-22	91.1111	75.0998	45	41
gene33942-v1.0-hybrid|gene33942-v1.0-hybrid|Fragaria	lysM domain-containing GPI-anchored 2	574	gi|470107425|ref|XP_004290046.1|PREDICTED: lysM domain-containing GPI-anchored protein 2 [Fragaria vesca subsp. vesca]	XP_004290046	5.56532e-17	79.5455	58.151	44	35
gene11799-v1.0-hybrid|gene11799-v1.0-hybrid|Fragaria	lysM domain-containing GPI-anchored 2	333	gi|470107425|ref|XP_004290046.1|PREDICTED: lysM domain-containing GPI-anchored protein 2 [Fragaria vesca subsp. vesca]	XP_004290046	3.44172e-12	87.8049	71.633	41	36
gene29508-v1.0-hybrid|gene29508-v1.0-hybrid|Fragaria	lysM domain receptor-like kinase 4	1977	gi|470132014|ref|XP_004301882.1|PREDICTED: lysM domain receptor-like kinase 4 [Fragaria vesca subsp. vesca]	XP_004301882	0	100	1207.2	646	646
gene22156-v1.0-hybrid|gene22156-v1.0-hybrid|Fragaria	lysM domain receptor-like kinase 4	1866	gi|764544021|ref|XP_004291632.2|PREDICTED: lysM domain receptor-like kinase 4 [Fragaria vesca subsp. vesca]	XP_004291632	0	100	1149.81	608	608
gene33977-v1.0-hybrid|gene33977-v1.0-hybrid|Fragaria	luminal-binding 5-like isoform X1 [Fragaria vesca vesca]	2876	gi|764595682|ref|XP_011465913.1|PREDICTED: luminal-binding protein 5-like isoform X1 [Fragaria vesca subsp. vesca]gi|764595685|ref|XP_011465914.1|PREDICTED: luminal-binding protein 5-like isoform X1 [Fragaria vesca subsp. vesca]	XP_011465913, XP_011465914	1.82284e-30	91.6667	134.806	72	66
gene12382-v1.0-hybrid|gene12382-v1.0-hybrid|Fragaria	long-chain-alcohol O-fatty-acyltransferase-like	1519	gi|470104169|ref|XP_004288487.1|PREDICTED: long-chain-alcohol O-fatty-acyltransferase-like [Fragaria vesca subsp. vesca]	XP_004288487	3.66726e-58	82.5806	169.474	155	128
gene11985-v1.0-hybrid|gene11985-v1.0-hybrid|Fragaria	long chain base biosynthesis 1 [Ricinus communis]	3139	gi|255553971|ref|XP_002518026.1|PREDICTED: long chain base biosynthesis protein 1 [Ricinus communis]gi|223543008|gb|EEF44544.1|serine palmitoyltransferase I, putative [Ricinus communis]	XP_002518026, EEF44544	2.5425e-20	89.7959	86.6557	49	44
gene24201-v1.0-hybrid|gene24201-v1.0-hybrid|Fragaria	long chain acyl- synthetase 4-like	1754	gi|470125828|ref|XP_004298900.1|PREDICTED: long chain acyl-CoA synthetase 4-like [Fragaria vesca subsp. vesca]	XP_004298900	5.28167e-22	69.4444	111.309	108	75
gene20575-v1.0-hybrid|gene20575-v1.0-hybrid|Fragaria	long chain acyl- synthetase 1 isoform X2	7580	gi|1009148033|ref|XP_015891729.1|PREDICTED: long chain acyl-CoA synthetase 1 isoform X2 [Ziziphus jujuba]	XP_015891729	1.1359e-111	83.8983	174.866	118	99
gene20871-v1.0-hybrid|gene20871-v1.0-hybrid|Fragaria	lipid-transfer DIR1	470	gi|470143866|ref|XP_004307588.1|PREDICTED: putative lipid-transfer protein DIR1 [Fragaria vesca subsp. vesca]	XP_004307588	3.27023e-74	100	230.335	113	113
gene29017-v1.0-hybrid|gene29017-v1.0-hybrid|Fragaria	linoleate 13S-lipoxygenase 3- chloroplastic-like	1335	gi|470119041|ref|XP_004295626.1|PREDICTED: linoleate 13S-lipoxygenase 3-1, chloroplastic-like [Fragaria vesca subsp. vesca]	XP_004295626	9.72085e-131	76.873	408.683	307	236
gene26749-v1.0-hybrid|gene26749-v1.0-hybrid|Fragaria	linoleate 13S-lipoxygenase 2- chloroplastic-like	16098	gi|470131461|ref|XP_004301613.1|PREDICTED: linoleate 13S-lipoxygenase 2-1, chloroplastic-like [Fragaria vesca subsp. vesca]	XP_004301613	5.37755e-97	82.7586	327.405	203	168
gene26947-v1.0-hybrid|gene26947-v1.0-hybrid|Fragaria	linoleate 13S-lipoxygenase 2- chloroplastic-like	10811	gi|764622703|ref|XP_011468805.1|PREDICTED: linoleate 13S-lipoxygenase 2-1, chloroplastic-like [Fragaria vesca subsp. vesca]	XP_011468805	0	87.1859	694.115	398	347
gene11732-v1.0-hybrid|gene11732-v1.0-hybrid|Fragaria	lignin-forming anionic peroxidase-like	780	gi|764572800|ref|XP_004298191.2|PREDICTED: lignin-forming anionic peroxidase-like [Fragaria vesca subsp. vesca]	XP_004298191	3.90093e-38	70.8029	147.517	137	97
gene28580-v1.0-hybrid|gene28580-v1.0-hybrid|Fragaria	leucine-rich repeat receptor-like serine threonine- kinase At2g14440	3390	gi|764562617|ref|XP_004296071.2|PREDICTED: putative leucine-rich repeat receptor-like serine/threonine-protein kinase At2g14440 [Fragaria vesca subsp. vesca]	XP_004296071	4.86091e-130	85.4701	419.853	234	200
gene03559-v1.0-hybrid|gene03559-v1.0-hybrid|Fragaria	leucine-rich repeat receptor kinase PXL2	360	gi|1027100077|ref|XP_016648991.1|PREDICTED: leucine-rich repeat receptor-like protein kinase PXL2 [Prunus mume]	XP_016648991	6.80846e-26	73.1183	113.235	93	68
gene18332-v1.0-hybrid|gene18332-v1.0-hybrid|Fragaria	leucine-rich repeat receptor kinase PXL1	986	gi|470132476|ref|XP_004302107.1|PREDICTED: leucine-rich repeat receptor-like protein kinase PXL1 [Fragaria vesca subsp. vesca]	XP_004302107	3.86739e-154	96.7105	309.686	152	147
gene22909-v1.0-hybrid|gene22909-v1.0-hybrid|Fragaria	leucine-rich repeat receptor kinase At2g19210	4658	gi|764577591|ref|XP_011463352.1|PREDICTED: LOW QUALITY PROTEIN: putative leucine-rich repeat receptor-like protein kinase At2g19210 [Fragaria vesca subsp. vesca]	XP_011463352	0	100	380.948	182	182
gene28356-v1.0-hybrid|gene28356-v1.0-hybrid|Fragaria	leucine-rich repeat extensin 3	2884	gi|764618349|ref|XP_011468240.1|PREDICTED: leucine-rich repeat extensin-like protein 3 [Fragaria vesca subsp. vesca]	XP_011468240	1.98023e-18	100	99.7525	45	45
gene09720-v1.0-hybrid|gene09720-v1.0-hybrid|Fragaria	leucine-rich repeat extensin 2	666	gi|645278139|ref|XP_008244096.1|PREDICTED: leucine-rich repeat extensin-like protein 2 [Prunus mume]	XP_008244096	4.4504e-12	62.931	72.7886	116	73
gene06272-v1.0-hybrid|gene06272-v1.0-hybrid|Fragaria	leucine--tRNA cytoplasmic-like	1965	gi|470125028|ref|XP_004298509.1|PREDICTED: leucine--tRNA ligase, cytoplasmic-like [Fragaria vesca subsp. vesca]	XP_004298509	0	88.3969	924.08	655	579
gene12620-v1.0-hybrid|gene12620-v1.0-hybrid|Fragaria	lecithin retinol acyltransferase-like	822	gi|470144568|ref|XP_004307926.1|PREDICTED: lecithin retinol acyltransferase-like [Fragaria vesca subsp. vesca]	XP_004307926	4.9079e-164	84.9817	467.618	273	232
gene16469-v1.0-hybrid|gene16469-v1.0-hybrid|Fragaria	late embryogenesis abundant D-34 isoform X2	3502	gi|764595622|ref|XP_011465897.1|PREDICTED: late embryogenesis abundant protein D-34 isoform X2 [Fragaria vesca subsp. vesca]	XP_011465897	2.36339e-59	79.703	215.698	202	161
gene15727-v1.0-hybrid|gene15727-v1.0-hybrid|Fragaria	lariat debranching enzyme-like	1026	gi|694312682|ref|XP_009363317.1|PREDICTED: lariat debranching enzyme-like [Pyrus x bretschneideri]	XP_009363317	3.37501e-169	83.1884	490.73	345	287
gene18839-v1.0-hybrid|gene18839-v1.0-hybrid|Fragaria	lactosylceramide 4-alpha-galactosyltransferase-like	1257	gi|470138797|ref|XP_004305140.1|PREDICTED: lactosylceramide 4-alpha-galactosyltransferase-like [Fragaria vesca subsp. vesca]	XP_004305140	0	100	824.313	418	418
gene19171-v1.0-hybrid|gene19171-v1.0-hybrid|Fragaria	lachrymatory-factor synthase-like	516	gi|470141911|ref|XP_004306668.1|PREDICTED: lachrymatory-factor synthase-like [Fragaria vesca subsp. vesca]	XP_004306668	5.34267e-112	100	328.561	171	171
gene11795-v1.0-hybrid|gene11795-v1.0-hybrid|Fragaria	lachrymatory-factor synthase-like	528	gi|764588263|ref|XP_004301533.2|PREDICTED: lachrymatory-factor synthase-like [Fragaria vesca subsp. vesca]	XP_004301533	2.88355e-126	100	365.925	175	175
gene04594-v1.0-hybrid|gene04594-v1.0-hybrid|Fragaria	la-related 1A-like	1311	gi|764549528|ref|XP_011459968.1|PREDICTED: la-related protein 1A-like [Fragaria vesca subsp. vesca]	XP_011459968	7.17147e-39	76.4706	150.599	119	91
gene21507-v1.0-hybrid|gene21507-v1.0-hybrid|Fragaria	kynurenine 3-monooxygenase-like	1873	gi|764629792|ref|XP_004307200.2|PREDICTED: LOW QUALITY PROTEIN: kynurenine 3-monooxygenase-like [Fragaria vesca subsp. vesca]	XP_004307200	2.25631e-161	100	309.686	147	147
gene24656-v1.0-hybrid|gene24656-v1.0-hybrid|Fragaria	kinesin-5-like isoform X1	4331	gi|695013119|ref|XP_009393338.1|PREDICTED: kinesin-5-like isoform X1 [Musa acuminata subsp. malaccensis]	XP_009393338	1.72237e-159	53.4247	187.193	219	117
gene31548-v1.0-hybrid|gene31548-v1.0-hybrid|Fragaria	kinesin-4-like isoform X1	5586	gi|764597272|ref|XP_011466157.1|PREDICTED: kinesin-4-like isoform X1 [Fragaria vesca subsp. vesca]	XP_011466157	0	100	344.354	163	163
gene16638-v1.0-hybrid|gene16638-v1.0-hybrid|Fragaria	kinesin-1 PSS1	2376	gi|470138549|ref|XP_004305018.1|PREDICTED: kinesin-1-like protein PSS1 [Fragaria vesca subsp. vesca]	XP_004305018	4.59393e-37	66.129	130.183	124	82
gene26917-v1.0-hybrid|gene26917-v1.0-hybrid|Fragaria	kinesin KIF3C	1115	gi|470104976|ref|XP_004288865.1|PREDICTED: kinesin-like protein KIF3C [Fragaria vesca subsp. vesca]	XP_004288865	4.14122e-29	94.4444	130.568	72	68
gene17442-v1.0-hybrid|gene17442-v1.0-hybrid|Fragaria	kinesin KIF22 isoform X1	4513	gi|764601341|ref|XP_011466563.1|PREDICTED: kinesin-like protein KIF22 isoform X1 [Fragaria vesca subsp. vesca]	XP_011466563	6.28231e-13	78.5714	84.7297	56	44
gene01572-v1.0-hybrid|gene01572-v1.0-hybrid|Fragaria	kinesin KIF21A isoform X2	13853	gi|764563564|ref|XP_011461632.1|PREDICTED: kinesin-like protein KIF21A isoform X2 [Fragaria vesca subsp. vesca]	XP_011461632	0	92.0826	1093.18	581	535
gene09183-v1.0-hybrid|gene09183-v1.0-hybrid|Fragaria	kinase-interacting family isoform X2 [Fragaria vesca vesca]	2544	gi|470127011|ref|XP_004299473.1|PREDICTED: kinase-interacting family protein isoform X2 [Fragaria vesca subsp. vesca]gi|764584788|ref|XP_011464445.1|PREDICTED: kinase-interacting family protein isoform X2 [Fragaria vesca subsp. vesca]	XP_004299473, XP_011464445	0	100	659.062	354	354
gene26594-v1.0-hybrid|gene26594-v1.0-hybrid|Fragaria	kinase chloroplastic-like	1563	gi|764632523|ref|XP_011469771.1|PREDICTED: protein kinase 2B, chloroplastic-like [Fragaria vesca subsp. vesca]	XP_011469771	6.10603e-21	100	101.679	50	50
gene17615-v1.0-hybrid|gene17615-v1.0-hybrid|Fragaria	kinase and PP2C-like domain-containing	1977	gi|470107750|ref|XP_004290205.1|PREDICTED: protein kinase and PP2C-like domain-containing protein [Fragaria vesca subsp. vesca]	XP_004290205	0	100	1360.13	658	658
gene18064-v1.0-hybrid|gene18064-v1.0-hybrid|Fragaria	kDa heat shock mitochondrial-like	10504	gi|470135104|ref|XP_004303364.1|PREDICTED: 26.5 kDa heat shock protein, mitochondrial-like [Fragaria vesca subsp. vesca]	XP_004303364	9.64455e-80	100	275.018	132	132
gene05417-v1.0-hybrid|gene05417-v1.0-hybrid|Fragaria	kDa class III heat shock	538	gi|470135876|ref|XP_004303732.1|PREDICTED: 17.4 kDa class III heat shock protein [Fragaria vesca subsp. vesca]	XP_004303732	4.06317e-68	100	146.747	86	86
gene15417-v1.0-hybrid|gene15417-v1.0-hybrid|Fragaria	kDa class II heat shock -like	624	gi|470135354|ref|XP_004303482.1|PREDICTED: 17.1 kDa class II heat shock protein-like [Fragaria vesca subsp. vesca]	XP_004303482	7.1203e-100	100	300.827	207	207
gene20885-v1.0-hybrid|gene20885-v1.0-hybrid|Fragaria	kDa class I heat shock -like	474	gi|764633372|ref|XP_011469873.1|PREDICTED: 18.1 kDa class I heat shock protein-like [Fragaria vesca subsp. vesca]	XP_011469873	9.95194e-99	100	293.893	157	157
gene07764-v1.0-hybrid|gene07764-v1.0-hybrid|Fragaria	kDa class I heat shock -like	432	gi|470116228|ref|XP_004294287.1|PREDICTED: 17.8 kDa class I heat shock protein-like [Fragaria vesca subsp. vesca]	XP_004294287	5.23624e-76	100	234.958	143	143
gene04825-v1.0-hybrid|gene04825-v1.0-hybrid|Fragaria	jacalin-related lectin 3-like isoform X1	1093	gi|764564237|ref|XP_011461706.1|PREDICTED: jacalin-related lectin 3-like isoform X1 [Fragaria vesca subsp. vesca]	XP_011461706	4.17812e-108	100	329.331	159	159
gene23920-v1.0-hybrid|gene23920-v1.0-hybrid|Fragaria	isocitrate lyase	1902	gi|470102989|ref|XP_004287930.1|PREDICTED: isocitrate lyase [Fragaria vesca subsp. vesca]	XP_004287930	0	100	1065.83	520	520
gene32195-v1.0-hybrid|gene32195-v1.0-hybrid|Fragaria	iron-sulfur cluster assembly 1-like	401	gi|470125923|ref|XP_004298947.1|PREDICTED: iron-sulfur cluster assembly protein 1-like [Fragaria vesca subsp. vesca]	XP_004298947	1.09289e-36	100	94.3597	44	44
gene10546-v1.0-hybrid|gene10546-v1.0-hybrid|Fragaria	invertase inhibitor	471	gi|764590873|ref|XP_004301715.2|PREDICTED: putative invertase inhibitor [Fragaria vesca subsp. vesca]	XP_004301715	4.06121e-92	100	277.715	156	156
gene25568-v1.0-hybrid|gene25568-v1.0-hybrid|Fragaria	interferon-related developmental regulator 1-like isoform X2	3391	gi|470106928|ref|XP_004289807.1|PREDICTED: interferon-related developmental regulator 1-like isoform X2 [Fragaria vesca subsp. vesca]	XP_004289807	1.58759e-108	77.3585	238.424	159	123
gene25328-v1.0-hybrid|gene25328-v1.0-hybrid|Fragaria	interactor of constitutive active ROPs 3 [Fragaria vesca vesca]	6178	gi|764561547|ref|XP_011461346.1|PREDICTED: interactor of constitutive active ROPs 3 [Fragaria vesca subsp. vesca]gi|764561551|ref|XP_011461347.1|PREDICTED: interactor of constitutive active ROPs 3 [Fragaria vesca subsp. vesca]gi|764561555|ref|XP_011461348.1|PREDICTED: interactor of constitutive active ROPs 3 [Fragaria vesca subsp. vesca]gi|764561559|ref|XP_011461349.1|PREDICTED: interactor of con…	XP_011461346, XP_011461347, XP_011461348, XP_011461349	0	99.639	916.376	554	552
gene10666-v1.0-hybrid|gene10666-v1.0-hybrid|Fragaria	inositol oxygenase 2-like	1164	gi|470131685|ref|XP_004301722.1|PREDICTED: inositol oxygenase 2-like [Fragaria vesca subsp. vesca]	XP_004301722	0	75.4522	541.191	387	292
gene24369-v1.0-hybrid|gene24369-v1.0-hybrid|Fragaria	inosine triphosphate pyrophosphatase isoform X1	3304	gi|764524185|ref|XP_011457787.1|PREDICTED: inosine triphosphate pyrophosphatase isoform X1 [Fragaria vesca subsp. vesca]	XP_011457787	1.93963e-30	92.3077	95.5153	52	48
gene13116-v1.0-hybrid|gene13116-v1.0-hybrid|Fragaria	inorganic phosphate transporter 1-11-like	1566	gi|470147117|ref|XP_004309163.1|PREDICTED: inorganic phosphate transporter 1-11-like [Fragaria vesca subsp. vesca]	XP_004309163	0	100	1070.07	521	521
gene30702-v1.0-hybrid|gene30702-v1.0-hybrid|Fragaria	indole-3-acetic acid-amido synthetase -like	2020	gi|764552645|ref|XP_011460296.1|PREDICTED: LOW QUALITY PROTEIN: indole-3-acetic acid-amido synthetase GH3.6-like [Fragaria vesca subsp. vesca]	XP_011460296	0	90.5263	694.886	380	344
gene35075-v1.0-hybrid|gene35075-v1.0-hybrid|Fragaria	importin-4 [Vitis vinifera]	461	gi|225447959|ref|XP_002267673.1|PREDICTED: importin-4 [Vitis vinifera]gi|298204504|emb|CBI23779.3|unnamed protein product [Vitis vinifera]	XP_002267673, CBI23779	5.00707e-29	100	123.635	58	58
gene22994-v1.0-hybrid|gene22994-v1.0-hybrid|Fragaria	importin beta-like SAD2 homolog	6439	gi|764573678|ref|XP_011462887.1|PREDICTED: importin beta-like SAD2 homolog [Fragaria vesca subsp. vesca]	XP_011462887	1.93919e-153	84.9112	517.694	338	287
gene21750-v1.0-hybrid|gene21750-v1.0-hybrid|Fragaria	hypothetical protein ZEAMMB73_503343, partial	216	gi|413921768|gb|AFW61700.1|hypothetical protein ZEAMMB73_503343, partial [Zea mays]	AFW61700	9.92337e-12	71.875	67.0106	64	46
gene21894-v1.0-hybrid|gene21894-v1.0-hybrid|Fragaria	hypothetical protein VITISV_035070	4543	gi|147822235|emb|CAN66208.1|hypothetical protein VITISV_035070 [Vitis vinifera]	CAN66208	0	85.9122	686.026	433	372
gene34678-v1.0-hybrid|gene34678-v1.0-hybrid|Fragaria	hypothetical protein VITISV_034155	390	gi|147825155|emb|CAN75500.1|hypothetical protein VITISV_034155 [Vitis vinifera]	CAN75500	3.86617e-28	67.4797	117.087	123	83
gene12292-v1.0-hybrid|gene12292-v1.0-hybrid|Fragaria	hypothetical protein VITISV_032357	7782	gi|147826806|emb|CAN63950.1|hypothetical protein VITISV_032357 [Vitis vinifera]	CAN63950	0	77.5016	1913.66	1569	1216
gene13061-v1.0-hybrid|gene13061-v1.0-hybrid|Fragaria	hypothetical protein VITISV_029384	849	gi|147780192|emb|CAN64427.1|hypothetical protein VITISV_029384 [Vitis vinifera]	CAN64427	4.83181e-51	66.3507	192.586	211	140
gene28981-v1.0-hybrid|gene28981-v1.0-hybrid|Fragaria	hypothetical protein VITISV_028058	12222	gi|147857914|emb|CAN82526.1|hypothetical protein VITISV_028058 [Vitis vinifera]	CAN82526	0	78.0446	800.816	583	455
gene19220-v1.0-hybrid|gene19220-v1.0-hybrid|Fragaria	hypothetical protein VITISV_028058	6562	gi|147857914|emb|CAN82526.1|hypothetical protein VITISV_028058 [Vitis vinifera]	CAN82526	0	79.716	718.383	493	393
gene01714-v1.0-hybrid|gene01714-v1.0-hybrid|Fragaria	hypothetical protein VITISV_026335	1066	gi|147867404|emb|CAN83275.1|hypothetical protein VITISV_026335 [Vitis vinifera]	CAN83275	2.00438e-31	69.8276	128.642	116	81
gene35184-v1.0-hybrid|gene35184-v1.0-hybrid|Fragaria	hypothetical protein VITISV_024822	15991	gi|147839269|emb|CAN74624.1|hypothetical protein VITISV_024822 [Vitis vinifera]	CAN74624	3.14647e-50	61	82.0333	100	61
gene30518-v1.0-hybrid|gene30518-v1.0-hybrid|Fragaria	hypothetical protein VITISV_021909	5316	gi|147801334|emb|CAN61640.1|hypothetical protein VITISV_021909 [Vitis vinifera]	CAN61640	3.36935e-83	66.6667	170.244	168	112
gene31772-v1.0-hybrid|gene31772-v1.0-hybrid|Fragaria	hypothetical protein VITISV_012725	1282	gi|147858055|emb|CAN82509.1|hypothetical protein VITISV_012725 [Vitis vinifera]	CAN82509	4.03006e-11	81.0811	56.9954	37	30
gene06915-v1.0-hybrid|gene06915-v1.0-hybrid|Fragaria	hypothetical protein VITISV_011340	6100	gi|147804664|emb|CAN66637.1|hypothetical protein VITISV_011340 [Vitis vinifera]	CAN66637	0	73.3115	1011.91	918	673
gene05988-v1.0-hybrid|gene05988-v1.0-hybrid|Fragaria	hypothetical protein VITISV_010143	9024	gi|147788164|emb|CAN71595.1|hypothetical protein VITISV_010143 [Vitis vinifera]	CAN71595	0	75.4293	1877.83	1514	1142
gene05083-v1.0-hybrid|gene05083-v1.0-hybrid|Fragaria	hypothetical protein VITISV_006958	9299	gi|147799351|emb|CAN74721.1|hypothetical protein VITISV_006958 [Vitis vinifera]	CAN74721	1.69834e-37	77.7778	162.155	126	98
gene17457-v1.0-hybrid|gene17457-v1.0-hybrid|Fragaria	hypothetical protein VITISV_003931	6716	gi|147810220|emb|CAN78060.1|hypothetical protein VITISV_003931 [Vitis vinifera]	CAN78060	0	75.3659	1034.25	820	618
gene28101-v1.0-hybrid|gene28101-v1.0-hybrid|Fragaria	hypothetical protein VITISV_001215	6176	gi|147804937|emb|CAN60374.1|hypothetical protein VITISV_001215 [Vitis vinifera]	CAN60374	0	86.6197	693.73	426	369
gene34836-v1.0-hybrid|gene34836-v1.0-hybrid|Fragaria	hypothetical protein VITISV_001215	1868	gi|147804937|emb|CAN60374.1|hypothetical protein VITISV_001215 [Vitis vinifera]	CAN60374	7.32393e-157	72.0779	502.286	462	333
gene26432-v1.0-hybrid|gene26432-v1.0-hybrid|Fragaria	hypothetical protein SOVF_012980 isoform B	5670	gi|902237337|gb|KNA24762.1|hypothetical protein SOVF_012980 isoform B [Spinacia oleracea]	KNA24762	2.87258e-16	51.145	76.2554	131	67
gene30314-v1.0-hybrid|gene30314-v1.0-hybrid|Fragaria	hypothetical protein PRUPE_ppb025002mg [Prunus persica]	2069	gi|595835384|ref|XP_007207042.1|hypothetical protein PRUPE_ppb025002mg [Prunus persica]gi|462402684|gb|EMJ08241.1|hypothetical protein PRUPE_ppb025002mg [Prunus persica]	XP_007207042, EMJ08241	9.69753e-156	74.7549	469.544	408	305
gene30840-v1.0-hybrid|gene30840-v1.0-hybrid|Fragaria	hypothetical protein PRUPE_ppb021698mg [Prunus persica]	366	gi|595814772|ref|XP_007203800.1|hypothetical protein PRUPE_ppb021698mg [Prunus persica]gi|462399331|gb|EMJ04999.1|hypothetical protein PRUPE_ppb021698mg [Prunus persica]	XP_007203800, EMJ04999	4.22293e-39	73.5849	139.043	106	78
gene34639-v1.0-hybrid|gene34639-v1.0-hybrid|Fragaria	hypothetical protein PRUPE_ppb021597m2g, partial [Prunus persica]	2082	gi|595975807|ref|XP_007217875.1|hypothetical protein PRUPE_ppb021597m2g, partial [Prunus persica]gi|462414025|gb|EMJ19074.1|hypothetical protein PRUPE_ppb021597m2g, partial [Prunus persica]	XP_007217875, EMJ19074	1.12158e-137	67.5241	315.464	311	210
gene06088-v1.0-hybrid|gene06088-v1.0-hybrid|Fragaria	hypothetical protein PRUPE_ppb020255mg [Prunus persica]	970	gi|596118849|ref|XP_007221727.1|hypothetical protein PRUPE_ppb020255mg [Prunus persica]gi|462418663|gb|EMJ22926.1|hypothetical protein PRUPE_ppb020255mg [Prunus persica]	XP_007221727, EMJ22926	3.86915e-50	73.1959	119.013	97	71
gene34566-v1.0-hybrid|gene34566-v1.0-hybrid|Fragaria	hypothetical protein PRUPE_ppa027095mg, partial [Prunus persica]	2562	gi|595818945|ref|XP_007204431.1|hypothetical protein PRUPE_ppa027095mg, partial [Prunus persica]gi|462399962|gb|EMJ05630.1|hypothetical protein PRUPE_ppa027095mg, partial [Prunus persica]	XP_007204431, EMJ05630	2.03347e-50	56.1056	190.66	303	170
gene17036-v1.0-hybrid|gene17036-v1.0-hybrid|Fragaria	hypothetical protein PRUPE_ppa027095mg, partial [Prunus persica]	5147	gi|595818945|ref|XP_007204431.1|hypothetical protein PRUPE_ppa027095mg, partial [Prunus persica]gi|462399962|gb|EMJ05630.1|hypothetical protein PRUPE_ppa027095mg, partial [Prunus persica]	XP_007204431, EMJ05630	1.08983e-27	51.9824	126.716	227	118
gene25133-v1.0-hybrid|gene25133-v1.0-hybrid|Fragaria	hypothetical protein PRUPE_ppa026447mg [Prunus persica]	1346	gi|595845185|ref|XP_007208880.1|hypothetical protein PRUPE_ppa026447mg [Prunus persica]gi|462404615|gb|EMJ10079.1|hypothetical protein PRUPE_ppa026447mg [Prunus persica]	XP_007208880, EMJ10079	2.14705e-118	84.5361	291.967	194	164
gene31481-v1.0-hybrid|gene31481-v1.0-hybrid|Fragaria	hypothetical protein PRUPE_ppa026368mg, partial [Prunus persica]	2863	gi|595839072|ref|XP_007207773.1|hypothetical protein PRUPE_ppa026368mg, partial [Prunus persica]gi|462403415|gb|EMJ08972.1|hypothetical protein PRUPE_ppa026368mg, partial [Prunus persica]	XP_007207773, EMJ08972	5.47533e-88	58.9189	306.99	370	218
gene18478-v1.0-hybrid|gene18478-v1.0-hybrid|Fragaria	hypothetical protein PRUPE_ppa026368mg, partial [Prunus persica]	5358	gi|595839072|ref|XP_007207773.1|hypothetical protein PRUPE_ppa026368mg, partial [Prunus persica]gi|462403415|gb|EMJ08972.1|hypothetical protein PRUPE_ppa026368mg, partial [Prunus persica]	XP_007207773, EMJ08972	6.762e-123	64.2857	426.402	490	315
gene22560-v1.0-hybrid|gene22560-v1.0-hybrid|Fragaria	hypothetical protein PRUPE_ppa026095mg [Prunus persica]	1119	gi|595839102|ref|XP_007207778.1|hypothetical protein PRUPE_ppa026095mg [Prunus persica]gi|462403420|gb|EMJ08977.1|hypothetical protein PRUPE_ppa026095mg [Prunus persica]	XP_007207778, EMJ08977	2.58995e-20	74.359	94.3597	78	58
gene21825-v1.0-hybrid|gene21825-v1.0-hybrid|Fragaria	hypothetical protein PRUPE_ppa026080mg, partial [Prunus persica]	4106	gi|595796038|ref|XP_007201093.1|hypothetical protein PRUPE_ppa026080mg, partial [Prunus persica]gi|462396493|gb|EMJ02292.1|hypothetical protein PRUPE_ppa026080mg, partial [Prunus persica]	XP_007201093, EMJ02292	4.1873e-125	64.3172	255.373	227	146
gene01793-v1.0-hybrid|gene01793-v1.0-hybrid|Fragaria	hypothetical protein PRUPE_ppa026077mg [Prunus persica]	3620	gi|595796030|ref|XP_007201092.1|hypothetical protein PRUPE_ppa026077mg [Prunus persica]gi|462396492|gb|EMJ02291.1|hypothetical protein PRUPE_ppa026077mg [Prunus persica]	XP_007201092, EMJ02291	1.77079e-70	62.0991	256.144	343	213
gene01462-v1.0-hybrid|gene01462-v1.0-hybrid|Fragaria	hypothetical protein PRUPE_ppa025993mg, partial [Prunus persica]	474	gi|596053314|ref|XP_007220760.1|hypothetical protein PRUPE_ppa025993mg, partial [Prunus persica]gi|462417222|gb|EMJ21959.1|hypothetical protein PRUPE_ppa025993mg, partial [Prunus persica]	XP_007220760, EMJ21959	3.57441e-14	55.7377	77.411	122	68
gene16636-v1.0-hybrid|gene16636-v1.0-hybrid|Fragaria	hypothetical protein PRUPE_ppa025879mg, partial [Prunus persica]	8893	gi|595794175|ref|XP_007200828.1|hypothetical protein PRUPE_ppa025879mg, partial [Prunus persica]gi|462396228|gb|EMJ02027.1|hypothetical protein PRUPE_ppa025879mg, partial [Prunus persica]	XP_007200828, EMJ02027	5.38795e-64	51.8595	240.35	484	251
gene16654-v1.0-hybrid|gene16654-v1.0-hybrid|Fragaria	hypothetical protein PRUPE_ppa025879mg, partial [Prunus persica]	1608	gi|595794175|ref|XP_007200828.1|hypothetical protein PRUPE_ppa025879mg, partial [Prunus persica]gi|462396228|gb|EMJ02027.1|hypothetical protein PRUPE_ppa025879mg, partial [Prunus persica]	XP_007200828, EMJ02027	2.33975e-73	53.3195	253.062	482	257
gene16650-v1.0-hybrid|gene16650-v1.0-hybrid|Fragaria	hypothetical protein PRUPE_ppa025879mg, partial [Prunus persica]	1593	gi|595794175|ref|XP_007200828.1|hypothetical protein PRUPE_ppa025879mg, partial [Prunus persica]gi|462396228|gb|EMJ02027.1|hypothetical protein PRUPE_ppa025879mg, partial [Prunus persica]	XP_007200828, EMJ02027	4.3934e-73	53.5865	252.292	474	254
gene02712-v1.0-hybrid|gene02712-v1.0-hybrid|Fragaria	hypothetical protein PRUPE_ppa025679mg [Prunus persica]	884	gi|595859366|ref|XP_007210933.1|hypothetical protein PRUPE_ppa025679mg [Prunus persica]gi|462406668|gb|EMJ12132.1|hypothetical protein PRUPE_ppa025679mg [Prunus persica]	XP_007210933, EMJ12132	8.38861e-85	80	218.394	160	128
gene27108-v1.0-hybrid|gene27108-v1.0-hybrid|Fragaria	hypothetical protein PRUPE_ppa025539mg, partial [Prunus persica]	414	gi|595811692|ref|XP_007203279.1|hypothetical protein PRUPE_ppa025539mg, partial [Prunus persica]gi|462398810|gb|EMJ04478.1|hypothetical protein PRUPE_ppa025539mg, partial [Prunus persica]	XP_007203279, EMJ04478	3.42911e-22	73.6842	98.2117	133	98
gene27783-v1.0-hybrid|gene27783-v1.0-hybrid|Fragaria	hypothetical protein PRUPE_ppa025161mg [Prunus persica]	679	gi|596294424|ref|XP_007226834.1|hypothetical protein PRUPE_ppa025161mg [Prunus persica]gi|462423770|gb|EMJ28033.1|hypothetical protein PRUPE_ppa025161mg [Prunus persica]	XP_007226834, EMJ28033	1.44069e-18	56.9231	49.2914	65	37
gene15679-v1.0-hybrid|gene15679-v1.0-hybrid|Fragaria	hypothetical protein PRUPE_ppa025026mg [Prunus persica]	1645	gi|595953168|ref|XP_007216486.1|hypothetical protein PRUPE_ppa025026mg [Prunus persica]gi|462412636|gb|EMJ17685.1|hypothetical protein PRUPE_ppa025026mg [Prunus persica]	XP_007216486, EMJ17685	5.00735e-18	52.9032	92.8189	155	82
gene21224-v1.0-hybrid|gene21224-v1.0-hybrid|Fragaria	hypothetical protein PRUPE_ppa024865mg [Prunus persica]	819	gi|596035090|ref|XP_007219626.1|hypothetical protein PRUPE_ppa024865mg [Prunus persica]gi|462416088|gb|EMJ20825.1|hypothetical protein PRUPE_ppa024865mg [Prunus persica]	XP_007219626, EMJ20825	9.40319e-14	47.2414	78.9518	290	137
gene31562-v1.0-hybrid|gene31562-v1.0-hybrid|Fragaria	hypothetical protein PRUPE_ppa024789mg [Prunus persica]	1507	gi|595833761|ref|XP_007206730.1|hypothetical protein PRUPE_ppa024789mg [Prunus persica]gi|462402372|gb|EMJ07929.1|hypothetical protein PRUPE_ppa024789mg [Prunus persica]	XP_007206730, EMJ07929	1.47051e-26	64.7059	114.39	136	88
gene28682-v1.0-hybrid|gene28682-v1.0-hybrid|Fragaria	hypothetical protein PRUPE_ppa024520mg, partial [Prunus persica]	1479	gi|595885347|ref|XP_007213140.1|hypothetical protein PRUPE_ppa024520mg, partial [Prunus persica]gi|462409005|gb|EMJ14339.1|hypothetical protein PRUPE_ppa024520mg, partial [Prunus persica]	XP_007213140, EMJ14339	1.56631e-97	53.9749	316.235	478	258
gene29454-v1.0-hybrid|gene29454-v1.0-hybrid|Fragaria	hypothetical protein PRUPE_ppa024520mg, partial [Prunus persica]	1080	gi|595885347|ref|XP_007213140.1|hypothetical protein PRUPE_ppa024520mg, partial [Prunus persica]gi|462409005|gb|EMJ14339.1|hypothetical protein PRUPE_ppa024520mg, partial [Prunus persica]	XP_007213140, EMJ14339	1.78797e-66	57.1839	230.335	348	199
gene10195-v1.0-hybrid|gene10195-v1.0-hybrid|Fragaria	hypothetical protein PRUPE_ppa024242mg [Prunus persica]	422	gi|595953492|ref|XP_007216517.1|hypothetical protein PRUPE_ppa024242mg [Prunus persica]gi|462412667|gb|EMJ17716.1|hypothetical protein PRUPE_ppa024242mg [Prunus persica]	XP_007216517, EMJ17716	2.21818e-22	68.2927	95.9005	82	56
gene02768-v1.0-hybrid|gene02768-v1.0-hybrid|Fragaria	hypothetical protein PRUPE_ppa024136mg, partial [Prunus persica]	3756	gi|595909008|ref|XP_007214254.1|hypothetical protein PRUPE_ppa024136mg, partial [Prunus persica]gi|462410119|gb|EMJ15453.1|hypothetical protein PRUPE_ppa024136mg, partial [Prunus persica]	XP_007214254, EMJ15453	8.62567e-135	64.4022	334.339	368	237
gene12798-v1.0-hybrid|gene12798-v1.0-hybrid|Fragaria	hypothetical protein PRUPE_ppa023953mg [Prunus persica]	4462	gi|596035854|ref|XP_007219663.1|hypothetical protein PRUPE_ppa023953mg [Prunus persica]gi|462416125|gb|EMJ20862.1|hypothetical protein PRUPE_ppa023953mg [Prunus persica]	XP_007219663, EMJ20862	0	90.3226	468.774	279	252
gene27627-v1.0-hybrid|gene27627-v1.0-hybrid|Fragaria	hypothetical protein PRUPE_ppa023858mg [Prunus persica]	666	gi|595794047|ref|XP_007200772.1|hypothetical protein PRUPE_ppa023858mg [Prunus persica]gi|462396172|gb|EMJ01971.1|hypothetical protein PRUPE_ppa023858mg [Prunus persica]	XP_007200772, EMJ01971	3.07214e-45	61.1607	161.77	224	137
gene28112-v1.0-hybrid|gene28112-v1.0-hybrid|Fragaria	hypothetical protein PRUPE_ppa023487mg [Prunus persica]	2091	gi|595843231|ref|XP_007208575.1|hypothetical protein PRUPE_ppa023487mg [Prunus persica]gi|462404217|gb|EMJ09774.1|hypothetical protein PRUPE_ppa023487mg [Prunus persica]	XP_007208575, EMJ09774	0	71.8224	692.575	653	469
gene31240-v1.0-hybrid|gene31240-v1.0-hybrid|Fragaria	hypothetical protein PRUPE_ppa023472mg, partial [Prunus persica]	2751	gi|595845838|ref|XP_007209018.1|hypothetical protein PRUPE_ppa023472mg, partial [Prunus persica]gi|462404753|gb|EMJ10217.1|hypothetical protein PRUPE_ppa023472mg, partial [Prunus persica]	XP_007209018, EMJ10217	7.13088e-14	67.5676	85.5001	74	50
gene18945-v1.0-hybrid|gene18945-v1.0-hybrid|Fragaria	hypothetical protein PRUPE_ppa023441mg [Prunus persica]	1384	gi|596034462|ref|XP_007219588.1|hypothetical protein PRUPE_ppa023441mg [Prunus persica]gi|462416050|gb|EMJ20787.1|hypothetical protein PRUPE_ppa023441mg [Prunus persica]	XP_007219588, EMJ20787	2.19043e-61	89.1473	154.451	129	115
gene02512-v1.0-hybrid|gene02512-v1.0-hybrid|Fragaria	hypothetical protein PRUPE_ppa022911mg [Prunus persica]	456	gi|596299207|ref|XP_007227616.1|hypothetical protein PRUPE_ppa022911mg [Prunus persica]gi|462424552|gb|EMJ28815.1|hypothetical protein PRUPE_ppa022911mg [Prunus persica]	XP_007227616, EMJ28815	1.52645e-20	70.4762	92.0485	105	74
gene29126-v1.0-hybrid|gene29126-v1.0-hybrid|Fragaria	hypothetical protein PRUPE_ppa022476mg, partial [Prunus persica]	2345	gi|596062590|ref|XP_007221182.1|hypothetical protein PRUPE_ppa022476mg, partial [Prunus persica]gi|462417644|gb|EMJ22381.1|hypothetical protein PRUPE_ppa022476mg, partial [Prunus persica]	XP_007221182, EMJ22381	3.01441e-30	57.3864	134.42	176	101
gene12533-v1.0-hybrid|gene12533-v1.0-hybrid|Fragaria	hypothetical protein PRUPE_ppa022434mg, partial [Prunus persica]	1894	gi|595812904|ref|XP_007203489.1|hypothetical protein PRUPE_ppa022434mg, partial [Prunus persica]gi|462399020|gb|EMJ04688.1|hypothetical protein PRUPE_ppa022434mg, partial [Prunus persica]	XP_007203489, EMJ04688	2.52136e-25	58.5859	102.064	99	58
gene01425-v1.0-hybrid|gene01425-v1.0-hybrid|Fragaria	hypothetical protein PRUPE_ppa022373mg, partial [Prunus persica]	588	gi|595812876|ref|XP_007203483.1|hypothetical protein PRUPE_ppa022373mg, partial [Prunus persica]gi|462399014|gb|EMJ04682.1|hypothetical protein PRUPE_ppa022373mg, partial [Prunus persica]	XP_007203483, EMJ04682	3.19262e-26	53.1707	115.546	205	109
gene34802-v1.0-hybrid|gene34802-v1.0-hybrid|Fragaria	hypothetical protein PRUPE_ppa022233mg [Prunus persica]	716	gi|595812832|ref|XP_007203474.1|hypothetical protein PRUPE_ppa022233mg [Prunus persica]gi|462399005|gb|EMJ04673.1|hypothetical protein PRUPE_ppa022233mg [Prunus persica]	XP_007203474, EMJ04673	4.2151e-31	61.5385	132.109	169	104
gene30838-v1.0-hybrid|gene30838-v1.0-hybrid|Fragaria	hypothetical protein PRUPE_ppa022194mg [Prunus persica]	369	gi|595816992|ref|XP_007204142.1|hypothetical protein PRUPE_ppa022194mg [Prunus persica]gi|462399673|gb|EMJ05341.1|hypothetical protein PRUPE_ppa022194mg [Prunus persica]	XP_007204142, EMJ05341	1.34844e-18	75.3846	85.5001	65	49
gene22470-v1.0-hybrid|gene22470-v1.0-hybrid|Fragaria	hypothetical protein PRUPE_ppa022115mg [Prunus persica]	3927	gi|595812694|ref|XP_007203452.1|hypothetical protein PRUPE_ppa022115mg [Prunus persica]gi|462398983|gb|EMJ04651.1|hypothetical protein PRUPE_ppa022115mg [Prunus persica]	XP_007203452, EMJ04651	6.34507e-170	51.2346	243.817	486	249
gene12385-v1.0-hybrid|gene12385-v1.0-hybrid|Fragaria	hypothetical protein PRUPE_ppa022115mg [Prunus persica]	3705	gi|595812694|ref|XP_007203452.1|hypothetical protein PRUPE_ppa022115mg [Prunus persica]gi|462398983|gb|EMJ04651.1|hypothetical protein PRUPE_ppa022115mg [Prunus persica]	XP_007203452, EMJ04651	0	59.9436	564.303	709	425
gene17976-v1.0-hybrid|gene17976-v1.0-hybrid|Fragaria	hypothetical protein PRUPE_ppa022115mg [Prunus persica]	6813	gi|595812694|ref|XP_007203452.1|hypothetical protein PRUPE_ppa022115mg [Prunus persica]gi|462398983|gb|EMJ04651.1|hypothetical protein PRUPE_ppa022115mg [Prunus persica]	XP_007203452, EMJ04651	1.24995e-106	64.7059	300.827	340	220
gene25252-v1.0-hybrid|gene25252-v1.0-hybrid|Fragaria	hypothetical protein PRUPE_ppa022115mg [Prunus persica]	3810	gi|595812694|ref|XP_007203452.1|hypothetical protein PRUPE_ppa022115mg [Prunus persica]gi|462398983|gb|EMJ04651.1|hypothetical protein PRUPE_ppa022115mg [Prunus persica]	XP_007203452, EMJ04651	0	59.9811	838.565	1057	634
gene07834-v1.0-hybrid|gene07834-v1.0-hybrid|Fragaria	hypothetical protein PRUPE_ppa021798mg [Prunus persica]	4700	gi|595858350|ref|XP_007210729.1|hypothetical protein PRUPE_ppa021798mg [Prunus persica]gi|462406464|gb|EMJ11928.1|hypothetical protein PRUPE_ppa021798mg [Prunus persica]	XP_007210729, EMJ11928	7.37699e-111	57.8125	200.29	256	148
gene03945-v1.0-hybrid|gene03945-v1.0-hybrid|Fragaria	hypothetical protein PRUPE_ppa021798mg [Prunus persica]	705	gi|595858350|ref|XP_007210729.1|hypothetical protein PRUPE_ppa021798mg [Prunus persica]gi|462406464|gb|EMJ11928.1|hypothetical protein PRUPE_ppa021798mg [Prunus persica]	XP_007210729, EMJ11928	3.39464e-48	67.3913	182.185	184	124
gene10691-v1.0-hybrid|gene10691-v1.0-hybrid|Fragaria	hypothetical protein PRUPE_ppa021798mg [Prunus persica]	5681	gi|595858350|ref|XP_007210729.1|hypothetical protein PRUPE_ppa021798mg [Prunus persica]gi|462406464|gb|EMJ11928.1|hypothetical protein PRUPE_ppa021798mg [Prunus persica]	XP_007210729, EMJ11928	0	55.4878	335.109	492	273
gene25308-v1.0-hybrid|gene25308-v1.0-hybrid|Fragaria	hypothetical protein PRUPE_ppa021798mg [Prunus persica]	5129	gi|595858350|ref|XP_007210729.1|hypothetical protein PRUPE_ppa021798mg [Prunus persica]gi|462406464|gb|EMJ11928.1|hypothetical protein PRUPE_ppa021798mg [Prunus persica]	XP_007210729, EMJ11928	0	56.8627	636.721	867	493
gene28732-v1.0-hybrid|gene28732-v1.0-hybrid|Fragaria	hypothetical protein PRUPE_ppa021798mg [Prunus persica]	3470	gi|595858350|ref|XP_007210729.1|hypothetical protein PRUPE_ppa021798mg [Prunus persica]gi|462406464|gb|EMJ11928.1|hypothetical protein PRUPE_ppa021798mg [Prunus persica]	XP_007210729, EMJ11928	0	63.4812	794.267	879	558
gene02147-v1.0-hybrid|gene02147-v1.0-hybrid|Fragaria	hypothetical protein PRUPE_ppa021345mg [Prunus persica]	1585	gi|595859653|ref|XP_007210987.1|hypothetical protein PRUPE_ppa021345mg [Prunus persica]gi|462406722|gb|EMJ12186.1|hypothetical protein PRUPE_ppa021345mg [Prunus persica]	XP_007210987, EMJ12186	1.03484e-118	53.8175	380.178	537	289
gene17939-v1.0-hybrid|gene17939-v1.0-hybrid|Fragaria	hypothetical protein PRUPE_ppa020995mg, partial [Prunus persica]	5552	gi|595814205|ref|XP_007203701.1|hypothetical protein PRUPE_ppa020995mg, partial [Prunus persica]gi|462399232|gb|EMJ04900.1|hypothetical protein PRUPE_ppa020995mg, partial [Prunus persica]	XP_007203701, EMJ04900	7.19441e-165	66.4634	311.227	328	218
gene10246-v1.0-hybrid|gene10246-v1.0-hybrid|Fragaria	hypothetical protein PRUPE_ppa020737mg [Prunus persica]	363	gi|595967964|ref|XP_007217336.1|hypothetical protein PRUPE_ppa020737mg [Prunus persica]gi|462413486|gb|EMJ18535.1|hypothetical protein PRUPE_ppa020737mg [Prunus persica]	XP_007217336, EMJ18535	1.18604e-14	75	75.0998	52	39
gene34210-v1.0-hybrid|gene34210-v1.0-hybrid|Fragaria	hypothetical protein PRUPE_ppa020726mg [Prunus persica]	1159	gi|595883646|ref|XP_007212829.1|hypothetical protein PRUPE_ppa020726mg [Prunus persica]gi|462408694|gb|EMJ14028.1|hypothetical protein PRUPE_ppa020726mg [Prunus persica]	XP_007212829, EMJ14028	1.37465e-89	77.7174	233.802	184	143
gene33939-v1.0-hybrid|gene33939-v1.0-hybrid|Fragaria	hypothetical protein PRUPE_ppa020726mg [Prunus persica]	4129	gi|595883646|ref|XP_007212829.1|hypothetical protein PRUPE_ppa020726mg [Prunus persica]gi|462408694|gb|EMJ14028.1|hypothetical protein PRUPE_ppa020726mg [Prunus persica]	XP_007212829, EMJ14028	0	70.7401	605.52	581	411
gene34209-v1.0-hybrid|gene34209-v1.0-hybrid|Fragaria	hypothetical protein PRUPE_ppa020726mg [Prunus persica]	2044	gi|595883646|ref|XP_007212829.1|hypothetical protein PRUPE_ppa020726mg [Prunus persica]gi|462408694|gb|EMJ14028.1|hypothetical protein PRUPE_ppa020726mg [Prunus persica]	XP_007212829, EMJ14028	3.2232e-37	72.2222	160.229	144	104
gene09052-v1.0-hybrid|gene09052-v1.0-hybrid|Fragaria	hypothetical protein PRUPE_ppa020556mg [Prunus persica]	345	gi|596291192|ref|XP_007226301.1|hypothetical protein PRUPE_ppa020556mg [Prunus persica]gi|462423237|gb|EMJ27500.1|hypothetical protein PRUPE_ppa020556mg [Prunus persica]	XP_007226301, EMJ27500	1.66584e-14	55.4455	74.7146	101	56
gene01537-v1.0-hybrid|gene01537-v1.0-hybrid|Fragaria	hypothetical protein PRUPE_ppa020451mg, partial [Prunus persica]	471	gi|596293617|ref|XP_007226698.1|hypothetical protein PRUPE_ppa020451mg, partial [Prunus persica]gi|462423634|gb|EMJ27897.1|hypothetical protein PRUPE_ppa020451mg, partial [Prunus persica]	XP_007226698, EMJ27897	8.70821e-14	54.2636	74.7146	129	70
gene35080-v1.0-hybrid|gene35080-v1.0-hybrid|Fragaria	hypothetical protein PRUPE_ppa020338mg [Prunus persica]	3280	gi|595912793|ref|XP_007214488.1|hypothetical protein PRUPE_ppa020338mg [Prunus persica]gi|462410353|gb|EMJ15687.1|hypothetical protein PRUPE_ppa020338mg [Prunus persica]	XP_007214488, EMJ15687	7.91962e-161	66.7732	303.908	313	209
gene29098-v1.0-hybrid|gene29098-v1.0-hybrid|Fragaria	hypothetical protein PRUPE_ppa020282mg [Prunus persica]	4100	gi|595812095|ref|XP_007203344.1|hypothetical protein PRUPE_ppa020282mg [Prunus persica]gi|462398875|gb|EMJ04543.1|hypothetical protein PRUPE_ppa020282mg [Prunus persica]	XP_007203344, EMJ04543	5.54738e-51	50.1171	188.348	427	214
gene28736-v1.0-hybrid|gene28736-v1.0-hybrid|Fragaria	hypothetical protein PRUPE_ppa020219mg [Prunus persica]	561	gi|595960495|ref|XP_007216894.1|hypothetical protein PRUPE_ppa020219mg [Prunus persica]gi|462413044|gb|EMJ18093.1|hypothetical protein PRUPE_ppa020219mg [Prunus persica]	XP_007216894, EMJ18093	4.65856e-55	70.8543	185.267	199	141
gene28828-v1.0-hybrid|gene28828-v1.0-hybrid|Fragaria	hypothetical protein PRUPE_ppa020180mg [Prunus persica]	9606	gi|595883500|ref|XP_007212800.1|hypothetical protein PRUPE_ppa020180mg [Prunus persica]gi|462408665|gb|EMJ13999.1|hypothetical protein PRUPE_ppa020180mg [Prunus persica]	XP_007212800, EMJ13999	9.50364e-13	59.7938	85.8853	97	58
gene26042-v1.0-hybrid|gene26042-v1.0-hybrid|Fragaria	hypothetical protein PRUPE_ppa020166mg [Prunus persica]	345	gi|595851774|ref|XP_007210182.1|hypothetical protein PRUPE_ppa020166mg [Prunus persica]gi|462405917|gb|EMJ11381.1|hypothetical protein PRUPE_ppa020166mg [Prunus persica]	XP_007210182, EMJ11381	1.32313e-13	90.2439	76.2554	41	37
gene15849-v1.0-hybrid|gene15849-v1.0-hybrid|Fragaria	hypothetical protein PRUPE_ppa020120mg [Prunus persica]	5625	gi|596293667|ref|XP_007226707.1|hypothetical protein PRUPE_ppa020120mg [Prunus persica]gi|462423643|gb|EMJ27906.1|hypothetical protein PRUPE_ppa020120mg [Prunus persica]	XP_007226707, EMJ27906	5.99432e-31	51.2	144.05	250	128
gene07253-v1.0-hybrid|gene07253-v1.0-hybrid|Fragaria	hypothetical protein PRUPE_ppa020037mg [Prunus persica]	948	gi|596293685|ref|XP_007226710.1|hypothetical protein PRUPE_ppa020037mg [Prunus persica]gi|462423646|gb|EMJ27909.1|hypothetical protein PRUPE_ppa020037mg [Prunus persica]	XP_007226710, EMJ27909	2.7237e-52	56.1265	185.652	253	142
gene28205-v1.0-hybrid|gene28205-v1.0-hybrid|Fragaria	hypothetical protein PRUPE_ppa019903mg [Prunus persica]	624	gi|595949842|ref|XP_007216323.1|hypothetical protein PRUPE_ppa019903mg [Prunus persica]gi|462412473|gb|EMJ17522.1|hypothetical protein PRUPE_ppa019903mg [Prunus persica]	XP_007216323, EMJ17522	2.91385e-22	69.0722	97.8265	97	67
gene31808-v1.0-hybrid|gene31808-v1.0-hybrid|Fragaria	hypothetical protein PRUPE_ppa019903mg [Prunus persica]	356	gi|595949842|ref|XP_007216323.1|hypothetical protein PRUPE_ppa019903mg [Prunus persica]gi|462412473|gb|EMJ17522.1|hypothetical protein PRUPE_ppa019903mg [Prunus persica]	XP_007216323, EMJ17522	9.62398e-11	68.8525	64.6994	61	42
gene17811-v1.0-hybrid|gene17811-v1.0-hybrid|Fragaria	hypothetical protein PRUPE_ppa019733mg [Prunus persica]	2643	gi|595967784|ref|XP_007217321.1|hypothetical protein PRUPE_ppa019733mg [Prunus persica]gi|462413471|gb|EMJ18520.1|hypothetical protein PRUPE_ppa019733mg [Prunus persica]	XP_007217321, EMJ18520	0	56.5	249.98	400	226
gene06989-v1.0-hybrid|gene06989-v1.0-hybrid|Fragaria	hypothetical protein PRUPE_ppa019597mg, partial [Prunus persica]	9747	gi|595949542|ref|XP_007216306.1|hypothetical protein PRUPE_ppa019597mg, partial [Prunus persica]gi|462412456|gb|EMJ17505.1|hypothetical protein PRUPE_ppa019597mg, partial [Prunus persica]	XP_007216306, EMJ17505	0	71.7993	673.7	578	415
gene32582-v1.0-hybrid|gene32582-v1.0-hybrid|Fragaria	hypothetical protein PRUPE_ppa019388mg [Prunus persica]	2974	gi|596228605|ref|XP_007224246.1|hypothetical protein PRUPE_ppa019388mg [Prunus persica]gi|462421182|gb|EMJ25445.1|hypothetical protein PRUPE_ppa019388mg [Prunus persica]	XP_007224246, EMJ25445	1.10398e-74	62.1795	264.233	312	194
gene18249-v1.0-hybrid|gene18249-v1.0-hybrid|Fragaria	hypothetical protein PRUPE_ppa019361mg, partial [Prunus persica]	4507	gi|596296564|ref|XP_007227193.1|hypothetical protein PRUPE_ppa019361mg, partial [Prunus persica]gi|462424129|gb|EMJ28392.1|hypothetical protein PRUPE_ppa019361mg, partial [Prunus persica]	XP_007227193, EMJ28392	3.354e-68	53.8647	261.151	414	223
gene13155-v1.0-hybrid|gene13155-v1.0-hybrid|Fragaria	hypothetical protein PRUPE_ppa019156mg [Prunus persica]	909	gi|596028047|ref|XP_007219325.1|hypothetical protein PRUPE_ppa019156mg [Prunus persica]gi|462415787|gb|EMJ20524.1|hypothetical protein PRUPE_ppa019156mg [Prunus persica]	XP_007219325, EMJ20524	1.66567e-43	77.2059	164.466	136	105
gene31722-v1.0-hybrid|gene31722-v1.0-hybrid|Fragaria	hypothetical protein PRUPE_ppa019009mg, partial [Prunus persica]	446	gi|595883118|ref|XP_007212728.1|hypothetical protein PRUPE_ppa019009mg, partial [Prunus persica]gi|462408593|gb|EMJ13927.1|hypothetical protein PRUPE_ppa019009mg, partial [Prunus persica]	XP_007212728, EMJ13927	4.64566e-13	66.2651	73.9442	83	55
gene24252-v1.0-hybrid|gene24252-v1.0-hybrid|Fragaria	hypothetical protein PRUPE_ppa018907mg, partial [Prunus persica]	2066	gi|595838209|ref|XP_007207609.1|hypothetical protein PRUPE_ppa018907mg, partial [Prunus persica]gi|462403251|gb|EMJ08808.1|hypothetical protein PRUPE_ppa018907mg, partial [Prunus persica]	XP_007207609, EMJ08808	5.60655e-37	60.2151	70.4774	93	56
gene05841-v1.0-hybrid|gene05841-v1.0-hybrid|Fragaria	hypothetical protein PRUPE_ppa018907mg, partial [Prunus persica]	4121	gi|595838209|ref|XP_007207609.1|hypothetical protein PRUPE_ppa018907mg, partial [Prunus persica]gi|462403251|gb|EMJ08808.1|hypothetical protein PRUPE_ppa018907mg, partial [Prunus persica]	XP_007207609, EMJ08808	4.56811e-31	51.1848	118.627	211	108
gene22366-v1.0-hybrid|gene22366-v1.0-hybrid|Fragaria	hypothetical protein PRUPE_ppa018871mg [Prunus persica]	1825	gi|595790229|ref|XP_007198867.1|hypothetical protein PRUPE_ppa018871mg [Prunus persica]gi|462394162|gb|EMJ00066.1|hypothetical protein PRUPE_ppa018871mg [Prunus persica]	XP_007198867, EMJ00066	1.76402e-35	62.4242	150.599	165	103
gene07398-v1.0-hybrid|gene07398-v1.0-hybrid|Fragaria	hypothetical protein PRUPE_ppa018444mg [Prunus persica]	2694	gi|595945881|ref|XP_007216096.1|hypothetical protein PRUPE_ppa018444mg [Prunus persica]gi|462412246|gb|EMJ17295.1|hypothetical protein PRUPE_ppa018444mg [Prunus persica]	XP_007216096, EMJ17295	2.91561e-37	63.2768	149.828	177	112
gene20743-v1.0-hybrid|gene20743-v1.0-hybrid|Fragaria	hypothetical protein PRUPE_ppa018418mg [Prunus persica]	3742	gi|596296791|ref|XP_007227230.1|hypothetical protein PRUPE_ppa018418mg [Prunus persica]gi|462424166|gb|EMJ28429.1|hypothetical protein PRUPE_ppa018418mg [Prunus persica]	XP_007227230, EMJ28429	3.33569e-20	59.4406	100.908	143	85
gene08851-v1.0-hybrid|gene08851-v1.0-hybrid|Fragaria	hypothetical protein PRUPE_ppa018262mg [Prunus persica]	2423	gi|596296849|ref|XP_007227238.1|hypothetical protein PRUPE_ppa018262mg [Prunus persica]gi|462424174|gb|EMJ28437.1|hypothetical protein PRUPE_ppa018262mg [Prunus persica]	XP_007227238, EMJ28437	0	84.739	1100.12	747	633
gene10091-v1.0-hybrid|gene10091-v1.0-hybrid|Fragaria	hypothetical protein PRUPE_ppa018177mg, partial [Prunus persica]	906	gi|595819577|ref|XP_007204520.1|hypothetical protein PRUPE_ppa018177mg, partial [Prunus persica]gi|462400051|gb|EMJ05719.1|hypothetical protein PRUPE_ppa018177mg, partial [Prunus persica]	XP_007204520, EMJ05719	3.6188e-31	80	123.635	85	68
gene28438-v1.0-hybrid|gene28438-v1.0-hybrid|Fragaria	hypothetical protein PRUPE_ppa018113mg [Prunus persica]	2650	gi|595967464|ref|XP_007217288.1|hypothetical protein PRUPE_ppa018113mg [Prunus persica]gi|462413438|gb|EMJ18487.1|hypothetical protein PRUPE_ppa018113mg [Prunus persica]	XP_007217288, EMJ18487	3.24335e-71	89.6552	205.682	116	104
gene07220-v1.0-hybrid|gene07220-v1.0-hybrid|Fragaria	hypothetical protein PRUPE_ppa018004mg [Prunus persica]	1239	gi|596294140|ref|XP_007226786.1|hypothetical protein PRUPE_ppa018004mg [Prunus persica]gi|462423722|gb|EMJ27985.1|hypothetical protein PRUPE_ppa018004mg [Prunus persica]	XP_007226786, EMJ27985	3.22851e-45	65.0602	83.5741	83	54
gene13881-v1.0-hybrid|gene13881-v1.0-hybrid|Fragaria	hypothetical protein PRUPE_ppa017954mg [Prunus persica]	369	gi|595831973|ref|XP_007206377.1|hypothetical protein PRUPE_ppa017954mg [Prunus persica]gi|462402019|gb|EMJ07576.1|hypothetical protein PRUPE_ppa017954mg [Prunus persica]	XP_007206377, EMJ07576	7.43125e-29	76.2712	113.235	118	90
gene26012-v1.0-hybrid|gene26012-v1.0-hybrid|Fragaria	hypothetical protein PRUPE_ppa017808mg [Prunus persica]	363	gi|595858850|ref|XP_007210831.1|hypothetical protein PRUPE_ppa017808mg [Prunus persica]gi|462406566|gb|EMJ12030.1|hypothetical protein PRUPE_ppa017808mg [Prunus persica]	XP_007210831, EMJ12030	2.65051e-47	88.2979	159.458	94	83
gene01001-v1.0-hybrid|gene01001-v1.0-hybrid|Fragaria	hypothetical protein PRUPE_ppa017281mg [Prunus persica]	1858	gi|595851828|ref|XP_007210193.1|hypothetical protein PRUPE_ppa017281mg [Prunus persica]gi|462405928|gb|EMJ11392.1|hypothetical protein PRUPE_ppa017281mg [Prunus persica]	XP_007210193, EMJ11392	1.25937e-115	62.1547	371.318	362	225
gene03440-v1.0-hybrid|gene03440-v1.0-hybrid|Fragaria	hypothetical protein PRUPE_ppa017208mg, partial [Prunus persica]	501	gi|595881580|ref|XP_007212444.1|hypothetical protein PRUPE_ppa017208mg, partial [Prunus persica]gi|462408309|gb|EMJ13643.1|hypothetical protein PRUPE_ppa017208mg, partial [Prunus persica]	XP_007212444, EMJ13643	1.15486e-40	80	145.976	110	88
gene15278-v1.0-hybrid|gene15278-v1.0-hybrid|Fragaria	hypothetical protein PRUPE_ppa017087mg [Prunus persica]	945	gi|596294598|ref|XP_007226863.1|hypothetical protein PRUPE_ppa017087mg [Prunus persica]gi|462423799|gb|EMJ28062.1|hypothetical protein PRUPE_ppa017087mg [Prunus persica]	XP_007226863, EMJ28062	2.50637e-84	69.3878	277.33	294	204
gene16776-v1.0-hybrid|gene16776-v1.0-hybrid|Fragaria	hypothetical protein PRUPE_ppa017060mg, partial [Prunus persica]	1116	gi|596294574|ref|XP_007226859.1|hypothetical protein PRUPE_ppa017060mg, partial [Prunus persica]gi|462423795|gb|EMJ28058.1|hypothetical protein PRUPE_ppa017060mg, partial [Prunus persica]	XP_007226859, EMJ28058	5.77358e-37	68.5039	142.124	127	87
gene12271-v1.0-hybrid|gene12271-v1.0-hybrid|Fragaria	hypothetical protein PRUPE_ppa016924mg, partial [Prunus persica]	599	gi|596299059|ref|XP_007227593.1|hypothetical protein PRUPE_ppa016924mg, partial [Prunus persica]gi|462424529|gb|EMJ28792.1|hypothetical protein PRUPE_ppa016924mg, partial [Prunus persica]	XP_007227593, EMJ28792	9.36114e-16	71.0145	80.1073	69	49
gene08054-v1.0-hybrid|gene08054-v1.0-hybrid|Fragaria	hypothetical protein PRUPE_ppa016902mg, partial [Prunus persica]	381	gi|595792805|ref|XP_007200151.1|hypothetical protein PRUPE_ppa016902mg, partial [Prunus persica]gi|462395551|gb|EMJ01350.1|hypothetical protein PRUPE_ppa016902mg, partial [Prunus persica]	XP_007200151, EMJ01350	2.34441e-42	74.4361	147.902	133	99
gene28752-v1.0-hybrid|gene28752-v1.0-hybrid|Fragaria	hypothetical protein PRUPE_ppa016891mg [Prunus persica]	3461	gi|595947892|ref|XP_007216237.1|hypothetical protein PRUPE_ppa016891mg [Prunus persica]gi|462412387|gb|EMJ17436.1|hypothetical protein PRUPE_ppa016891mg [Prunus persica]	XP_007216237, EMJ17436	1.20615e-21	82.4324	103.219	74	61
gene08350-v1.0-hybrid|gene08350-v1.0-hybrid|Fragaria	hypothetical protein PRUPE_ppa016765mg [Prunus persica]	375	gi|595792821|ref|XP_007200159.1|hypothetical protein PRUPE_ppa016765mg [Prunus persica]gi|462395559|gb|EMJ01358.1|hypothetical protein PRUPE_ppa016765mg [Prunus persica]	XP_007200159, EMJ01358	8.30048e-21	71.7557	92.4337	131	94
gene05208-v1.0-hybrid|gene05208-v1.0-hybrid|Fragaria	hypothetical protein PRUPE_ppa016553mg [Prunus persica]	1620	gi|596297302|ref|XP_007227312.1|hypothetical protein PRUPE_ppa016553mg [Prunus persica]gi|462424248|gb|EMJ28511.1|hypothetical protein PRUPE_ppa016553mg [Prunus persica]	XP_007227312, EMJ28511	7.6412e-94	57.7938	320.087	417	241
gene24572-v1.0-hybrid|gene24572-v1.0-hybrid|Fragaria	hypothetical protein PRUPE_ppa016553mg [Prunus persica]	2653	gi|596297302|ref|XP_007227312.1|hypothetical protein PRUPE_ppa016553mg [Prunus persica]gi|462424248|gb|EMJ28511.1|hypothetical protein PRUPE_ppa016553mg [Prunus persica]	XP_007227312, EMJ28511	5.07106e-158	72.0833	233.417	240	173
gene06018-v1.0-hybrid|gene06018-v1.0-hybrid|Fragaria	hypothetical protein PRUPE_ppa016553mg [Prunus persica]	2306	gi|596297302|ref|XP_007227312.1|hypothetical protein PRUPE_ppa016553mg [Prunus persica]gi|462424248|gb|EMJ28511.1|hypothetical protein PRUPE_ppa016553mg [Prunus persica]	XP_007227312, EMJ28511	3.21023e-13	48.6239	54.6842	109	53
gene31671-v1.0-hybrid|gene31671-v1.0-hybrid|Fragaria	hypothetical protein PRUPE_ppa016553mg [Prunus persica]	3753	gi|596297302|ref|XP_007227312.1|hypothetical protein PRUPE_ppa016553mg [Prunus persica]gi|462424248|gb|EMJ28511.1|hypothetical protein PRUPE_ppa016553mg [Prunus persica]	XP_007227312, EMJ28511	0	74.6575	174.866	146	109
gene30322-v1.0-hybrid|gene30322-v1.0-hybrid|Fragaria	hypothetical protein PRUPE_ppa016553mg [Prunus persica]	3232	gi|596297302|ref|XP_007227312.1|hypothetical protein PRUPE_ppa016553mg [Prunus persica]gi|462424248|gb|EMJ28511.1|hypothetical protein PRUPE_ppa016553mg [Prunus persica]	XP_007227312, EMJ28511	0	60.3822	639.802	785	474
gene15258-v1.0-hybrid|gene15258-v1.0-hybrid|Fragaria	hypothetical protein PRUPE_ppa016553mg [Prunus persica]	1371	gi|596297302|ref|XP_007227312.1|hypothetical protein PRUPE_ppa016553mg [Prunus persica]gi|462424248|gb|EMJ28511.1|hypothetical protein PRUPE_ppa016553mg [Prunus persica]	XP_007227312, EMJ28511	1.29189e-37	42.9091	88.5817	275	118
gene32596-v1.0-hybrid|gene32596-v1.0-hybrid|Fragaria	hypothetical protein PRUPE_ppa016553mg [Prunus persica]	3371	gi|596297302|ref|XP_007227312.1|hypothetical protein PRUPE_ppa016553mg [Prunus persica]gi|462424248|gb|EMJ28511.1|hypothetical protein PRUPE_ppa016553mg [Prunus persica]	XP_007227312, EMJ28511	7.9308e-11	50.8333	60.4622	120	61
gene14389-v1.0-hybrid|gene14389-v1.0-hybrid|Fragaria	hypothetical protein PRUPE_ppa016471mg, partial [Prunus persica]	505	gi|595881417|ref|XP_007212412.1|hypothetical protein PRUPE_ppa016471mg, partial [Prunus persica]gi|462408277|gb|EMJ13611.1|hypothetical protein PRUPE_ppa016471mg, partial [Prunus persica]	XP_007212412, EMJ13611	4.68919e-37	82.9545	134.806	88	73
gene25811-v1.0-hybrid|gene25811-v1.0-hybrid|Fragaria	hypothetical protein PRUPE_ppa016269mg [Prunus persica]	2661	gi|595905009|ref|XP_007214016.1|hypothetical protein PRUPE_ppa016269mg [Prunus persica]gi|462409881|gb|EMJ15215.1|hypothetical protein PRUPE_ppa016269mg [Prunus persica]	XP_007214016, EMJ15215	0	61.9534	626.32	686	425
gene25986-v1.0-hybrid|gene25986-v1.0-hybrid|Fragaria	hypothetical protein PRUPE_ppa016144mg [Prunus persica]	1491	gi|595850882|ref|XP_007210007.1|hypothetical protein PRUPE_ppa016144mg [Prunus persica]gi|462405742|gb|EMJ11206.1|hypothetical protein PRUPE_ppa016144mg [Prunus persica]	XP_007210007, EMJ11206	0	79.3241	694.501	503	399
gene02152-v1.0-hybrid|gene02152-v1.0-hybrid|Fragaria	hypothetical protein PRUPE_ppa016123mg [Prunus persica]	2714	gi|595792885|ref|XP_007200191.1|hypothetical protein PRUPE_ppa016123mg [Prunus persica]gi|462395591|gb|EMJ01390.1|hypothetical protein PRUPE_ppa016123mg [Prunus persica]	XP_007200191, EMJ01390	0	64.8115	579.711	557	361
gene17827-v1.0-hybrid|gene17827-v1.0-hybrid|Fragaria	hypothetical protein PRUPE_ppa015640mg [Prunus persica]	12208	gi|595913028|ref|XP_007214521.1|hypothetical protein PRUPE_ppa015640mg [Prunus persica]gi|462410386|gb|EMJ15720.1|hypothetical protein PRUPE_ppa015640mg [Prunus persica]	XP_007214521, EMJ15720	0	86.4745	655.981	451	390
gene22436-v1.0-hybrid|gene22436-v1.0-hybrid|Fragaria	hypothetical protein PRUPE_ppa015539mg [Prunus persica]	3049	gi|595852020|ref|XP_007210228.1|hypothetical protein PRUPE_ppa015539mg [Prunus persica]gi|462405963|gb|EMJ11427.1|hypothetical protein PRUPE_ppa015539mg [Prunus persica]	XP_007210228, EMJ11427	2.9999e-43	59.2199	180.259	282	167
gene30343-v1.0-hybrid|gene30343-v1.0-hybrid|Fragaria	hypothetical protein PRUPE_ppa015534mg [Prunus persica]	1328	gi|595809100|ref|XP_007202862.1|hypothetical protein PRUPE_ppa015534mg [Prunus persica]gi|462398393|gb|EMJ04061.1|hypothetical protein PRUPE_ppa015534mg [Prunus persica]	XP_007202862, EMJ04061	0	84.6575	533.872	365	309
gene26737-v1.0-hybrid|gene26737-v1.0-hybrid|Fragaria	hypothetical protein PRUPE_ppa015519mg [Prunus persica]	417	gi|596298989|ref|XP_007227582.1|hypothetical protein PRUPE_ppa015519mg [Prunus persica]gi|462424518|gb|EMJ28781.1|hypothetical protein PRUPE_ppa015519mg [Prunus persica]	XP_007227582, EMJ28781	9.23361e-14	60.4938	54.6842	81	49
gene30447-v1.0-hybrid|gene30447-v1.0-hybrid|Fragaria	hypothetical protein PRUPE_ppa015232mg [Prunus persica]	363	gi|595882124|ref|XP_007212542.1|hypothetical protein PRUPE_ppa015232mg [Prunus persica]gi|462408407|gb|EMJ13741.1|hypothetical protein PRUPE_ppa015232mg [Prunus persica]	XP_007212542, EMJ13741	1.83434e-28	70.5263	111.309	95	67
gene25031-v1.0-hybrid|gene25031-v1.0-hybrid|Fragaria	hypothetical protein PRUPE_ppa015188mg [Prunus persica]	6830	gi|595946505|ref|XP_007216152.1|hypothetical protein PRUPE_ppa015188mg [Prunus persica]gi|462412302|gb|EMJ17351.1|hypothetical protein PRUPE_ppa015188mg [Prunus persica]	XP_007216152, EMJ17351	3.91433e-54	72.1893	217.624	169	122
gene31701-v1.0-hybrid|gene31701-v1.0-hybrid|Fragaria	hypothetical protein PRUPE_ppa015169mg [Prunus persica]	228	gi|595831139|ref|XP_007206209.1|hypothetical protein PRUPE_ppa015169mg [Prunus persica]gi|462401851|gb|EMJ07408.1|hypothetical protein PRUPE_ppa015169mg [Prunus persica]	XP_007206209, EMJ07408	4.63652e-27	81.4815	105.145	81	66
gene04536-v1.0-hybrid|gene04536-v1.0-hybrid|Fragaria	hypothetical protein PRUPE_ppa015128mg [Prunus persica]	2281	gi|596218815|ref|XP_007224025.1|hypothetical protein PRUPE_ppa015128mg [Prunus persica]gi|462420961|gb|EMJ25224.1|hypothetical protein PRUPE_ppa015128mg [Prunus persica]	XP_007224025, EMJ25224	7.35736e-124	77.8325	293.123	203	158
gene28599-v1.0-hybrid|gene28599-v1.0-hybrid|Fragaria	hypothetical protein PRUPE_ppa015021mg [Prunus persica]	4249	gi|595793017|ref|XP_007200257.1|hypothetical protein PRUPE_ppa015021mg [Prunus persica]gi|462395657|gb|EMJ01456.1|hypothetical protein PRUPE_ppa015021mg [Prunus persica]	XP_007200257, EMJ01456	7.98519e-37	67.5159	155.606	157	106
gene10272-v1.0-hybrid|gene10272-v1.0-hybrid|Fragaria	hypothetical protein PRUPE_ppa014811mg [Prunus persica]	4475	gi|596290205|ref|XP_007226143.1|hypothetical protein PRUPE_ppa014811mg [Prunus persica]gi|462423079|gb|EMJ27342.1|hypothetical protein PRUPE_ppa014811mg [Prunus persica]	XP_007226143, EMJ27342	3.17401e-19	82.2581	96.2857	62	51
gene01114-v1.0-hybrid|gene01114-v1.0-hybrid|Fragaria	hypothetical protein PRUPE_ppa014760mg, partial [Prunus persica]	408	gi|595799086|ref|XP_007201492.1|hypothetical protein PRUPE_ppa014760mg, partial [Prunus persica]gi|462396892|gb|EMJ02691.1|hypothetical protein PRUPE_ppa014760mg, partial [Prunus persica]	XP_007201492, EMJ02691	1.68841e-12	59.0909	73.9442	110	65
gene18915-v1.0-hybrid|gene18915-v1.0-hybrid|Fragaria	hypothetical protein PRUPE_ppa014138mg [Prunus persica]	2708	gi|596049492|ref|XP_007220500.1|hypothetical protein PRUPE_ppa014138mg [Prunus persica]gi|462416962|gb|EMJ21699.1|hypothetical protein PRUPE_ppa014138mg [Prunus persica]	XP_007220500, EMJ21699	1.25826e-31	81.7073	130.568	82	67
gene23303-v1.0-hybrid|gene23303-v1.0-hybrid|Fragaria	hypothetical protein PRUPE_ppa013696mg [Prunus persica]	1818	gi|596049291|ref|XP_007220478.1|hypothetical protein PRUPE_ppa013696mg [Prunus persica]gi|462416940|gb|EMJ21677.1|hypothetical protein PRUPE_ppa013696mg [Prunus persica]	XP_007220478, EMJ21677	1.3807e-16	64.6341	87.4261	82	53
gene01617-v1.0-hybrid|gene01617-v1.0-hybrid|Fragaria	hypothetical protein PRUPE_ppa011738mg [Prunus persica]	540	gi|595801667|ref|XP_007201860.1|hypothetical protein PRUPE_ppa011738mg [Prunus persica]gi|462397260|gb|EMJ03059.1|hypothetical protein PRUPE_ppa011738mg [Prunus persica]	XP_007201860, EMJ03059	1.05189e-23	94.2308	103.605	52	49
gene23213-v1.0-hybrid|gene23213-v1.0-hybrid|Fragaria	hypothetical protein PRUPE_ppa011401mg [Prunus persica]	615	gi|596005850|ref|XP_007218398.1|hypothetical protein PRUPE_ppa011401mg [Prunus persica]gi|462414860|gb|EMJ19597.1|hypothetical protein PRUPE_ppa011401mg [Prunus persica]	XP_007218398, EMJ19597	3.13395e-32	56.3107	127.487	206	116
gene30223-v1.0-hybrid|gene30223-v1.0-hybrid|Fragaria	hypothetical protein PRUPE_ppa009944mg [Prunus persica]	824	gi|595827570|ref|XP_007205714.1|hypothetical protein PRUPE_ppa009944mg [Prunus persica]gi|462401356|gb|EMJ06913.1|hypothetical protein PRUPE_ppa009944mg [Prunus persica]	XP_007205714, EMJ06913	2.25396e-14	69.5652	61.2326	46	32
gene10575-v1.0-hybrid|gene10575-v1.0-hybrid|Fragaria	hypothetical protein PRUPE_ppa009507mg [Prunus persica]	897	gi|596014983|ref|XP_007218769.1|hypothetical protein PRUPE_ppa009507mg [Prunus persica]gi|462415231|gb|EMJ19968.1|hypothetical protein PRUPE_ppa009507mg [Prunus persica]	XP_007218769, EMJ19968	9.35433e-34	65.0602	136.346	166	108
gene28496-v1.0-hybrid|gene28496-v1.0-hybrid|Fragaria	hypothetical protein PRUPE_ppa009407mg [Prunus persica]	1714	gi|595826970|ref|XP_007205659.1|hypothetical protein PRUPE_ppa009407mg [Prunus persica]gi|462401301|gb|EMJ06858.1|hypothetical protein PRUPE_ppa009407mg [Prunus persica]	XP_007205659, EMJ06858	7.03072e-29	90	108.997	60	54
gene20864-v1.0-hybrid|gene20864-v1.0-hybrid|Fragaria	hypothetical protein PRUPE_ppa007904mg [Prunus persica]	3817	gi|596002125|ref|XP_007218223.1|hypothetical protein PRUPE_ppa007904mg [Prunus persica]gi|596002176|ref|XP_007218224.1|hypothetical protein PRUPE_ppa007904mg [Prunus persica]gi|462414685|gb|EMJ19422.1|hypothetical protein PRUPE_ppa007904mg [Prunus persica]gi|462414686|gb|EMJ19423.1|hypothetical protein PRUPE_ppa007904mg [Prunus persica]	XP_007218223, XP_007218224, EMJ19422, EMJ19423	2.41164e-42	82.1429	137.117	84	69
gene16522-v1.0-hybrid|gene16522-v1.0-hybrid|Fragaria	hypothetical protein PRUPE_ppa007846mg [Prunus persica]	904	gi|595825675|ref|XP_007205444.1|hypothetical protein PRUPE_ppa007846mg [Prunus persica]gi|462401086|gb|EMJ06643.1|hypothetical protein PRUPE_ppa007846mg [Prunus persica]	XP_007205444, EMJ06643	5.16167e-23	69.3182	107.457	88	61
gene13633-v1.0-hybrid|gene13633-v1.0-hybrid|Fragaria	hypothetical protein PRUPE_ppa007501mg [Prunus persica]	927	gi|595937304|ref|XP_007215574.1|hypothetical protein PRUPE_ppa007501mg [Prunus persica]gi|462411724|gb|EMJ16773.1|hypothetical protein PRUPE_ppa007501mg [Prunus persica]	XP_007215574, EMJ16773	3.45276e-51	90.3509	184.882	114	103
gene19725-v1.0-hybrid|gene19725-v1.0-hybrid|Fragaria	hypothetical protein PRUPE_ppa006139mg [Prunus persica]	1832	gi|595864201|ref|XP_007211731.1|hypothetical protein PRUPE_ppa006139mg [Prunus persica]gi|462407596|gb|EMJ12930.1|hypothetical protein PRUPE_ppa006139mg [Prunus persica]	XP_007211731, EMJ12930	1.13196e-91	74.7826	209.534	230	172
gene25627-v1.0-hybrid|gene25627-v1.0-hybrid|Fragaria	hypothetical protein PRUPE_ppa004130mg [Prunus persica]	1420	gi|596141844|ref|XP_007222491.1|hypothetical protein PRUPE_ppa004130mg [Prunus persica]gi|462419427|gb|EMJ23690.1|hypothetical protein PRUPE_ppa004130mg [Prunus persica]	XP_007222491, EMJ23690	1.01815e-82	77.0833	204.142	192	148
gene21107-v1.0-hybrid|gene21107-v1.0-hybrid|Fragaria	hypothetical protein PRUPE_ppa004026mg [Prunus persica]	3467	gi|595823200|ref|XP_007205029.1|hypothetical protein PRUPE_ppa004026mg [Prunus persica]gi|462400671|gb|EMJ06228.1|hypothetical protein PRUPE_ppa004026mg [Prunus persica]	XP_007205029, EMJ06228	9.32096e-98	58.3851	292.738	322	188
gene16518-v1.0-hybrid|gene16518-v1.0-hybrid|Fragaria	hypothetical protein PRUPE_ppa003478mg [Prunus persica]	5568	gi|595822994|ref|XP_007204989.1|hypothetical protein PRUPE_ppa003478mg [Prunus persica]gi|462400631|gb|EMJ06188.1|hypothetical protein PRUPE_ppa003478mg [Prunus persica]	XP_007204989, EMJ06188	5.68962e-68	97.619	171.785	84	82
gene03076-v1.0-hybrid|gene03076-v1.0-hybrid|Fragaria	hypothetical protein PRUPE_ppa003450mg [Prunus persica]	531	gi|596020869|ref|XP_007218950.1|hypothetical protein PRUPE_ppa003450mg [Prunus persica]gi|462415412|gb|EMJ20149.1|hypothetical protein PRUPE_ppa003450mg [Prunus persica]	XP_007218950, EMJ20149	4.23591e-21	66.3793	100.523	116	77
gene28247-v1.0-hybrid|gene28247-v1.0-hybrid|Fragaria	hypothetical protein PRUPE_ppa003445mg [Prunus persica]	4610	gi|595796605|ref|XP_007201174.1|hypothetical protein PRUPE_ppa003445mg [Prunus persica]gi|462396574|gb|EMJ02373.1|hypothetical protein PRUPE_ppa003445mg [Prunus persica]	XP_007201174, EMJ02373	2.27792e-111	99.3103	297.36	145	144
gene28368-v1.0-hybrid|gene28368-v1.0-hybrid|Fragaria	hypothetical protein PRUPE_ppa001530mg [Prunus persica]	390	gi|595820374|ref|XP_007204653.1|hypothetical protein PRUPE_ppa001530mg [Prunus persica]gi|462400184|gb|EMJ05852.1|hypothetical protein PRUPE_ppa001530mg [Prunus persica]	XP_007204653, EMJ05852	9.52303e-13	69.3878	75.485	98	68
gene21113-v1.0-hybrid|gene21113-v1.0-hybrid|Fragaria	hypothetical protein PRUPE_ppa001453mg [Prunus persica]	2096	gi|595841229|ref|XP_007208172.1|hypothetical protein PRUPE_ppa001453mg [Prunus persica]gi|462403814|gb|EMJ09371.1|hypothetical protein PRUPE_ppa001453mg [Prunus persica]	XP_007208172, EMJ09371	9.01985e-15	76.6234	88.9669	77	59
gene19405-v1.0-hybrid|gene19405-v1.0-hybrid|Fragaria	hypothetical protein PRUPE_ppa000373mg [Prunus persica]	16501	gi|595842434|ref|XP_007208418.1|hypothetical protein PRUPE_ppa000373mg [Prunus persica]gi|462404060|gb|EMJ09617.1|hypothetical protein PRUPE_ppa000373mg [Prunus persica]	XP_007208418, EMJ09617	0	69.6532	727.628	692	482
gene19639-v1.0-hybrid|gene19639-v1.0-hybrid|Fragaria	hypothetical protein POPTR_0021s00440g [Populus trichocarpa]	3401	gi|566260079|ref|XP_006389593.1|hypothetical protein POPTR_0021s00440g [Populus trichocarpa]gi|550312422|gb|ERP48507.1|hypothetical protein POPTR_0021s00440g [Populus trichocarpa]	XP_006389593, ERP48507	0	53.6232	292.738	345	185
gene17000-v1.0-hybrid|gene17000-v1.0-hybrid|Fragaria	hypothetical protein POPTR_0018s09800g [Populus trichocarpa]	1028	gi|566215072|ref|XP_006372082.1|hypothetical protein POPTR_0018s09800g [Populus trichocarpa]gi|550318420|gb|ERP49879.1|hypothetical protein POPTR_0018s09800g [Populus trichocarpa]	XP_006372082, ERP49879	1.26716e-22	97.8723	100.523	47	46
gene03132-v1.0-hybrid|gene03132-v1.0-hybrid|Fragaria	hypothetical protein POPTR_0014s16200g [Populus trichocarpa]	892	gi|224131782|ref|XP_002321177.1|hypothetical protein POPTR_0014s16200g [Populus trichocarpa]gi|222861950|gb|EEE99492.1|hypothetical protein POPTR_0014s16200g [Populus trichocarpa]	XP_002321177, EEE99492	3.09298e-120	81.2121	250.751	165	134
gene14251-v1.0-hybrid|gene14251-v1.0-hybrid|Fragaria	hypothetical protein POPTR_0007s10990g [Populus trichocarpa]	646	gi|224096758|ref|XP_002310724.1|hypothetical protein POPTR_0007s10990g [Populus trichocarpa]gi|222853627|gb|EEE91174.1|hypothetical protein POPTR_0007s10990g [Populus trichocarpa]	XP_002310724, EEE91174	3.79652e-25	84.2105	92.8189	57	48
gene07299-v1.0-hybrid|gene07299-v1.0-hybrid|Fragaria	hypothetical protein POPTR_0001s40220g [Populus trichocarpa]	2467	gi|566153800|ref|XP_006370155.1|hypothetical protein POPTR_0001s40220g [Populus trichocarpa]gi|550349334|gb|ERP66724.1|hypothetical protein POPTR_0001s40220g [Populus trichocarpa]	XP_006370155, ERP66724	1.6492e-123	61.3537	354.369	458	281
gene14045-v1.0-hybrid|gene14045-v1.0-hybrid|Fragaria	hypothetical protein OsJ_21305	1961	gi|222635554|gb|EEE65686.1|hypothetical protein OsJ_21305 [Oryza sativa Japonica Group]	EEE65686	6.79473e-54	67.3367	211.846	199	134
gene26465-v1.0-hybrid|gene26465-v1.0-hybrid|Fragaria	hypothetical protein NitaMp027 [Nicotiana tabacum]	2803	gi|57013900|ref|YP_173374.1|hypothetical protein NitaMp027 [Nicotiana tabacum]gi|57014030|ref|YP_173501.1|hypothetical protein NitaMp164 [Nicotiana tabacum]gi|56806536|dbj|BAD83437.1|hypothetical protein (mitochondrion) [Nicotiana tabacum]gi|56806666|dbj|BAD83567.1|hypothetical protein (mitochondrion) [Nicotiana tabacum]	YP_173374, YP_173501, BAD83437, BAD83567	3.20135e-15	77.5	62.003	40	31
gene05571-v1.0-hybrid|gene05571-v1.0-hybrid|Fragaria	hypothetical protein LR48_Vigan319s002100	1366	gi|920679937|gb|KOM26822.1|hypothetical protein LR48_Vigan319s002100 [Vigna angularis]	KOM26822	1.75804e-33	72.2222	99.3673	72	52
gene08503-v1.0-hybrid|gene08503-v1.0-hybrid|Fragaria	hypothetical protein L484_023837 [Morus notabilis]	1030	gi|703103312|ref|XP_010097696.1|hypothetical protein L484_023837 [Morus notabilis]gi|587881716|gb|EXB70651.1|hypothetical protein L484_023837 [Morus notabilis]	XP_010097696, EXB70651	2.51582e-116	77.551	253.447	196	152
gene07774-v1.0-hybrid|gene07774-v1.0-hybrid|Fragaria	hypothetical protein L484_023644 [Morus notabilis]	3236	gi|703119348|ref|XP_010101854.1|hypothetical protein L484_023644 [Morus notabilis]gi|587901727|gb|EXB89991.1|hypothetical protein L484_023644 [Morus notabilis]	XP_010101854, EXB89991	6.27938e-24	57.4257	86.2705	101	58
gene10600-v1.0-hybrid|gene10600-v1.0-hybrid|Fragaria	hypothetical protein L484_012706 [Morus notabilis]	6478	gi|703136460|ref|XP_010106162.1|hypothetical protein L484_012706 [Morus notabilis]gi|587920821|gb|EXC08250.1|hypothetical protein L484_012706 [Morus notabilis]	XP_010106162, EXC08250	1.02094e-24	92.9825	112.079	57	53
gene14699-v1.0-hybrid|gene14699-v1.0-hybrid|Fragaria	hypothetical protein KK1_017448	1067	gi|1012351699|gb|KYP62888.1|hypothetical protein KK1_017448 [Cajanus cajan]	KYP62888	1.35896e-25	76.4045	112.464	89	68
gene14618-v1.0-hybrid|gene14618-v1.0-hybrid|Fragaria	hypothetical protein KK1_013184	423	gi|1012355686|gb|KYP66873.1|hypothetical protein KK1_013184 [Cajanus cajan]	KYP66873	5.80149e-24	76.7442	100.138	86	66
gene33852-v1.0-hybrid|gene33852-v1.0-hybrid|Fragaria	hypothetical protein I79_024512, partial	12697	gi|344242945|gb|EGV99048.1|hypothetical protein I79_024512, partial [Cricetulus griseus]	EGV99048	2.95887e-19	35.9862	106.686	578	208
gene26800-v1.0-hybrid|gene26800-v1.0-hybrid|Fragaria	hypothetical protein GLYMA_13G013900 [Glycine max]	1498	gi|947068875|gb|KRH17766.1|hypothetical protein GLYMA_13G013900 [Glycine max]gi|947068878|gb|KRH17769.1|hypothetical protein GLYMA_13G014200 [Glycine max]gi|947068943|gb|KRH17834.1|hypothetical protein GLYMA_13G019900 [Glycine max]	KRH17766, KRH17769, KRH17834	2.39413e-28	84.2105	121.324	76	64
gene00578-v1.0-hybrid|gene00578-v1.0-hybrid|Fragaria	hypothetical protein GLYMA_12G233900 [Glycine max]	6285	gi|947078569|gb|KRH27409.1|hypothetical protein GLYMA_12G233900 [Glycine max]gi|947078570|gb|KRH27410.1|hypothetical protein GLYMA_12G233900 [Glycine max]gi|947078571|gb|KRH27411.1|hypothetical protein GLYMA_12G233900 [Glycine max]	KRH27409, KRH27410, KRH27411	2.71749e-21	80.8824	106.686	68	55
gene04062-v1.0-hybrid|gene04062-v1.0-hybrid|Fragaria	hypothetical protein GLYMA_09G118500	922	gi|947089544|gb|KRH38209.1|hypothetical protein GLYMA_09G118500 [Glycine max]	KRH38209	2.82688e-13	72.2222	74.3294	72	52
gene25445-v1.0-hybrid|gene25445-v1.0-hybrid|Fragaria	hypothetical protein GLYMA_09G029300	3450	gi|947088202|gb|KRH36867.1|hypothetical protein GLYMA_09G029300 [Glycine max]	KRH36867	1.36488e-36	85.4839	101.679	62	53
gene02166-v1.0-hybrid|gene02166-v1.0-hybrid|Fragaria	hypothetical protein F511_03686	2466	gi|1024007632|gb|KZV32403.1|hypothetical protein F511_03686 [Dorcoceras hygrometricum]	KZV32403	4.05161e-66	81.8681	231.106	182	149
gene20572-v1.0-hybrid|gene20572-v1.0-hybrid|Fragaria	hypothetical protein F383_31148	3702	gi|728822759|gb|KHG04985.1|hypothetical protein F383_31148 [Gossypium arboreum]	KHG04985	0	84.0671	712.22	477	401
gene05942-v1.0-hybrid|gene05942-v1.0-hybrid|Fragaria	hypothetical protein EUTSA_v10021629mg [Eutrema salsugineum]	3746	gi|567202490|ref|XP_006407982.1|hypothetical protein EUTSA_v10021629mg [Eutrema salsugineum]gi|557109128|gb|ESQ49435.1|hypothetical protein EUTSA_v10021629mg [Eutrema salsugineum]	XP_006407982, ESQ49435	1.59109e-14	84.7458	85.1149	59	50
gene09262-v1.0-hybrid|gene09262-v1.0-hybrid|Fragaria	hypothetical protein EUTSA_v10006600mg [Eutrema salsugineum]	14266	gi|567146511|ref|XP_006415533.1|hypothetical protein EUTSA_v10006600mg [Eutrema salsugineum]gi|557093304|gb|ESQ33886.1|hypothetical protein EUTSA_v10006600mg [Eutrema salsugineum]	XP_006415533, ESQ33886	2.19694e-77	87.0504	196.052	139	121
gene25621-v1.0-hybrid|gene25621-v1.0-hybrid|Fragaria	hypothetical protein DCAR_031676	937	gi|1021022937|gb|KZM80749.1|hypothetical protein DCAR_031676 [Daucus carota subsp. sativus]	KZM80749	1.53635e-12	47.3684	78.5666	114	54
gene26890-v1.0-hybrid|gene26890-v1.0-hybrid|Fragaria	hypothetical protein DCAR_031676	2466	gi|1021022937|gb|KZM80749.1|hypothetical protein DCAR_031676 [Daucus carota subsp. sativus]	KZM80749	1.92211e-21	42.8571	110.923	245	105
gene00468-v1.0-hybrid|gene00468-v1.0-hybrid|Fragaria	hypothetical protein DCAR_010874	10071	gi|1021044339|gb|KZN02120.1|hypothetical protein DCAR_010874 [Daucus carota subsp. sativus]	KZN02120	4.21156e-22	61.5385	114.005	117	72
gene35175-v1.0-hybrid|gene35175-v1.0-hybrid|Fragaria	hypothetical protein DCAR_010251	528	gi|1021043703|gb|KZN01484.1|hypothetical protein DCAR_010251 [Daucus carota subsp. sativus]	KZN01484	8.53041e-14	70.8738	77.0258	103	73
gene26539-v1.0-hybrid|gene26539-v1.0-hybrid|Fragaria	hypothetical protein DCAR_009243	562	gi|1021042708|gb|KZN00489.1|hypothetical protein DCAR_009243 [Daucus carota subsp. sativus]	KZN00489	1.54817e-44	100	155.221	74	74
gene25573-v1.0-hybrid|gene25573-v1.0-hybrid|Fragaria	hypothetical protein DCAR_009243	857	gi|1021042708|gb|KZN00489.1|hypothetical protein DCAR_009243 [Daucus carota subsp. sativus]	KZN00489	3.02846e-37	76	139.813	100	76
gene09514-v1.0-hybrid|gene09514-v1.0-hybrid|Fragaria	hypothetical protein DCAR_004571	533	gi|1021054137|gb|KZN11915.1|hypothetical protein DCAR_004571 [Daucus carota subsp. sativus]	KZN11915	1.49499e-18	87.7551	83.9593	49	43
gene27215-v1.0-hybrid|gene27215-v1.0-hybrid|Fragaria	hypothetical protein Csa_7G431360	1760	gi|700189970|gb|KGN45203.1|hypothetical protein Csa_7G431360 [Cucumis sativus]	KGN45203	1.7519e-135	69.3827	381.719	405	281
gene30404-v1.0-hybrid|gene30404-v1.0-hybrid|Fragaria	hypothetical protein CISIN_1g025880mg	2157	gi|641857148|gb|KDO75914.1|hypothetical protein CISIN_1g025880mg [Citrus sinensis]	KDO75914	1.07044e-49	73.7226	147.132	137	101
gene09968-v1.0-hybrid|gene09968-v1.0-hybrid|Fragaria	hypothetical protein CISIN_1g0152451mg, partial	519	gi|641826433|gb|KDO45654.1|hypothetical protein CISIN_1g0152451mg, partial [Citrus sinensis]	KDO45654	1.23242e-29	55.4913	120.939	173	96
gene16680-v1.0-hybrid|gene16680-v1.0-hybrid|Fragaria	hypothetical protein CICLE_v10007170mg [Citrus clementina]	1661	gi|567855067|ref|XP_006420653.1|hypothetical protein CICLE_v10007170mg [Citrus clementina]gi|557522526|gb|ESR33893.1|hypothetical protein CICLE_v10007170mg [Citrus clementina]gi|641838861|gb|KDO57798.1|hypothetical protein CISIN_1g042070mg [Citrus sinensis]	XP_006420653, ESR33893, KDO57798	1.51413e-45	89.7959	90.5077	49	44
gene15217-v1.0-hybrid|gene15217-v1.0-hybrid|Fragaria	hypothetical protein CARUB_v10002094mg, partial [Capsella rubella]	411	gi|565461548|ref|XP_006288773.1|hypothetical protein CARUB_v10002094mg, partial [Capsella rubella]gi|482557479|gb|EOA21671.1|hypothetical protein CARUB_v10002094mg, partial [Capsella rubella]	XP_006288773, EOA21671	9.90922e-92	100	275.789	136	136
gene24721-v1.0-hybrid|gene24721-v1.0-hybrid|Fragaria	hypothetical protein BVRB_6g134020 isoform A	5350	gi|870857755|gb|KMT09303.1|hypothetical protein BVRB_6g134020 isoform A [Beta vulgaris subsp. vulgaris]	KMT09303	2.57828e-71	78.125	118.242	96	75
gene05052-v1.0-hybrid|gene05052-v1.0-hybrid|Fragaria	hypothetical protein BVRB_1g021250	699	gi|870847390|gb|KMS99762.1|hypothetical protein BVRB_1g021250 [Beta vulgaris subsp. vulgaris]	KMS99762	2.85745e-19	57.4468	93.9745	141	81
gene30086-v1.0-hybrid|gene30086-v1.0-hybrid|Fragaria	hypothetical protein B456_009G410400	875	gi|763795303|gb|KJB62299.1|hypothetical protein B456_009G410400 [Gossypium raimondii]	KJB62299	7.60222e-38	50.2392	104.375	209	105
gene34577-v1.0-hybrid|gene34577-v1.0-hybrid|Fragaria	hypothetical protein B456_009G047900	10246	gi|763787765|gb|KJB54761.1|hypothetical protein B456_009G047900 [Gossypium raimondii]	KJB54761	3.86743e-49	96.0784	95.5153	51	49
gene29214-v1.0-hybrid|gene29214-v1.0-hybrid|Fragaria	hypothetical protein B456_009G047900	7887	gi|763787765|gb|KJB54761.1|hypothetical protein B456_009G047900 [Gossypium raimondii]	KJB54761	7.87616e-36	87.8049	80.8777	41	36
gene23870-v1.0-hybrid|gene23870-v1.0-hybrid|Fragaria	hypothetical protein B456_007G216300 [Gossypium raimondii]	2045	gi|763772019|gb|KJB39142.1|hypothetical protein B456_007G216300 [Gossypium raimondii]gi|763772022|gb|KJB39145.1|hypothetical protein B456_007G216300 [Gossypium raimondii]	KJB39142, KJB39145	5.37259e-40	96.2963	117.857	54	52
gene01446-v1.0-hybrid|gene01446-v1.0-hybrid|Fragaria	hypothetical protein B456_007G025200	1223	gi|763772009|gb|KJB39132.1|hypothetical protein B456_007G025200 [Gossypium raimondii]	KJB39132	4.37308e-35	95.8333	100.523	48	46
gene27893-v1.0-hybrid|gene27893-v1.0-hybrid|Fragaria	hypothetical protein B456_006G073400	1324	gi|763767361|gb|KJB34576.1|hypothetical protein B456_006G073400 [Gossypium raimondii]	KJB34576	3.84317e-51	49.0494	190.66	263	129
gene10044-v1.0-hybrid|gene10044-v1.0-hybrid|Fragaria	hypothetical protein	3546	gi|399920202|gb|AFP55549.1|hypothetical protein [Rosa rugosa]	AFP55549	3.91344e-21	55.7895	111.309	190	106
gene17446-v1.0-hybrid|gene17446-v1.0-hybrid|Fragaria	hypothetical protein	5319	gi|332322141|emb|CCA66050.1|hypothetical protein [Beta vulgaris subsp. vulgaris]	CCA66050	0	55.416	457.988	637	353
gene24020-v1.0-hybrid|gene24020-v1.0-hybrid|Fragaria	hyphally-regulated -like	519	gi|694313665|ref|XP_009367699.1|PREDICTED: hyphally-regulated protein-like [Pyrus x bretschneideri]	XP_009367699	1.16948e-66	79.0055	213.772	181	143
gene08053-v1.0-hybrid|gene08053-v1.0-hybrid|Fragaria	hyoscyamine 6-dioxygenase-like isoform X3	1354	gi|470111951|ref|XP_004292203.1|PREDICTED: hyoscyamine 6-dioxygenase-like isoform X3 [Fragaria vesca subsp. vesca]	XP_004292203	6.76707e-84	81.0345	273.478	174	141
gene08065-v1.0-hybrid|gene08065-v1.0-hybrid|Fragaria	hyoscyamine 6-dioxygenase-like	2572	gi|470107178|ref|XP_004289926.1|PREDICTED: hyoscyamine 6-dioxygenase-like [Fragaria vesca subsp. vesca]	XP_004289926	8.82412e-179	85.1648	318.546	182	155
gene18900-v1.0-hybrid|gene18900-v1.0-hybrid|Fragaria	hydroquinone glucosyltransferase-like	1422	gi|470141962|ref|XP_004306692.1|PREDICTED: hydroquinone glucosyltransferase-like [Fragaria vesca subsp. vesca]	XP_004306692	0	100	974.156	473	473
gene18903-v1.0-hybrid|gene18903-v1.0-hybrid|Fragaria	hydroquinone glucosyltransferase-like	1440	gi|470145380|ref|XP_004308317.1|PREDICTED: hydroquinone glucosyltransferase-like [Fragaria vesca subsp. vesca]	XP_004308317	0	100	894.419	479	479
gene28237-v1.0-hybrid|gene28237-v1.0-hybrid|Fragaria	hornerin- partial	7646	gi|764646669|ref|XP_011457604.1|PREDICTED: hornerin-like, partial [Fragaria vesca subsp. vesca]	XP_011457604	3.81126e-60	80.226	219.55	177	142
gene27546-v1.0-hybrid|gene27546-v1.0-hybrid|Fragaria	hornerin- partial	7759	gi|764646669|ref|XP_011457604.1|PREDICTED: hornerin-like, partial [Fragaria vesca subsp. vesca]	XP_011457604	2.64813e-67	77.2277	243.817	202	156
gene09787-v1.0-hybrid|gene09787-v1.0-hybrid|Fragaria	homoserine kinase-like	516	gi|470112167|ref|XP_004292309.1|PREDICTED: homoserine kinase-like [Fragaria vesca subsp. vesca]	XP_004292309	8.22918e-16	73.8462	83.5741	65	48
gene03197-v1.0-hybrid|gene03197-v1.0-hybrid|Fragaria	homeobox-leucine zipper PROTODERMAL FACTOR 2-like	9189	gi|764559212|ref|XP_004295798.2|PREDICTED: homeobox-leucine zipper protein PROTODERMAL FACTOR 2-like [Fragaria vesca subsp. vesca]	XP_004295798	1.22522e-107	100	347.436	173	173
gene31636-v1.0-hybrid|gene31636-v1.0-hybrid|Fragaria	homeobox-leucine zipper HDG11-like	2815	gi|764520522|ref|XP_011469296.1|PREDICTED: homeobox-leucine zipper protein HDG11-like [Fragaria vesca subsp. vesca]	XP_011469296	1.26278e-128	100	256.529	127	127
gene12765-v1.0-hybrid|gene12765-v1.0-hybrid|Fragaria	homeobox-leucine zipper ATHB-12-like	774	gi|470144572|ref|XP_004307928.1|PREDICTED: homeobox-leucine zipper protein ATHB-12-like [Fragaria vesca subsp. vesca]	XP_004307928	3.06504e-146	88.716	421.394	257	228
gene30482-v1.0-hybrid|gene30482-v1.0-hybrid|Fragaria	homeobox knotted-1-like 4	2983	gi|764552477|ref|XP_011460278.1|PREDICTED: homeobox protein knotted-1-like 4 [Fragaria vesca subsp. vesca]	XP_011460278	1.86689e-54	100	129.798	79	79
gene29411-v1.0-hybrid|gene29411-v1.0-hybrid|Fragaria	histone-lysine N-methyltransferase SUVR5 [Fragaria vesca vesca]	8130	gi|470129344|ref|XP_004300581.1|PREDICTED: histone-lysine N-methyltransferase SUVR5 [Fragaria vesca subsp. vesca]gi|764593215|ref|XP_011465449.1|PREDICTED: histone-lysine N-methyltransferase SUVR5 [Fragaria vesca subsp. vesca]	XP_004300581, XP_011465449	0	99.3691	1872.44	951	945
gene07805-v1.0-hybrid|gene07805-v1.0-hybrid|Fragaria	histone-lysine N-methyltransferase SUVR4-like	8480	gi|764644502|ref|XP_011457368.1|PREDICTED: histone-lysine N-methyltransferase SUVR4-like [Fragaria vesca subsp. vesca]	XP_011457368	0	89.3805	606.29	339	303
gene21150-v1.0-hybrid|gene21150-v1.0-hybrid|Fragaria	histone-lysine N- H3 lysine-9 specific SUVH5-like	2043	gi|764639674|ref|XP_011470641.1|PREDICTED: histone-lysine N-methyltransferase, H3 lysine-9 specific SUVH5-like [Fragaria vesca subsp. vesca]	XP_011470641	1.68137e-47	69.4611	176.407	167	116
gene21070-v1.0-hybrid|gene21070-v1.0-hybrid|Fragaria	histone-lysine N- H3 lysine-9 specific SUVH5-like	519	gi|764639674|ref|XP_011470641.1|PREDICTED: histone-lysine N-methyltransferase, H3 lysine-9 specific SUVH5-like [Fragaria vesca subsp. vesca]	XP_011470641	7.10958e-123	100	356.295	172	172
gene12349-v1.0-hybrid|gene12349-v1.0-hybrid|Fragaria	histone deacetylase 6-like	1242	gi|470106488|ref|XP_004289603.1|PREDICTED: histone deacetylase 6-like [Fragaria vesca subsp. vesca]	XP_004289603	0	100	863.988	413	413
gene27632-v1.0-hybrid|gene27632-v1.0-hybrid|Fragaria	histone H3-like centromeric CSE4	397	gi|764567463|ref|XP_011462192.1|PREDICTED: LOW QUALITY PROTEIN: histone H3-like centromeric protein CSE4 [Fragaria vesca subsp. vesca]	XP_011462192	2.45985e-53	91.358	139.428	81	74
gene19214-v1.0-hybrid|gene19214-v1.0-hybrid|Fragaria	histone H3-4 isoform X2	3053	gi|764624334|ref|XP_011468945.1|PREDICTED: histone H3-4 isoform X2 [Fragaria vesca subsp. vesca]	XP_011468945	4.58859e-17	87.2727	91.6633	55	48
gene25334-v1.0-hybrid|gene25334-v1.0-hybrid|Fragaria	histidine-containing phosphotransfer 6-like isoform X1	1032	gi|470119783|ref|XP_004295990.1|PREDICTED: histidine-containing phosphotransfer protein 6-like isoform X1 [Fragaria vesca subsp. vesca]	XP_004295990	5.71443e-31	100	93.5893	45	45
gene09596-v1.0-hybrid|gene09596-v1.0-hybrid|Fragaria	histidine--tRNA cytoplasmic	8292	gi|470111129|ref|XP_004291804.1|PREDICTED: histidine--tRNA ligase, cytoplasmic [Fragaria vesca subsp. vesca]	XP_004291804	3.99121e-20	93.3333	77.7962	45	42
gene06578-v1.0-hybrid|gene06578-v1.0-hybrid|Fragaria	histidine methyltransferase 1 homolog	8298	gi|470121902|ref|XP_004296995.1|PREDICTED: histidine protein methyltransferase 1 homolog [Fragaria vesca subsp. vesca]	XP_004296995	2.75462e-84	84.3931	293.123	173	146
gene08468-v1.0-hybrid|gene08468-v1.0-hybrid|Fragaria	histidine kinase CKI1	323	gi|764595326|ref|XP_011465828.1|PREDICTED: histidine kinase CKI1 [Fragaria vesca subsp. vesca]	XP_011465828	2.35098e-38	97.3684	147.902	76	74
gene02305-v1.0-hybrid|gene02305-v1.0-hybrid|Fragaria	histidine kinase CKI1	3993	gi|764595326|ref|XP_011465828.1|PREDICTED: histidine kinase CKI1 [Fragaria vesca subsp. vesca]	XP_011465828	0	100	861.677	415	415
gene08676-v1.0-hybrid|gene08676-v1.0-hybrid|Fragaria	histidine kinase 5	4373	gi|764540319|ref|XP_011459064.1|PREDICTED: histidine kinase 5 [Fragaria vesca subsp. vesca]	XP_011459064	0	87.0213	761.14	470	409
gene07194-v1.0-hybrid|gene07194-v1.0-hybrid|Fragaria	histidine kinase 3	4896	gi|764645706|ref|XP_011457492.1|PREDICTED: histidine kinase 3 [Fragaria vesca subsp. vesca]	XP_011457492	0	100	687.567	382	382
gene23643-v1.0-hybrid|gene23643-v1.0-hybrid|Fragaria	hippocampus abundant transcript 1 isoform X1	4208	gi|743867838|ref|XP_011032839.1|PREDICTED: hippocampus abundant transcript-like protein 1 isoform X1 [Populus euphratica]	XP_011032839	8.64636e-44	78.8462	75.0998	52	41
gene00778-v1.0-hybrid|gene00778-v1.0-hybrid|Fragaria	high mobility group B 7-like	1709	gi|470123393|ref|XP_004297711.1|PREDICTED: high mobility group B protein 7-like [Fragaria vesca subsp. vesca]	XP_004297711	1.81075e-62	67.619	125.946	105	71
gene34788-v1.0-hybrid|gene34788-v1.0-hybrid|Fragaria	high mobility group B 7-like	297	gi|470123393|ref|XP_004297711.1|PREDICTED: high mobility group B protein 7-like [Fragaria vesca subsp. vesca]	XP_004297711	5.02725e-26	63.9175	107.071	97	62
gene21314-v1.0-hybrid|gene21314-v1.0-hybrid|Fragaria	high mobility group B 12	1556	gi|645256231|ref|XP_008233857.1|PREDICTED: high mobility group B protein 12 [Prunus mume]	XP_008233857	7.83389e-35	52.5253	76.6406	99	52
gene16629-v1.0-hybrid|gene16629-v1.0-hybrid|Fragaria	high affinity nitrate transporter -like	2559	gi|747085016|ref|XP_011089944.1|PREDICTED: high affinity nitrate transporter 2.4-like [Sesamum indicum]	XP_011089944	0	91.0314	353.984	223	203
gene06614-v1.0-hybrid|gene06614-v1.0-hybrid|Fragaria	heterogeneous nuclear ribonucleo s A2 B1-like	3193	gi|764579381|ref|XP_011463646.1|PREDICTED: heterogeneous nuclear ribonucleoproteins A2/B1-like [Fragaria vesca subsp. vesca]	XP_011463646	3.04016e-152	100	467.618	292	292
gene18641-v1.0-hybrid|gene18641-v1.0-hybrid|Fragaria	heterogeneous nuclear ribonucleo R isoform X1 [Fragaria vesca vesca]	3222	gi|764623758|ref|XP_011468899.1|PREDICTED: heterogeneous nuclear ribonucleoprotein R isoform X1 [Fragaria vesca subsp. vesca]gi|764623763|ref|XP_011468900.1|PREDICTED: heterogeneous nuclear ribonucleoprotein R isoform X1 [Fragaria vesca subsp. vesca]	XP_011468899, XP_011468900	3.60647e-116	84.3902	233.417	205	173
gene05793-v1.0-hybrid|gene05793-v1.0-hybrid|Fragaria	heterogeneous nuclear ribonucleo A1-like 2	4660	gi|764516853|ref|XP_004289359.2|PREDICTED: heterogeneous nuclear ribonucleoprotein A1-like 2 [Fragaria vesca subsp. vesca]	XP_004289359	5.48326e-127	91.2863	408.683	241	220
gene31087-v1.0-hybrid|gene31087-v1.0-hybrid|Fragaria	heterogeneous nuclear ribonucleo 1-like	1409	gi|470104814|ref|XP_004288788.1|PREDICTED: heterogeneous nuclear ribonucleoprotein 1-like [Fragaria vesca subsp. vesca]	XP_004288788	5.67149e-153	100	449.514	214	214
gene02333-v1.0-hybrid|gene02333-v1.0-hybrid|Fragaria	heparan-alpha-glucosaminide N-acetyltransferase-like	3952	gi|694448755|ref|XP_009350186.1|PREDICTED: heparan-alpha-glucosaminide N-acetyltransferase-like [Pyrus x bretschneideri]	XP_009350186	1.5699e-52	54.7009	122.094	117	64
gene00887-v1.0-hybrid|gene00887-v1.0-hybrid|Fragaria	helicase sen1-like	9742	gi|764578706|ref|XP_011463486.1|PREDICTED: helicase sen1-like [Fragaria vesca subsp. vesca]	XP_011463486	0	100	709.523	345	345
gene07965-v1.0-hybrid|gene07965-v1.0-hybrid|Fragaria	helicase SKI2W	16025	gi|470116105|ref|XP_004294226.1|PREDICTED: helicase SKI2W [Fragaria vesca subsp. vesca]	XP_004294226	2.53014e-85	96.9512	322.398	164	159
gene23493-v1.0-hybrid|gene23493-v1.0-hybrid|Fragaria	heavy metal-associated isoprenylated plant 26-like	579	gi|764542882|ref|XP_011459271.1|PREDICTED: heavy metal-associated isoprenylated plant protein 26-like [Fragaria vesca subsp. vesca]	XP_011459271	7.11909e-51	100	159.458	91	91
gene17662-v1.0-hybrid|gene17662-v1.0-hybrid|Fragaria	heavy metal-associated isoprenylated plant 26	701	gi|470134704|ref|XP_004303179.1|PREDICTED: heavy metal-associated isoprenylated plant protein 26 [Fragaria vesca subsp. vesca]	XP_004303179	1.08649e-64	100	210.305	123	123
gene13269-v1.0-hybrid|gene13269-v1.0-hybrid|Fragaria	heavy metal-associated isoprenylated plant 26	941	gi|470144905|ref|XP_004308087.1|PREDICTED: heavy metal-associated isoprenylated plant protein 26 [Fragaria vesca subsp. vesca]	XP_004308087	1.37024e-71	100	230.335	110	110
gene06570-v1.0-hybrid|gene06570-v1.0-hybrid|Fragaria	heat stress transcription factor A-5	2971	gi|764573068|ref|XP_004298212.2|PREDICTED: heat stress transcription factor A-5 [Fragaria vesca subsp. vesca]	XP_004298212	0	100	820.461	402	402
gene12667-v1.0-hybrid|gene12667-v1.0-hybrid|Fragaria	heat stress transcription factor A-2-like	1836	gi|470102264|ref|XP_004287575.1|PREDICTED: heat stress transcription factor A-2-like [Fragaria vesca subsp. vesca]	XP_004287575	0	100	562.377	270	270
gene26632-v1.0-hybrid|gene26632-v1.0-hybrid|Fragaria	heat shock cognate 70 kDa 2-like	1758	gi|470143740|ref|XP_004307529.1|PREDICTED: heat shock cognate 70 kDa protein 2-like [Fragaria vesca subsp. vesca]	XP_004307529	0	100	1130.55	578	578
gene26540-v1.0-hybrid|gene26540-v1.0-hybrid|Fragaria	heat shock cognate 70 kDa 2-like	1758	gi|470101899|ref|XP_004287404.1|PREDICTED: heat shock cognate 70 kDa protein 2-like [Fragaria vesca subsp. vesca]	XP_004287404	0	99.8276	1055.82	580	579
gene26618-v1.0-hybrid|gene26618-v1.0-hybrid|Fragaria	heat shock cognate 70 kDa -like	3254	gi|470146504|ref|XP_004308864.1|PREDICTED: heat shock cognate 70 kDa protein-like [Fragaria vesca subsp. vesca]	XP_004308864	0	100	605.134	303	303
gene34459-v1.0-hybrid|gene34459-v1.0-hybrid|Fragaria	heat shock cognate 70 kDa -like	2084	gi|470143724|ref|XP_004307521.1|PREDICTED: heat shock cognate 70 kDa protein-like [Fragaria vesca subsp. vesca]	XP_004307521	0	86.3333	488.804	300	259
gene34457-v1.0-hybrid|gene34457-v1.0-hybrid|Fragaria	heat shock cognate 70 kDa -like	1787	gi|470146502|ref|XP_004308863.1|PREDICTED: heat shock cognate 70 kDa protein-like [Fragaria vesca subsp. vesca]	XP_004308863	0	100	899.042	451	451
gene26623-v1.0-hybrid|gene26623-v1.0-hybrid|Fragaria	heat shock cognate 70 kDa -like	12819	gi|470146514|ref|XP_004308869.1|PREDICTED: heat shock cognate 70 kDa protein-like [Fragaria vesca subsp. vesca]	XP_004308869	0	100	1004.2	496	496
gene34219-v1.0-hybrid|gene34219-v1.0-hybrid|Fragaria	heat shock cognate 70 kDa -like	986	gi|470146500|ref|XP_004308862.1|PREDICTED: heat shock cognate 70 kDa protein-like [Fragaria vesca subsp. vesca]	XP_004308862	3.067e-39	61.2903	105.916	124	76
gene19360-v1.0-hybrid|gene19360-v1.0-hybrid|Fragaria	heat shock 83-like	6515	gi|470144829|ref|XP_004308050.1|PREDICTED: heat shock protein 83-like [Fragaria vesca subsp. vesca]	XP_004308050	6.69508e-142	63.7081	439.499	507	323
gene21597-v1.0-hybrid|gene21597-v1.0-hybrid|Fragaria	heat shock 81- partial	5045	gi|694377935|ref|XP_009365237.1|PREDICTED: heat shock protein 81-1, partial [Pyrus x bretschneideri]	XP_009365237	3.05482e-94	77.2727	221.861	154	119
gene07637-v1.0-hybrid|gene07637-v1.0-hybrid|Fragaria	heat shock 70 kDa II-like	2294	gi|764525919|ref|XP_004292168.2|PREDICTED: heat shock 70 kDa protein II-like [Fragaria vesca subsp. vesca]	XP_004292168	0	100	1060.83	543	543
gene16018-v1.0-hybrid|gene16018-v1.0-hybrid|Fragaria	grpE mitochondrial	1579	gi|470143124|ref|XP_004307232.1|PREDICTED: grpE protein homolog, mitochondrial [Fragaria vesca subsp. vesca]	XP_004307232	2.6205e-13	67.8161	80.8777	87	59
gene16007-v1.0-hybrid|gene16007-v1.0-hybrid|Fragaria	grpE mitochondrial	1453	gi|470143124|ref|XP_004307232.1|PREDICTED: grpE protein homolog, mitochondrial [Fragaria vesca subsp. vesca]	XP_004307232	7.86997e-12	87.3418	76.2554	79	69
gene19384-v1.0-hybrid|gene19384-v1.0-hybrid|Fragaria	growth-regulating factor 9	2192	gi|470142410|ref|XP_004306901.1|PREDICTED: growth-regulating factor 9 [Fragaria vesca subsp. vesca]	XP_004306901	1.86033e-122	96.4444	386.341	225	217
gene01886-v1.0-hybrid|gene01886-v1.0-hybrid|Fragaria	growth-regulating factor 7 isoform X1	1849	gi|764641692|ref|XP_011470891.1|PREDICTED: growth-regulating factor 7 isoform X1 [Fragaria vesca subsp. vesca]	XP_011470891	4.08468e-139	80.402	321.242	199	160
gene29197-v1.0-hybrid|gene29197-v1.0-hybrid|Fragaria	group 1 family glycosyltransferase [Medicago truncatula]	1959	gi|922404334|ref|XP_013469259.1|group 1 family glycosyltransferase [Medicago truncatula]gi|657404674|gb|KEH43297.1|group 1 family glycosyltransferase [Medicago truncatula]	XP_013469259, KEH43297	6.86504e-123	73.2794	285.804	247	181
gene21013-v1.0-hybrid|gene21013-v1.0-hybrid|Fragaria	golgin subfamily A member 6 1	4608	gi|470144041|ref|XP_004307675.1|PREDICTED: golgin subfamily A member 6-like protein 1 [Fragaria vesca subsp. vesca]	XP_004307675	1.44212e-31	60.479	122.094	167	101
gene28254-v1.0-hybrid|gene28254-v1.0-hybrid|Fragaria	glyco 3-alpha-L-fucosyltransferase A	4371	gi|470117307|ref|XP_004294802.1|PREDICTED: glycoprotein 3-alpha-L-fucosyltransferase A [Fragaria vesca subsp. vesca]	XP_004294802	8.16194e-85	100	181.03	85	85
gene02549-v1.0-hybrid|gene02549-v1.0-hybrid|Fragaria	glycine-rich cell wall structural 1-like	648	gi|764537517|ref|XP_011458850.1|PREDICTED: glycine-rich cell wall structural protein 1-like [Fragaria vesca subsp. vesca]	XP_011458850	1.29967e-55	100	188.348	88	88
gene01078-v1.0-hybrid|gene01078-v1.0-hybrid|Fragaria	glycine-rich cell wall structural 1	453	gi|764641981|ref|XP_011470923.1|PREDICTED: glycine-rich cell wall structural protein 1 [Fragaria vesca subsp. vesca]	XP_011470923	8.8552e-13	100	72.4034	59	59
gene14890-v1.0-hybrid|gene14890-v1.0-hybrid|Fragaria	glycine-rich cell wall structural 1	675	gi|764522190|ref|XP_011470973.1|PREDICTED: putative glycine-rich cell wall structural protein 1 [Fragaria vesca subsp. vesca]	XP_011470973	1.59621e-34	100	131.724	62	62
gene24022-v1.0-hybrid|gene24022-v1.0-hybrid|Fragaria	glycine-rich cell wall structural -like	909	gi|720098164|ref|XP_010247545.1|PREDICTED: glycine-rich cell wall structural protein 1.8-like [Nelumbo nucifera]	XP_010247545	1.36861e-40	62.3188	156.762	276	172
gene14170-v1.0-hybrid|gene14170-v1.0-hybrid|Fragaria	glycine-rich RNA-binding mitochondrial-like [Fragaria vesca vesca]	962	gi|470116852|ref|XP_004294588.1|PREDICTED: glycine-rich RNA-binding protein 4, mitochondrial-like [Fragaria vesca subsp. vesca]gi|764560864|ref|XP_011461258.1|PREDICTED: glycine-rich RNA-binding protein 4, mitochondrial-like [Fragaria vesca subsp. vesca]	XP_004294588, XP_011461258	2.10852e-20	100	77.7962	37	37
gene26087-v1.0-hybrid|gene26087-v1.0-hybrid|Fragaria	glycine-rich RNA-binding mitochondrial	1286	gi|470126658|ref|XP_004299300.1|PREDICTED: glycine-rich RNA-binding protein 3, mitochondrial [Fragaria vesca subsp. vesca]	XP_004299300	3.77332e-34	100	138.658	135	135
gene03693-v1.0-hybrid|gene03693-v1.0-hybrid|Fragaria	glycerophosphodiester phosphodiesterase kinase domain-containing GDPDL2- partial	4034	gi|764594582|ref|XP_011465658.1|PREDICTED: glycerophosphodiester phosphodiesterase protein kinase domain-containing GDPDL2-like, partial [Fragaria vesca subsp. vesca]	XP_011465658	0	100	722.235	362	362
gene00756-v1.0-hybrid|gene00756-v1.0-hybrid|Fragaria	glycerol-3-phosphate 2-O-acyltransferase 6-like	1927	gi|470123359|ref|XP_004297694.1|PREDICTED: glycerol-3-phosphate 2-O-acyltransferase 6-like [Fragaria vesca subsp. vesca]	XP_004297694	0	100	617.076	300	300
gene26415-v1.0-hybrid|gene26415-v1.0-hybrid|Fragaria	glyceraldehyde-3-phosphate cytosolic-like	3600	gi|764612811|ref|XP_011467725.1|PREDICTED: glyceraldehyde-3-phosphate dehydrogenase, cytosolic-like [Fragaria vesca subsp. vesca]	XP_011467725	2.51183e-63	52.7919	167.548	197	104
gene14084-v1.0-hybrid|gene14084-v1.0-hybrid|Fragaria	glutathione-specific gamma-glutamylcyclotransferase 2	2875	gi|764567195|ref|XP_011462133.1|PREDICTED: putative glutathione-specific gamma-glutamylcyclotransferase 2 [Fragaria vesca subsp. vesca]	XP_011462133	2.30476e-136	100	420.624	201	201
gene18731-v1.0-hybrid|gene18731-v1.0-hybrid|Fragaria	glutathione S-transferase U8-like	883	gi|470133685|ref|XP_004302691.1|PREDICTED: glutathione S-transferase U8-like [Fragaria vesca subsp. vesca]	XP_004302691	1.64017e-66	98.1818	219.55	110	108
gene29990-v1.0-hybrid|gene29990-v1.0-hybrid|Fragaria	glutathione S-transferase U18- partial	1740	gi|470125228|ref|XP_004298607.1|PREDICTED: glutathione S-transferase U18-like, partial [Fragaria vesca subsp. vesca]	XP_004298607	2.10025e-39	86.4583	151.754	96	83
gene25989-v1.0-hybrid|gene25989-v1.0-hybrid|Fragaria	glutathione S-transferase U10-like	1051	gi|470126804|ref|XP_004299372.1|PREDICTED: glutathione S-transferase U10-like [Fragaria vesca subsp. vesca]	XP_004299372	5.27654e-81	100	259.225	128	128
gene11759-v1.0-hybrid|gene11759-v1.0-hybrid|Fragaria	glutathione S-transferase T3-like	2071	gi|470131277|ref|XP_004301523.1|PREDICTED: glutathione S-transferase T3-like [Fragaria vesca subsp. vesca]	XP_004301523	1.67386e-134	88.2353	409.838	272	240
gene10381-v1.0-hybrid|gene10381-v1.0-hybrid|Fragaria	glutathione S-transferase T2-like	1489	gi|470119207|ref|XP_004295707.1|PREDICTED: glutathione S-transferase T2-like [Fragaria vesca subsp. vesca]	XP_004295707	1.32593e-80	81.25	259.225	160	130
gene10552-v1.0-hybrid|gene10552-v1.0-hybrid|Fragaria	glutathione S-transferase PARB-like isoform X1	1305	gi|764535498|ref|XP_011458710.1|PREDICTED: glutathione S-transferase PARB-like isoform X1 [Fragaria vesca subsp. vesca]	XP_011458710	2.59514e-100	100	308.531	150	150
gene24374-v1.0-hybrid|gene24374-v1.0-hybrid|Fragaria	glutamyl-tRNA(Gln) amidotransferase subunit chloroplastic mitochondrial	1703	gi|764642993|ref|XP_004309752.2|PREDICTED: glutamyl-tRNA(Gln) amidotransferase subunit A, chloroplastic/mitochondrial [Fragaria vesca subsp. vesca]	XP_004309752	9.72513e-45	94.6809	177.948	94	89
gene09470-v1.0-hybrid|gene09470-v1.0-hybrid|Fragaria	glutamic acid-rich -like	3165	gi|764585443|ref|XP_011464521.1|PREDICTED: glutamic acid-rich protein-like [Fragaria vesca subsp. vesca]	XP_011464521	1.04664e-128	99.6078	404.06	255	254
gene06804-v1.0-hybrid|gene06804-v1.0-hybrid|Fragaria	glutamic acid-rich	1452	gi|764536074|ref|XP_011458768.1|PREDICTED: glutamic acid-rich protein [Fragaria vesca subsp. vesca]	XP_011458768	8.59867e-19	66.3866	92.8189	119	79
gene30073-v1.0-hybrid|gene30073-v1.0-hybrid|Fragaria	glutamate--tRNA cytoplasmic	8982	gi|470132901|ref|XP_004302313.1|PREDICTED: glutamate--tRNA ligase, cytoplasmic [Fragaria vesca subsp. vesca]	XP_004302313	5.16317e-68	90.6475	259.225	139	126
gene34476-v1.0-hybrid|gene34476-v1.0-hybrid|Fragaria	glutamate receptor isoform X3	5683	gi|764525438|ref|XP_011457894.1|PREDICTED: glutamate receptor 2.1 isoform X3 [Fragaria vesca subsp. vesca]	XP_011457894	1.73749e-19	94.2308	106.686	52	49
gene09106-v1.0-hybrid|gene09106-v1.0-hybrid|Fragaria	glutamate receptor -like isoform X1 [Fragaria vesca vesca]	7596	gi|764538619|ref|XP_004292814.2|PREDICTED: glutamate receptor 2.9-like isoform X1 [Fragaria vesca subsp. vesca]gi|764538623|ref|XP_011458929.1|PREDICTED: glutamate receptor 2.9-like isoform X1 [Fragaria vesca subsp. vesca]gi|764538628|ref|XP_011458930.1|PREDICTED: glutamate receptor 2.9-like isoform X1 [Fragaria vesca subsp. vesca]	XP_004292814, XP_011458929, XP_011458930	0	88.4685	939.873	555	491
gene03314-v1.0-hybrid|gene03314-v1.0-hybrid|Fragaria	glutamate receptor -like	5325	gi|764559456|ref|XP_004295824.2|PREDICTED: glutamate receptor 2.8-like [Fragaria vesca subsp. vesca]	XP_004295824	0	99.7778	882.093	450	449
gene10719-v1.0-hybrid|gene10719-v1.0-hybrid|Fragaria	glutamate receptor -like	5249	gi|764590644|ref|XP_004301692.2|PREDICTED: glutamate receptor 2.7-like [Fragaria vesca subsp. vesca]	XP_004301692	0	100	870.152	419	419
gene03399-v1.0-hybrid|gene03399-v1.0-hybrid|Fragaria	glutamate receptor -like	5514	gi|764567043|ref|XP_011462099.1|PREDICTED: glutamate receptor 2.2-like [Fragaria vesca subsp. vesca]	XP_011462099	0	100	883.248	425	425
gene02680-v1.0-hybrid|gene02680-v1.0-hybrid|Fragaria	glutamate receptor -like	6168	gi|764538148|ref|XP_004292790.2|PREDICTED: glutamate receptor 2.8-like [Fragaria vesca subsp. vesca]	XP_004292790	0	100	847.04	443	443
gene00605-v1.0-hybrid|gene00605-v1.0-hybrid|Fragaria	glutamate decarboxylase 4	2199	gi|470125292|ref|XP_004298638.1|PREDICTED: glutamate decarboxylase 4 [Fragaria vesca subsp. vesca]	XP_004298638	0	85.1282	634.795	390	332
gene00291-v1.0-hybrid|gene00291-v1.0-hybrid|Fragaria	glucose-6-phosphate 1-dehydrogenase chloroplastic	3301	gi|470132881|ref|XP_004302303.1|PREDICTED: glucose-6-phosphate 1-dehydrogenase 4, chloroplastic [Fragaria vesca subsp. vesca]	XP_004302303	9.94083e-113	82.3529	217.238	136	112
gene05109-v1.0-hybrid|gene05109-v1.0-hybrid|Fragaria	glucose and ribitol dehydrogenase-like	736	gi|645222217|ref|XP_008246486.1|PREDICTED: glucose and ribitol dehydrogenase-like [Prunus mume]	XP_008246486	1.11893e-65	65.5367	169.859	177	116
gene12482-v1.0-hybrid|gene12482-v1.0-hybrid|Fragaria	glucan endo-1,3-beta-glucosidase-like	2355	gi|470105205|ref|XP_004288977.1|PREDICTED: glucan endo-1,3-beta-glucosidase-like [Fragaria vesca subsp. vesca]	XP_004288977	0	100	658.677	339	339
gene26607-v1.0-hybrid|gene26607-v1.0-hybrid|Fragaria	glucan endo-1,3-beta-glucosidase-like	2223	gi|470143710|ref|XP_004307514.1|PREDICTED: glucan endo-1,3-beta-glucosidase-like [Fragaria vesca subsp. vesca]	XP_004307514	0	99.7076	704.516	342	341
gene04788-v1.0-hybrid|gene04788-v1.0-hybrid|Fragaria	glucan endo-1,3-beta-glucosidase partial	2863	gi|764633471|ref|XP_004308916.2|PREDICTED: glucan endo-1,3-beta-glucosidase 2, partial [Fragaria vesca subsp. vesca]	XP_004308916	5.2266e-14	76.1905	85.5001	84	64
gene20901-v1.0-hybrid|gene20901-v1.0-hybrid|Fragaria	glucan endo-1,3-beta-glucosidase partial	1179	gi|764633471|ref|XP_004308916.2|PREDICTED: glucan endo-1,3-beta-glucosidase 2, partial [Fragaria vesca subsp. vesca]	XP_004308916	0	100	665.226	341	341
gene15326-v1.0-hybrid|gene15326-v1.0-hybrid|Fragaria	glucan endo-1,3-beta-glucosidase partial	793	gi|764633471|ref|XP_004308916.2|PREDICTED: glucan endo-1,3-beta-glucosidase 2, partial [Fragaria vesca subsp. vesca]	XP_004308916	7.11147e-45	92.5532	167.162	94	87
gene18198-v1.0-hybrid|gene18198-v1.0-hybrid|Fragaria	glucan endo-1,3-beta-glucosidase partial	3360	gi|764633471|ref|XP_004308916.2|PREDICTED: glucan endo-1,3-beta-glucosidase 2, partial [Fragaria vesca subsp. vesca]	XP_004308916	5.07889e-23	87.1429	108.997	70	61
gene12481-v1.0-hybrid|gene12481-v1.0-hybrid|Fragaria	glucan endo-1,3-beta-glucosidase GVI	894	gi|658005488|ref|XP_008337891.1|PREDICTED: putative glucan endo-1,3-beta-glucosidase GVI [Malus domestica]	XP_008337891	2.21464e-80	67.3307	259.225	251	169
gene02065-v1.0-hybrid|gene02065-v1.0-hybrid|Fragaria	glucan endo-1,3-beta-glucosidase 8	2013	gi|470104592|ref|XP_004288682.1|PREDICTED: glucan endo-1,3-beta-glucosidase 8 [Fragaria vesca subsp. vesca]	XP_004288682	0	100	771.541	372	372
gene04582-v1.0-hybrid|gene04582-v1.0-hybrid|Fragaria	glucan endo-1,3-beta-glucosidase 14-like	1461	gi|764574728|ref|XP_004298364.2|PREDICTED: glucan endo-1,3-beta-glucosidase 14-like [Fragaria vesca subsp. vesca]	XP_004298364	0	100	796.579	486	486
gene05734-v1.0-hybrid|gene05734-v1.0-hybrid|Fragaria	glucan endo-1,3-beta-glucosidase 13	2030	gi|470103641|ref|XP_004288240.1|PREDICTED: glucan endo-1,3-beta-glucosidase 13 [Fragaria vesca subsp. vesca]	XP_004288240	0	96.6921	713.761	393	380
gene31503-v1.0-hybrid|gene31503-v1.0-hybrid|Fragaria	glucan endo-1,3-beta-glucosidase 12-like	1899	gi|470131491|ref|XP_004301627.1|PREDICTED: glucan endo-1,3-beta-glucosidase 12-like [Fragaria vesca subsp. vesca]	XP_004301627	0	99.2188	508.449	256	254
gene16920-v1.0-hybrid|gene16920-v1.0-hybrid|Fragaria	glucan endo-1,3-beta- basic isoform-like	312	gi|764522029|ref|XP_011470775.1|PREDICTED: glucan endo-1,3-beta-glucosidase, basic isoform-like [Fragaria vesca subsp. vesca]	XP_011470775	1.09291e-37	87.5	137.502	96	84
gene05145-v1.0-hybrid|gene05145-v1.0-hybrid|Fragaria	glucan endo-1,3-beta- basic isoform	2830	gi|470117918|ref|XP_004295093.1|PREDICTED: glucan endo-1,3-beta-glucosidase, basic isoform [Fragaria vesca subsp. vesca]	XP_004295093	0	99.4236	705.671	347	345
gene32558-v1.0-hybrid|gene32558-v1.0-hybrid|Fragaria	glu protease inhibitor-like	1542	gi|694399281|ref|XP_009374774.1|PREDICTED: glu S.griseus protease inhibitor-like [Pyrus x bretschneideri]	XP_009374774	1.88034e-21	84.127	99.3673	63	53
gene01056-v1.0-hybrid|gene01056-v1.0-hybrid|Fragaria	gibberellin 3-beta-dioxygenase 1-like	1838	gi|470110299|ref|XP_004291422.1|PREDICTED: gibberellin 3-beta-dioxygenase 1-like [Fragaria vesca subsp. vesca]	XP_004291422	1.86777e-131	100	402.519	195	195
gene01060-v1.0-hybrid|gene01060-v1.0-hybrid|Fragaria	gibberellin 3-beta-dioxygenase 1-like	1321	gi|470110303|ref|XP_004291424.1|PREDICTED: gibberellin 3-beta-dioxygenase 1-like [Fragaria vesca subsp. vesca]	XP_004291424	1.12318e-125	97.3822	380.563	191	186
gene01058-v1.0-hybrid|gene01058-v1.0-hybrid|Fragaria	gibberellin 3-beta-dioxygenase 1-like	1296	gi|470113510|ref|XP_004292966.1|PREDICTED: gibberellin 3-beta-dioxygenase 1-like [Fragaria vesca subsp. vesca]	XP_004292966	3.15691e-129	98.9744	389.808	195	193
gene30946-v1.0-hybrid|gene30946-v1.0-hybrid|Fragaria	gibberellin 3-beta-dioxygenase 1-like	2832	gi|470104889|ref|XP_004288825.1|PREDICTED: gibberellin 3-beta-dioxygenase 1-like [Fragaria vesca subsp. vesca]	XP_004288825	0	100	423.705	201	201
gene01059-v1.0-hybrid|gene01059-v1.0-hybrid|Fragaria	gibberellin 3-beta-dioxygenase 1-like	1298	gi|470110301|ref|XP_004291423.1|PREDICTED: gibberellin 3-beta-dioxygenase 1-like [Fragaria vesca subsp. vesca]	XP_004291423	3.77577e-133	100	399.823	192	192
gene13360-v1.0-hybrid|gene13360-v1.0-hybrid|Fragaria	gibberellin 20-oxidase	2474	gi|390013402|gb|AFL46503.1|gibberellin 20-oxidase [Prunus dulcis]	AFL46503	6.56375e-176	81.25	351.288	224	182
gene09034-v1.0-hybrid|gene09034-v1.0-hybrid|Fragaria	gibberellin 20 oxidase 2-like	1696	gi|470113237|ref|XP_004292831.1|PREDICTED: gibberellin 20 oxidase 2-like [Fragaria vesca subsp. vesca]	XP_004292831	2.95245e-120	99.4475	372.859	181	180
gene19437-v1.0-hybrid|gene19437-v1.0-hybrid|Fragaria	gibberellin 20 oxidase 1-like isoform X1	2245	gi|470142365|ref|XP_004306881.1|PREDICTED: gibberellin 20 oxidase 1-like isoform X1 [Fragaria vesca subsp. vesca]	XP_004306881	8.13713e-108	100	346.28	166	166
gene10825-v1.0-hybrid|gene10825-v1.0-hybrid|Fragaria	gibberellin 20 oxidase 1-like	1478	gi|470131724|ref|XP_004301741.1|PREDICTED: gibberellin 20 oxidase 1-like [Fragaria vesca subsp. vesca]	XP_004301741	0	84.5679	555.829	324	274
gene19548-v1.0-hybrid|gene19548-v1.0-hybrid|Fragaria	gibberellin 2-beta-dioxygenase 8	531	gi|764549383|ref|XP_011459954.1|PREDICTED: gibberellin 2-beta-dioxygenase 8 [Fragaria vesca subsp. vesca]	XP_011459954	3.66963e-92	100	285.034	163	163
gene24392-v1.0-hybrid|gene24392-v1.0-hybrid|Fragaria	gibberellin 2-beta-dioxygenase 2	3281	gi|470103886|ref|XP_004288358.1|PREDICTED: gibberellin 2-beta-dioxygenase 2 [Fragaria vesca subsp. vesca]	XP_004288358	1.33765e-138	81.9549	434.491	266	218
gene30279-v1.0-hybrid|gene30279-v1.0-hybrid|Fragaria	germin subfamily 3 member 2	654	gi|764603120|ref|XP_011466770.1|PREDICTED: germin-like protein subfamily 3 member 2 [Fragaria vesca subsp. vesca]	XP_011466770	1.74635e-156	100	445.277	217	217
gene01644-v1.0-hybrid|gene01644-v1.0-hybrid|Fragaria	germin subfamily 1 member 18	823	gi|470108042|ref|XP_004290344.1|PREDICTED: germin-like protein subfamily 1 member 18 [Fragaria vesca subsp. vesca]	XP_004290344	1.06048e-129	95.4774	380.178	199	190
gene21724-v1.0-hybrid|gene21724-v1.0-hybrid|Fragaria	germin 9-3	618	gi|470113696|ref|XP_004293057.1|PREDICTED: germin-like protein 9-3 [Fragaria vesca subsp. vesca]	XP_004293057	4.5796e-143	100	410.223	205	205
gene20189-v1.0-hybrid|gene20189-v1.0-hybrid|Fragaria	germin 2-2	749	gi|470115057|ref|XP_004293720.1|PREDICTED: putative germin-like protein 2-2 [Fragaria vesca subsp. vesca]	XP_004293720	5.13879e-121	100	356.681	180	180
gene20187-v1.0-hybrid|gene20187-v1.0-hybrid|Fragaria	germin 2-2	525	gi|764553501|ref|XP_011460406.1|PREDICTED: putative germin-like protein 2-2 [Fragaria vesca subsp. vesca]	XP_011460406	2.60607e-119	100	347.436	174	174
gene20199-v1.0-hybrid|gene20199-v1.0-hybrid|Fragaria	germin 2-1	531	gi|764566595|ref|XP_011462002.1|PREDICTED: putative germin-like protein 2-1 [Fragaria vesca subsp. vesca]	XP_011462002	2.02712e-120	100	352.058	176	176
gene20194-v1.0-hybrid|gene20194-v1.0-hybrid|Fragaria	germin 2-1	776	gi|470114966|ref|XP_004293675.1|PREDICTED: putative germin-like protein 2-1 [Fragaria vesca subsp. vesca]	XP_004293675	1.69992e-122	100	360.918	179	179
gene20195-v1.0-hybrid|gene20195-v1.0-hybrid|Fragaria	germin 2-1	766	gi|470114964|ref|XP_004293674.1|PREDICTED: putative germin-like protein 2-1 [Fragaria vesca subsp. vesca]	XP_004293674	1.43214e-122	100	360.918	179	179
gene07140-v1.0-hybrid|gene07140-v1.0-hybrid|Fragaria	geraniol 8-hydroxylase-like	3856	gi|470149050|ref|XP_004310057.1|PREDICTED: geraniol 8-hydroxylase-like [Fragaria vesca subsp. vesca]	XP_004310057	0	100	630.943	300	300
gene07148-v1.0-hybrid|gene07148-v1.0-hybrid|Fragaria	geraniol 8-hydroxylase-like	570	gi|470149364|ref|XP_004310208.1|PREDICTED: geraniol 8-hydroxylase-like [Fragaria vesca subsp. vesca]	XP_004310208	1.63802e-131	100	391.349	189	189
gene11159-v1.0-hybrid|gene11159-v1.0-hybrid|Fragaria	general transcription factor IIH subunit 3 isoform X1	4074	gi|470109135|ref|XP_004290857.1|PREDICTED: general transcription factor IIH subunit 3 isoform X1 [Fragaria vesca subsp. vesca]	XP_004290857	6.08138e-28	92.1569	127.872	102	94
gene24492-v1.0-hybrid|gene24492-v1.0-hybrid|Fragaria	general transcription factor 3C polypeptide 3- partial	1776	gi|764642845|ref|XP_004309722.2|PREDICTED: general transcription factor 3C polypeptide 3-like, partial [Fragaria vesca subsp. vesca]	XP_004309722	0	100	1073.15	591	591
gene16501-v1.0-hybrid|gene16501-v1.0-hybrid|Fragaria	gamma-interferon-inducible lysosomal thiol reductase-like isoform X1	2940	gi|764595733|ref|XP_011465923.1|PREDICTED: gamma-interferon-inducible lysosomal thiol reductase-like isoform X1 [Fragaria vesca subsp. vesca]	XP_011465923	2.83136e-88	70.9091	293.508	220	156
gene04024-v1.0-hybrid|gene04024-v1.0-hybrid|Fragaria	galactose oxidase-like	1731	gi|470124911|ref|XP_004298452.1|PREDICTED: galactose oxidase-like [Fragaria vesca subsp. vesca]	XP_004298452	0	100	1155.58	576	576
gene15219-v1.0-hybrid|gene15219-v1.0-hybrid|Fragaria	galactose oxidase-like	1777	gi|470111175|ref|XP_004291825.1|PREDICTED: galactose oxidase-like [Fragaria vesca subsp. vesca]	XP_004291825	0	100	1089.33	554	554
gene16466-v1.0-hybrid|gene16466-v1.0-hybrid|Fragaria	galactose oxidase	3028	gi|470137939|ref|XP_004304717.1|PREDICTED: galactose oxidase [Fragaria vesca subsp. vesca]	XP_004304717	0	100	1086.25	524	524
gene22382-v1.0-hybrid|gene22382-v1.0-hybrid|Fragaria	galactolipase chloroplastic	1434	gi|470124073|ref|XP_004298041.1|PREDICTED: galactolipase DONGLE, chloroplastic [Fragaria vesca subsp. vesca]	XP_004298041	0	100	963.755	477	477
gene27552-v1.0-hybrid|gene27552-v1.0-hybrid|Fragaria	gag-pol poly	1100	gi|310753565|gb|ADP20179.1|gag-pol polyprotein [Silene latifolia]	ADP20179	1.28755e-48	58.1152	134.42	191	111
gene17717-v1.0-hybrid|gene17717-v1.0-hybrid|Fragaria	gag-pol poly	14610	gi|399920199|gb|AFP55546.1|gag-pol polyprotein [Rosa rugosa]	AFP55546	0	93.0091	598.586	329	306
gene16861-v1.0-hybrid|gene16861-v1.0-hybrid|Fragaria	gag-pol poly	6221	gi|399920199|gb|AFP55546.1|gag-pol polyprotein [Rosa rugosa]	AFP55546	2.02274e-50	81.2081	207.994	149	121
gene28812-v1.0-hybrid|gene28812-v1.0-hybrid|Fragaria	gag-pol poly	3095	gi|241993361|gb|ACS74199.1|putative gag-pol polyprotein [Fragaria x ananassa]	ACS74199	0	94.3953	603.208	339	320
gene29074-v1.0-hybrid|gene29074-v1.0-hybrid|Fragaria	gag-pol poly	6080	gi|241993361|gb|ACS74199.1|putative gag-pol polyprotein [Fragaria x ananassa]	ACS74199	4.10866e-133	93.1452	463.381	248	231
gene34779-v1.0-hybrid|gene34779-v1.0-hybrid|Fragaria	gag-pol poly	8527	gi|399920199|gb|AFP55546.1|gag-pol polyprotein [Rosa rugosa]	AFP55546	0	94.0767	530.791	287	270
gene07587-v1.0-hybrid|gene07587-v1.0-hybrid|Fragaria	gag-pol poly	15600	gi|399920199|gb|AFP55546.1|gag-pol polyprotein [Rosa rugosa]	AFP55546	0	94.1489	1061.98	564	531
gene15350-v1.0-hybrid|gene15350-v1.0-hybrid|Fragaria	gag-pol poly	6688	gi|399920199|gb|AFP55546.1|gag-pol polyprotein [Rosa rugosa]	AFP55546	1.73341e-164	84.5815	358.607	227	192
gene16055-v1.0-hybrid|gene16055-v1.0-hybrid|Fragaria	gag-pol poly	2105	gi|399920207|gb|AFP55554.1|gag-pol polyprotein [Rosa rugosa]	AFP55554	6.02004e-79	73.9464	259.225	261	193
gene35226-v1.0-hybrid|gene35226-v1.0-hybrid|Fragaria	gag-pol poly	962	gi|38194910|gb|AAR13298.1|gag-pol polyprotein [Phaseolus vulgaris]	AAR13298	3.91549e-48	61.9883	100.523	171	106
gene20338-v1.0-hybrid|gene20338-v1.0-hybrid|Fragaria	gag-pol poly	927	gi|399920199|gb|AFP55546.1|gag-pol polyprotein [Rosa rugosa]	AFP55546	3.01431e-63	89.2157	186.037	102	91
gene22157-v1.0-hybrid|gene22157-v1.0-hybrid|Fragaria	gag-pol poly	1035	gi|399920207|gb|AFP55554.1|gag-pol polyprotein [Rosa rugosa]	AFP55554	5.80761e-62	52.3256	222.246	344	180
gene34718-v1.0-hybrid|gene34718-v1.0-hybrid|Fragaria	gag-pol poly	1888	gi|399920199|gb|AFP55546.1|gag-pol polyprotein [Rosa rugosa]	AFP55546	0	70.9945	400.979	362	257
gene16971-v1.0-hybrid|gene16971-v1.0-hybrid|Fragaria	gag-pol poly	1863	gi|399920207|gb|AFP55554.1|gag-pol polyprotein [Rosa rugosa]	AFP55554	1.747e-19	76.3441	103.605	93	71
gene25632-v1.0-hybrid|gene25632-v1.0-hybrid|Fragaria	gag-pol poly	2376	gi|241993361|gb|ACS74199.1|putative gag-pol polyprotein [Fragaria x ananassa]	ACS74199	0	91.9631	1310.82	759	698
gene23055-v1.0-hybrid|gene23055-v1.0-hybrid|Fragaria	gag-pol poly	2994	gi|399920199|gb|AFP55546.1|gag-pol polyprotein [Rosa rugosa]	AFP55546	0	93.5933	653.67	359	336
gene28636-v1.0-hybrid|gene28636-v1.0-hybrid|Fragaria	gag-pol poly	8835	gi|399920199|gb|AFP55546.1|gag-pol polyprotein [Rosa rugosa]	AFP55546	0	86.747	417.542	249	216
gene03623-v1.0-hybrid|gene03623-v1.0-hybrid|Fragaria	fruit pKIWI502	381	gi|470126067|ref|XP_004299015.1|PREDICTED: fruit protein pKIWI502 [Fragaria vesca subsp. vesca]	XP_004299015	1.81096e-19	91.1765	72.4034	34	31
gene10821-v1.0-hybrid|gene10821-v1.0-hybrid|Fragaria	fructose-1,6- cytosolic	3917	gi|470108436|ref|XP_004290524.1|PREDICTED: fructose-1,6-bisphosphatase, cytosolic [Fragaria vesca subsp. vesca]	XP_004290524	7.39326e-11	86.0465	75.8702	43	37
gene31733-v1.0-hybrid|gene31733-v1.0-hybrid|Fragaria	formin 7	6156	gi|764619689|ref|XP_011468382.1|PREDICTED: formin-like protein 7 [Fragaria vesca subsp. vesca]	XP_011468382	5.20933e-74	78.5714	195.282	154	121
gene07240-v1.0-hybrid|gene07240-v1.0-hybrid|Fragaria	formin 3	6183	gi|470149408|ref|XP_004310230.1|PREDICTED: formin-like protein 3 [Fragaria vesca subsp. vesca]	XP_004310230	6.73875e-85	99.3007	294.278	143	142
gene14924-v1.0-hybrid|gene14924-v1.0-hybrid|Fragaria	folate transporter chloroplastic isoform X1	4004	gi|470105475|ref|XP_004289109.1|PREDICTED: folate transporter 1, chloroplastic isoform X1 [Fragaria vesca subsp. vesca]	XP_004289109	4.68208e-31	100	109.383	65	65
gene14076-v1.0-hybrid|gene14076-v1.0-hybrid|Fragaria	flowering-promoting factor 1 1	387	gi|470119619|ref|XP_004295909.1|PREDICTED: flowering-promoting factor 1-like protein 1 [Fragaria vesca subsp. vesca]	XP_004295909	1.43128e-75	100	232.646	128	128
gene05606-v1.0-hybrid|gene05606-v1.0-hybrid|Fragaria	flowering time control FY-like	1347	gi|470106034|ref|XP_004289382.1|PREDICTED: flowering time control protein FY-like [Fragaria vesca subsp. vesca]	XP_004289382	0	100	899.812	448	448
gene10591-v1.0-hybrid|gene10591-v1.0-hybrid|Fragaria	flotillin 4 [Ziziphus jujuba]	570	gi|1009136954|ref|XP_015885800.1|PREDICTED: flotillin-like protein 4 [Ziziphus jujuba]gi|1009136956|ref|XP_015885801.1|PREDICTED: flotillin-like protein 4 [Ziziphus jujuba]	XP_015885800, XP_015885801	9.28076e-28	62.3457	118.627	162	101
gene13842-v1.0-hybrid|gene13842-v1.0-hybrid|Fragaria	flotillin 4	1440	gi|470138694|ref|XP_004305090.1|PREDICTED: flotillin-like protein 4 [Fragaria vesca subsp. vesca]	XP_004305090	0	100	832.017	479	479
gene15238-v1.0-hybrid|gene15238-v1.0-hybrid|Fragaria	floral homeotic PMADS 1	1632	gi|470111153|ref|XP_004291814.1|PREDICTED: floral homeotic protein PMADS 1 [Fragaria vesca subsp. vesca]	XP_004291814	1.73923e-56	100	130.568	63	63
gene26028-v1.0-hybrid|gene26028-v1.0-hybrid|Fragaria	floral homeotic FBP1 [Fragaria vesca vesca]	7302	gi|470130504|ref|XP_004301143.1|PREDICTED: floral homeotic protein FBP1 [Fragaria vesca subsp. vesca]gi|764584039|ref|XP_011464357.1|PREDICTED: floral homeotic protein FBP1 [Fragaria vesca subsp. vesca]gi|764584046|ref|XP_011464358.1|PREDICTED: floral homeotic protein FBP1 [Fragaria vesca subsp. vesca]gi|764584049|ref|XP_011464359.1|PREDICTED: floral homeotic protein FBP1 [Fragaria vesca subsp. v…	XP_004301143, XP_011464357, XP_011464358, XP_011464359	1.90367e-69	100	252.677	143	143
gene00859-v1.0-hybrid|gene00859-v1.0-hybrid|Fragaria	flocculation FLO11-like	1386	gi|764578605|ref|XP_011463468.1|PREDICTED: flocculation protein FLO11-like [Fragaria vesca subsp. vesca]	XP_011463468	0	100	607.06	445	445
gene30207-v1.0-hybrid|gene30207-v1.0-hybrid|Fragaria	flocculation FLO11 [Fragaria vesca vesca]	2232	gi|470119755|ref|XP_004295976.1|PREDICTED: flocculation protein FLO11 [Fragaria vesca subsp. vesca]gi|764561416|ref|XP_011461329.1|PREDICTED: flocculation protein FLO11 [Fragaria vesca subsp. vesca]	XP_004295976, XP_011461329	0	100	794.267	427	427
gene32272-v1.0-hybrid|gene32272-v1.0-hybrid|Fragaria	flavonoid 3 -monooxygenase-like	1653	gi|470129634|ref|XP_004300714.1|PREDICTED: flavonoid 3'-monooxygenase-like [Fragaria vesca subsp. vesca]	XP_004300714	0	94.3636	994.571	550	519
gene12515-v1.0-hybrid|gene12515-v1.0-hybrid|Fragaria	flavonoid 3 -monooxygenase-like	4743	gi|470105229|ref|XP_004288989.1|PREDICTED: flavonoid 3'-monooxygenase-like [Fragaria vesca subsp. vesca]	XP_004288989	0	100	599.356	306	306
gene01641-v1.0-hybrid|gene01641-v1.0-hybrid|Fragaria	flavonoid 3 -monooxygenase-like	1683	gi|470112418|ref|XP_004292432.1|PREDICTED: flavonoid 3'-monooxygenase-like [Fragaria vesca subsp. vesca]	XP_004292432	0	92.8571	978.393	560	520
gene19563-v1.0-hybrid|gene19563-v1.0-hybrid|Fragaria	ferrochelatase- chloroplastic	315	gi|470132532|ref|XP_004302134.1|PREDICTED: ferrochelatase-2, chloroplastic [Fragaria vesca subsp. vesca]	XP_004302134	2.07246e-12	88.5714	72.7886	105	93
gene14180-v1.0-hybrid|gene14180-v1.0-hybrid|Fragaria	fe(2+) transport 1-like	2486	gi|470131070|ref|XP_004301422.1|PREDICTED: fe(2+) transport protein 1-like [Fragaria vesca subsp. vesca]	XP_004301422	4.00249e-25	85.1852	80.1073	54	46
gene22063-v1.0-hybrid|gene22063-v1.0-hybrid|Fragaria	fatty acyl- reductase 3-like	3868	gi|470110725|ref|XP_004291622.1|PREDICTED: fatty acyl-CoA reductase 3-like [Fragaria vesca subsp. vesca]	XP_004291622	1.06031e-49	98.2456	130.954	57	56
gene01982-v1.0-hybrid|gene01982-v1.0-hybrid|Fragaria	fasciclin-like arabinogalactan 21	1107	gi|764551372|ref|XP_011460153.1|PREDICTED: fasciclin-like arabinogalactan protein 21 [Fragaria vesca subsp. vesca]	XP_011460153	0	100	678.707	368	368
gene19373-v1.0-hybrid|gene19373-v1.0-hybrid|Fragaria	fasciclin-like arabinogalactan 20	2876	gi|764638868|ref|XP_011470517.1|PREDICTED: putative fasciclin-like arabinogalactan protein 20 [Fragaria vesca subsp. vesca]	XP_011470517	0	99.6454	575.089	282	281
gene06382-v1.0-hybrid|gene06382-v1.0-hybrid|Fragaria	fasciclin-like arabinogalactan 20	773	gi|470140352|ref|XP_004305905.1|PREDICTED: putative fasciclin-like arabinogalactan protein 20 [Fragaria vesca subsp. vesca]	XP_004305905	9.0889e-31	58.3333	97.0561	144	84
gene19377-v1.0-hybrid|gene19377-v1.0-hybrid|Fragaria	fasciclin-like arabinogalactan 20	1761	gi|764638868|ref|XP_011470517.1|PREDICTED: putative fasciclin-like arabinogalactan protein 20 [Fragaria vesca subsp. vesca]	XP_011470517	2.06281e-163	99.5745	481.871	235	234
gene06380-v1.0-hybrid|gene06380-v1.0-hybrid|Fragaria	fasciclin-like arabinogalactan 20	3648	gi|470140352|ref|XP_004305905.1|PREDICTED: putative fasciclin-like arabinogalactan protein 20 [Fragaria vesca subsp. vesca]	XP_004305905	1.54037e-24	53.4884	82.8037	172	92
gene05475-v1.0-hybrid|gene05475-v1.0-hybrid|Fragaria	fasciclin-like arabinogalactan 19	727	gi|764588160|ref|XP_011464863.1|PREDICTED: fasciclin-like arabinogalactan protein 19 [Fragaria vesca subsp. vesca]	XP_011464863	3.0799e-54	87.5912	189.889	137	120
gene29754-v1.0-hybrid|gene29754-v1.0-hybrid|Fragaria	fasciclin-like arabinogalactan 19	336	gi|764588160|ref|XP_011464863.1|PREDICTED: fasciclin-like arabinogalactan protein 19 [Fragaria vesca subsp. vesca]	XP_011464863	4.21234e-27	77.5862	112.849	116	90
gene00846-v1.0-hybrid|gene00846-v1.0-hybrid|Fragaria	fasciclin-like arabinogalactan 19	572	gi|764588160|ref|XP_011464863.1|PREDICTED: fasciclin-like arabinogalactan protein 19 [Fragaria vesca subsp. vesca]	XP_011464863	2.1918e-42	90.2913	124.79	103	93
gene11763-v1.0-hybrid|gene11763-v1.0-hybrid|Fragaria	fasciclin-like arabinogalactan 19	1035	gi|764588160|ref|XP_011464863.1|PREDICTED: fasciclin-like arabinogalactan protein 19 [Fragaria vesca subsp. vesca]	XP_011464863	0	100	533.872	344	344
gene00849-v1.0-hybrid|gene00849-v1.0-hybrid|Fragaria	fasciclin-like arabinogalactan 19	351	gi|470125259|ref|XP_004298622.1|PREDICTED: fasciclin-like arabinogalactan protein 19 [Fragaria vesca subsp. vesca]	XP_004298622	5.05538e-66	100	207.608	116	116
gene07344-v1.0-hybrid|gene07344-v1.0-hybrid|Fragaria	fasciclin-like arabinogalactan 19	1680	gi|764588160|ref|XP_011464863.1|PREDICTED: fasciclin-like arabinogalactan protein 19 [Fragaria vesca subsp. vesca]	XP_011464863	2.02199e-47	83.6257	180.644	171	143
gene15888-v1.0-hybrid|gene15888-v1.0-hybrid|Fragaria	fasciclin-like arabinogalactan 14	3748	gi|764620540|ref|XP_011468509.1|PREDICTED: fasciclin-like arabinogalactan protein 14 [Fragaria vesca subsp. vesca]	XP_011468509	4.76406e-118	100	380.178	261	261
gene21692-v1.0-hybrid|gene21692-v1.0-hybrid|Fragaria	farnesyltransferase geranylgeranyltransferase type-1 subunit alpha	1605	gi|470148565|ref|XP_004309827.1|PREDICTED: protein farnesyltransferase/geranylgeranyltransferase type-1 subunit alpha [Fragaria vesca subsp. vesca]	XP_004309827	8.76842e-109	100	266.929	126	126
gene17690-v1.0-hybrid|gene17690-v1.0-hybrid|Fragaria	extra-large guanine nucleotide-binding 1	2054	gi|764593136|ref|XP_011465443.1|PREDICTED: extra-large guanine nucleotide-binding protein 1 [Fragaria vesca subsp. vesca]	XP_011465443	5.45633e-46	94.1176	186.422	119	112
gene07576-v1.0-hybrid|gene07576-v1.0-hybrid|Fragaria	exosome complex exonuclease dis3-like	9608	gi|470107084|ref|XP_004289880.1|PREDICTED: exosome complex exonuclease dis3-like [Fragaria vesca subsp. vesca]	XP_004289880	9.52585e-121	76.7273	405.216	275	211
gene01682-v1.0-hybrid|gene01682-v1.0-hybrid|Fragaria	exosome complex component RRP41-like	4983	gi|470107991|ref|XP_004290319.1|PREDICTED: exosome complex component RRP41-like [Fragaria vesca subsp. vesca]	XP_004290319	1.67282e-41	59.2814	166.007	167	99
gene25465-v1.0-hybrid|gene25465-v1.0-hybrid|Fragaria	exocyst complex component SEC15B	436	gi|764535857|ref|XP_011458740.1|PREDICTED: exocyst complex component SEC15B [Fragaria vesca subsp. vesca]	XP_011458740	9.46786e-13	71.0145	75.8702	69	49
gene26091-v1.0-hybrid|gene26091-v1.0-hybrid|Fragaria	exocyst complex component EXO70B1-like	1833	gi|470130444|ref|XP_004301113.1|PREDICTED: exocyst complex component EXO70B1-like [Fragaria vesca subsp. vesca]	XP_004301113	0	100	1229.16	609	609
gene23376-v1.0-hybrid|gene23376-v1.0-hybrid|Fragaria	exocyst complex component EXO70A1	1929	gi|470143587|ref|XP_004307455.1|PREDICTED: exocyst complex component EXO70A1 [Fragaria vesca subsp. vesca]	XP_004307455	0	100	1160.59	642	642
gene01938-v1.0-hybrid|gene01938-v1.0-hybrid|Fragaria	eukaryotic translation initiation factor 3 subunit G-like	3442	gi|470110494|ref|XP_004291516.1|PREDICTED: eukaryotic translation initiation factor 3 subunit G-like [Fragaria vesca subsp. vesca]	XP_004291516	6.01724e-114	100	368.622	178	178
gene29885-v1.0-hybrid|gene29885-v1.0-hybrid|Fragaria	eukaryotic translation initiation factor 3 subunit D-like	1518	gi|764589066|ref|XP_011464955.1|PREDICTED: eukaryotic translation initiation factor 3 subunit D-like [Fragaria vesca subsp. vesca]	XP_011464955	1.23526e-22	92.9825	111.694	57	53
gene10523-v1.0-hybrid|gene10523-v1.0-hybrid|Fragaria	eukaryotic translation initiation factor 3 subunit B-like	2852	gi|470131652|ref|XP_004301706.1|PREDICTED: eukaryotic translation initiation factor 3 subunit B-like [Fragaria vesca subsp. vesca]	XP_004301706	9.8217e-51	100	165.622	81	81
gene05090-v1.0-hybrid|gene05090-v1.0-hybrid|Fragaria	eukaryotic translation initiation factor 3 subunit A-like	1331	gi|764564609|ref|XP_011461741.1|PREDICTED: eukaryotic translation initiation factor 3 subunit A-like [Fragaria vesca subsp. vesca]	XP_011461741	2.40092e-36	100	140.584	70	70
gene25566-v1.0-hybrid|gene25566-v1.0-hybrid|Fragaria	eukaryotic peptide chain release factor subunit 1-3	5354	gi|764573350|ref|XP_011462850.1|PREDICTED: eukaryotic peptide chain release factor subunit 1-3 [Fragaria vesca subsp. vesca]	XP_011462850	3.14105e-142	96.139	459.914	259	249
gene18605-v1.0-hybrid|gene18605-v1.0-hybrid|Fragaria	eugenol O-methyltransferase	4938	gi|32440931|dbj|BAC78826.1|eugenol O-methyltransferase [Rosa chinensis var. spontanea]	BAC78826	6.91174e-90	84.7222	210.69	144	122
gene31040-v1.0-hybrid|gene31040-v1.0-hybrid|Fragaria	ethylene-responsive transcription factor WIN1-like	709	gi|470104842|ref|XP_004288802.1|PREDICTED: ethylene-responsive transcription factor WIN1-like [Fragaria vesca subsp. vesca]	XP_004288802	9.75917e-78	100	245.358	174	174
gene07057-v1.0-hybrid|gene07057-v1.0-hybrid|Fragaria	ethylene-responsive transcription factor RAP2-3	1473	gi|764572143|ref|XP_011462742.1|PREDICTED: ethylene-responsive transcription factor RAP2-3 [Fragaria vesca subsp. vesca]	XP_011462742	7.2374e-126	94.8052	380.948	231	219
gene26182-v1.0-hybrid|gene26182-v1.0-hybrid|Fragaria	ethylene-responsive transcription factor RAP2-11-like	651	gi|470126564|ref|XP_004299253.1|PREDICTED: ethylene-responsive transcription factor RAP2-11-like [Fragaria vesca subsp. vesca]	XP_004299253	2.29124e-132	100	384.03	216	216
gene16598-v1.0-hybrid|gene16598-v1.0-hybrid|Fragaria	ethylene-responsive transcription factor RAP2-11-like	897	gi|470138024|ref|XP_004304759.1|PREDICTED: ethylene-responsive transcription factor RAP2-11-like [Fragaria vesca subsp. vesca]	XP_004304759	1.92868e-142	100	416.387	298	298
gene08073-v1.0-hybrid|gene08073-v1.0-hybrid|Fragaria	ethylene-responsive transcription factor ERF098-like	405	gi|764526744|ref|XP_011457995.1|PREDICTED: ethylene-responsive transcription factor ERF098-like [Fragaria vesca subsp. vesca]	XP_011457995	5.30432e-56	100	183.341	134	134
gene32380-v1.0-hybrid|gene32380-v1.0-hybrid|Fragaria	ethylene-responsive transcription factor ERF027-like	840	gi|764580263|ref|XP_011463809.1|PREDICTED: ethylene-responsive transcription factor ERF027-like [Fragaria vesca subsp. vesca]	XP_011463809	5.69664e-139	100	405.986	279	279
gene30159-v1.0-hybrid|gene30159-v1.0-hybrid|Fragaria	ethylene-responsive transcription factor ERF024	2864	gi|764620417|ref|XP_011468492.1|PREDICTED: ethylene-responsive transcription factor ERF024 [Fragaria vesca subsp. vesca]	XP_011468492	5.81179e-103	100	332.028	205	205
gene15036-v1.0-hybrid|gene15036-v1.0-hybrid|Fragaria	ethylene-responsive transcription factor ERF003-like	743	gi|470111409|ref|XP_004291940.1|PREDICTED: ethylene-responsive transcription factor ERF003-like [Fragaria vesca subsp. vesca]	XP_004291940	7.66928e-84	100	261.536	181	181
gene13118-v1.0-hybrid|gene13118-v1.0-hybrid|Fragaria	ethylene-responsive transcription factor CRF4	1107	gi|470144761|ref|XP_004308016.1|PREDICTED: ethylene-responsive transcription factor CRF4 [Fragaria vesca subsp. vesca]	XP_004308016	0	100	733.021	368	368
gene21677-v1.0-hybrid|gene21677-v1.0-hybrid|Fragaria	ethylene-responsive transcription factor CRF1-like	930	gi|764643619|ref|XP_004309841.2|PREDICTED: ethylene-responsive transcription factor CRF1-like [Fragaria vesca subsp. vesca]	XP_004309841	0	100	567	309	309
gene27604-v1.0-hybrid|gene27604-v1.0-hybrid|Fragaria	ethylene-responsive transcription factor ABR1-like isoform X2	1901	gi|470108372|ref|XP_004290494.1|PREDICTED: ethylene-responsive transcription factor ABR1-like isoform X2 [Fragaria vesca subsp. vesca]	XP_004290494	1.88599e-75	100	260.766	179	179
gene00975-v1.0-hybrid|gene00975-v1.0-hybrid|Fragaria	ethylene-responsive transcription factor 4	753	gi|470110464|ref|XP_004291503.1|PREDICTED: ethylene-responsive transcription factor 4 [Fragaria vesca subsp. vesca]	XP_004291503	1.32973e-83	100	262.692	236	236
gene30281-v1.0-hybrid|gene30281-v1.0-hybrid|Fragaria	ethylene-responsive transcription factor 1B-like	1183	gi|470132418|ref|XP_004302079.1|PREDICTED: ethylene-responsive transcription factor 1B-like [Fragaria vesca subsp. vesca]	XP_004302079	6.19648e-25	86	81.6481	50	43
gene09749-v1.0-hybrid|gene09749-v1.0-hybrid|Fragaria	ethylene-insensitive 2	5960	gi|470141046|ref|XP_004306246.1|PREDICTED: ethylene-insensitive protein 2 [Fragaria vesca subsp. vesca]	XP_004306246	0	99.8942	1778.07	945	944
gene12024-v1.0-hybrid|gene12024-v1.0-hybrid|Fragaria	ethanolamine-phosphate cytidylyltransferase-like [Fragaria vesca vesca]	5980	gi|470127645|ref|XP_004299778.1|PREDICTED: ethanolamine-phosphate cytidylyltransferase-like [Fragaria vesca subsp. vesca]gi|764586955|ref|XP_011464712.1|PREDICTED: ethanolamine-phosphate cytidylyltransferase-like [Fragaria vesca subsp. vesca]	XP_004299778, XP_011464712	3.52005e-59	99.1667	223.787	120	119
gene34690-v1.0-hybrid|gene34690-v1.0-hybrid|Fragaria	esterase-like isoform X1 [Fragaria vesca vesca]	1987	gi|470112960|ref|XP_004292697.1|PREDICTED: esterase-like isoform X1 [Fragaria vesca subsp. vesca]gi|764536458|ref|XP_011458783.1|PREDICTED: esterase-like isoform X2 [Fragaria vesca subsp. vesca]	XP_004292697, XP_011458783	7.99312e-72	81.0127	249.98	158	128
gene27251-v1.0-hybrid|gene27251-v1.0-hybrid|Fragaria	epidermis-specific secreted glyco EP1-like	2453	gi|470115882|ref|XP_004294120.1|PREDICTED: epidermis-specific secreted glycoprotein EP1-like [Fragaria vesca subsp. vesca]	XP_004294120	8.41286e-132	81.5534	299.671	206	168
gene10729-v1.0-hybrid|gene10729-v1.0-hybrid|Fragaria	ent-kaurenoic acid oxidase 2-like	3454	gi|470131633|ref|XP_004301697.1|PREDICTED: ent-kaurenoic acid oxidase 2-like [Fragaria vesca subsp. vesca]	XP_004301697	4.81822e-87	87.1658	302.753	187	163
gene25931-v1.0-hybrid|gene25931-v1.0-hybrid|Fragaria	ent-kaurenoic acid oxidase 1-like	2072	gi|764594845|ref|XP_011465715.1|PREDICTED: ent-kaurenoic acid oxidase 1-like [Fragaria vesca subsp. vesca]	XP_011465715	3.20804e-172	73.2824	350.903	262	192
gene27799-v1.0-hybrid|gene27799-v1.0-hybrid|Fragaria	ent-copalyl diphosphate chloroplastic-like	4274	gi|764534383|ref|XP_011458608.1|PREDICTED: ent-copalyl diphosphate synthase, chloroplastic-like [Fragaria vesca subsp. vesca]	XP_011458608	0	82.0513	311.227	195	160
gene24430-v1.0-hybrid|gene24430-v1.0-hybrid|Fragaria	enoyl-[acyl-carrier- ] reductase [NADH] chloroplastic	3060	gi|470118022|ref|XP_004295142.1|PREDICTED: enoyl-[acyl-carrier-protein] reductase [NADH], chloroplastic [Fragaria vesca subsp. vesca]	XP_004295142	4.36374e-41	56.3291	159.844	158	89
gene08606-v1.0-hybrid|gene08606-v1.0-hybrid|Fragaria	enoyl- hydratase peroxisomal [Cucumis sativus]	2880	gi|449450474|ref|XP_004142987.1|PREDICTED: enoyl-CoA hydratase 2, peroxisomal [Cucumis sativus]gi|700207162|gb|KGN62281.1|hypothetical protein Csa_2G348190 [Cucumis sativus]	XP_004142987, KGN62281	7.12605e-31	96.5517	114.39	58	56
gene26175-v1.0-hybrid|gene26175-v1.0-hybrid|Fragaria	enolase chloroplastic	2984	gi|764583407|ref|XP_004299258.2|PREDICTED: enolase 1, chloroplastic [Fragaria vesca subsp. vesca]	XP_004299258	8.04672e-125	100	404.831	232	232
gene05505-v1.0-hybrid|gene05505-v1.0-hybrid|Fragaria	enhancer of polycomb homolog 2-like	4375	gi|470135979|ref|XP_004303780.1|PREDICTED: enhancer of polycomb homolog 2-like [Fragaria vesca subsp. vesca]	XP_004303780	5.08108e-52	98.9899	194.897	99	98
gene10013-v1.0-hybrid|gene10013-v1.0-hybrid|Fragaria	enhancer of mRNA-decapping 4-like	2385	gi|764582851|ref|XP_011464185.1|PREDICTED: enhancer of mRNA-decapping protein 4-like [Fragaria vesca subsp. vesca]	XP_011464185	3.30526e-62	99.1525	219.164	118	117
gene07159-v1.0-hybrid|gene07159-v1.0-hybrid|Fragaria	endoplasmic reticulum metallopeptidase 1	12055	gi|470149076|ref|XP_004310069.1|PREDICTED: endoplasmic reticulum metallopeptidase 1 [Fragaria vesca subsp. vesca]	XP_004310069	5.37272e-71	71.9298	152.91	114	82
gene31223-v1.0-hybrid|gene31223-v1.0-hybrid|Fragaria	endoglucanase 9-like	2185	gi|764529790|ref|XP_004292399.2|PREDICTED: endoglucanase 9-like [Fragaria vesca subsp. vesca]	XP_004292399	4.56051e-156	87.2792	474.937	283	247
gene21630-v1.0-hybrid|gene21630-v1.0-hybrid|Fragaria	endoglucanase 4-like	594	gi|657949631|ref|XP_008344131.1|PREDICTED: endoglucanase 4-like [Malus domestica]	XP_008344131	6.36025e-106	90.4762	326.25	189	171
gene00816-v1.0-hybrid|gene00816-v1.0-hybrid|Fragaria	endoglucanase 13-like	2042	gi|764578389|ref|XP_011463441.1|PREDICTED: endoglucanase 13-like [Fragaria vesca subsp. vesca]	XP_011463441	1.00098e-124	84.9802	392.504	253	215
gene06056-v1.0-hybrid|gene06056-v1.0-hybrid|Fragaria	endo-1,3 1,4-beta-D-glucanase-like	2567	gi|645232764|ref|XP_008223020.1|PREDICTED: endo-1,3;1,4-beta-D-glucanase-like [Prunus mume]	XP_008223020	6.60988e-13	77.7778	80.1073	54	42
gene15889-v1.0-hybrid|gene15889-v1.0-hybrid|Fragaria	endo-1,3 1,4-beta-D-glucanase-like	4532	gi|764605556|ref|XP_011466991.1|PREDICTED: endo-1,3;1,4-beta-D-glucanase-like [Fragaria vesca subsp. vesca]	XP_011466991	1.06936e-21	100	107.842	50	50
gene13468-v1.0-hybrid|gene13468-v1.0-hybrid|Fragaria	em GEA1	586	gi|470138757|ref|XP_004305121.1|PREDICTED: em-like protein GEA1 [Fragaria vesca subsp. vesca]	XP_004305121	7.83464e-60	100	196.438	104	104
gene11750-v1.0-hybrid|gene11750-v1.0-hybrid|Fragaria	elongation of fatty acids DDB_G0272012	777	gi|470128021|ref|XP_004299954.1|PREDICTED: putative elongation of fatty acids protein DDB_G0272012 [Fragaria vesca subsp. vesca]	XP_004299954	4.33364e-96	100	295.434	258	258
gene29913-v1.0-hybrid|gene29913-v1.0-hybrid|Fragaria	elongation factor Tu GTP-binding domain-containing 1	2379	gi|470145205|ref|XP_004308232.1|PREDICTED: elongation factor Tu GTP-binding domain-containing protein 1 [Fragaria vesca subsp. vesca]	XP_004308232	5.83056e-96	69.6833	228.024	221	154
gene27905-v1.0-hybrid|gene27905-v1.0-hybrid|Fragaria	elongation factor Tu GTP-binding domain-containing 1	938	gi|470145205|ref|XP_004308232.1|PREDICTED: elongation factor Tu GTP-binding domain-containing protein 1 [Fragaria vesca subsp. vesca]	XP_004308232	2.34922e-93	81.07	310.457	243	197
gene10922-v1.0-hybrid|gene10922-v1.0-hybrid|Fragaria	elongation factor 1-delta 1-like isoform X2	2985	gi|470141588|ref|XP_004306512.1|PREDICTED: elongation factor 1-delta 1-like isoform X2 [Fragaria vesca subsp. vesca]	XP_004306512	1.79774e-12	49.2647	78.9518	136	67
gene19113-v1.0-hybrid|gene19113-v1.0-hybrid|Fragaria	elicitor-responsive 3-like	2890	gi|470142249|ref|XP_004306824.1|PREDICTED: elicitor-responsive protein 3-like [Fragaria vesca subsp. vesca]	XP_004306824	3.03362e-43	67.6923	164.466	130	88
gene19319-v1.0-hybrid|gene19319-v1.0-hybrid|Fragaria	elicitor-responsive 3	2233	gi|764625241|ref|XP_004308376.2|PREDICTED: elicitor-responsive protein 3 [Fragaria vesca subsp. vesca]	XP_004308376	4.23127e-32	54.6667	134.806	150	82
gene08117-v1.0-hybrid|gene08117-v1.0-hybrid|Fragaria	egg cell-secreted -like	465	gi|470112592|ref|XP_004292516.1|PREDICTED: egg cell-secreted protein 1.3-like [Fragaria vesca subsp. vesca]	XP_004292516	1.61837e-88	100	267.7	154	154
gene08119-v1.0-hybrid|gene08119-v1.0-hybrid|Fragaria	egg cell-secreted -like	468	gi|764532904|ref|XP_004292517.2|PREDICTED: egg cell-secreted protein 1.3-like [Fragaria vesca subsp. vesca]	XP_004292517	1.27368e-81	100	251.521	155	155
gene29010-v1.0-hybrid|gene29010-v1.0-hybrid|Fragaria	early light-induced chloroplastic-like	584	gi|470121016|ref|XP_004296581.1|PREDICTED: early light-induced protein 1, chloroplastic-like [Fragaria vesca subsp. vesca]	XP_004296581	1.03688e-19	96	93.2041	50	48
gene24988-v1.0-hybrid|gene24988-v1.0-hybrid|Fragaria	dynein light chain flagellar outer arm	10257	gi|470116634|ref|XP_004294483.1|PREDICTED: dynein light chain LC6, flagellar outer arm [Fragaria vesca subsp. vesca]	XP_004294483	1.1602e-50	100	138.272	65	65
gene24193-v1.0-hybrid|gene24193-v1.0-hybrid|Fragaria	double-stranded RNA-binding 4-like	3665	gi|470104182|ref|XP_004288491.1|PREDICTED: double-stranded RNA-binding protein 4-like [Fragaria vesca subsp. vesca]	XP_004288491	3.03784e-80	97.5309	170.244	81	79
gene25042-v1.0-hybrid|gene25042-v1.0-hybrid|Fragaria	double-stranded RNA-binding 3-like	873	gi|470139380|ref|XP_004305427.1|PREDICTED: double-stranded RNA-binding protein 3-like [Fragaria vesca subsp. vesca]	XP_004305427	4.10735e-35	82.4324	117.857	74	61
gene18709-v1.0-hybrid|gene18709-v1.0-hybrid|Fragaria	dolichyl-diphosphooligosaccharide-- glycosyltransferase 48 kDa subunit-like	1521	gi|764600943|ref|XP_011466522.1|PREDICTED: dolichyl-diphosphooligosaccharide--protein glycosyltransferase 48 kDa subunit-like [Fragaria vesca subsp. vesca]	XP_011466522	1.83162e-70	58.4416	234.572	231	135
gene05309-v1.0-hybrid|gene05309-v1.0-hybrid|Fragaria	dol-P-Man:Man(7) c(2)-PP-Dol alpha-1,6-mannosyltransferase	7751	gi|470143146|ref|XP_004307243.1|PREDICTED: dol-P-Man:Man(7)GlcNAc(2)-PP-Dol alpha-1,6-mannosyltransferase [Fragaria vesca subsp. vesca]	XP_004307243	3.53797e-21	97.1429	71.2478	35	34
gene30428-v1.0-hybrid|gene30428-v1.0-hybrid|Fragaria	dof zinc finger -like	897	gi|470114817|ref|XP_004293605.1|PREDICTED: dof zinc finger protein DOF1.4-like [Fragaria vesca subsp. vesca]	XP_004293605	2.08431e-161	100	464.537	298	298
gene29662-v1.0-hybrid|gene29662-v1.0-hybrid|Fragaria	dof zinc finger	513	gi|470115510|ref|XP_004293942.1|PREDICTED: dof zinc finger protein DOF1.5 [Fragaria vesca subsp. vesca]	XP_004293942	5.60627e-123	100	356.681	170	170
gene18306-v1.0-hybrid|gene18306-v1.0-hybrid|Fragaria	dof zinc finger	6490	gi|470139696|ref|XP_004305582.1|PREDICTED: dof zinc finger protein DOF3.2 [Fragaria vesca subsp. vesca]	XP_004305582	0	100	587.03	301	301
gene07069-v1.0-hybrid|gene07069-v1.0-hybrid|Fragaria	dnaJ-related rsp1	1320	gi|470124290|ref|XP_004298149.1|PREDICTED: dnaJ-related protein rsp1 [Fragaria vesca subsp. vesca]	XP_004298149	1.10544e-127	99.4652	383.259	187	186
gene14234-v1.0-hybrid|gene14234-v1.0-hybrid|Fragaria	dnaJ homolog subfamily C member 7 homolog	584	gi|764628481|ref|XP_011469349.1|PREDICTED: dnaJ homolog subfamily C member 7 homolog [Fragaria vesca subsp. vesca]	XP_011469349	1.44772e-85	97.3684	217.624	114	111
gene22847-v1.0-hybrid|gene22847-v1.0-hybrid|Fragaria	dnaJ homolog subfamily C member 7 homolog	474	gi|764628481|ref|XP_011469349.1|PREDICTED: dnaJ homolog subfamily C member 7 homolog [Fragaria vesca subsp. vesca]	XP_011469349	1.60441e-66	77.4194	213.386	155	120
gene14215-v1.0-hybrid|gene14215-v1.0-hybrid|Fragaria	dnaJ homolog subfamily C member 7 homolog	570	gi|764628498|ref|XP_011469352.1|PREDICTED: dnaJ homolog subfamily C member 7 homolog [Fragaria vesca subsp. vesca]	XP_011469352	1.40395e-108	100	321.627	189	189
gene29788-v1.0-hybrid|gene29788-v1.0-hybrid|Fragaria	dnaJ homolog subfamily C member 17-like	498	gi|470118916|ref|XP_004295565.1|PREDICTED: dnaJ homolog subfamily C member 17-like [Fragaria vesca subsp. vesca]	XP_004295565	8.88065e-117	100	340.502	165	165
gene22376-v1.0-hybrid|gene22376-v1.0-hybrid|Fragaria	dnaJ homolog subfamily B member 4-like	4807	gi|764619958|ref|XP_011468427.1|PREDICTED: dnaJ homolog subfamily B member 4-like [Fragaria vesca subsp. vesca]	XP_011468427	0	99.75	800.045	400	399
gene11217-v1.0-hybrid|gene11217-v1.0-hybrid|Fragaria	dnaJ homolog subfamily B member 4-like	1421	gi|470112985|ref|XP_004292708.1|PREDICTED: dnaJ homolog subfamily B member 4-like [Fragaria vesca subsp. vesca]	XP_004292708	0	89.011	657.136	364	324
gene11060-v1.0-hybrid|gene11060-v1.0-hybrid|Fragaria	dnaJ homolog subfamily A member 1 homolog	1483	gi|764595036|ref|XP_004301502.2|PREDICTED: dnaJ homolog subfamily A member 1 homolog [Fragaria vesca subsp. vesca]	XP_004301502	5.72937e-151	100	319.701	150	150
gene23147-v1.0-hybrid|gene23147-v1.0-hybrid|Fragaria	dnaJ homolog	1936	gi|470110519|ref|XP_004291528.1|PREDICTED: dnaJ protein homolog [Fragaria vesca subsp. vesca]	XP_004291528	0	69.2008	614.379	513	355
[truncated: 19,011 more rows]
