# Supplementary material for: Transcriptomics, Targeted Metabolomics and Gene Expression of Blackberry Leaves and Fruits Indicate Flavonoid Metabolic Flux from Leaf to Red Fruit
Source: Front Plant Sci. 2017 Apr 6;8:472. doi: 10.3389/fpls.2017.00472 (PMC5382209; doi:10.3389/fpls.2017.00472)
Supplement: Supplementary file 2 [file DataSheet2.XLSX]

## Sheet: Topblast Genes inhibidos (fruta
Sequence name	Sequence desc.	Sequence length	Hit desc.	Hit ACC	E-Value	Similarity	Bit-Score	Alignment length	Positives
gene14895-v1.0-hybrid|gene14895-v1.0-hybrid|Fragaria	PREDICTED: uncharacterized protein LOC101308412 isoform X1	4601	gi|764512343|ref|XP_011462484.1|PREDICTED: uncharacterized protein LOC101308412 isoform X1 [Fragaria vesca subsp. vesca]	XP_011462484	0	100	984.941	493	493
gene08048-v1.0-hybrid|gene08048-v1.0-hybrid|Fragaria	transcription factor bHLH155-like	5776	gi|764547713|ref|XP_011459705.1|PREDICTED: transcription factor bHLH155-like [Fragaria vesca subsp. vesca]	XP_011459705	0	99.5037	829.321	403	401
gene30397-v1.0-hybrid|gene30397-v1.0-hybrid|Fragaria	probable beta-1,3-galactosyltransferase 20	4936	gi|470114630|ref|XP_004293514.1|PREDICTED: probable beta-1,3-galactosyltransferase 20 [Fragaria vesca subsp. vesca]	XP_004293514	0	100	619.002	296	296
gene18416-v1.0-hybrid|gene18416-v1.0-hybrid|Fragaria	---NA---	7300	No Blast Hit
gene07318-v1.0-hybrid|gene07318-v1.0-hybrid|Fragaria	E3 ubiquitin- ligase At3g02290-like	1487	gi|470149247|ref|XP_004310151.1|PREDICTED: E3 ubiquitin-protein ligase At3g02290-like [Fragaria vesca subsp. vesca]	XP_004310151	3.223e-79	98.6577	239.965	149	147
gene13694-v1.0-hybrid|gene13694-v1.0-hybrid|Fragaria	26S proteasome non-ATPase regulatory subunit 13 homolog B	7138	gi|470128509|ref|XP_004300181.1|PREDICTED: 26S proteasome non-ATPase regulatory subunit 13 homolog B [Fragaria vesca subsp. vesca]	XP_004300181	6.10352e-90	99.359	311.997	156	155
gene17904-v1.0-hybrid|gene17904-v1.0-hybrid|Fragaria	---NA---	14648	No Blast Hit
gene10800-v1.0-hybrid|gene10800-v1.0-hybrid|Fragaria	vesicle-associated 2-1	2260	gi|470128836|ref|XP_004300340.1|PREDICTED: vesicle-associated protein 2-1 [Fragaria vesca subsp. vesca]	XP_004300340	1.27848e-38	69.8276	154.451	116	81
gene31091-v1.0-hybrid|gene31091-v1.0-hybrid|Fragaria	clathrin assembly At2g25430	4340	gi|470104812|ref|XP_004288787.1|PREDICTED: putative clathrin assembly protein At2g25430 [Fragaria vesca subsp. vesca]	XP_004288787	0	100	992.26	564	564
gene26577-v1.0-hybrid|gene26577-v1.0-hybrid|Fragaria	transcription initiation factor IIA subunit 2	9315	gi|470101964|ref|XP_004287436.1|PREDICTED: transcription initiation factor IIA subunit 2 [Fragaria vesca subsp. vesca]gi|502110229|ref|XP_004493830.1|PREDICTED: transcription initiation factor IIA subunit 2 [Cicer arietinum]gi|502110233|ref|XP_004493831.1|PREDICTED: transcription initiation factor IIA subunit 2 [Cicer arietinum]	XP_004287436, XP_004493830, XP_004493831	8.02221e-22	90.9091	105.531	55	50
gene00780-v1.0-hybrid|gene00780-v1.0-hybrid|Fragaria	ASPARTIC PROTEASE IN GUARD CELL 2	1434	gi|470123391|ref|XP_004297710.1|PREDICTED: protein ASPARTIC PROTEASE IN GUARD CELL 2 [Fragaria vesca subsp. vesca]	XP_004297710	0	100	893.264	477	477
gene26319-v1.0-hybrid|gene26319-v1.0-hybrid|Fragaria	PREDICTED: uncharacterized protein LOC101314710	3296	gi|764632281|ref|XP_011469737.1|PREDICTED: uncharacterized protein LOC101314710 [Fragaria vesca subsp. vesca]	XP_011469737	0	100	579.711	277	277
gene05132-v1.0-hybrid|gene05132-v1.0-hybrid|Fragaria	---NA---	4599	No Blast Hit
gene11122-v1.0-hybrid|gene11122-v1.0-hybrid|Fragaria	pathogenesis-related 5	3941	gi|764536145|ref|XP_004292680.2|PREDICTED: pathogenesis-related protein 5 [Fragaria vesca subsp. vesca]	XP_004292680	6.26262e-134	97.8355	426.787	231	226
gene06275-v1.0-hybrid|gene06275-v1.0-hybrid|Fragaria	zinc finger VAR3, chloroplastic	2349	gi|764576256|ref|XP_011463176.1|PREDICTED: zinc finger protein VAR3, chloroplastic [Fragaria vesca subsp. vesca]	XP_011463176	3.15636e-110	100	359.377	171	171
gene29036-v1.0-hybrid|gene29036-v1.0-hybrid|Fragaria	PREDICTED: uncharacterized protein LOC103435525	6337	gi|657961106|ref|XP_008372142.1|PREDICTED: uncharacterized protein LOC103435525 [Malus domestica]	XP_008372142	1.54373e-156	72.9032	538.495	465	339
gene05128-v1.0-hybrid|gene05128-v1.0-hybrid|Fragaria	PREDICTED: uncharacterized protein LOC101314554 isoform X1	6912	gi|764564709|ref|XP_011461749.1|PREDICTED: uncharacterized protein LOC101314554 isoform X1 [Fragaria vesca subsp. vesca]	XP_011461749	9.9589e-102	84.5815	357.066	227	192
gene23657-v1.0-hybrid|gene23657-v1.0-hybrid|Fragaria	diphosphomevalonate decarboxylase	3805	gi|764628079|ref|XP_011469322.1|PREDICTED: diphosphomevalonate decarboxylase [Fragaria vesca subsp. vesca]	XP_011469322	2.53827e-68	100	240.736	125	125
gene08429-v1.0-hybrid|gene08429-v1.0-hybrid|Fragaria	hypothetical protein B456_006G270400	2631	gi|763771535|gb|KJB38750.1|hypothetical protein B456_006G270400 [Gossypium raimondii]	KJB38750	2.00403e-106	77.0701	216.083	157	121
gene21892-v1.0-hybrid|gene21892-v1.0-hybrid|Fragaria	---NA---	4703	No Blast Hit
gene04873-v1.0-hybrid|gene04873-v1.0-hybrid|Fragaria	mago nashi homolog	2369	gi|470142578|ref|XP_004306981.1|PREDICTED: protein mago nashi homolog [Fragaria vesca subsp. vesca]	XP_004306981	3.52244e-39	100	153.68	74	74
gene17241-v1.0-hybrid|gene17241-v1.0-hybrid|Fragaria	TBC1 domain family member 5 isoform X2	5795	gi|764568844|ref|XP_011462370.1|PREDICTED: TBC1 domain family member 5 isoform X2 [Fragaria vesca subsp. vesca]	XP_011462370	0	98.5804	1165.21	634	625
gene09862-v1.0-hybrid|gene09862-v1.0-hybrid|Fragaria	PREDICTED: uncharacterized protein LOC101304974	8226	gi|470130210|ref|XP_004300998.1|PREDICTED: uncharacterized protein LOC101304974 [Fragaria vesca subsp. vesca]	XP_004300998	0	100	1235.71	726	726
gene23234-v1.0-hybrid|gene23234-v1.0-hybrid|Fragaria	enhancer of mRNA-decapping 4-like	4409	gi|764631805|ref|XP_011469684.1|PREDICTED: enhancer of mRNA-decapping protein 4-like [Fragaria vesca subsp. vesca]	XP_011469684	2.73862e-122	100	396.741	210	210
gene11598-v1.0-hybrid|gene11598-v1.0-hybrid|Fragaria	---NA---	5232	No Blast Hit
gene12118-v1.0-hybrid|gene12118-v1.0-hybrid|Fragaria	PREDICTED: uncharacterized protein LOC101294174	3012	gi|470127541|ref|XP_004299727.1|PREDICTED: uncharacterized protein LOC101294174 [Fragaria vesca subsp. vesca]	XP_004299727	0	100	572.007	305	305
gene32597-v1.0-hybrid|gene32597-v1.0-hybrid|Fragaria	PREDICTED: uncharacterized protein LOC101295564	2281	gi|470104046|ref|XP_004288428.1|PREDICTED: uncharacterized protein LOC101295564 [Fragaria vesca subsp. vesca]	XP_004288428	7.23993e-93	64.3333	301.982	300	193
gene10527-v1.0-hybrid|gene10527-v1.0-hybrid|Fragaria	---NA---	5100	No Blast Hit
gene16869-v1.0-hybrid|gene16869-v1.0-hybrid|Fragaria	---NA---	8295	No Blast Hit
gene26422-v1.0-hybrid|gene26422-v1.0-hybrid|Fragaria	---NA---	8584	No Blast Hit
gene19205-v1.0-hybrid|gene19205-v1.0-hybrid|Fragaria	DEAD-box ATP-dependent RNA helicase 31-like	4266	gi|764624277|ref|XP_004308314.2|PREDICTED: DEAD-box ATP-dependent RNA helicase 31-like [Fragaria vesca subsp. vesca]	XP_004308314	6.49217e-120	100	383.645	366	366
gene23516-v1.0-hybrid|gene23516-v1.0-hybrid|Fragaria	heme-binding 2-like	861	gi|470110570|ref|XP_004291553.1|PREDICTED: heme-binding protein 2-like [Fragaria vesca subsp. vesca]	XP_004291553	1.64407e-118	70.979	351.673	286	203
gene22418-v1.0-hybrid|gene22418-v1.0-hybrid|Fragaria	PREDICTED: uncharacterized protein LOC101299662	523	gi|470121353|ref|XP_004296738.1|PREDICTED: uncharacterized protein LOC101299662 [Fragaria vesca subsp. vesca]	XP_004296738	2.9817e-66	100	211.846	119	119
gene25340-v1.0-hybrid|gene25340-v1.0-hybrid|Fragaria	---NA---	10734	No Blast Hit
gene06416-v1.0-hybrid|gene06416-v1.0-hybrid|Fragaria	---NA---	13807	No Blast Hit
gene03936-v1.0-hybrid|gene03936-v1.0-hybrid|Fragaria	Golgi SNAP receptor complex member 1-2	4349	gi|470142494|ref|XP_004306942.1|PREDICTED: Golgi SNAP receptor complex member 1-2 [Fragaria vesca subsp. vesca]	XP_004306942	1.40481e-32	100	139.813	66	66
gene14456-v1.0-hybrid|gene14456-v1.0-hybrid|Fragaria	glucomannan 4-beta-mannosyltransferase 2	6650	gi|470115719|ref|XP_004294040.1|PREDICTED: glucomannan 4-beta-mannosyltransferase 2 [Fragaria vesca subsp. vesca]	XP_004294040	5.89972e-72	100	137.117	68	68
gene20931-v1.0-hybrid|gene20931-v1.0-hybrid|Fragaria	nematode resistance -like HSPRO2	1410	gi|764633574|ref|XP_011469897.1|PREDICTED: nematode resistance protein-like HSPRO2 [Fragaria vesca subsp. vesca]	XP_011469897	0	100	909.827	469	469
gene08496-v1.0-hybrid|gene08496-v1.0-hybrid|Fragaria	auxin-induced 15A	321	gi|470110217|ref|XP_004291382.1|PREDICTED: auxin-induced protein 15A [Fragaria vesca subsp. vesca]	XP_004291382	3.69071e-72	100	222.246	106	106
gene09497-v1.0-hybrid|gene09497-v1.0-hybrid|Fragaria	PREDICTED: uncharacterized protein LOC101301782	1897	gi|470127262|ref|XP_004299593.1|PREDICTED: uncharacterized protein LOC101301782 [Fragaria vesca subsp. vesca]	XP_004299593	1.93438e-23	100	106.301	51	51
gene31484-v1.0-hybrid|gene31484-v1.0-hybrid|Fragaria	dolichyl-diphosphooligosaccharide-- glycosyltransferase subunit 1A	5329	gi|470128370|ref|XP_004300116.1|PREDICTED: dolichyl-diphosphooligosaccharide--protein glycosyltransferase subunit 1A [Fragaria vesca subsp. vesca]	XP_004300116	2.39672e-169	99.5392	400.979	217	216
gene07673-v1.0-hybrid|gene07673-v1.0-hybrid|Fragaria	---NA---	9623	No Blast Hit
gene04900-v1.0-hybrid|gene04900-v1.0-hybrid|Fragaria	PREDICTED: uncharacterized protein LOC103962279	6433	gi|694395877|ref|XP_009373242.1|PREDICTED: uncharacterized protein LOC103962279 [Pyrus x bretschneideri]	XP_009373242	9.58013e-154	96.1832	494.582	262	252
gene20425-v1.0-hybrid|gene20425-v1.0-hybrid|Fragaria	cyclase-associated 1	6140	gi|470126229|ref|XP_004299093.1|PREDICTED: cyclase-associated protein 1 [Fragaria vesca subsp. vesca]	XP_004299093	5.89315e-75	99.0826	148.288	109	108
gene21671-v1.0-hybrid|gene21671-v1.0-hybrid|Fragaria	PREDICTED: uncharacterized protein LOC103699270, partial	787	gi|672206794|ref|XP_008779530.1|PREDICTED: uncharacterized protein LOC103699270, partial [Phoenix dactylifera]	XP_008779530	4.94124e-30	56.1856	119.398	194	109
gene27650-v1.0-hybrid|gene27650-v1.0-hybrid|Fragaria	GDP-L-fucose synthase 2	1081	gi|470121376|ref|XP_004296748.1|PREDICTED: putative GDP-L-fucose synthase 2 [Fragaria vesca subsp. vesca]gi|764571202|ref|XP_011462644.1|PREDICTED: putative GDP-L-fucose synthase 2 [Fragaria vesca subsp. vesca]	XP_004296748, XP_011462644	0	100	657.907	318	318
gene01195-v1.0-hybrid|gene01195-v1.0-hybrid|Fragaria	receptor kinase BRI1-like 3	3582	gi|764562990|ref|XP_004296108.2|PREDICTED: receptor-like protein kinase BRI1-like 3 [Fragaria vesca subsp. vesca]	XP_004296108	0	100	2297.32	1173	1173
gene26652-v1.0-hybrid|gene26652-v1.0-hybrid|Fragaria	39S ribosomal L46, mitochondrial	2278	gi|470143776|ref|XP_004307545.1|PREDICTED: 39S ribosomal protein L46, mitochondrial [Fragaria vesca subsp. vesca]	XP_004307545	4.7917e-62	73.7288	166.777	118	87
gene01603-v1.0-hybrid|gene01603-v1.0-hybrid|Fragaria	WD repeat-containing 13	4919	gi|470107908|ref|XP_004290280.1|PREDICTED: WD repeat-containing protein 13 [Fragaria vesca subsp. vesca]	XP_004290280	1.38277e-55	77.6923	166.777	130	101
gene17101-v1.0-hybrid|gene17101-v1.0-hybrid|Fragaria	TBC1 domain family member 22B	6303	gi|470120886|ref|XP_004296518.1|PREDICTED: TBC1 domain family member 22B [Fragaria vesca subsp. vesca]	XP_004296518	3.47417e-54	79.021	210.69	143	113
gene09848-v1.0-hybrid|gene09848-v1.0-hybrid|Fragaria	copper amine oxidase 1-like	4498	gi|470130229|ref|XP_004301007.1|PREDICTED: copper amine oxidase 1-like [Fragaria vesca subsp. vesca]	XP_004301007	3.73602e-169	83.7989	298.901	179	150
gene14345-v1.0-hybrid|gene14345-v1.0-hybrid|Fragaria	pentatricopeptide repeat-containing At2g13600 isoform X1	5011	gi|764603756|ref|XP_011466820.1|PREDICTED: pentatricopeptide repeat-containing protein At2g13600 isoform X1 [Fragaria vesca subsp. vesca]	XP_011466820	5.95169e-100	53.2432	258.84	370	197
gene21783-v1.0-hybrid|gene21783-v1.0-hybrid|Fragaria	probable calcium-binding CML48	1581	gi|470110679|ref|XP_004291599.1|PREDICTED: probable calcium-binding protein CML48 [Fragaria vesca subsp. vesca]	XP_004291599	4.69344e-89	95.4286	287.73	175	167
gene11911-v1.0-hybrid|gene11911-v1.0-hybrid|Fragaria	FAM91A1 isoform X2	7568	gi|764586164|ref|XP_011464617.1|PREDICTED: protein FAM91A1 isoform X2 [Fragaria vesca subsp. vesca]	XP_011464617	0	99.8155	1003.43	542	541
gene24212-v1.0-hybrid|gene24212-v1.0-hybrid|Fragaria	GATP3_SOLLC ame: Full=Gamma aminobutyrate transaminase 3, chloroplastic ame: Full=Gamma-aminobutyrate transaminase isozyme 3 Short= -TP3 Short= -T3 Flags: Precursor	5182	gi|75147511|sp|Q84P52.1|GATP3_SOLLCRecName: Full=Gamma aminobutyrate transaminase 3, chloroplastic; AltName: Full=Gamma-aminobutyrate transaminase isozyme 3; Short=LeGABA-TP3; Short=SlGABA-T3; Flags: Precursorgi|29837286|gb|AAO92257.1|gamma-aminobutyrate transaminase subunit precursor isozyme 3 [Solanum lycopersicum]gi|171854587|dbj|BAG16484.1|gamma aminobutyrate transaminase isoform3 [Solanum ly…	Q84P52, AAO92257, BAG16484	1.61947e-44	91.1765	69.707	34	31
gene11686-v1.0-hybrid|gene11686-v1.0-hybrid|Fragaria	hypothetical protein PRUPE_ppa012436mg	1133	gi|596196998|ref|XP_007223593.1|hypothetical protein PRUPE_ppa012436mg [Prunus persica]gi|462420529|gb|EMJ24792.1|hypothetical protein PRUPE_ppa012436mg [Prunus persica]	XP_007223593, EMJ24792	4.43946e-08	93.3333	61.6178	30	28
gene06646-v1.0-hybrid|gene06646-v1.0-hybrid|Fragaria	histidine-containing phosphotransfer 1-like	1272	gi|470121433|ref|XP_004296773.1|PREDICTED: histidine-containing phosphotransfer protein 1-like [Fragaria vesca subsp. vesca]	XP_004296773	1.32241e-25	51.1278	112.079	133	68
gene09481-v1.0-hybrid|gene09481-v1.0-hybrid|Fragaria	probable alpha-mannosidase I MNS5	3941	gi|470127248|ref|XP_004299586.1|PREDICTED: probable alpha-mannosidase I MNS5 [Fragaria vesca subsp. vesca]	XP_004299586	1.28041e-44	98.0392	108.997	51	50
gene32694-v1.0-hybrid|gene32694-v1.0-hybrid|Fragaria	UDP-glucuronate:xylan alpha-glucuronosyltransferase 3	4092	gi|470108516|ref|XP_004290562.1|PREDICTED: putative UDP-glucuronate:xylan alpha-glucuronosyltransferase 3 [Fragaria vesca subsp. vesca]	XP_004290562	0	100	692.189	341	341
gene20589-v1.0-hybrid|gene20589-v1.0-hybrid|Fragaria	---NA---	10921	No Blast Hit
gene03456-v1.0-hybrid|gene03456-v1.0-hybrid|Fragaria	ABC transporter C family member 3	2085	gi|764579447|ref|XP_011463663.1|PREDICTED: ABC transporter C family member 3 [Fragaria vesca subsp. vesca]	XP_011463663	1.4112e-115	100	361.303	206	206
gene04197-v1.0-hybrid|gene04197-v1.0-hybrid|Fragaria	PREDICTED: kanadaptin	5550	gi|764614225|ref|XP_004304184.2|PREDICTED: kanadaptin [Fragaria vesca subsp. vesca]	XP_004304184	0	89.9485	589.341	388	349
gene27271-v1.0-hybrid|gene27271-v1.0-hybrid|Fragaria	alpha-1,3 1,6-mannosyltransferase ALG2	2762	gi|470115834|ref|XP_004294096.1|PREDICTED: alpha-1,3/1,6-mannosyltransferase ALG2 [Fragaria vesca subsp. vesca]	XP_004294096	1.9816e-92	83.3333	310.842	186	155
gene17588-v1.0-hybrid|gene17588-v1.0-hybrid|Fragaria	GPI transamidase component PIG-S	5767	gi|764529099|ref|XP_011458170.1|PREDICTED: GPI transamidase component PIG-S [Fragaria vesca subsp. vesca]	XP_011458170	5.62164e-121	91.9298	406.757	285	262
gene00864-v1.0-hybrid|gene00864-v1.0-hybrid|Fragaria	phytosulfokine receptor 1	1083	gi|470123523|ref|XP_004297774.1|PREDICTED: phytosulfokine receptor 1 [Fragaria vesca subsp. vesca]	XP_004297774	0	100	721.465	360	360
gene15974-v1.0-hybrid|gene15974-v1.0-hybrid|Fragaria	hypothetical protein Ccrd_009937	6953	gi|976928747|gb|KVI11648.1|hypothetical protein Ccrd_009937 [Cynara cardunculus var. scolymus]	KVI11648	2.29323e-124	87.8049	142.124	82	72
gene06895-v1.0-hybrid|gene06895-v1.0-hybrid|Fragaria	probable histone-arginine methyltransferase isoform X1	4903	gi|470121571|ref|XP_004296838.1|PREDICTED: probable histone-arginine methyltransferase 1.4 isoform X1 [Fragaria vesca subsp. vesca]	XP_004296838	3.53337e-78	75.5906	193.356	127	96
gene27570-v1.0-hybrid|gene27570-v1.0-hybrid|Fragaria	PREDICTED: uncharacterized protein LOC101306976	1380	gi|470108335|ref|XP_004290476.1|PREDICTED: uncharacterized protein LOC101306976 [Fragaria vesca subsp. vesca]	XP_004290476	7.15443e-57	92.4528	198.364	106	98
gene04565-v1.0-hybrid|gene04565-v1.0-hybrid|Fragaria	squamosa promoter-binding 6	2941	gi|470122372|ref|XP_004297216.1|PREDICTED: squamosa promoter-binding-like protein 6 [Fragaria vesca subsp. vesca]	XP_004297216	5.67424e-159	99.5951	490.73	247	246
gene14468-v1.0-hybrid|gene14468-v1.0-hybrid|Fragaria	UDP-D-apiose UDP-D-xylose synthase 2	2815	gi|743886838|ref|XP_010910244.1|PREDICTED: UDP-D-apiose/UDP-D-xylose synthase 2 [Elaeis guineensis]	XP_010910244	3.08984e-75	72.7273	153.68	110	80
gene08691-v1.0-hybrid|gene08691-v1.0-hybrid|Fragaria	---NA---	9579	No Blast Hit
gene14582-v1.0-hybrid|gene14582-v1.0-hybrid|Fragaria	PREDICTED: uncharacterized protein LOC101295076	1561	gi|470102714|ref|XP_004287796.1|PREDICTED: uncharacterized protein LOC101295076 [Fragaria vesca subsp. vesca]	XP_004287796	2.69458e-19	96	93.9745	50	48
gene14907-v1.0-hybrid|gene14907-v1.0-hybrid|Fragaria	beta-galactosidase 3	4954	gi|470102822|ref|XP_004287850.1|PREDICTED: beta-galactosidase 3 [Fragaria vesca subsp. vesca]	XP_004287850	8.99031e-163	83.3333	366.696	216	180
gene15170-v1.0-hybrid|gene15170-v1.0-hybrid|Fragaria	proteasome subunit alpha type-1-A-like	2097	gi|470111249|ref|XP_004291861.1|PREDICTED: proteasome subunit alpha type-1-A-like [Fragaria vesca subsp. vesca]	XP_004291861	4.56012e-88	100	290.041	167	167
gene22738-v1.0-hybrid|gene22738-v1.0-hybrid|Fragaria	replication factor C subunit 3	6313	gi|470106814|ref|XP_004289753.1|PREDICTED: replication factor C subunit 3 [Fragaria vesca subsp. vesca]gi|764524684|ref|XP_011457813.1|PREDICTED: replication factor C subunit 3 [Fragaria vesca subsp. vesca]	XP_004289753, XP_011457813	2.0867e-69	62.2222	251.521	225	140
gene04649-v1.0-hybrid|gene04649-v1.0-hybrid|Fragaria	probable leucine-rich repeat receptor kinase At1g35710	2650	gi|470122460|ref|XP_004297259.1|PREDICTED: probable leucine-rich repeat receptor-like protein kinase At1g35710 [Fragaria vesca subsp. vesca]gi|764574951|ref|XP_011463033.1|PREDICTED: probable leucine-rich repeat receptor-like protein kinase At1g35710 [Fragaria vesca subsp. vesca]	XP_004297259, XP_011463033	1.11675e-58	65.1786	129.028	112	73
gene10392-v1.0-hybrid|gene10392-v1.0-hybrid|Fragaria	PREDICTED: uncharacterized protein DDB_G0283697	1194	gi|470103989|ref|XP_004288407.1|PREDICTED: uncharacterized protein DDB_G0283697 [Fragaria vesca subsp. vesca]gi|470103991|ref|XP_004288408.1|PREDICTED: uncharacterized protein DDB_G0283697 [Fragaria vesca subsp. vesca]	XP_004288407, XP_004288408	3.70917e-26	100	118.627	106	106
gene16187-v1.0-hybrid|gene16187-v1.0-hybrid|Fragaria	---NA---	9056	No Blast Hit
gene08868-v1.0-hybrid|gene08868-v1.0-hybrid|Fragaria	transcription factor MYB1R1	2808	gi|470126878|ref|XP_004299409.1|PREDICTED: transcription factor MYB1R1 [Fragaria vesca subsp. vesca]	XP_004299409	5.19076e-86	97.1098	291.197	173	168
gene19944-v1.0-hybrid|gene19944-v1.0-hybrid|Fragaria	PREDICTED: uncharacterized protein LOC101313880 isoform X2	756	gi|764554710|ref|XP_004293884.2|PREDICTED: uncharacterized protein LOC101313880 isoform X2 [Fragaria vesca subsp. vesca]	XP_004293884	6.377e-132	100	385.956	251	251
gene22405-v1.0-hybrid|gene22405-v1.0-hybrid|Fragaria	cyclin-dependent kinase C-2-like	5855	gi|470121335|ref|XP_004296729.1|PREDICTED: cyclin-dependent kinase C-2-like [Fragaria vesca subsp. vesca]	XP_004296729	4.89016e-47	100	190.66	128	128
gene06335-v1.0-hybrid|gene06335-v1.0-hybrid|Fragaria	SNF1-related kinase regulatory subunit gamma-1	2242	gi|470123063|ref|XP_004297556.1|PREDICTED: SNF1-related protein kinase regulatory subunit gamma-1 [Fragaria vesca subsp. vesca]	XP_004297556	2.31741e-71	100	181.03	100	100
gene01735-v1.0-hybrid|gene01735-v1.0-hybrid|Fragaria	1-aminocyclopropane-1-carboxylate oxidase homolog 1-like	2065	gi|470121085|ref|XP_004296614.1|PREDICTED: 1-aminocyclopropane-1-carboxylate oxidase homolog 1-like [Fragaria vesca subsp. vesca]	XP_004296614	4.25711e-122	100	381.333	179	179
gene06964-v1.0-hybrid|gene06964-v1.0-hybrid|Fragaria	oxysterol-binding -related 1D isoform X1	4307	gi|764645000|ref|XP_011457424.1|PREDICTED: oxysterol-binding protein-related protein 1D isoform X1 [Fragaria vesca subsp. vesca]	XP_011457424	4.20871e-123	99.1379	243.817	116	115
gene10004-v1.0-hybrid|gene10004-v1.0-hybrid|Fragaria	probable pectate lyase 18	4188	gi|470126386|ref|XP_004299169.1|PREDICTED: probable pectate lyase 18 [Fragaria vesca subsp. vesca]	XP_004299169	4.13688e-170	100	527.324	251	251
gene12768-v1.0-hybrid|gene12768-v1.0-hybrid|Fragaria	probable 6-phosphogluconolactonase 4, chloroplastic	1643	gi|470144556|ref|XP_004307920.1|PREDICTED: probable 6-phosphogluconolactonase 4, chloroplastic [Fragaria vesca subsp. vesca]	XP_004307920	1.41867e-99	100	316.62	154	154
gene04017-v1.0-hybrid|gene04017-v1.0-hybrid|Fragaria	mitochondrial outer membrane porin of 36 kDa-like	2194	gi|470122613|ref|XP_004297335.1|PREDICTED: mitochondrial outer membrane protein porin of 36 kDa-like [Fragaria vesca subsp. vesca]	XP_004297335	9.8297e-59	100	211.846	101	101
gene18481-v1.0-hybrid|gene18481-v1.0-hybrid|Fragaria	---NA---	7919	No Blast Hit
gene02537-v1.0-hybrid|gene02537-v1.0-hybrid|Fragaria	signal recognition particle 54 kDa 2	1752	gi|470109318|ref|XP_004290946.1|PREDICTED: signal recognition particle 54 kDa protein 2 [Fragaria vesca subsp. vesca]	XP_004290946	0	100	705.671	356	356
gene25700-v1.0-hybrid|gene25700-v1.0-hybrid|Fragaria	pentatricopeptide repeat-containing At1g51965, mitochondrial	8780	gi|470139029|ref|XP_004305254.1|PREDICTED: pentatricopeptide repeat-containing protein At1g51965, mitochondrial [Fragaria vesca subsp. vesca]gi|764602049|ref|XP_011466647.1|PREDICTED: pentatricopeptide repeat-containing protein At1g51965, mitochondrial [Fragaria vesca subsp. vesca]	XP_004305254, XP_011466647	0	100	843.573	402	402
gene27486-v1.0-hybrid|gene27486-v1.0-hybrid|Fragaria	SENSITIVE TO PROTON RHIZOTOXICITY 1	1572	gi|470108248|ref|XP_004290434.1|PREDICTED: protein SENSITIVE TO PROTON RHIZOTOXICITY 1 [Fragaria vesca subsp. vesca]gi|470108250|ref|XP_004290435.1|PREDICTED: protein SENSITIVE TO PROTON RHIZOTOXICITY 1 [Fragaria vesca subsp. vesca]	XP_004290434, XP_004290435	0	100	1056.2	523	523
gene11007-v1.0-hybrid|gene11007-v1.0-hybrid|Fragaria	ATP synthase subunit 1, partial (mitochondrion)	4385	gi|571034749|gb|AHF22827.1|ATP synthase subunit 1, partial (mitochondrion) [Fragaria mandshurica]gi|571034751|gb|AHF22828.1|ATP synthase subunit 1, partial (mitochondrion) [Fragaria vesca subsp. bracteata]gi|571034757|gb|AHF22831.1|ATP synthase subunit 1, partial (mitochondrion) [Fragaria vesca subsp. vesca]gi|571034759|gb|AHF22832.1|ATP synthase subunit 1, partial (mitochondrion) [Fragaria vesca…	AHF22827, AHF22828, AHF22831, AHF22832, AHF22833, AKE33936, AKE33937	0	100	686.026	338	338
gene19758-v1.0-hybrid|gene19758-v1.0-hybrid|Fragaria	PREDICTED: mavicyanin-like	782	gi|470114299|ref|XP_004293353.1|PREDICTED: mavicyanin-like [Fragaria vesca subsp. vesca]	XP_004293353	9.45014e-82	96.2406	255.758	133	128
gene28589-v1.0-hybrid|gene28589-v1.0-hybrid|Fragaria	---NA---	10350	No Blast Hit
gene24771-v1.0-hybrid|gene24771-v1.0-hybrid|Fragaria	PREDICTED: uncharacterized protein LOC101301566	525	gi|470117688|ref|XP_004294982.1|PREDICTED: uncharacterized protein LOC101301566 [Fragaria vesca subsp. vesca]	XP_004294982	4.05805e-104	100	308.916	147	147
gene19228-v1.0-hybrid|gene19228-v1.0-hybrid|Fragaria	REVEILLE 3-like	6619	gi|470142065|ref|XP_004306739.1|PREDICTED: protein REVEILLE 3-like [Fragaria vesca subsp. vesca]	XP_004306739	8.99095e-46	100	119.398	60	60
gene09331-v1.0-hybrid|gene09331-v1.0-hybrid|Fragaria	transcription repressor KAN1 isoform X2	4183	gi|764584972|ref|XP_011464470.1|PREDICTED: transcription repressor KAN1 isoform X2 [Fragaria vesca subsp. vesca]	XP_011464470	8.29554e-169	90.6593	523.472	364	330
gene01512-v1.0-hybrid|gene01512-v1.0-hybrid|Fragaria	pentatricopeptide repeat-containing At4g04790, mitochondrial-like isoform X2	6621	gi|764563443|ref|XP_011461612.1|PREDICTED: pentatricopeptide repeat-containing protein At4g04790, mitochondrial-like isoform X2 [Fragaria vesca subsp. vesca]	XP_011461612	3.17788e-117	100	390.963	183	183
gene06532-v1.0-hybrid|gene06532-v1.0-hybrid|Fragaria	PREDICTED: uncharacterized protein LOC101299292 isoform X1	4035	gi|470124406|ref|XP_004298205.1|PREDICTED: uncharacterized protein LOC101299292 isoform X1 [Fragaria vesca subsp. vesca]gi|764572957|ref|XP_011462813.1|PREDICTED: uncharacterized protein LOC101299292 isoform X1 [Fragaria vesca subsp. vesca]	XP_004298205, XP_011462813	5.25324e-31	100	136.732	69	69
gene31613-v1.0-hybrid|gene31613-v1.0-hybrid|Fragaria	kinase, catalytic domain-containing	7921	gi|976910544|gb|KVH97231.1|Protein kinase, catalytic domain-containing protein [Cynara cardunculus var. scolymus]	KVH97231	9.77523e-45	68.2081	178.718	173	118
gene29675-v1.0-hybrid|gene29675-v1.0-hybrid|Fragaria	low-temperature-induced cysteine ase-like	2757	gi|470115532|ref|XP_004293953.1|PREDICTED: low-temperature-induced cysteine proteinase-like [Fragaria vesca subsp. vesca]	XP_004293953	1.56292e-163	81.2274	366.696	277	225
gene01983-v1.0-hybrid|gene01983-v1.0-hybrid|Fragaria	PREDICTED: uncharacterized protein LOC105350228	372	gi|764551375|ref|XP_011460154.1|PREDICTED: uncharacterized protein LOC105350228 [Fragaria vesca subsp. vesca]	XP_011460154	1.85576e-54	100	178.718	123	123
gene32299-v1.0-hybrid|gene32299-v1.0-hybrid|Fragaria	major allergen Pru ar 1-like	483	gi|470125420|ref|XP_004298700.1|PREDICTED: major allergen Pru ar 1-like [Fragaria vesca subsp. vesca]	XP_004298700	1.50325e-109	100	321.627	160	160
gene27485-v1.0-hybrid|gene27485-v1.0-hybrid|Fragaria	PREDICTED: uncharacterized protein LOC101300793	6747	gi|764532129|ref|XP_011458433.1|PREDICTED: uncharacterized protein LOC101300793 [Fragaria vesca subsp. vesca]	XP_011458433	0	89.4879	1249.96	742	664
gene26146-v1.0-hybrid|gene26146-v1.0-hybrid|Fragaria	WD repeat and HMG-box DNA-binding 1	4634	gi|470130402|ref|XP_004301092.1|PREDICTED: WD repeat and HMG-box DNA-binding protein 1 [Fragaria vesca subsp. vesca]	XP_004301092	0	79.2746	883.634	579	459
gene00106-v1.0-hybrid|gene00106-v1.0-hybrid|Fragaria	F-box LRR-repeat 23 isoform X2	2094	gi|764619482|ref|XP_011468349.1|PREDICTED: putative F-box/LRR-repeat protein 23 isoform X2 [Fragaria vesca subsp. vesca]	XP_011468349	4.64402e-113	100	365.54	199	199
gene24073-v1.0-hybrid|gene24073-v1.0-hybrid|Fragaria	zinc finger CCCH domain-containing 62 isoform X1	2254	gi|764514348|ref|XP_004288056.2|PREDICTED: zinc finger CCCH domain-containing protein 62 isoform X1 [Fragaria vesca subsp. vesca]	XP_004288056	1.13758e-122	81.7518	387.882	274	224
gene16114-v1.0-hybrid|gene16114-v1.0-hybrid|Fragaria	cytosolic isocitrate dehydrogenase [NADP]-like, partial	2695	gi|764522958|ref|XP_011457662.1|PREDICTED: cytosolic isocitrate dehydrogenase [NADP]-like, partial [Fragaria vesca subsp. vesca]	XP_011457662	2.45851e-25	50.9434	88.1965	106	54
gene22529-v1.0-hybrid|gene22529-v1.0-hybrid|Fragaria	F-box At1g55000	1044	gi|470133123|ref|XP_004302422.1|PREDICTED: F-box protein At1g55000 [Fragaria vesca subsp. vesca]	XP_004302422	7.30131e-88	100	278.1	134	134
gene06441-v1.0-hybrid|gene06441-v1.0-hybrid|Fragaria	coiled-coil domain-containing SCD2	5033	gi|470122947|ref|XP_004297498.1|PREDICTED: coiled-coil domain-containing protein SCD2 [Fragaria vesca subsp. vesca]	XP_004297498	7.63123e-34	100	116.701	57	57
gene30926-v1.0-hybrid|gene30926-v1.0-hybrid|Fragaria	---NA---	8916	No Blast Hit
gene18404-v1.0-hybrid|gene18404-v1.0-hybrid|Fragaria	pectin acetylesterase 5-like	4880	gi|764601380|ref|XP_011466568.1|PREDICTED: pectin acetylesterase 5-like [Fragaria vesca subsp. vesca]	XP_011466568	1.22664e-83	69.3878	130.568	98	68
gene29795-v1.0-hybrid|gene29795-v1.0-hybrid|Fragaria	E3 ubiquitin- ligase At1g63170-like	3302	gi|470118920|ref|XP_004295567.1|PREDICTED: E3 ubiquitin-protein ligase At1g63170-like [Fragaria vesca subsp. vesca]	XP_004295567	4.07763e-46	99.5025	183.341	201	200
gene12940-v1.0-hybrid|gene12940-v1.0-hybrid|Fragaria	sucrose synthase	3289	gi|470102455|ref|XP_004287669.1|PREDICTED: sucrose synthase [Fragaria vesca subsp. vesca]gi|764510759|ref|XP_011461050.1|PREDICTED: sucrose synthase [Fragaria vesca subsp. vesca]	XP_004287669, XP_011461050	0	100	751.895	358	358
gene27262-v1.0-hybrid|gene27262-v1.0-hybrid|Fragaria	rab3 GTPase-activating non-catalytic subunit	4118	gi|764557507|ref|XP_004294100.2|PREDICTED: rab3 GTPase-activating protein non-catalytic subunit [Fragaria vesca subsp. vesca]	XP_004294100	1.45057e-65	100	242.276	116	116
gene22933-v1.0-hybrid|gene22933-v1.0-hybrid|Fragaria	FACT complex subunit SPT16-like	7977	gi|470132957|ref|XP_004302341.1|PREDICTED: FACT complex subunit SPT16-like [Fragaria vesca subsp. vesca]	XP_004302341	0	100	2004.18	1065	1065
gene21982-v1.0-hybrid|gene21982-v1.0-hybrid|Fragaria	calcium-transporting ATPase 11, plasma membrane-type	7109	gi|470135689|ref|XP_004303642.1|PREDICTED: putative calcium-transporting ATPase 11, plasma membrane-type [Fragaria vesca subsp. vesca]	XP_004303642	0	98.9521	1251.5	668	661
gene14558-v1.0-hybrid|gene14558-v1.0-hybrid|Fragaria	MID1-COMPLEMENTING ACTIVITY 1	6060	gi|470102690|ref|XP_004287784.1|PREDICTED: protein MID1-COMPLEMENTING ACTIVITY 1 [Fragaria vesca subsp. vesca]	XP_004287784	4.21118e-80	100	284.263	136	136
gene21131-v1.0-hybrid|gene21131-v1.0-hybrid|Fragaria	probable fructokinase-4	466	gi|470148532|ref|XP_004309811.1|PREDICTED: probable fructokinase-4 [Fragaria vesca subsp. vesca]	XP_004309811	4.93172e-35	93.4211	135.576	76	71
gene13414-v1.0-hybrid|gene13414-v1.0-hybrid|Fragaria	microtubule associated , MAP65 ASE1 family	4152	gi|922403294|ref|XP_013468782.1|microtubule associated protein, MAP65/ASE1 family protein [Medicago truncatula]gi|657404047|gb|KEH42819.1|microtubule associated protein, MAP65/ASE1 family protein [Medicago truncatula]	XP_013468782, KEH42819	7.12102e-113	94.5455	102.449	55	52
gene29368-v1.0-hybrid|gene29368-v1.0-hybrid|Fragaria	hypothetical_protein	4371	gi|346703409|emb|CBX25506.1|hypothetical_protein [Oryza glaberrima]	CBX25506	1.90449e-62	93.5484	117.857	62	58
gene27261-v1.0-hybrid|gene27261-v1.0-hybrid|Fragaria	peptide-N4-(N-acetyl-beta-glucosaminyl)asparagine amidase A-like	1803	gi|764557503|ref|XP_011460787.1|PREDICTED: peptide-N4-(N-acetyl-beta-glucosaminyl)asparagine amidase A-like [Fragaria vesca subsp. vesca]	XP_011460787	0	100	1171.76	584	584
gene14773-v1.0-hybrid|gene14773-v1.0-hybrid|Fragaria	MIP18 family At1g68310	1511	gi|470102923|ref|XP_004287899.1|PREDICTED: MIP18 family protein At1g68310 [Fragaria vesca subsp. vesca]	XP_004287899	5.66912e-19	97.2222	79.337	36	35
gene28289-v1.0-hybrid|gene28289-v1.0-hybrid|Fragaria	mannan endo-1,4-beta-mannosidase 2	3173	gi|470134586|ref|XP_004303129.1|PREDICTED: mannan endo-1,4-beta-mannosidase 2 [Fragaria vesca subsp. vesca]	XP_004303129	7.46312e-53	93.5484	119.783	62	58
gene14290-v1.0-hybrid|gene14290-v1.0-hybrid|Fragaria	---NA---	15786	No Blast Hit
gene17309-v1.0-hybrid|gene17309-v1.0-hybrid|Fragaria	U-box domain-containing 15-like	2597	gi|470107448|ref|XP_004290057.1|PREDICTED: U-box domain-containing protein 15-like [Fragaria vesca subsp. vesca]	XP_004290057	0	82.9749	795.423	558	463
gene32049-v1.0-hybrid|gene32049-v1.0-hybrid|Fragaria	trichome birefringence-like 24	2655	gi|470125795|ref|XP_004298884.1|PREDICTED: protein trichome birefringence-like 24 [Fragaria vesca subsp. vesca]	XP_004298884	1.08879e-165	100	502.671	257	257
gene22668-v1.0-hybrid|gene22668-v1.0-hybrid|Fragaria	---NA---	8509	No Blast Hit
gene20793-v1.0-hybrid|gene20793-v1.0-hybrid|Fragaria	ubiquitin carboxyl-terminal hydrolase 17	4487	gi|764519421|ref|XP_011468537.1|PREDICTED: ubiquitin carboxyl-terminal hydrolase 17 [Fragaria vesca subsp. vesca]	XP_011468537	1.23318e-141	89.8955	448.358	287	258
gene31112-v1.0-hybrid|gene31112-v1.0-hybrid|Fragaria	kDa proline-rich	756	gi|470101642|ref|XP_004287279.1|PREDICTED: 36.4 kDa proline-rich protein [Fragaria vesca subsp. vesca]	XP_004287279	8.50515e-46	100	165.622	82	82
gene18385-v1.0-hybrid|gene18385-v1.0-hybrid|Fragaria	E3 ubiquitin- ligase XBAT31	2727	gi|694421839|ref|XP_009338753.1|PREDICTED: putative E3 ubiquitin-protein ligase XBAT31 [Pyrus x bretschneideri]	XP_009338753	3.22022e-62	60.3448	184.111	174	105
gene20791-v1.0-hybrid|gene20791-v1.0-hybrid|Fragaria	mitochondrial uncoupling 5	966	gi|470104226|ref|XP_004288509.1|PREDICTED: mitochondrial uncoupling protein 5 [Fragaria vesca subsp. vesca]	XP_004288509	0	100	530.02	321	321
gene02044-v1.0-hybrid|gene02044-v1.0-hybrid|Fragaria	SKP1 1B	3674	gi|470101203|ref|XP_004287067.1|PREDICTED: SKP1-like protein 1B [Fragaria vesca subsp. vesca]	XP_004287067	2.84006e-57	100	207.223	102	102
gene14883-v1.0-hybrid|gene14883-v1.0-hybrid|Fragaria	UPF0183 At3g51130 isoform X1	6167	gi|1009144242|ref|XP_015889692.1|PREDICTED: UPF0183 protein At3g51130 isoform X1 [Ziziphus jujuba]	XP_015889692	5.78232e-81	48.2301	132.109	226	109
gene10875-v1.0-hybrid|gene10875-v1.0-hybrid|Fragaria	---NA---	1734	No Blast Hit
gene05501-v1.0-hybrid|gene05501-v1.0-hybrid|Fragaria	---NA---	1503	No Blast Hit
gene13490-v1.0-hybrid|gene13490-v1.0-hybrid|Fragaria	---NA---	2719	No Blast Hit
gene07222-v1.0-hybrid|gene07222-v1.0-hybrid|Fragaria	PREDICTED: uncharacterized protein LOC101292369	2164	gi|470149150|ref|XP_004310105.1|PREDICTED: uncharacterized protein LOC101292369 [Fragaria vesca subsp. vesca]	XP_004310105	1.0911e-133	98.0861	411.379	209	205
gene09638-v1.0-hybrid|gene09638-v1.0-hybrid|Fragaria	importin subunit alpha-9	3978	gi|255568398|ref|XP_002525173.1|PREDICTED: importin subunit alpha-9 [Ricinus communis]gi|223535470|gb|EEF37139.1|Importin alpha-2 subunit, putative [Ricinus communis]	XP_002525173, EEF37139	7.44546e-80	75	273.863	196	147
gene29767-v1.0-hybrid|gene29767-v1.0-hybrid|Fragaria	---NA---	5876	No Blast Hit
gene14896-v1.0-hybrid|gene14896-v1.0-hybrid|Fragaria	floral homeotic DEFICIENS-like	1761	gi|470102810|ref|XP_004287844.1|PREDICTED: floral homeotic protein DEFICIENS-like [Fragaria vesca subsp. vesca]	XP_004287844	4.07786e-61	100	133.65	64	64
gene18957-v1.0-hybrid|gene18957-v1.0-hybrid|Fragaria	---NA---	9373	No Blast Hit
gene30201-v1.0-hybrid|gene30201-v1.0-hybrid|Fragaria	pumilio homolog 2	6685	gi|470116987|ref|XP_004294652.1|PREDICTED: pumilio homolog 2 [Fragaria vesca subsp. vesca]	XP_004294652	0	81.8182	965.681	715	585
gene23951-v1.0-hybrid|gene23951-v1.0-hybrid|Fragaria	aquaporin SIP1-1-like	1817	gi|470103040|ref|XP_004287954.1|PREDICTED: aquaporin SIP1-1-like [Fragaria vesca subsp. vesca]	XP_004287954	1.15439e-128	100	390.578	231	231
gene29695-v1.0-hybrid|gene29695-v1.0-hybrid|Fragaria	PREDICTED: uncharacterized protein LOC101301561	4332	gi|470115560|ref|XP_004293966.1|PREDICTED: uncharacterized protein LOC101301561 [Fragaria vesca subsp. vesca]	XP_004293966	4.40697e-156	99.6198	488.034	263	262
gene22888-v1.0-hybrid|gene22888-v1.0-hybrid|Fragaria	squamosa promoter-binding 12	5476	gi|470122091|ref|XP_004297083.1|PREDICTED: squamosa promoter-binding-like protein 12 [Fragaria vesca subsp. vesca]	XP_004297083	6.60035e-130	100	446.432	215	215
gene23446-v1.0-hybrid|gene23446-v1.0-hybrid|Fragaria	ACT domain-containing ACR10-like	2004	gi|470143357|ref|XP_004307345.1|PREDICTED: ACT domain-containing protein ACR10-like [Fragaria vesca subsp. vesca]	XP_004307345	7.57177e-41	96.1538	164.851	78	75
gene20927-v1.0-hybrid|gene20927-v1.0-hybrid|Fragaria	probable aquaporin PIP-type 7a	1169	gi|470143929|ref|XP_004307619.1|PREDICTED: probable aquaporin PIP-type 7a [Fragaria vesca subsp. vesca]	XP_004307619	5.09275e-150	81.8681	284.263	182	149
gene20615-v1.0-hybrid|gene20615-v1.0-hybrid|Fragaria	serine threonine- kinase UCNL	1224	gi|470120491|ref|XP_004296335.1|PREDICTED: serine/threonine-protein kinase UCNL [Fragaria vesca subsp. vesca]	XP_004296335	0	100	818.92	407	407
gene33416-v1.0-hybrid|gene33416-v1.0-hybrid|Fragaria	---NA---	16496	No Blast Hit
gene15651-v1.0-hybrid|gene15651-v1.0-hybrid|Fragaria	sorting nexin 1 isoform X2	4654	gi|764608134|ref|XP_011467267.1|PREDICTED: sorting nexin 1 isoform X2 [Fragaria vesca subsp. vesca]	XP_011467267	6.37919e-45	71.4286	181.03	140	100
gene15332-v1.0-hybrid|gene15332-v1.0-hybrid|Fragaria	---NA---	1602	No Blast Hit
gene30101-v1.0-hybrid|gene30101-v1.0-hybrid|Fragaria	---NA---	3629	No Blast Hit
gene13665-v1.0-hybrid|gene13665-v1.0-hybrid|Fragaria	---NA---	12048	No Blast Hit
gene31535-v1.0-hybrid|gene31535-v1.0-hybrid|Fragaria	phospholipase D p1	6940	gi|470132810|ref|XP_004302268.1|PREDICTED: phospholipase D p1 [Fragaria vesca subsp. vesca]	XP_004302268	6.08564e-122	100	333.954	176	176
gene28052-v1.0-hybrid|gene28052-v1.0-hybrid|Fragaria	cytochrome b-c1 complex subunit 8-like	1609	gi|470117114|ref|XP_004294709.1|PREDICTED: cytochrome b-c1 complex subunit 8-like [Fragaria vesca subsp. vesca]	XP_004294709	9.49663e-29	100	119.398	57	57
gene30517-v1.0-hybrid|gene30517-v1.0-hybrid|Fragaria	calmodulin isoform X1	1315	gi|293335973|ref|NP_001167662.1|calmodulin [Zea mays]gi|670414159|ref|XP_008648304.1|PREDICTED: calmodulin isoform X1 [Zea mays]gi|195608028|gb|ACG25844.1|calmodulin [Zea mays]gi|413945836|gb|AFW78485.1|calmodulin1 [Zea mays]	NP_001167662, XP_008648304, ACG25844, AFW78485	3.21225e-79	100	255.373	125	125
gene31945-v1.0-hybrid|gene31945-v1.0-hybrid|Fragaria	B3 domain-containing Os01g0723500-like	3825	gi|764548074|ref|XP_011459755.1|PREDICTED: B3 domain-containing protein Os01g0723500-like [Fragaria vesca subsp. vesca]	XP_011459755	9.65179e-81	80.6122	276.944	196	158
gene30344-v1.0-hybrid|gene30344-v1.0-hybrid|Fragaria	PREDICTED: uncharacterized protein LOC101307729	1088	gi|470104462|ref|XP_004288622.1|PREDICTED: uncharacterized protein LOC101307729 [Fragaria vesca subsp. vesca]	XP_004288622	2.04325e-50	100	178.333	87	87
gene23101-v1.0-hybrid|gene23101-v1.0-hybrid|Fragaria	inorganic pyrophosphatase 1-like	3382	gi|470123180|ref|XP_004297609.1|PREDICTED: inorganic pyrophosphatase 1-like [Fragaria vesca subsp. vesca]	XP_004297609	3.76096e-60	100	219.164	119	119
gene15159-v1.0-hybrid|gene15159-v1.0-hybrid|Fragaria	RADIALIS-like 5	300	gi|470111267|ref|XP_004291870.1|PREDICTED: protein RADIALIS-like 5 [Fragaria vesca subsp. vesca]	XP_004291870	1.59919e-54	100	177.178	94	94
gene09543-v1.0-hybrid|gene09543-v1.0-hybrid|Fragaria	PREDICTED: protein TPLATE	5691	gi|470127282|ref|XP_004299602.1|PREDICTED: protein TPLATE [Fragaria vesca subsp. vesca]	XP_004299602	0	98.7047	697.582	386	381
gene13581-v1.0-hybrid|gene13581-v1.0-hybrid|Fragaria	V-type proton ATPase subunit E2	1450	gi|470133328|ref|XP_004302519.1|PREDICTED: V-type proton ATPase subunit E2 [Fragaria vesca subsp. vesca]	XP_004302519	1.95784e-54	100	139.428	66	66
gene28874-v1.0-hybrid|gene28874-v1.0-hybrid|Fragaria	probable LRR receptor-like serine threonine- kinase At4g20940 isoform X2	3476	gi|764556055|ref|XP_011460641.1|PREDICTED: probable LRR receptor-like serine/threonine-protein kinase At4g20940 isoform X2 [Fragaria vesca subsp. vesca]gi|764556060|ref|XP_011460642.1|PREDICTED: probable LRR receptor-like serine/threonine-protein kinase At4g20940 isoform X2 [Fragaria vesca subsp. vesca]	XP_011460641, XP_011460642	0	95.4545	1345.1	902	861
gene06274-v1.0-hybrid|gene06274-v1.0-hybrid|Fragaria	PREDICTED: uncharacterized protein LOC105351367	6267	gi|764579564|ref|XP_011463688.1|PREDICTED: uncharacterized protein LOC105351367 [Fragaria vesca subsp. vesca]	XP_011463688	0	99.2079	980.319	505	501
gene04580-v1.0-hybrid|gene04580-v1.0-hybrid|Fragaria	---NA---	12602	No Blast Hit
gene00869-v1.0-hybrid|gene00869-v1.0-hybrid|Fragaria	PREDICTED: uncharacterized protein LOC101302745 isoform X2	1402	gi|764578663|ref|XP_011463480.1|PREDICTED: uncharacterized protein LOC101302745 isoform X2 [Fragaria vesca subsp. vesca]	XP_011463480	1.65759e-86	97.5309	283.878	162	158
gene10059-v1.0-hybrid|gene10059-v1.0-hybrid|Fragaria	40S ribosomal S12-like	2227	gi|470101313|ref|XP_004287119.1|PREDICTED: 40S ribosomal protein S12-like [Fragaria vesca subsp. vesca]	XP_004287119	1.09065e-45	100	170.629	84	84
gene22626-v1.0-hybrid|gene22626-v1.0-hybrid|Fragaria	actin, partial	2136	gi|724800515|gb|AIY27746.1|actin, partial [Betula luminifera]	AIY27746	2.00441e-129	100	395.971	207	207
gene08084-v1.0-hybrid|gene08084-v1.0-hybrid|Fragaria	myb-related Myb4	2164	gi|470107205|ref|XP_004289939.1|PREDICTED: myb-related protein Myb4 [Fragaria vesca subsp. vesca]	XP_004289939	8.17204e-105	100	333.954	185	185
gene11196-v1.0-hybrid|gene11196-v1.0-hybrid|Fragaria	two-component response regulator ARR8-like	4363	gi|470109181|ref|XP_004290880.1|PREDICTED: two-component response regulator ARR8-like [Fragaria vesca subsp. vesca]	XP_004290880	2.33813e-50	100	191.815	100	100
gene17711-v1.0-hybrid|gene17711-v1.0-hybrid|Fragaria	---NA---	10376	No Blast Hit
gene29899-v1.0-hybrid|gene29899-v1.0-hybrid|Fragaria	60S ribosome subunit biogenesis NIP7 homolog	564	gi|470121178|ref|XP_004296658.1|PREDICTED: 60S ribosome subunit biogenesis protein NIP7 homolog [Fragaria vesca subsp. vesca]gi|764570150|ref|XP_011462516.1|PREDICTED: 60S ribosome subunit biogenesis protein NIP7 homolog [Fragaria vesca subsp. vesca]gi|764570154|ref|XP_011462517.1|PREDICTED: 60S ribosome subunit biogenesis protein NIP7 homolog [Fragaria vesca subsp. vesca]	XP_004296658, XP_011462516, XP_011462517	2.23095e-135	100	389.423	187	187
gene08243-v1.0-hybrid|gene08243-v1.0-hybrid|Fragaria	deoxyhypusine hydroxylase	2326	gi|470107159|ref|XP_004289917.1|PREDICTED: deoxyhypusine hydroxylase [Fragaria vesca subsp. vesca]	XP_004289917	4.60423e-99	65.942	162.155	138	91
gene30199-v1.0-hybrid|gene30199-v1.0-hybrid|Fragaria	probable LRR receptor-like serine threonine- kinase At3g47570	3684	gi|764561382|ref|XP_004295974.2|PREDICTED: probable LRR receptor-like serine/threonine-protein kinase At3g47570 [Fragaria vesca subsp. vesca]	XP_004295974	0	100	1377.84	806	806
gene01378-v1.0-hybrid|gene01378-v1.0-hybrid|Fragaria	Serine palmitoyltransferase 2	3198	gi|703097184|ref|XP_010096046.1|Serine palmitoyltransferase 2 [Morus notabilis]gi|587873676|gb|EXB62852.1|Serine palmitoyltransferase 2 [Morus notabilis]	XP_010096046, EXB62852	8.36224e-55	64.7059	162.54	153	99
gene30394-v1.0-hybrid|gene30394-v1.0-hybrid|Fragaria	---NA---	11783	No Blast Hit
gene19954-v1.0-hybrid|gene19954-v1.0-hybrid|Fragaria	mitochondrial amidoxime reducing component 2-like	4331	gi|470115259|ref|XP_004293820.1|PREDICTED: mitochondrial amidoxime reducing component 2-like [Fragaria vesca subsp. vesca]gi|764554683|ref|XP_011460528.1|PREDICTED: mitochondrial amidoxime reducing component 2-like [Fragaria vesca subsp. vesca]	XP_004293820, XP_011460528	7.43949e-33	100	90.8929	43	43
gene32601-v1.0-hybrid|gene32601-v1.0-hybrid|Fragaria	PRA1 family D-like	537	gi|470104050|ref|XP_004288430.1|PREDICTED: PRA1 family protein D-like [Fragaria vesca subsp. vesca]gi|470104052|ref|XP_004288431.1|PREDICTED: PRA1 family protein D-like [Fragaria vesca subsp. vesca]	XP_004288430, XP_004288431	9.1473e-34	100	129.413	74	74
gene19972-v1.0-hybrid|gene19972-v1.0-hybrid|Fragaria	zinc transporter 8-like	2719	gi|470115273|ref|XP_004293827.1|PREDICTED: zinc transporter 8-like [Fragaria vesca subsp. vesca]	XP_004293827	3.15216e-120	100	381.719	184	184
gene26989-v1.0-hybrid|gene26989-v1.0-hybrid|Fragaria	zinc finger CCCH domain-containing 69 isoform X2	2875	gi|470141618|ref|XP_004306527.1|PREDICTED: zinc finger CCCH domain-containing protein 69 isoform X2 [Fragaria vesca subsp. vesca]	XP_004306527	1.97622e-09	96.875	65.0846	32	31
gene04222-v1.0-hybrid|gene04222-v1.0-hybrid|Fragaria	---NA---	11020	No Blast Hit
gene32314-v1.0-hybrid|gene32314-v1.0-hybrid|Fragaria	MATE efflux family 9	1521	gi|470125441|ref|XP_004298710.1|PREDICTED: MATE efflux family protein 9 [Fragaria vesca subsp. vesca]	XP_004298710	0	100	951.814	506	506
gene03816-v1.0-hybrid|gene03816-v1.0-hybrid|Fragaria	mini zinc finger 2	5676	gi|764615461|ref|XP_011467968.1|PREDICTED: mini zinc finger protein 2 [Fragaria vesca subsp. vesca]	XP_011467968	4.33526e-36	100	145.206	88	88
gene11378-v1.0-hybrid|gene11378-v1.0-hybrid|Fragaria	60S ribosomal L28-1	1544	gi|470102137|ref|XP_004287515.1|PREDICTED: 60S ribosomal protein L28-1 [Fragaria vesca subsp. vesca]	XP_004287515	1.20261e-48	100	112.464	56	56
gene24494-v1.0-hybrid|gene24494-v1.0-hybrid|Fragaria	floral homeotic AGAMOUS isoform X1	8874	gi|470148337|ref|XP_004309724.1|PREDICTED: floral homeotic protein AGAMOUS isoform X1 [Fragaria vesca subsp. vesca]gi|764642726|ref|XP_011471013.1|PREDICTED: floral homeotic protein AGAMOUS isoform X2 [Fragaria vesca subsp. vesca]	XP_004309724, XP_011471013	6.11169e-42	96.5116	168.703	86	83
gene01413-v1.0-hybrid|gene01413-v1.0-hybrid|Fragaria	---NA---	8476	No Blast Hit
gene29276-v1.0-hybrid|gene29276-v1.0-hybrid|Fragaria	PREDICTED: PCTP-like protein	1112	gi|470131408|ref|XP_004301587.1|PREDICTED: PCTP-like protein [Fragaria vesca subsp. vesca]	XP_004301587	2.72344e-89	81.2155	281.567	181	147
gene09156-v1.0-hybrid|gene09156-v1.0-hybrid|Fragaria	---NA---	5842	No Blast Hit
gene31281-v1.0-hybrid|gene31281-v1.0-hybrid|Fragaria	PREDICTED: uncharacterized protein LOC101305532	1317	gi|470110827|ref|XP_004291664.1|PREDICTED: uncharacterized protein LOC101305532 [Fragaria vesca subsp. vesca]	XP_004291664	1.73837e-49	100	178.333	86	86
gene11612-v1.0-hybrid|gene11612-v1.0-hybrid|Fragaria	vesicle-associated membrane 711	1237	gi|657973198|ref|XP_008378390.1|PREDICTED: vesicle-associated membrane protein 711 [Malus domestica]	XP_008378390	5.05319e-84	97.0149	133.265	67	65
gene01317-v1.0-hybrid|gene01317-v1.0-hybrid|Fragaria	PREDICTED: uncharacterized protein LOC101304885	3099	gi|764598225|ref|XP_011466255.1|PREDICTED: uncharacterized protein LOC101304885 [Fragaria vesca subsp. vesca]	XP_011466255	0	100	1018.45	510	510
gene07080-v1.0-hybrid|gene07080-v1.0-hybrid|Fragaria	major allergen Pru av 1-like	3559	gi|470121675|ref|XP_004296887.1|PREDICTED: major allergen Pru av 1-like [Fragaria vesca subsp. vesca]gi|74197562|emb|CAJ29538.1|fra a 1 allergen [Fragaria x ananassa]gi|88082485|gb|ABD39049.1|Fra a 1-A allergen [Fragaria x ananassa]	XP_004296887, CAJ29538, ABD39049	1.23627e-79	100	196.052	99	99
gene29426-v1.0-hybrid|gene29426-v1.0-hybrid|Fragaria	probable esterase PIR7A	1275	gi|764593027|ref|XP_004301856.2|PREDICTED: probable esterase PIR7A [Fragaria vesca subsp. vesca]gi|764593030|ref|XP_011465430.1|PREDICTED: probable esterase PIR7A [Fragaria vesca subsp. vesca]	XP_004301856, XP_011465430	8.44276e-104	100	322.013	157	157
gene01842-v1.0-hybrid|gene01842-v1.0-hybrid|Fragaria	60S ribosomal L9-1-like	588	gi|470147875|ref|XP_004309503.1|PREDICTED: 60S ribosomal protein L9-1-like [Fragaria vesca subsp. vesca]	XP_004309503	3.45021e-138	100	397.127	195	195
gene13533-v1.0-hybrid|gene13533-v1.0-hybrid|Fragaria	scopoletin glucosyltransferase-like	1554	gi|764589871|ref|XP_011465061.1|PREDICTED: scopoletin glucosyltransferase-like [Fragaria vesca subsp. vesca]	XP_011465061	0	100	823.928	517	517
gene03149-v1.0-hybrid|gene03149-v1.0-hybrid|Fragaria	PREDICTED: uncharacterized protein LOC105350524	1326	gi|764559314|ref|XP_011461012.1|PREDICTED: uncharacterized protein LOC105350524 [Fragaria vesca subsp. vesca]	XP_011461012	8.14821e-178	74.9451	527.709	455	341
gene31093-v1.0-hybrid|gene31093-v1.0-hybrid|Fragaria	topless-related 4	7556	gi|567917736|ref|XP_006450874.1|hypothetical protein CICLE_v10007287mg [Citrus clementina]gi|568844013|ref|XP_006475891.1|PREDICTED: topless-related protein 4 [Citrus sinensis]gi|557554100|gb|ESR64114.1|hypothetical protein CICLE_v10007287mg [Citrus clementina]gi|641861483|gb|KDO80171.1|hypothetical protein CISIN_1g001163mg [Citrus sinensis]	XP_006450874, XP_006475891, ESR64114, KDO80171	3.60403e-94	67.5	145.206	120	81
gene03960-v1.0-hybrid|gene03960-v1.0-hybrid|Fragaria	vesicle-associated 1-2-like	2842	gi|658040751|ref|XP_008355982.1|PREDICTED: vesicle-associated protein 1-2-like [Malus domestica]	XP_008355982	4.62553e-37	91.0714	100.523	56	51
gene01622-v1.0-hybrid|gene01622-v1.0-hybrid|Fragaria	kinesin-related 11, partial	12275	gi|764548004|ref|XP_004292421.2|PREDICTED: kinesin-related protein 11, partial [Fragaria vesca subsp. vesca]	XP_004292421	6.42762e-109	98.8095	390.963	252	249
gene25040-v1.0-hybrid|gene25040-v1.0-hybrid|Fragaria	PREDICTED: uncharacterized protein LOC101313290	2600	gi|470116624|ref|XP_004294478.1|PREDICTED: uncharacterized protein LOC101313290 [Fragaria vesca subsp. vesca]	XP_004294478	2.88664e-95	100	311.612	251	251
gene27736-v1.0-hybrid|gene27736-v1.0-hybrid|Fragaria	methyl- -binding domain-containing 4-like	3175	gi|470108793|ref|XP_004290693.1|PREDICTED: methyl-CpG-binding domain-containing protein 4-like [Fragaria vesca subsp. vesca]	XP_004290693	3.3623e-90	100	298.516	156	156
gene31543-v1.0-hybrid|gene31543-v1.0-hybrid|Fragaria	hypothetical protein VITISV_015898	1684	gi|147791480|emb|CAN74510.1|hypothetical protein VITISV_015898 [Vitis vinifera]	CAN74510	4.23389e-91	98.1595	290.041	163	160
gene01380-v1.0-hybrid|gene01380-v1.0-hybrid|Fragaria	hypothetical protein PRUPE_ppa007256mg	3230	gi|595936785|ref|XP_007215551.1|hypothetical protein PRUPE_ppa007256mg [Prunus persica]gi|462411701|gb|EMJ16750.1|hypothetical protein PRUPE_ppa007256mg [Prunus persica]	XP_007215551, EMJ16750	1.20609e-33	100	88.5817	45	45
gene11682-v1.0-hybrid|gene11682-v1.0-hybrid|Fragaria	CRC domain-containing TSO1-like	4894	gi|764542263|ref|XP_011459206.1|PREDICTED: CRC domain-containing protein TSO1-like [Fragaria vesca subsp. vesca]	XP_011459206	0	90.2367	588.956	338	305
gene15957-v1.0-hybrid|gene15957-v1.0-hybrid|Fragaria	PREDICTED: BRCA1-associated protein	4061	gi|470134878|ref|XP_004303263.1|PREDICTED: BRCA1-associated protein [Fragaria vesca subsp. vesca]	XP_004303263	1.3666e-66	100	182.956	85	85
gene07899-v1.0-hybrid|gene07899-v1.0-hybrid|Fragaria	peptidyl-prolyl cis-trans isomerase CYP20-1-like	1852	gi|470116182|ref|XP_004294264.1|PREDICTED: peptidyl-prolyl cis-trans isomerase CYP20-1-like [Fragaria vesca subsp. vesca]	XP_004294264	8.72333e-26	63.6364	116.316	121	77
gene01581-v1.0-hybrid|gene01581-v1.0-hybrid|Fragaria	PREDICTED: uncharacterized protein LOC101309230	1230	gi|470117583|ref|XP_004294934.1|PREDICTED: uncharacterized protein LOC101309230 [Fragaria vesca subsp. vesca]	XP_004294934	3.17974e-89	97.7401	282.722	177	173
gene20969-v1.0-hybrid|gene20969-v1.0-hybrid|Fragaria	peptidyl-prolyl cis-trans isomerase CYP19-4-like isoform X2	1659	gi|657944340|ref|XP_008374016.1|PREDICTED: peptidyl-prolyl cis-trans isomerase CYP19-4-like isoform X2 [Malus domestica]	XP_008374016	2.40049e-17	65.2542	91.6633	118	77
gene11787-v1.0-hybrid|gene11787-v1.0-hybrid|Fragaria	PREDICTED: uncharacterized protein LOC101295524	1065	gi|470128052|ref|XP_004299969.1|PREDICTED: uncharacterized protein LOC101295524 [Fragaria vesca subsp. vesca]gi|470128054|ref|XP_004299970.1|PREDICTED: uncharacterized protein LOC101295524 [Fragaria vesca subsp. vesca]gi|470128056|ref|XP_004299971.1|PREDICTED: uncharacterized protein LOC101295524 [Fragaria vesca subsp. vesca]gi|470128058|ref|XP_004299972.1|PREDICTED: uncharacterized protein LOC10…	XP_004299969, XP_004299970, XP_004299971, XP_004299972, XP_011464870	0	100	586.645	354	354
gene25846-v1.0-hybrid|gene25846-v1.0-hybrid|Fragaria	---NA---	4382	No Blast Hit
gene17746-v1.0-hybrid|gene17746-v1.0-hybrid|Fragaria	reticulon B17	2159	gi|470139382|ref|XP_004305428.1|PREDICTED: reticulon-like protein B17 [Fragaria vesca subsp. vesca]	XP_004305428	6.81737e-107	100	211.075	153	153
gene05378-v1.0-hybrid|gene05378-v1.0-hybrid|Fragaria	uncharacterized membrane At1g16860-like	2656	gi|470136064|ref|XP_004303821.1|PREDICTED: uncharacterized membrane protein At1g16860-like [Fragaria vesca subsp. vesca]gi|764610827|ref|XP_011467545.1|PREDICTED: uncharacterized membrane protein At1g16860-like [Fragaria vesca subsp. vesca]	XP_004303821, XP_011467545	9.83693e-175	100	527.709	293	293
gene02230-v1.0-hybrid|gene02230-v1.0-hybrid|Fragaria	telomere repeat-binding 5	3368	gi|764591959|ref|XP_011465323.1|PREDICTED: LOW QUALITY PROTEIN: telomere repeat-binding protein 5 [Fragaria vesca subsp. vesca]	XP_011465323	0	75.5294	609.757	425	321
gene00676-v1.0-hybrid|gene00676-v1.0-hybrid|Fragaria	---NA---	2904	No Blast Hit
gene08655-v1.0-hybrid|gene08655-v1.0-hybrid|Fragaria	---NA---	2818	No Blast Hit
gene12627-v1.0-hybrid|gene12627-v1.0-hybrid|Fragaria	beta-galactosidase isoform X1	4753	gi|764509724|ref|XP_004287560.2|PREDICTED: beta-galactosidase isoform X1 [Fragaria vesca subsp. vesca]	XP_004287560	3.35578e-143	54.4928	288.886	345	188
gene02558-v1.0-hybrid|gene02558-v1.0-hybrid|Fragaria	zinc finger ZAT10	798	gi|470109346|ref|XP_004290960.1|PREDICTED: zinc finger protein ZAT10 [Fragaria vesca subsp. vesca]	XP_004290960	2.8918e-150	100	433.335	265	265
gene16694-v1.0-hybrid|gene16694-v1.0-hybrid|Fragaria	inositol phosphorylceramide glucuronosyltransferase 1	3993	gi|470132478|ref|XP_004302108.1|PREDICTED: inositol phosphorylceramide glucuronosyltransferase 1 [Fragaria vesca subsp. vesca]	XP_004302108	2.25472e-47	100	131.724	64	64
gene20965-v1.0-hybrid|gene20965-v1.0-hybrid|Fragaria	ABC1 At2g40090	4942	gi|470143973|ref|XP_004307641.1|PREDICTED: putative ABC1 protein At2g40090 [Fragaria vesca subsp. vesca]	XP_004307641	2.69503e-36	93.9759	157.532	83	78
gene13663-v1.0-hybrid|gene13663-v1.0-hybrid|Fragaria	COBW domain-containing 1-like	3886	gi|470131519|ref|XP_004301641.1|PREDICTED: COBW domain-containing protein 1-like [Fragaria vesca subsp. vesca]	XP_004301641	3.24618e-86	70.3057	298.13	229	161
gene05633-v1.0-hybrid|gene05633-v1.0-hybrid|Fragaria	hypothetical protein PRUPE_ppa011366mg	4495	gi|595829559|ref|XP_007205896.1|hypothetical protein PRUPE_ppa011366mg [Prunus persica]gi|462401538|gb|EMJ07095.1|hypothetical protein PRUPE_ppa011366mg [Prunus persica]	XP_007205896, EMJ07095	1.71448e-43	77.8481	170.629	158	123
gene31581-v1.0-hybrid|gene31581-v1.0-hybrid|Fragaria	peptide chain release factor 2, chloroplastic	3484	gi|470132756|ref|XP_004302242.1|PREDICTED: peptide chain release factor PrfB2, chloroplastic [Fragaria vesca subsp. vesca]	XP_004302242	1.10313e-100	100	214.157	102	102
gene08095-v1.0-hybrid|gene08095-v1.0-hybrid|Fragaria	12S seed storage CRA1-like	1952	gi|470107221|ref|XP_004289947.1|PREDICTED: 12S seed storage protein CRA1-like [Fragaria vesca subsp. vesca]	XP_004289947	0	84.6473	677.167	482	408
gene08435-v1.0-hybrid|gene08435-v1.0-hybrid|Fragaria	probable CCR4-associated factor 1 homolog 11	1917	gi|470110867|ref|XP_004291682.1|PREDICTED: probable CCR4-associated factor 1 homolog 11 [Fragaria vesca subsp. vesca]	XP_004291682	0	100	591.267	283	283
gene31812-v1.0-hybrid|gene31812-v1.0-hybrid|Fragaria	BTB POZ domain-containing At1g63850	1968	gi|470129824|ref|XP_004300808.1|PREDICTED: BTB/POZ domain-containing protein At1g63850 [Fragaria vesca subsp. vesca]	XP_004300808	0	93.9347	1131.32	643	604
gene15167-v1.0-hybrid|gene15167-v1.0-hybrid|Fragaria	PREDICTED: protein RER1B-like	2623	gi|470111259|ref|XP_004291866.1|PREDICTED: protein RER1B-like [Fragaria vesca subsp. vesca]	XP_004291866	2.98662e-49	100	183.726	104	104
gene08093-v1.0-hybrid|gene08093-v1.0-hybrid|Fragaria	legumin A-like	4158	gi|764526831|ref|XP_011458003.1|PREDICTED: legumin A-like [Fragaria vesca subsp. vesca]gi|764526838|ref|XP_011458004.1|PREDICTED: legumin A-like [Fragaria vesca subsp. vesca]gi|764526842|ref|XP_004289946.2|PREDICTED: legumin A-like [Fragaria vesca subsp. vesca]	XP_011458003, XP_011458004, XP_004289946	3.06416e-133	72.9097	275.789	299	218
gene01292-v1.0-hybrid|gene01292-v1.0-hybrid|Fragaria	TMV resistance N-like	4687	gi|764598136|ref|XP_004304954.2|PREDICTED: TMV resistance protein N-like [Fragaria vesca subsp. vesca]	XP_004304954	0	98.4925	401.749	199	196
gene30455-v1.0-hybrid|gene30455-v1.0-hybrid|Fragaria	---NA---	15815	No Blast Hit
gene09366-v1.0-hybrid|gene09366-v1.0-hybrid|Fragaria	PREDICTED: uncharacterized protein At3g17950	739	gi|470130712|ref|XP_004301247.1|PREDICTED: uncharacterized protein At3g17950 [Fragaria vesca subsp. vesca]	XP_004301247	5.48163e-77	100	243.432	166	166
gene14426-v1.0-hybrid|gene14426-v1.0-hybrid|Fragaria	---NA---	11982	No Blast Hit
gene31041-v1.0-hybrid|gene31041-v1.0-hybrid|Fragaria	TBC1 domain family member 13-like	3694	gi|470101718|ref|XP_004287316.1|PREDICTED: TBC1 domain family member 13-like [Fragaria vesca subsp. vesca]	XP_004287316	1.20413e-74	64.8649	266.929	222	144
gene14946-v1.0-hybrid|gene14946-v1.0-hybrid|Fragaria	UDP-rhamnose:rhamnosyltransferase 1	590	gi|764519364|ref|XP_011468477.1|PREDICTED: putative UDP-rhamnose:rhamnosyltransferase 1 [Fragaria vesca subsp. vesca]	XP_011468477	1.11934e-132	97.449	393.275	196	191
gene21378-v1.0-hybrid|gene21378-v1.0-hybrid|Fragaria	NETWORKED 4A-like isoform X1	1696	gi|470144189|ref|XP_004307744.1|PREDICTED: protein NETWORKED 4A-like isoform X1 [Fragaria vesca subsp. vesca]gi|764634642|ref|XP_011470004.1|PREDICTED: protein NETWORKED 4A-like isoform X1 [Fragaria vesca subsp. vesca]gi|764634646|ref|XP_011470005.1|PREDICTED: protein NETWORKED 4A-like isoform X1 [Fragaria vesca subsp. vesca]	XP_004307744, XP_011470004, XP_011470005	0	99.7988	932.554	497	496
gene21521-v1.0-hybrid|gene21521-v1.0-hybrid|Fragaria	hypothetical protein PRUPE_ppa008500mg	3229	gi|595826181|ref|XP_007205530.1|hypothetical protein PRUPE_ppa008500mg [Prunus persica]gi|462401172|gb|EMJ06729.1|hypothetical protein PRUPE_ppa008500mg [Prunus persica]	XP_007205530, EMJ06729	5.15414e-34	61.3861	107.842	101	62
gene26118-v1.0-hybrid|gene26118-v1.0-hybrid|Fragaria	PREDICTED: uncharacterized protein LOC101291426	6371	gi|764579111|ref|XP_011463574.1|PREDICTED: uncharacterized protein LOC101291426 [Fragaria vesca subsp. vesca]	XP_011463574	2.94825e-32	67.7778	116.316	90	61
gene23174-v1.0-hybrid|gene23174-v1.0-hybrid|Fragaria	PREDICTED: uncharacterized protein LOC101312225	4149	gi|764542877|ref|XP_011459270.1|PREDICTED: uncharacterized protein LOC101312225 [Fragaria vesca subsp. vesca]	XP_011459270	2.03245e-24	100	108.612	52	52
gene25537-v1.0-hybrid|gene25537-v1.0-hybrid|Fragaria	PREDICTED: uncharacterized protein LOC101313073	6754	gi|764525103|ref|XP_011457861.1|PREDICTED: uncharacterized protein LOC101313073 [Fragaria vesca subsp. vesca]	XP_011457861	7.84209e-178	100	506.138	247	247
gene21425-v1.0-hybrid|gene21425-v1.0-hybrid|Fragaria	LRR receptor-like serine threonine- kinase GSO1	2412	gi|470144241|ref|XP_004307769.1|PREDICTED: LRR receptor-like serine/threonine-protein kinase GSO1 [Fragaria vesca subsp. vesca]	XP_004307769	0	100	1414.44	803	803
gene31580-v1.0-hybrid|gene31580-v1.0-hybrid|Fragaria	pyrophosphate-energized vacuolar membrane proton pump 1	7341	gi|586684448|ref|XP_006841407.1|PREDICTED: pyrophosphate-energized vacuolar membrane proton pump 1 [Amborella trichopoda]gi|548843428|gb|ERN03082.1|hypothetical protein AMTR_s00003p00014700 [Amborella trichopoda]	XP_006841407, ERN03082	0	96.4103	370.548	195	188
gene03224-v1.0-hybrid|gene03224-v1.0-hybrid|Fragaria	pentatricopeptide repeat-containing At4g21880, mitochondrial-like isoform X3	9484	gi|764630835|ref|XP_011469581.1|PREDICTED: pentatricopeptide repeat-containing protein At4g21880, mitochondrial-like isoform X3 [Fragaria vesca subsp. vesca]	XP_011469581	1.00055e-113	100	396.741	203	203
gene23706-v1.0-hybrid|gene23706-v1.0-hybrid|Fragaria	peroxisomal (S)-2-hydroxy-acid oxidase GLO1-like isoform X1	2006	gi|571470676|ref|XP_003531156.2|PREDICTED: peroxisomal (S)-2-hydroxy-acid oxidase GLO1-like isoform X1 [Glycine max]	XP_003531156	4.57157e-32	93.617	90.1225	47	44
gene19755-v1.0-hybrid|gene19755-v1.0-hybrid|Fragaria	alkaline ceramidase 3	1411	gi|470114293|ref|XP_004293350.1|PREDICTED: alkaline ceramidase 3 [Fragaria vesca subsp. vesca]	XP_004293350	8.30144e-119	100	361.303	170	170
gene26194-v1.0-hybrid|gene26194-v1.0-hybrid|Fragaria	single-stranded DNA-binding , mitochondrial	1540	gi|470126550|ref|XP_004299246.1|PREDICTED: single-stranded DNA-binding protein, mitochondrial [Fragaria vesca subsp. vesca]	XP_004299246	3.67231e-43	98.7179	163.696	78	77
gene13926-v1.0-hybrid|gene13926-v1.0-hybrid|Fragaria	PREDICTED: retinoblastoma-related protein	6606	gi|470142787|ref|XP_004307078.1|PREDICTED: retinoblastoma-related protein [Fragaria vesca subsp. vesca]	XP_004307078	0	100	598.201	291	291
gene26368-v1.0-hybrid|gene26368-v1.0-hybrid|Fragaria	PREDICTED: cyclin-D3-1	1477	gi|470136509|ref|XP_004304033.1|PREDICTED: cyclin-D3-1 [Fragaria vesca subsp. vesca]	XP_004304033	8.83012e-142	69.697	212.616	165	115
gene04216-v1.0-hybrid|gene04216-v1.0-hybrid|Fragaria	PREDICTED: uncharacterized protein At1g04910-like	2129	gi|470140650|ref|XP_004306052.1|PREDICTED: uncharacterized protein At1g04910-like [Fragaria vesca subsp. vesca]gi|764614332|ref|XP_011467864.1|PREDICTED: uncharacterized protein At1g04910-like [Fragaria vesca subsp. vesca]	XP_004306052, XP_011467864	0	77.1795	549.666	390	301
gene07995-v1.0-hybrid|gene07995-v1.0-hybrid|Fragaria	josephin isoform X1	1690	gi|470116212|ref|XP_004294279.1|PREDICTED: josephin-like protein isoform X1 [Fragaria vesca subsp. vesca]	XP_004294279	3.92486e-103	94.186	321.242	172	162
gene31587-v1.0-hybrid|gene31587-v1.0-hybrid|Fragaria	PREDICTED: uncharacterized protein LOC101299400	1749	gi|470138231|ref|XP_004304862.1|PREDICTED: uncharacterized protein LOC101299400 [Fragaria vesca subsp. vesca]	XP_004304862	1.13199e-165	96.1538	486.878	286	275
gene00378-v1.0-hybrid|gene00378-v1.0-hybrid|Fragaria	FAR1-RELATED SEQUENCE 3-like	4075	gi|470141439|ref|XP_004306439.1|PREDICTED: protein FAR1-RELATED SEQUENCE 3-like [Fragaria vesca subsp. vesca]	XP_004306439	0	93.643	1564.28	818	766
gene08037-v1.0-hybrid|gene08037-v1.0-hybrid|Fragaria	PREDICTED: protein FAM188A	8344	gi|470108440|ref|XP_004290526.1|PREDICTED: protein FAM188A [Fragaria vesca subsp. vesca]	XP_004290526	2.15852e-175	100	565.459	269	269
gene15418-v1.0-hybrid|gene15418-v1.0-hybrid|Fragaria	kDa class II heat shock -like	471	gi|470135356|ref|XP_004303483.1|PREDICTED: 17.9 kDa class II heat shock protein-like [Fragaria vesca subsp. vesca]	XP_004303483	4.12463e-98	100	292.352	156	156
gene03635-v1.0-hybrid|gene03635-v1.0-hybrid|Fragaria	MATE efflux family 9-like	8261	gi|658031088|ref|XP_008350999.1|PREDICTED: MATE efflux family protein 9-like [Malus domestica]	XP_008350999	1.58127e-92	73.6	320.857	250	184
gene30688-v1.0-hybrid|gene30688-v1.0-hybrid|Fragaria	vacuolar sorting-associated 28 homolog 1	630	gi|470114835|ref|XP_004293614.1|PREDICTED: vacuolar protein sorting-associated protein 28 homolog 1 [Fragaria vesca subsp. vesca]gi|470114837|ref|XP_004293615.1|PREDICTED: vacuolar protein sorting-associated protein 28 homolog 1 [Fragaria vesca subsp. vesca]	XP_004293614, XP_004293615	1.94358e-138	100	399.053	209	209
gene11282-v1.0-hybrid|gene11282-v1.0-hybrid|Fragaria	golgin candidate 1	5803	gi|470102040|ref|XP_004287467.1|PREDICTED: golgin candidate 1 [Fragaria vesca subsp. vesca]	XP_004287467	5.35802e-169	98.2833	466.848	233	229
gene08025-v1.0-hybrid|gene08025-v1.0-hybrid|Fragaria	---NA---	2929	No Blast Hit
gene10248-v1.0-hybrid|gene10248-v1.0-hybrid|Fragaria	---NA---	1293	No Blast Hit
gene21887-v1.0-hybrid|gene21887-v1.0-hybrid|Fragaria	---NA---	544	No Blast Hit
gene26781-v1.0-hybrid|gene26781-v1.0-hybrid|Fragaria	hypothetical protein ZOSMA_70G00770	1579	gi|901796320|gb|KMZ59063.1|hypothetical protein ZOSMA_70G00770 [Zostera marina]	KMZ59063	5.30198e-28	61.3793	119.783	145	89
gene01236-v1.0-hybrid|gene01236-v1.0-hybrid|Fragaria	pyrophosphate--fructose 6-phosphate 1-phosphotransferase subunit beta-like	4170	gi|470140516|ref|XP_004305986.1|PREDICTED: pyrophosphate--fructose 6-phosphate 1-phosphotransferase subunit beta-like [Fragaria vesca subsp. vesca]	XP_004305986	3.41804e-97	65.3846	249.98	208	136
gene03806-v1.0-hybrid|gene03806-v1.0-hybrid|Fragaria	proline dehydrogenase 2, mitochondrial	2438	gi|470136786|ref|XP_004304164.1|PREDICTED: proline dehydrogenase 2, mitochondrial [Fragaria vesca subsp. vesca]	XP_004304164	6.28942e-170	100	453.751	216	216
gene18355-v1.0-hybrid|gene18355-v1.0-hybrid|Fragaria	wall-associated receptor kinase-like 20	4843	gi|764601035|ref|XP_011466530.1|PREDICTED: LOW QUALITY PROTEIN: wall-associated receptor kinase-like 20 [Fragaria vesca subsp. vesca]	XP_011466530	0	83.6299	930.628	562	470
gene09001-v1.0-hybrid|gene09001-v1.0-hybrid|Fragaria	thioredoxin-related transmembrane 2	2451	gi|470109776|ref|XP_004291166.1|PREDICTED: thioredoxin-related transmembrane protein 2 [Fragaria vesca subsp. vesca]	XP_004291166	1.23869e-47	100	138.272	69	69
gene12793-v1.0-hybrid|gene12793-v1.0-hybrid|Fragaria	MAG2-interacting 2 isoform X2	3583	gi|764636133|ref|XP_011470196.1|PREDICTED: MAG2-interacting protein 2 isoform X2 [Fragaria vesca subsp. vesca]	XP_011470196	0	97.1751	691.419	354	344
gene06398-v1.0-hybrid|gene06398-v1.0-hybrid|Fragaria	E3 ubiquitin- ligase ORTHRUS 2-like	6456	gi|764576540|ref|XP_011463204.1|PREDICTED: E3 ubiquitin-protein ligase ORTHRUS 2-like [Fragaria vesca subsp. vesca]	XP_011463204	1.49405e-138	95.6349	465.307	252	241
gene10103-v1.0-hybrid|gene10103-v1.0-hybrid|Fragaria	PREDICTED: uncharacterized protein LOC101292161 isoform X2	2264	gi|764506102|ref|XP_011463338.1|PREDICTED: uncharacterized protein LOC101292161 isoform X2 [Fragaria vesca subsp. vesca]	XP_011463338	2.15716e-54	100	108.227	49	49
gene10655-v1.0-hybrid|gene10655-v1.0-hybrid|Fragaria	---NA---	1033	No Blast Hit
gene18027-v1.0-hybrid|gene18027-v1.0-hybrid|Fragaria	PREDICTED: uncharacterized protein LOC101291744	2992	gi|470139641|ref|XP_004305555.1|PREDICTED: uncharacterized protein LOC101291744 [Fragaria vesca subsp. vesca]	XP_004305555	6.02277e-61	100	220.705	104	104
gene15684-v1.0-hybrid|gene15684-v1.0-hybrid|Fragaria	PREDICTED: uncharacterized protein LOC101301976	3344	gi|764594287|ref|XP_004300690.2|PREDICTED: uncharacterized protein LOC101301976 [Fragaria vesca subsp. vesca]gi|764594290|ref|XP_011465591.1|PREDICTED: uncharacterized protein LOC101301976 [Fragaria vesca subsp. vesca]	XP_004300690, XP_011465591	1.52415e-47	78.8889	183.341	180	142
gene02279-v1.0-hybrid|gene02279-v1.0-hybrid|Fragaria	TMV resistance N-like isoform X2	5006	gi|764592120|ref|XP_011465336.1|PREDICTED: TMV resistance protein N-like isoform X2 [Fragaria vesca subsp. vesca]	XP_011465336	0	86.413	1259.97	736	636
gene31236-v1.0-hybrid|gene31236-v1.0-hybrid|Fragaria	---NA---	13475	No Blast Hit
gene25329-v1.0-hybrid|gene25329-v1.0-hybrid|Fragaria	hypothetical protein Ccrd_007484, partial	596	gi|976902547|gb|KVH90489.1|hypothetical protein Ccrd_007484, partial [Cynara cardunculus var. scolymus]	KVH90489	4.91499e-62	75.8333	169.474	120	91
gene18918-v1.0-hybrid|gene18918-v1.0-hybrid|Fragaria	hypothetical protein ZEAMMB73_435016	8024	gi|413944609|gb|AFW77258.1|hypothetical protein ZEAMMB73_435016 [Zea mays]	AFW77258	4.55105e-78	99.2754	275.404	138	137
gene31723-v1.0-hybrid|gene31723-v1.0-hybrid|Fragaria	PREDICTED: uncharacterized protein LOC101300358	9081	gi|470132666|ref|XP_004302199.1|PREDICTED: uncharacterized protein LOC101300358 [Fragaria vesca subsp. vesca]	XP_004302199	0	100	1931.76	1016	1016
gene14537-v1.0-hybrid|gene14537-v1.0-hybrid|Fragaria	PREDICTED: uncharacterized protein LOC101311899	1006	gi|470102658|ref|XP_004287768.1|PREDICTED: uncharacterized protein LOC101311899 [Fragaria vesca subsp. vesca]	XP_004287768	1.33206e-48	75.2137	172.94	117	88
gene31919-v1.0-hybrid|gene31919-v1.0-hybrid|Fragaria	MLP 43	1153	gi|470108093|ref|XP_004290369.1|PREDICTED: MLP-like protein 43 [Fragaria vesca subsp. vesca]	XP_004290369	2.43437e-55	93.2039	191.43	103	96
gene15360-v1.0-hybrid|gene15360-v1.0-hybrid|Fragaria	---NA---	9606	No Blast Hit
gene02178-v1.0-hybrid|gene02178-v1.0-hybrid|Fragaria	UDP-D-xylose:L-fucose alpha-1,3-D-xylosyltransferase 2-like	1760	gi|470106540|ref|XP_004289626.1|PREDICTED: UDP-D-xylose:L-fucose alpha-1,3-D-xylosyltransferase 2-like [Fragaria vesca subsp. vesca]	XP_004289626	0	95.25	769.615	400	381
gene28588-v1.0-hybrid|gene28588-v1.0-hybrid|Fragaria	PREDICTED: uncharacterized protein LOC101298298	2906	gi|764562641|ref|XP_011461493.1|PREDICTED: uncharacterized protein LOC101298298 [Fragaria vesca subsp. vesca]	XP_011461493	8.19097e-88	100	289.271	140	140
gene26147-v1.0-hybrid|gene26147-v1.0-hybrid|Fragaria	E3 ubiquitin ligase BIG BROTHER-related-like	1383	gi|470130400|ref|XP_004301091.1|PREDICTED: E3 ubiquitin ligase BIG BROTHER-related-like [Fragaria vesca subsp. vesca]	XP_004301091	0	100	776.548	460	460
gene21123-v1.0-hybrid|gene21123-v1.0-hybrid|Fragaria	BOBBER 1-like	787	gi|470105771|ref|XP_004289253.1|PREDICTED: protein BOBBER 1-like [Fragaria vesca subsp. vesca]	XP_004289253	3.60259e-128	100	375.555	180	180
gene20067-v1.0-hybrid|gene20067-v1.0-hybrid|Fragaria	argonaute 2	3915	gi|470118740|ref|XP_004295480.1|PREDICTED: protein argonaute 2 [Fragaria vesca subsp. vesca]	XP_004295480	0	100	944.88	481	481
gene27543-v1.0-hybrid|gene27543-v1.0-hybrid|Fragaria	protoheme IX farnesyltransferase, mitochondrial	6297	gi|470108304|ref|XP_004290461.1|PREDICTED: protoheme IX farnesyltransferase, mitochondrial [Fragaria vesca subsp. vesca]	XP_004290461	1.72084e-65	100	242.662	116	116
gene26808-v1.0-hybrid|gene26808-v1.0-hybrid|Fragaria	---NA---	9543	No Blast Hit
gene23470-v1.0-hybrid|gene23470-v1.0-hybrid|Fragaria	vacuolar -sorting-associated 33 homolog	6340	gi|470143390|ref|XP_004307360.1|PREDICTED: vacuolar protein-sorting-associated protein 33 homolog [Fragaria vesca subsp. vesca]	XP_004307360	5.74033e-57	59.3458	222.246	214	127
gene18431-v1.0-hybrid|gene18431-v1.0-hybrid|Fragaria	oxysterol-binding -related 3B	3818	gi|764601248|ref|XP_004302719.2|PREDICTED: oxysterol-binding protein-related protein 3B [Fragaria vesca subsp. vesca]	XP_004302719	6.06041e-40	97.5	166.777	80	78
gene03219-v1.0-hybrid|gene03219-v1.0-hybrid|Fragaria	PREDICTED: uncharacterized protein LOC101293522	3668	gi|470143263|ref|XP_004307300.1|PREDICTED: uncharacterized protein LOC101293522 [Fragaria vesca subsp. vesca]gi|764630806|ref|XP_011469576.1|PREDICTED: uncharacterized protein LOC101293522 [Fragaria vesca subsp. vesca]	XP_004307300, XP_011469576	4.67996e-24	96.5517	61.6178	29	28
gene14660-v1.0-hybrid|gene14660-v1.0-hybrid|Fragaria	nucleolar GTP-binding 1-like	2019	gi|470111105|ref|XP_004291793.1|PREDICTED: nucleolar GTP-binding protein 1-like [Fragaria vesca subsp. vesca]	XP_004291793	0	100	1299.26	672	672
gene00764-v1.0-hybrid|gene00764-v1.0-hybrid|Fragaria	---NA---	10104	No Blast Hit
gene22137-v1.0-hybrid|gene22137-v1.0-hybrid|Fragaria	pumilio homolog 7, chloroplastic	3560	gi|764585967|ref|XP_004301321.2|PREDICTED: putative pumilio homolog 7, chloroplastic [Fragaria vesca subsp. vesca]	XP_004301321	0	94.4262	971.074	610	576
gene06373-v1.0-hybrid|gene06373-v1.0-hybrid|Fragaria	probable aspartyl aminopeptidase, partial	4245	gi|764577100|ref|XP_011463290.1|PREDICTED: probable aspartyl aminopeptidase, partial [Fragaria vesca subsp. vesca]	XP_011463290	1.26708e-78	71.5385	174.096	130	93
gene32656-v1.0-hybrid|gene32656-v1.0-hybrid|Fragaria	U-box domain-containing 28-like	1242	gi|470112632|ref|XP_004292536.1|PREDICTED: U-box domain-containing protein 28-like [Fragaria vesca subsp. vesca]	XP_004292536	0	100	781.556	413	413
gene16820-v1.0-hybrid|gene16820-v1.0-hybrid|Fragaria	glutamine--fructose-6-phosphate aminotransferase [isomerizing] 2	4385	gi|764596654|ref|XP_011466076.1|PREDICTED: glutamine--fructose-6-phosphate aminotransferase [isomerizing] 2 [Fragaria vesca subsp. vesca]	XP_011466076	0	84.7059	284.263	170	144
gene31566-v1.0-hybrid|gene31566-v1.0-hybrid|Fragaria	PREDICTED: LOW QUALITY PROTEIN: uncharacterized protein LOC101301993	1179	gi|764619769|ref|XP_011468395.1|PREDICTED: LOW QUALITY PROTEIN: uncharacterized protein LOC101301993 [Fragaria vesca subsp. vesca]	XP_011468395	0	100	622.468	392	392
gene01732-v1.0-hybrid|gene01732-v1.0-hybrid|Fragaria	1-aminocyclopropane-1-carboxylate oxidase homolog 1-like	2325	gi|764569986|ref|XP_011462495.1|PREDICTED: 1-aminocyclopropane-1-carboxylate oxidase homolog 1-like [Fragaria vesca subsp. vesca]	XP_011462495	1.65604e-120	95.8333	379.793	192	184
gene06103-v1.0-hybrid|gene06103-v1.0-hybrid|Fragaria	transmembrane 64	4533	gi|470121796|ref|XP_004296944.1|PREDICTED: transmembrane protein 64 [Fragaria vesca subsp. vesca]	XP_004296944	2.9818e-18	100	98.2117	60	60
gene32128-v1.0-hybrid|gene32128-v1.0-hybrid|Fragaria	phosphatidylinositol 4-kinase gamma 2-like	2375	gi|470125857|ref|XP_004298914.1|PREDICTED: phosphatidylinositol 4-kinase gamma 2-like [Fragaria vesca subsp. vesca]	XP_004298914	0	98.7152	914.064	467	461
gene11339-v1.0-hybrid|gene11339-v1.0-hybrid|Fragaria	PREDICTED: uncharacterized protein LOC101301714	2136	gi|470102092|ref|XP_004287493.1|PREDICTED: uncharacterized protein LOC101301714 [Fragaria vesca subsp. vesca]	XP_004287493	1.88888e-130	99.5516	405.601	223	222
gene14003-v1.0-hybrid|gene14003-v1.0-hybrid|Fragaria	---NA---	7637	No Blast Hit
gene22169-v1.0-hybrid|gene22169-v1.0-hybrid|Fragaria	glutamate receptor -like	7890	gi|764598459|ref|XP_011466282.1|PREDICTED: glutamate receptor 2.8-like [Fragaria vesca subsp. vesca]	XP_011466282	0	99.3039	862.448	431	428
gene32477-v1.0-hybrid|gene32477-v1.0-hybrid|Fragaria	beta-tubulin-3, partial	2027	gi|558850626|gb|AHA91826.1|beta-tubulin-3, partial [Rosa hybrid cultivar]	AHA91826	3.69772e-139	99.4975	419.083	199	198
gene30858-v1.0-hybrid|gene30858-v1.0-hybrid|Fragaria	---NA---	7344	No Blast Hit
gene16767-v1.0-hybrid|gene16767-v1.0-hybrid|Fragaria	4-hydroxyphenylpyruvate dioxygenase	1617	gi|470136207|ref|XP_004303888.1|PREDICTED: 4-hydroxyphenylpyruvate dioxygenase [Fragaria vesca subsp. vesca]	XP_004303888	4.34041e-18	58.9552	97.0561	134	79
gene31349-v1.0-hybrid|gene31349-v1.0-hybrid|Fragaria	F-box CPR30-like isoform X1	1281	gi|764594058|ref|XP_011465552.1|PREDICTED: F-box protein CPR30-like isoform X1 [Fragaria vesca subsp. vesca]	XP_011465552	0	100	875.544	426	426
gene07619-v1.0-hybrid|gene07619-v1.0-hybrid|Fragaria	auxin transporter 2	3354	gi|470107031|ref|XP_004289854.1|PREDICTED: auxin transporter-like protein 2 [Fragaria vesca subsp. vesca]	XP_004289854	5.8786e-112	69.0909	248.44	220	152
gene09150-v1.0-hybrid|gene09150-v1.0-hybrid|Fragaria	nuA4 complex subunit EAF3 homolog	3691	gi|470109587|ref|XP_004291074.1|PREDICTED: nuA4 complex subunit EAF3 homolog [Fragaria vesca subsp. vesca]	XP_004291074	1.41931e-40	100	155.606	92	92
gene27484-v1.0-hybrid|gene27484-v1.0-hybrid|Fragaria	---NA---	8765	No Blast Hit
gene03483-v1.0-hybrid|gene03483-v1.0-hybrid|Fragaria	65-kDa microtubule-associated 1 isoform X1	3357	gi|645241288|ref|XP_008227009.1|PREDICTED: 65-kDa microtubule-associated protein 1 isoform X1 [Prunus mume]	XP_008227009	7.83299e-94	76.4103	262.692	195	149
gene24868-v1.0-hybrid|gene24868-v1.0-hybrid|Fragaria	PREDICTED: protein SRG1-like	949	gi|764553229|ref|XP_011460382.1|PREDICTED: protein SRG1-like [Fragaria vesca subsp. vesca]	XP_011460382	4.34382e-46	98.8095	171.4	84	83
gene10573-v1.0-hybrid|gene10573-v1.0-hybrid|Fragaria	xyloglucan 6-xylosyltransferase 2	1353	gi|470108974|ref|XP_004290777.1|PREDICTED: xyloglucan 6-xylosyltransferase 2 [Fragaria vesca subsp. vesca]	XP_004290777	0	100	873.618	450	450
gene29950-v1.0-hybrid|gene29950-v1.0-hybrid|Fragaria	DEAD-box ATP-dependent RNA helicase 10	6830	gi|470115759|ref|XP_004294059.1|PREDICTED: DEAD-box ATP-dependent RNA helicase 10 [Fragaria vesca subsp. vesca]	XP_004294059	5.44866e-50	61.7486	197.593	183	113
gene29465-v1.0-hybrid|gene29465-v1.0-hybrid|Fragaria	cold-regulated 413 plasma membrane 2	3994	gi|470129330|ref|XP_004300574.1|PREDICTED: cold-regulated 413 plasma membrane protein 2 [Fragaria vesca subsp. vesca]	XP_004300574	2.44085e-43	100	169.474	84	84
gene28423-v1.0-hybrid|gene28423-v1.0-hybrid|Fragaria	---NA---	5141	No Blast Hit
gene08027-v1.0-hybrid|gene08027-v1.0-hybrid|Fragaria	---NA---	8337	No Blast Hit
gene15015-v1.0-hybrid|gene15015-v1.0-hybrid|Fragaria	CBL-interacting serine threonine- kinase 5	1332	gi|764546919|ref|XP_011459610.1|PREDICTED: CBL-interacting serine/threonine-protein kinase 5 [Fragaria vesca subsp. vesca]	XP_011459610	0	100	880.167	443	443
gene01410-v1.0-hybrid|gene01410-v1.0-hybrid|Fragaria	OTU domain-containing DDB_G0284757 isoform X3	5406	gi|764618296|ref|XP_011468234.1|PREDICTED: OTU domain-containing protein DDB_G0284757 isoform X3 [Fragaria vesca subsp. vesca]	XP_011468234	1.47834e-18	100	98.2117	55	55
gene25101-v1.0-hybrid|gene25101-v1.0-hybrid|Fragaria	probable trehalase	3433	gi|470129148|ref|XP_004300488.1|PREDICTED: probable trehalase [Fragaria vesca subsp. vesca]	XP_004300488	1.95928e-108	100	364.385	173	173
gene03624-v1.0-hybrid|gene03624-v1.0-hybrid|Fragaria	formin 3 isoform X1	5123	gi|470126065|ref|XP_004299014.1|PREDICTED: formin-like protein 3 isoform X1 [Fragaria vesca subsp. vesca]	XP_004299014	3.7291e-167	99.4652	531.561	374	372
gene02671-v1.0-hybrid|gene02671-v1.0-hybrid|Fragaria	NADH dehydrogenase [ubiquinone] iron-sulfur 7, mitochondrial	1551	gi|470109484|ref|XP_004291027.1|PREDICTED: NADH dehydrogenase [ubiquinone] iron-sulfur protein 7, mitochondrial [Fragaria vesca subsp. vesca]	XP_004291027	1.68719e-60	100	210.305	134	134
gene32152-v1.0-hybrid|gene32152-v1.0-hybrid|Fragaria	protease Do-like 9	3295	gi|470125877|ref|XP_004298924.1|PREDICTED: protease Do-like 9 [Fragaria vesca subsp. vesca]	XP_004298924	3.31024e-63	97.1831	139.043	71	69
gene07947-v1.0-hybrid|gene07947-v1.0-hybrid|Fragaria	---NA---	8204	No Blast Hit
gene10432-v1.0-hybrid|gene10432-v1.0-hybrid|Fragaria	PREDICTED: uncharacterized protein LOC101301759 isoform X2	6822	gi|470116050|ref|XP_004294199.1|PREDICTED: uncharacterized protein LOC101301759 isoform X2 [Fragaria vesca subsp. vesca]	XP_004294199	3.84319e-99	100	346.28	165	165
gene17076-v1.0-hybrid|gene17076-v1.0-hybrid|Fragaria	60S ribosomal L4	1747	gi|470120800|ref|XP_004296477.1|PREDICTED: 60S ribosomal protein L4 [Fragaria vesca subsp. vesca]	XP_004296477	0	100	694.501	370	370
gene20917-v1.0-hybrid|gene20917-v1.0-hybrid|Fragaria	probable signal peptidase complex subunit 2	2123	gi|470143921|ref|XP_004307615.1|PREDICTED: probable signal peptidase complex subunit 2 [Fragaria vesca subsp. vesca]	XP_004307615	3.887e-44	63.8462	144.05	130	83
gene09551-v1.0-hybrid|gene09551-v1.0-hybrid|Fragaria	PREDICTED: uncharacterized protein LOC101305265	6973	gi|470127284|ref|XP_004299603.1|PREDICTED: uncharacterized protein LOC101305265 [Fragaria vesca subsp. vesca]	XP_004299603	5.82732e-139	100	375.555	248	248
gene27747-v1.0-hybrid|gene27747-v1.0-hybrid|Fragaria	sugar transporter ERD6-like 7	3282	gi|470108801|ref|XP_004290697.1|PREDICTED: sugar transporter ERD6-like 7 [Fragaria vesca subsp. vesca]gi|764534788|ref|XP_011458634.1|PREDICTED: sugar transporter ERD6-like 7 [Fragaria vesca subsp. vesca]gi|764534793|ref|XP_011458635.1|PREDICTED: sugar transporter ERD6-like 7 [Fragaria vesca subsp. vesca]	XP_004290697, XP_011458634, XP_011458635	3.66338e-121	74.1071	155.606	112	83
gene10054-v1.0-hybrid|gene10054-v1.0-hybrid|Fragaria	PREDICTED: uncharacterized protein LOC101312288 isoform X2	3299	gi|764505826|ref|XP_011461145.1|PREDICTED: uncharacterized protein LOC101312288 isoform X2 [Fragaria vesca subsp. vesca]	XP_011461145	2.38901e-45	61.5385	98.2117	91	56
gene16824-v1.0-hybrid|gene16824-v1.0-hybrid|Fragaria	G-type lectin S-receptor-like serine threonine- kinase RKS1	8871	gi|764551419|ref|XP_011460159.1|PREDICTED: G-type lectin S-receptor-like serine/threonine-protein kinase RKS1 [Fragaria vesca subsp. vesca]	XP_011460159	1.56368e-176	92.3323	578.17	313	289
gene11330-v1.0-hybrid|gene11330-v1.0-hybrid|Fragaria	double MYC-tagged mitogen activated kinase kinase 6	3565	gi|99083583|gb|ABF55666.2|double MYC-tagged mitogen activated protein kinase kinase 6 [synthetic construct]	ABF55666	2.56898e-99	90.1099	153.295	91	82
gene26168-v1.0-hybrid|gene26168-v1.0-hybrid|Fragaria	LAG1 longevity assurance homolog 3-like	1499	gi|470126590|ref|XP_004299266.1|PREDICTED: LAG1 longevity assurance homolog 3-like [Fragaria vesca subsp. vesca]gi|764583435|ref|XP_011464267.1|PREDICTED: LAG1 longevity assurance homolog 3-like [Fragaria vesca subsp. vesca]gi|764583438|ref|XP_011464268.1|PREDICTED: LAG1 longevity assurance homolog 3-like [Fragaria vesca subsp. vesca]gi|764583441|ref|XP_011464269.1|PREDICTED: LAG1 longevity assur…	XP_004299266, XP_011464267, XP_011464268, XP_011464269, XP_011464270	1.64353e-42	97.5	164.851	80	78
gene30966-v1.0-hybrid|gene30966-v1.0-hybrid|Fragaria	serine-threonine kinase receptor-associated -like isoform X1	2849	gi|697174266|ref|XP_009596070.1|PREDICTED: serine-threonine kinase receptor-associated protein-like isoform X1 [Nicotiana tomentosiformis]	XP_009596070	3.43058e-83	67.7966	189.504	177	120
gene08463-v1.0-hybrid|gene08463-v1.0-hybrid|Fragaria	secoisolariciresinol dehydrogenase-like	1575	gi|764549077|ref|XP_011459908.1|PREDICTED: secoisolariciresinol dehydrogenase-like [Fragaria vesca subsp. vesca]	XP_011459908	1.63151e-49	100	178.718	86	86
gene16528-v1.0-hybrid|gene16528-v1.0-hybrid|Fragaria	trihelix transcription factor GTL2	2173	gi|470132320|ref|XP_004302032.1|PREDICTED: trihelix transcription factor GTL2 [Fragaria vesca subsp. vesca]	XP_004302032	0	100	673.315	456	456
gene02425-v1.0-hybrid|gene02425-v1.0-hybrid|Fragaria	---NA---	12042	No Blast Hit
gene03798-v1.0-hybrid|gene03798-v1.0-hybrid|Fragaria	PREDICTED: uncharacterized protein LOC101311214 isoform X1	3954	gi|764614018|ref|XP_011467837.1|PREDICTED: uncharacterized protein LOC101311214 isoform X1 [Fragaria vesca subsp. vesca]	XP_011467837	1.75668e-101	98.9418	346.665	189	187
gene24941-v1.0-hybrid|gene24941-v1.0-hybrid|Fragaria	---NA---	18291	No Blast Hit
gene25594-v1.0-hybrid|gene25594-v1.0-hybrid|Fragaria	60S ribosomal L38-like	1654	gi|470106949|ref|XP_004289816.1|PREDICTED: 60S ribosomal protein L38-like [Fragaria vesca subsp. vesca]	XP_004289816	2.91077e-31	100	126.331	63	63
gene02577-v1.0-hybrid|gene02577-v1.0-hybrid|Fragaria	PREDICTED: uncharacterized protein LOC101314046	2618	gi|470109376|ref|XP_004290974.1|PREDICTED: uncharacterized protein LOC101314046 [Fragaria vesca subsp. vesca]	XP_004290974	2.65197e-96	99.4318	280.796	176	175
gene04795-v1.0-hybrid|gene04795-v1.0-hybrid|Fragaria	PREDICTED: uncharacterized protein LOC101308610	6230	gi|470142545|ref|XP_004306965.1|PREDICTED: uncharacterized protein LOC101308610 [Fragaria vesca subsp. vesca]	XP_004306965	1.74282e-50	89.1892	193.741	111	99
gene09754-v1.0-hybrid|gene09754-v1.0-hybrid|Fragaria	isocitrate dehydrogenase [NAD] catalytic subunit 5, mitochondrial	5915	gi|470137374|ref|XP_004304441.1|PREDICTED: isocitrate dehydrogenase [NAD] catalytic subunit 5, mitochondrial [Fragaria vesca subsp. vesca]	XP_004304441	8.87732e-91	100	233.802	109	109
gene19353-v1.0-hybrid|gene19353-v1.0-hybrid|Fragaria	---NA---	9528	No Blast Hit
gene03303-v1.0-hybrid|gene03303-v1.0-hybrid|Fragaria	transcription factor ILR3-like	3147	gi|694353240|ref|XP_009358090.1|PREDICTED: transcription factor ILR3-like [Pyrus x bretschneideri]	XP_009358090	2.92331e-52	79.7688	194.897	173	138
gene10595-v1.0-hybrid|gene10595-v1.0-hybrid|Fragaria	general transcription factor 3C polypeptide 3-like	4323	gi|470112879|ref|XP_004292657.1|PREDICTED: general transcription factor 3C polypeptide 3-like [Fragaria vesca subsp. vesca]	XP_004292657	0	100	1560.81	901	901
gene23877-v1.0-hybrid|gene23877-v1.0-hybrid|Fragaria	filament-like plant 7 isoform X1	4479	gi|470103167|ref|XP_004288015.1|PREDICTED: filament-like plant protein 7 isoform X1 [Fragaria vesca subsp. vesca]	XP_004288015	0	99.6212	1580.84	792	789
gene14782-v1.0-hybrid|gene14782-v1.0-hybrid|Fragaria	succinate dehydrogenase [ubiquinone] flavo subunit, mitochondrial-like	9641	gi|573951965|ref|XP_006658260.1|PREDICTED: succinate dehydrogenase [ubiquinone] flavoprotein subunit, mitochondrial-like [Oryza brachyantha]	XP_006658260	1.253e-84	100	135.191	64	64
gene32075-v1.0-hybrid|gene32075-v1.0-hybrid|Fragaria	PREDICTED: uncharacterized protein LOC101310699	1248	gi|470125809|ref|XP_004298891.1|PREDICTED: uncharacterized protein LOC101310699 [Fragaria vesca subsp. vesca]	XP_004298891	9.52275e-62	100	209.92	119	119
gene12362-v1.0-hybrid|gene12362-v1.0-hybrid|Fragaria	vesicle transport SFT2B	2894	gi|470104520|ref|XP_004288646.1|PREDICTED: vesicle transport protein SFT2B [Fragaria vesca subsp. vesca]	XP_004288646	7.32048e-27	100	120.939	72	72
gene06634-v1.0-hybrid|gene06634-v1.0-hybrid|Fragaria	PREDICTED: uncharacterized protein LOC101313502	459	gi|764571494|ref|XP_004296775.2|PREDICTED: uncharacterized protein LOC101313502 [Fragaria vesca subsp. vesca]	XP_004296775	4.97947e-69	80.9211	216.853	152	123
gene01583-v1.0-hybrid|gene01583-v1.0-hybrid|Fragaria	E3 ubiquitin- ligase RING1-like [Fragaria vesca vesca]	1128	gi|470117586|ref|XP_004294935.1|PREDICTED: E3 ubiquitin-protein ligase RING1-like [Fragaria vesca subsp. vesca]gi|470117588|ref|XP_004294936.1|PREDICTED: E3 ubiquitin-protein ligase RING1-like [Fragaria vesca subsp. vesca]gi|470117590|ref|XP_004294937.1|PREDICTED: E3 ubiquitin-protein ligase RING1-like [Fragaria vesca subsp. vesca]	XP_004294935, XP_004294936, XP_004294937	2.01299e-164	100	478.404	375	375
gene20513-v1.0-hybrid|gene20513-v1.0-hybrid|Fragaria	pentatricopeptide repeat-containing At4g04790, mitochondrial-like isoform X2	4869	gi|764563443|ref|XP_011461612.1|PREDICTED: pentatricopeptide repeat-containing protein At4g04790, mitochondrial-like isoform X2 [Fragaria vesca subsp. vesca]	XP_011461612	4.62301e-111	98.3607	370.163	183	180
gene03362-v1.0-hybrid|gene03362-v1.0-hybrid|Fragaria	PREDICTED: uncharacterized protein LOC101298301 [Fragaria vesca subsp. vesca]	16237	gi|764559369|ref|XP_011461021.1|PREDICTED: uncharacterized protein LOC101298301 [Fragaria vesca subsp. vesca]gi|764559372|ref|XP_011461022.1|PREDICTED: uncharacterized protein LOC101298301 [Fragaria vesca subsp. vesca]gi|764559375|ref|XP_011461023.1|PREDICTED: uncharacterized protein LOC101298301 [Fragaria vesca subsp. vesca]	XP_011461021, XP_011461022, XP_011461023	0	99.912	2239.92	1137	1136
gene16092-v1.0-hybrid|gene16092-v1.0-hybrid|Fragaria	non-specific lipid-transfer At5g64080	1553	gi|470129610|ref|XP_004300702.1|PREDICTED: non-specific lipid-transfer protein-like protein At5g64080 [Fragaria vesca subsp. vesca]	XP_004300702	5.58096e-48	100	176.022	114	114
gene26200-v1.0-hybrid|gene26200-v1.0-hybrid|Fragaria	amino acid permease 3-like [Fragaria vesca vesca]	2073	gi|470109236|ref|XP_004290906.1|PREDICTED: amino acid permease 3-like [Fragaria vesca subsp. vesca]gi|764536875|ref|XP_011458810.1|PREDICTED: amino acid permease 3-like [Fragaria vesca subsp. vesca]gi|764536881|ref|XP_011458811.1|PREDICTED: amino acid permease 3-like [Fragaria vesca subsp. vesca]	XP_004290906, XP_011458810, XP_011458811	0	97.6636	379.793	214	209
gene28920-v1.0-hybrid|gene28920-v1.0-hybrid|Fragaria	perakine reductase-like [Fragaria vesca vesca]	2034	gi|470121031|ref|XP_004296588.1|PREDICTED: perakine reductase-like [Fragaria vesca subsp. vesca]gi|764569740|ref|XP_011462464.1|PREDICTED: perakine reductase-like [Fragaria vesca subsp. vesca]	XP_004296588, XP_011462464	2.27169e-166	71.9231	351.288	260	187
gene17435-v1.0-hybrid|gene17435-v1.0-hybrid|Fragaria	peptidyl-prolyl cis-trans isomerase FKBP15-1	2677	gi|470107658|ref|XP_004290161.1|PREDICTED: peptidyl-prolyl cis-trans isomerase FKBP15-1 [Fragaria vesca subsp. vesca]	XP_004290161	8.95051e-14	100	81.2629	36	36
gene08431-v1.0-hybrid|gene08431-v1.0-hybrid|Fragaria	PREDICTED: uncharacterized protein LOC101292965 [Fragaria vesca subsp. vesca]	4103	gi|764544736|ref|XP_011459429.1|PREDICTED: uncharacterized protein LOC101292965 [Fragaria vesca subsp. vesca]gi|764544740|ref|XP_011459430.1|PREDICTED: uncharacterized protein LOC101292965 [Fragaria vesca subsp. vesca]gi|764544744|ref|XP_011459431.1|PREDICTED: uncharacterized protein LOC101292965 [Fragaria vesca subsp. vesca]gi|764544747|ref|XP_011459432.1|PREDICTED: uncharacterized protein LOC10…	XP_011459429, XP_011459430, XP_011459431, XP_011459432, XP_004291700, XP_011459433	1.71174e-54	93.75	126.716	64	60
gene16882-v1.0-hybrid|gene16882-v1.0-hybrid|Fragaria	probable glutathione S-transferase	831	gi|470121977|ref|XP_004297032.1|PREDICTED: probable glutathione S-transferase [Fragaria vesca subsp. vesca]	XP_004297032	1.08371e-124	79.7101	367.466	276	220
gene13567-v1.0-hybrid|gene13567-v1.0-hybrid|Fragaria	signal recognition particle 54 kDa 2-like	1718	gi|470138652|ref|XP_004305069.1|PREDICTED: signal recognition particle 54 kDa protein 2-like [Fragaria vesca subsp. vesca]	XP_004305069	0	97.4359	711.835	390	380
gene16519-v1.0-hybrid|gene16519-v1.0-hybrid|Fragaria	PREDICTED: uncharacterized protein LOC101296394	912	gi|470132307|ref|XP_004302026.1|PREDICTED: uncharacterized protein LOC101296394 [Fragaria vesca subsp. vesca]	XP_004302026	0	100	604.749	303	303
gene08378-v1.0-hybrid|gene08378-v1.0-hybrid|Fragaria	60S ribosomal L11 isoform X2	6334	gi|694378053|ref|XP_009365286.1|PREDICTED: 60S ribosomal protein L11 isoform X2 [Pyrus x bretschneideri]	XP_009365286	2.80339e-24	94.8276	114.39	58	55
gene07004-v1.0-hybrid|gene07004-v1.0-hybrid|Fragaria	copper amine oxidase 1-like	1292	gi|764644905|ref|XP_004309984.2|PREDICTED: copper amine oxidase 1-like [Fragaria vesca subsp. vesca]	XP_004309984	1.40882e-50	95.0495	193.356	101	96
gene24722-v1.0-hybrid|gene24722-v1.0-hybrid|Fragaria	trichome birefringence-like 4	2827	gi|470120116|ref|XP_004296154.1|PREDICTED: protein trichome birefringence-like 4 [Fragaria vesca subsp. vesca]	XP_004296154	6.23018e-132	100	419.853	228	228
gene01393-v1.0-hybrid|gene01393-v1.0-hybrid|Fragaria	PREDICTED: uncharacterized protein LOC101302678	3402	gi|470137624|ref|XP_004304563.1|PREDICTED: uncharacterized protein LOC101302678 [Fragaria vesca subsp. vesca]	XP_004304563	1.45337e-90	83.2432	311.612	185	154
gene31212-v1.0-hybrid|gene31212-v1.0-hybrid|Fragaria	leucine-rich repeat receptor-like serine threonine- kinase BAM3	1440	gi|470107831|ref|XP_004290243.1|PREDICTED: leucine-rich repeat receptor-like serine/threonine-protein kinase BAM3 [Fragaria vesca subsp. vesca]	XP_004290243	0	100	924.08	456	456
gene01313-v1.0-hybrid|gene01313-v1.0-hybrid|Fragaria	PREDICTED: uncharacterized protein LOC101303718	2785	gi|470133019|ref|XP_004302372.1|PREDICTED: uncharacterized protein LOC101303718 [Fragaria vesca subsp. vesca]	XP_004302372	1.90001e-122	73.0469	325.094	256	187
gene07598-v1.0-hybrid|gene07598-v1.0-hybrid|Fragaria	cleavage and polyadenylation specificity factor subunit 6	1533	gi|470107015|ref|XP_004289846.1|PREDICTED: cleavage and polyadenylation specificity factor subunit 6 [Fragaria vesca subsp. vesca]	XP_004289846	1.72466e-74	100	251.906	117	117
gene03880-v1.0-hybrid|gene03880-v1.0-hybrid|Fragaria	ASPARTIC PROTEASE IN GUARD CELL 2	1335	gi|470124619|ref|XP_004298308.1|PREDICTED: protein ASPARTIC PROTEASE IN GUARD CELL 2 [Fragaria vesca subsp. vesca]	XP_004298308	0	100	800.045	425	425
gene19819-v1.0-hybrid|gene19819-v1.0-hybrid|Fragaria	microtubule-associated 70-5	3583	gi|645236194|ref|XP_008224620.1|PREDICTED: microtubule-associated protein 70-5 [Prunus mume]	XP_008224620	1.17401e-146	69.962	251.521	263	184
gene24115-v1.0-hybrid|gene24115-v1.0-hybrid|Fragaria	probable inactive poly [ADP-ribose] polymerase SRO2	6247	gi|764522389|ref|XP_011457361.1|PREDICTED: probable inactive poly [ADP-ribose] polymerase SRO2 [Fragaria vesca subsp. vesca]	XP_011457361	0	100	506.523	271	271
gene34098-v1.0-hybrid|gene34098-v1.0-hybrid|Fragaria	cytosolic sulfotransferase 15-like	924	gi|764519340|ref|XP_011468448.1|PREDICTED: cytosolic sulfotransferase 15-like [Fragaria vesca subsp. vesca]	XP_011468448	0	100	640.573	307	307
gene04323-v1.0-hybrid|gene04323-v1.0-hybrid|Fragaria	BAG family molecular chaperone regulator 8, chloroplastic	1519	gi|470136945|ref|XP_004304241.1|PREDICTED: BAG family molecular chaperone regulator 8, chloroplastic [Fragaria vesca subsp. vesca]	XP_004304241	8.06363e-140	100	423.705	259	259
gene07404-v1.0-hybrid|gene07404-v1.0-hybrid|Fragaria	developmentally-regulated G- 2	2824	gi|470135764|ref|XP_004303679.1|PREDICTED: developmentally-regulated G-protein 2 [Fragaria vesca subsp. vesca]	XP_004303679	1.01724e-62	61.9355	145.976	155	96
gene26112-v1.0-hybrid|gene26112-v1.0-hybrid|Fragaria	PREDICTED: protein COBRA-like	3272	gi|470126628|ref|XP_004299285.1|PREDICTED: protein COBRA-like [Fragaria vesca subsp. vesca]	XP_004299285	2.34615e-114	80.0847	374.785	236	189
gene27435-v1.0-hybrid|gene27435-v1.0-hybrid|Fragaria	PREDICTED: uncharacterized protein LOC101312505 isoform X1	6564	gi|470108210|ref|XP_004290419.1|PREDICTED: uncharacterized protein LOC101312505 isoform X1 [Fragaria vesca subsp. vesca]	XP_004290419	1.1826e-76	100	187.193	88	88
gene19645-v1.0-hybrid|gene19645-v1.0-hybrid|Fragaria	peroxisomal membrane PMP22-like	3958	gi|470114203|ref|XP_004293306.1|PREDICTED: peroxisomal membrane protein PMP22-like [Fragaria vesca subsp. vesca]	XP_004293306	1.70961e-18	100	66.2402	29	29
gene08959-v1.0-hybrid|gene08959-v1.0-hybrid|Fragaria	heat shock 22 kDa , mitochondrial isoform X1	1039	gi|764584620|ref|XP_011464424.1|PREDICTED: heat shock 22 kDa protein, mitochondrial isoform X1 [Fragaria vesca subsp. vesca]	XP_011464424	1.36475e-56	100	195.667	131	131
gene28087-v1.0-hybrid|gene28087-v1.0-hybrid|Fragaria	---NA---	292	No Blast Hit
gene11602-v1.0-hybrid|gene11602-v1.0-hybrid|Fragaria	probable beta-1,3-galactosyltransferase 9	3734	gi|470110326|ref|XP_004291435.1|PREDICTED: probable beta-1,3-galactosyltransferase 9 [Fragaria vesca subsp. vesca]	XP_004291435	2.38307e-62	98.4375	130.954	64	63
gene21930-v1.0-hybrid|gene21930-v1.0-hybrid|Fragaria	PREDICTED: uncharacterized protein LOC101291556	1557	gi|470139932|ref|XP_004305699.1|PREDICTED: uncharacterized protein LOC101291556 [Fragaria vesca subsp. vesca]	XP_004305699	0	100	1074.69	518	518
gene12274-v1.0-hybrid|gene12274-v1.0-hybrid|Fragaria	trichome birefringence-like 5	3917	gi|470127664|ref|XP_004299786.1|PREDICTED: protein trichome birefringence-like 5 [Fragaria vesca subsp. vesca]	XP_004299786	2.31997e-88	90.4167	307.375	240	217
gene01366-v1.0-hybrid|gene01366-v1.0-hybrid|Fragaria	PREDICTED: uncharacterized protein At2g33490 [Fragaria vesca subsp. vesca]	3945	gi|470137592|ref|XP_004304547.1|PREDICTED: uncharacterized protein At2g33490 [Fragaria vesca subsp. vesca]gi|764618041|ref|XP_011468202.1|PREDICTED: uncharacterized protein At2g33490 [Fragaria vesca subsp. vesca]	XP_004304547, XP_011468202	1.16384e-180	90.2375	561.222	379	342
gene07945-v1.0-hybrid|gene07945-v1.0-hybrid|Fragaria	pyruvate decarboxylase 2-like isoform X2	2627	gi|470116267|ref|XP_004294304.1|PREDICTED: pyruvate decarboxylase 2-like isoform X2 [Fragaria vesca subsp. vesca]	XP_004294304	1.80157e-137	100	414.846	218	218
gene22278-v1.0-hybrid|gene22278-v1.0-hybrid|Fragaria	ABC transporter F family member 4 [Tarenaya hassleriana]	2224	gi|729434177|ref|XP_010519988.1|PREDICTED: ABC transporter F family member 4 [Tarenaya hassleriana]gi|729434180|ref|XP_010519989.1|PREDICTED: ABC transporter F family member 4 [Tarenaya hassleriana]	XP_010519988, XP_010519989	3.9885e-88	59.2334	227.254	287	170
gene16493-v1.0-hybrid|gene16493-v1.0-hybrid|Fragaria	40S ribosomal S24-1	1254	gi|470101411|ref|XP_004287166.1|PREDICTED: 40S ribosomal protein S24-1 [Fragaria vesca subsp. vesca]	XP_004287166	6.45738e-29	100	120.553	57	57
gene09354-v1.0-hybrid|gene09354-v1.0-hybrid|Fragaria	probable inactive receptor kinase At1g48480	2529	gi|470127098|ref|XP_004299514.1|PREDICTED: probable inactive receptor kinase At1g48480 [Fragaria vesca subsp. vesca]	XP_004299514	0	100	655.21	448	448
gene12051-v1.0-hybrid|gene12051-v1.0-hybrid|Fragaria	purine permease 3-like	1738	gi|470127468|ref|XP_004299691.1|PREDICTED: purine permease 3-like [Fragaria vesca subsp. vesca]	XP_004299691	2.95316e-125	100	385.956	245	245
gene28010-v1.0-hybrid|gene28010-v1.0-hybrid|Fragaria	cystinosin homolog	1516	gi|470137891|ref|XP_004304693.1|PREDICTED: cystinosin homolog [Fragaria vesca subsp. vesca]	XP_004304693	5.5644e-43	96.2264	102.449	53	51
gene29137-v1.0-hybrid|gene29137-v1.0-hybrid|Fragaria	proteasome assembly chaperone 2	6129	gi|470128211|ref|XP_004300040.1|PREDICTED: proteasome assembly chaperone 2 [Fragaria vesca subsp. vesca]	XP_004300040	2.26085e-54	98.2143	113.235	56	55
gene01984-v1.0-hybrid|gene01984-v1.0-hybrid|Fragaria	pre-mRNA-processing-splicing factor 8	6851	gi|645245056|ref|XP_008228700.1|PREDICTED: pre-mRNA-processing-splicing factor 8 [Prunus mume]	XP_008228700	0	95.9158	1514.21	808	775
gene10533-v1.0-hybrid|gene10533-v1.0-hybrid|Fragaria	dynamin-related 1E-like	4905	gi|470128725|ref|XP_004300286.1|PREDICTED: dynamin-related protein 1E-like [Fragaria vesca subsp. vesca]	XP_004300286	2.71447e-62	99.2188	231.106	128	127
gene23726-v1.0-hybrid|gene23726-v1.0-hybrid|Fragaria	probable phosphatase 2C 46	3427	gi|470108896|ref|XP_004290738.1|PREDICTED: probable protein phosphatase 2C 46 [Fragaria vesca subsp. vesca]	XP_004290738	2.71548e-71	100	254.218	124	124
gene07657-v1.0-hybrid|gene07657-v1.0-hybrid|Fragaria	argonaute 4-like [Fragaria vesca vesca]	6894	gi|764565072|ref|XP_011461779.1|PREDICTED: protein argonaute 4-like [Fragaria vesca subsp. vesca]gi|764565076|ref|XP_011461780.1|PREDICTED: protein argonaute 4-like [Fragaria vesca subsp. vesca]	XP_011461779, XP_011461780	3.1475e-179	77.4869	283.108	191	148
gene21349-v1.0-hybrid|gene21349-v1.0-hybrid|Fragaria	PREDICTED: uncharacterized protein LOC101305600	780	gi|470144170|ref|XP_004307735.1|PREDICTED: uncharacterized protein LOC101305600 [Fragaria vesca subsp. vesca]	XP_004307735	3.8872e-141	100	409.838	259	259
gene09018-v1.0-hybrid|gene09018-v1.0-hybrid|Fragaria	early nodulin-93-like	1231	gi|470109750|ref|XP_004291153.1|PREDICTED: early nodulin-93-like [Fragaria vesca subsp. vesca]	XP_004291153	9.10593e-18	100	88.9669	41	41
gene00860-v1.0-hybrid|gene00860-v1.0-hybrid|Fragaria	PREDICTED: TIMELESS-interacting protein	2506	gi|764578608|ref|XP_011463469.1|PREDICTED: TIMELESS-interacting protein [Fragaria vesca subsp. vesca]	XP_011463469	2.55783e-79	99.0826	178.718	109	108
gene15117-v1.0-hybrid|gene15117-v1.0-hybrid|Fragaria	cytochrome P450 734A1-like [Fragaria vesca vesca]	4148	gi|470111310|ref|XP_004291891.1|PREDICTED: cytochrome P450 734A1-like [Fragaria vesca subsp. vesca]gi|764546417|ref|XP_011459564.1|PREDICTED: cytochrome P450 734A1-like [Fragaria vesca subsp. vesca]	XP_004291891, XP_011459564	9.31623e-134	85.6604	434.106	265	227
gene17142-v1.0-hybrid|gene17142-v1.0-hybrid|Fragaria	PREDICTED: uncharacterized protein LOC105350038	3190	gi|764547567|ref|XP_011459685.1|PREDICTED: uncharacterized protein LOC105350038 [Fragaria vesca subsp. vesca]	XP_011459685	7.70444e-38	59.799	154.451	199	119
gene11349-v1.0-hybrid|gene11349-v1.0-hybrid|Fragaria	AP-4 complex subunit sigma	5149	gi|470102104|ref|XP_004287499.1|PREDICTED: AP-4 complex subunit sigma [Fragaria vesca subsp. vesca]	XP_004287499	3.51434e-25	100	94.3597	44	44
gene30592-v1.0-hybrid|gene30592-v1.0-hybrid|Fragaria	translation initiation factor eIF-2B subunit delta	4794	gi|470126544|ref|XP_004299243.1|PREDICTED: translation initiation factor eIF-2B subunit delta [Fragaria vesca subsp. vesca]	XP_004299243	1.3461e-75	100	247.284	115	115
gene29698-v1.0-hybrid|gene29698-v1.0-hybrid|Fragaria	leucine-rich repeat receptor kinase PEPR1	10607	gi|645237686|ref|XP_008225321.1|PREDICTED: leucine-rich repeat receptor-like protein kinase PEPR1 [Prunus mume]	XP_008225321	3.0349e-158	90.3394	511.916	383	346
gene15026-v1.0-hybrid|gene15026-v1.0-hybrid|Fragaria	cytochrome b561, DM13 and DOMON domain-containing At5g54830	2676	gi|470114071|ref|XP_004293241.1|PREDICTED: cytochrome b561, DM13 and DOMON domain-containing protein At5g54830 [Fragaria vesca subsp. vesca]	XP_004293241	0	100	1730.3	891	891
gene22962-v1.0-hybrid|gene22962-v1.0-hybrid|Fragaria	PREDICTED: uncharacterized protein YFR016C-like	3104	gi|470132923|ref|XP_004302324.1|PREDICTED: uncharacterized protein YFR016C-like [Fragaria vesca subsp. vesca]	XP_004302324	0	100	1374.76	847	847
gene21765-v1.0-hybrid|gene21765-v1.0-hybrid|Fragaria	40S ribosomal S25-2-like, partial	1907	gi|702515394|ref|XP_010041734.1|PREDICTED: 40S ribosomal protein S25-2-like, partial [Eucalyptus grandis]	XP_010041734	6.72512e-20	100	96.2857	47	47
gene28564-v1.0-hybrid|gene28564-v1.0-hybrid|Fragaria	PREDICTED: uncharacterized protein LOC101309899	389	gi|764644087|ref|XP_011457320.1|PREDICTED: uncharacterized protein LOC101309899 [Fragaria vesca subsp. vesca]	XP_011457320	1.76382e-28	100	106.301	66	66
gene23053-v1.0-hybrid|gene23053-v1.0-hybrid|Fragaria	receptor-like serine threonine- kinase ALE2 isoform X2	4887	gi|764577333|ref|XP_011463322.1|PREDICTED: receptor-like serine/threonine-protein kinase ALE2 isoform X2 [Fragaria vesca subsp. vesca]	XP_011463322	4.79446e-127	100	431.024	226	226
gene21844-v1.0-hybrid|gene21844-v1.0-hybrid|Fragaria	bifunctional phosphatase IMPL2, chloroplastic	3509	gi|470106588|ref|XP_004289646.1|PREDICTED: bifunctional phosphatase IMPL2, chloroplastic [Fragaria vesca subsp. vesca]	XP_004289646	5.15436e-38	100	157.918	107	107
gene24200-v1.0-hybrid|gene24200-v1.0-hybrid|Fragaria	NEDD8-activating enzyme E1 catalytic subunit-like	1356	gi|470106290|ref|XP_004289506.1|PREDICTED: NEDD8-activating enzyme E1 catalytic subunit-like [Fragaria vesca subsp. vesca]	XP_004289506	0	100	859.366	451	451
gene04067-v1.0-hybrid|gene04067-v1.0-hybrid|Fragaria	trichome birefringence-like 32	405	gi|764575811|ref|XP_011463125.1|PREDICTED: protein trichome birefringence-like 32 [Fragaria vesca subsp. vesca]	XP_011463125	2.01479e-17	100	83.9593	134	134
gene17157-v1.0-hybrid|gene17157-v1.0-hybrid|Fragaria	60S ribosomal L8-3 [Fragaria vesca vesca]	1742	gi|470115021|ref|XP_004293702.1|PREDICTED: 60S ribosomal protein L8-3 [Fragaria vesca subsp. vesca]gi|470120872|ref|XP_004296511.1|PREDICTED: 60S ribosomal protein L8-3 [Fragaria vesca subsp. vesca]	XP_004293702, XP_004296511	4.93715e-95	99.3243	303.908	148	147
gene15193-v1.0-hybrid|gene15193-v1.0-hybrid|Fragaria	ocs element-binding factor 1-like	516	gi|470111214|ref|XP_004291844.1|PREDICTED: ocs element-binding factor 1-like [Fragaria vesca subsp. vesca]	XP_004291844	1.49828e-106	100	314.694	171	171
gene16490-v1.0-hybrid|gene16490-v1.0-hybrid|Fragaria	RNA polymerase-associated RTF1 homolog	1908	gi|764619539|ref|XP_011468358.1|PREDICTED: RNA polymerase-associated protein RTF1 homolog [Fragaria vesca subsp. vesca]	XP_011468358	0	98.2699	939.488	578	568
gene01838-v1.0-hybrid|gene01838-v1.0-hybrid|Fragaria	PREDICTED: uncharacterized protein LOC101292364	1510	gi|470147867|ref|XP_004309499.1|PREDICTED: uncharacterized protein LOC101292364 [Fragaria vesca subsp. vesca]	XP_004309499	6.1835e-46	100	169.474	80	80
gene09766-v1.0-hybrid|gene09766-v1.0-hybrid|Fragaria	PREDICTED: uncharacterized protein LOC105349462	1034	gi|764522499|ref|XP_011457494.1|PREDICTED: uncharacterized protein LOC105349462 [Fragaria vesca subsp. vesca]	XP_011457494	1.67988e-154	96.1165	399.053	206	198
gene27977-v1.0-hybrid|gene27977-v1.0-hybrid|Fragaria	proteasome subunit beta type-7-B [Jatropha curcas]	2138	gi|802539571|ref|XP_012071670.1|PREDICTED: proteasome subunit beta type-7-B [Jatropha curcas]gi|643740796|gb|KDP46386.1|hypothetical protein JCGZ_10226 [Jatropha curcas]	XP_012071670, KDP46386	9.5545e-78	88.1356	104.375	59	52
gene01153-v1.0-hybrid|gene01153-v1.0-hybrid|Fragaria	zinc finger CCCH domain-containing 3	4936	gi|470136603|ref|XP_004304076.1|PREDICTED: zinc finger CCCH domain-containing protein 3 [Fragaria vesca subsp. vesca]	XP_004304076	6.86799e-60	99.0385	172.94	104	103
gene28394-v1.0-hybrid|gene28394-v1.0-hybrid|Fragaria	homeobox-leucine zipper HAT5	2106	gi|470137713|ref|XP_004304607.1|PREDICTED: homeobox-leucine zipper protein HAT5 [Fragaria vesca subsp. vesca]	XP_004304607	5.71366e-90	100	295.819	156	156
gene02209-v1.0-hybrid|gene02209-v1.0-hybrid|Fragaria	hypothetical protein PRUPE_ppa010194mg [Prunus persica]	2197	gi|595848247|ref|XP_007209488.1|hypothetical protein PRUPE_ppa010194mg [Prunus persica]gi|462405223|gb|EMJ10687.1|hypothetical protein PRUPE_ppa010194mg [Prunus persica]	XP_007209488, EMJ10687	1.46092e-67	95.6522	178.333	92	88
gene08375-v1.0-hybrid|gene08375-v1.0-hybrid|Fragaria		19596	No Blast Hit
gene12149-v1.0-hybrid|gene12149-v1.0-hybrid|Fragaria	double-stranded RNA-binding 1 [Fragaria vesca vesca]	5917	gi|470127557|ref|XP_004299735.1|PREDICTED: double-stranded RNA-binding protein 1 [Fragaria vesca subsp. vesca]gi|470127559|ref|XP_004299736.1|PREDICTED: double-stranded RNA-binding protein 1 [Fragaria vesca subsp. vesca]gi|764586623|ref|XP_011464670.1|PREDICTED: double-stranded RNA-binding protein 1 [Fragaria vesca subsp. vesca]	XP_004299735, XP_004299736, XP_011464670	0	98.9583	584.719	288	285
gene09383-v1.0-hybrid|gene09383-v1.0-hybrid|Fragaria	probable ADP-ribosylation factor GTPase-activating AGD11	3655	gi|470127131|ref|XP_004299529.1|PREDICTED: probable ADP-ribosylation factor GTPase-activating protein AGD11 [Fragaria vesca subsp. vesca]	XP_004299529	6.83665e-73	78.7879	251.521	165	130
gene32547-v1.0-hybrid|gene32547-v1.0-hybrid|Fragaria	PREDICTED: uncharacterized protein LOC101293443	4348	gi|470106234|ref|XP_004289478.1|PREDICTED: uncharacterized protein LOC101293443 [Fragaria vesca subsp. vesca]	XP_004289478	6.76913e-84	98.6667	280.411	150	148
gene12143-v1.0-hybrid|gene12143-v1.0-hybrid|Fragaria	chromosome-associated kinesin KIF4	4874	gi|764586598|ref|XP_011464668.1|PREDICTED: chromosome-associated kinesin KIF4 [Fragaria vesca subsp. vesca]	XP_011464668	1.32991e-56	100	218.009	151	151
gene06332-v1.0-hybrid|gene06332-v1.0-hybrid|Fragaria	snurportin-1 isoform X1	2008	gi|743876346|ref|XP_010907559.1|PREDICTED: snurportin-1 isoform X1 [Elaeis guineensis]	XP_010907559	8.55552e-98	73.0337	122.479	89	65
gene00396-v1.0-hybrid|gene00396-v1.0-hybrid|Fragaria	phosphoenolpyruvate carboxykinase [ATP]-like, partial	3162	gi|764622184|ref|XP_011468751.1|PREDICTED: phosphoenolpyruvate carboxykinase [ATP]-like, partial [Fragaria vesca subsp. vesca]	XP_011468751	0	66.6667	254.988	198	132
gene00137-v1.0-hybrid|gene00137-v1.0-hybrid|Fragaria	high mobility group B 9-like isoform X1	2376	gi|470132829|ref|XP_004302277.1|PREDICTED: high mobility group B protein 9-like isoform X1 [Fragaria vesca subsp. vesca]	XP_004302277	5.19717e-78	99.2481	270.781	133	132
gene29431-v1.0-hybrid|gene29431-v1.0-hybrid|Fragaria	nuclear pore complex NUP58	3438	gi|470131969|ref|XP_004301860.1|PREDICTED: nuclear pore complex protein NUP58 [Fragaria vesca subsp. vesca]	XP_004301860	1.08594e-88	96.4497	308.531	169	163
gene31133-v1.0-hybrid|gene31133-v1.0-hybrid|Fragaria	transport SEC13 homolog B-like	427	gi|764598300|ref|XP_011466267.1|PREDICTED: protein transport protein SEC13 homolog B-like [Fragaria vesca subsp. vesca]	XP_011466267	2.54159e-62	90	142.51	80	72
gene29978-v1.0-hybrid|gene29978-v1.0-hybrid|Fragaria	leucine-rich repeat extensin 6	5642	gi|470121202|ref|XP_004296668.1|PREDICTED: leucine-rich repeat extensin-like protein 6 [Fragaria vesca subsp. vesca]	XP_004296668	0	100	675.241	347	347
gene30058-v1.0-hybrid|gene30058-v1.0-hybrid|Fragaria	DNA polymerase zeta processivity subunit isoform X1	4125	gi|470115922|ref|XP_004294140.1|PREDICTED: DNA polymerase zeta processivity subunit isoform X1 [Fragaria vesca subsp. vesca]	XP_004294140	1.51561e-33	87.2093	141.354	86	75
gene11972-v1.0-hybrid|gene11972-v1.0-hybrid|Fragaria	PREDICTED: 14-3-3-like protein	1093	gi|470127424|ref|XP_004299669.1|PREDICTED: 14-3-3-like protein [Fragaria vesca subsp. vesca]	XP_004299669	2.67097e-109	100	328.176	161	161
gene15118-v1.0-hybrid|gene15118-v1.0-hybrid|Fragaria	cytochrome P450 734A1-like	6999	gi|470111308|ref|XP_004291890.1|PREDICTED: cytochrome P450 734A1-like [Fragaria vesca subsp. vesca]	XP_004291890	8.90315e-131	100	326.635	161	161
gene29776-v1.0-hybrid|gene29776-v1.0-hybrid|Fragaria	[Hordeum vulgare vulgare]	411	gi|300681467|emb|CBH32561.1|histone H3, expressed [Triticum aestivum]gi|326487534|dbj|BAJ89751.1|predicted protein [Hordeum vulgare subsp. vulgare]gi|326489785|dbj|BAK01873.1|predicted protein [Hordeum vulgare subsp. vulgare]gi|326502060|dbj|BAK06522.1|predicted protein [Hordeum vulgare subsp. vulgare]gi|326518594|dbj|BAJ88326.1|predicted protein [Hordeum vulgare subsp. vulgare]gi|326520301|dbj|B…	CBH32561, BAJ89751, BAK01873, BAK06522, BAJ88326, BAK07409, BAK04782, BAK05326, CDM85134	1.63376e-76	100	235.728	136	136
gene12984-v1.0-hybrid|gene12984-v1.0-hybrid|Fragaria	unnamed protein product	3178	gi|661894743|emb|CDP01742.1|unnamed protein product [Coffea canephora]	CDP01742	4.22265e-42	84.4828	99.7525	58	49
gene24790-v1.0-hybrid|gene24790-v1.0-hybrid|Fragaria	F-box kelch-repeat At1g55270	1326	gi|470117700|ref|XP_004294988.1|PREDICTED: F-box/kelch-repeat protein At1g55270 [Fragaria vesca subsp. vesca]	XP_004294988	0	100	837.41	415	415
gene26973-v1.0-hybrid|gene26973-v1.0-hybrid|Fragaria	gamma response 1 [Fragaria vesca vesca]	2124	gi|470141600|ref|XP_004306518.1|PREDICTED: protein gamma response 1 [Fragaria vesca subsp. vesca]gi|764622798|ref|XP_011468812.1|PREDICTED: protein gamma response 1 [Fragaria vesca subsp. vesca]	XP_004306518, XP_011468812	0	100	665.996	385	385
gene14577-v1.0-hybrid|gene14577-v1.0-hybrid|Fragaria	PREDICTED: uncharacterized protein LOC105350878	2765	gi|764511963|ref|XP_011462170.1|PREDICTED: uncharacterized protein LOC105350878 [Fragaria vesca subsp. vesca]	XP_011462170	3.00031e-166	100	513.072	259	259
gene00203-v1.0-hybrid|gene00203-v1.0-hybrid|Fragaria	probable S-acyltransferase 6	2435	gi|470130304|ref|XP_004301043.1|PREDICTED: probable protein S-acyltransferase 6 [Fragaria vesca subsp. vesca]	XP_004301043	6.17908e-101	97.546	332.028	163	159
gene18685-v1.0-hybrid|gene18685-v1.0-hybrid|Fragaria	bifunctional fucokinase fucose pyrophosphorylase	4448	gi|764623971|ref|XP_011468916.1|PREDICTED: bifunctional fucokinase/fucose pyrophosphorylase [Fragaria vesca subsp. vesca]	XP_011468916	0	98.8473	640.573	347	343
gene02540-v1.0-hybrid|gene02540-v1.0-hybrid|Fragaria	PREDICTED: uncharacterized protein LOC101306293	2100	gi|470109322|ref|XP_004290948.1|PREDICTED: uncharacterized protein LOC101306293 [Fragaria vesca subsp. vesca]	XP_004290948	0	91.0615	667.152	358	326
gene25144-v1.0-hybrid|gene25144-v1.0-hybrid|Fragaria	AMSH-like ubiquitin thioesterase 1 isoform X2	5144	gi|764592612|ref|XP_011465383.1|PREDICTED: AMSH-like ubiquitin thioesterase 1 isoform X2 [Fragaria vesca subsp. vesca]	XP_011465383	6.127e-53	100	205.682	107	107
gene31213-v1.0-hybrid|gene31213-v1.0-hybrid|Fragaria	SCY1 2	9667	gi|470107833|ref|XP_004290244.1|PREDICTED: SCY1-like protein 2 [Fragaria vesca subsp. vesca]	XP_004290244	1.32444e-112	100	397.127	316	316
gene10718-v1.0-hybrid|gene10718-v1.0-hybrid|Fragaria	MND1-interacting 1-like	4316	gi|764590640|ref|XP_011465165.1|PREDICTED: MND1-interacting protein 1-like [Fragaria vesca subsp. vesca]	XP_011465165	0	100	875.93	500	500
gene10784-v1.0-hybrid|gene10784-v1.0-hybrid|Fragaria	glutamate dehydrogenase 2-like	3322	gi|470128814|ref|XP_004300329.1|PREDICTED: glutamate dehydrogenase 2-like [Fragaria vesca subsp. vesca]	XP_004300329	1.32565e-169	75.2066	179.489	121	91
gene14611-v1.0-hybrid|gene14611-v1.0-hybrid|Fragaria	flavone synthase I	1741	gi|110618327|gb|ABG78793.1|flavone synthase I [Angelica archangelica]	ABG78793	1.71102e-117	90.9091	256.529	143	130
gene18780-v1.0-hybrid|gene18780-v1.0-hybrid|Fragaria	60S ribosomal L35a-1-like	594	gi|764600684|ref|XP_011466505.1|PREDICTED: 60S ribosomal protein L35a-1-like [Fragaria vesca subsp. vesca]	XP_011466505	1.27988e-46	100	160.999	77	77
gene01846-v1.0-hybrid|gene01846-v1.0-hybrid|Fragaria	nuclear pore complex NUP98B-like isoform X1 [Fragaria vesca vesca]	1806	gi|764641463|ref|XP_004309505.2|PREDICTED: nuclear pore complex protein NUP98B-like isoform X1 [Fragaria vesca subsp. vesca]gi|764641468|ref|XP_011470867.1|PREDICTED: nuclear pore complex protein NUP98B-like isoform X1 [Fragaria vesca subsp. vesca]	XP_004309505, XP_011470867	1.3753e-123	99.3289	389.037	298	296
gene21072-v1.0-hybrid|gene21072-v1.0-hybrid|Fragaria	glucan endo-1,3-beta-glucosidase 8-like [Fragaria vesca vesca]	2088	gi|470104270|ref|XP_004288531.1|PREDICTED: glucan endo-1,3-beta-glucosidase 8-like [Fragaria vesca subsp. vesca]gi|764519642|ref|XP_011468726.1|PREDICTED: glucan endo-1,3-beta-glucosidase 8-like [Fragaria vesca subsp. vesca]	XP_004288531, XP_011468726	0	100	757.288	371	371
gene23049-v1.0-hybrid|gene23049-v1.0-hybrid|Fragaria	PREDICTED: uncharacterized protein LOC101291137	5523	gi|470123127|ref|XP_004297588.1|PREDICTED: uncharacterized protein LOC101291137 [Fragaria vesca subsp. vesca]	XP_004297588	8.11347e-99	100	330.872	254	254
gene29033-v1.0-hybrid|gene29033-v1.0-hybrid|Fragaria	calcium-transporting ATPase 13, plasma membrane-type	3099	gi|470121043|ref|XP_004296594.1|PREDICTED: putative calcium-transporting ATPase 13, plasma membrane-type [Fragaria vesca subsp. vesca]	XP_004296594	0	100	2055.41	1032	1032
gene10247-v1.0-hybrid|gene10247-v1.0-hybrid|Fragaria	vacuolar sorting-associated 18 homolog isoform X2	9174	gi|764613523|ref|XP_011467781.1|PREDICTED: vacuolar protein sorting-associated protein 18 homolog isoform X2 [Fragaria vesca subsp. vesca]	XP_011467781	1.94988e-71	88.2979	161.384	94	83
gene30909-v1.0-hybrid|gene30909-v1.0-hybrid|Fragaria	PREDICTED: uncharacterized protein LOC101296029	1415	gi|470101890|ref|XP_004287400.1|PREDICTED: uncharacterized protein LOC101296029 [Fragaria vesca subsp. vesca]	XP_004287400	1.37597e-75	97.4194	251.521	155	151
gene31337-v1.0-hybrid|gene31337-v1.0-hybrid|Fragaria	gibberellin 2-beta-dioxygenase 1-like	1328	gi|470129532|ref|XP_004300668.1|PREDICTED: gibberellin 2-beta-dioxygenase 1-like [Fragaria vesca subsp. vesca]	XP_004300668	3.96002e-164	87.6712	478.789	292	256
gene10133-v1.0-hybrid|gene10133-v1.0-hybrid|Fragaria	BTB POZ and TAZ domain-containing 3	2007	gi|470101401|ref|XP_004287161.1|PREDICTED: BTB/POZ and TAZ domain-containing protein 3 [Fragaria vesca subsp. vesca]	XP_004287161	1.84327e-94	77.1845	310.457	206	159
gene29769-v1.0-hybrid|gene29769-v1.0-hybrid|Fragaria	PREDICTED: glutaredoxin-C9-like	432	gi|470115423|ref|XP_004293899.1|PREDICTED: glutaredoxin-C9-like [Fragaria vesca subsp. vesca]	XP_004293899	5.86444e-73	100	227.254	143	143
gene07357-v1.0-hybrid|gene07357-v1.0-hybrid|Fragaria	auxin-induced 15A	309	gi|470106977|ref|XP_004289828.1|PREDICTED: auxin-induced protein 15A [Fragaria vesca subsp. vesca]	XP_004289828	3.23756e-68	100	211.846	102	102
gene24821-v1.0-hybrid|gene24821-v1.0-hybrid|Fragaria	transcription repressor MYB5	375	gi|470117735|ref|XP_004295005.1|PREDICTED: transcription repressor MYB5 [Fragaria vesca subsp. vesca]	XP_004295005	2.80237e-55	100	187.578	116	116
gene32526-v1.0-hybrid|gene32526-v1.0-hybrid|Fragaria	dof zinc finger	1626	gi|470112641|ref|XP_004292540.1|PREDICTED: dof zinc finger protein DOF1.2 [Fragaria vesca subsp. vesca]	XP_004292540	0	100	564.688	301	301
gene31615-v1.0-hybrid|gene31615-v1.0-hybrid|Fragaria	PREDICTED: uncharacterized protein LOC101306441	5665	gi|764596906|ref|XP_011466114.1|PREDICTED: uncharacterized protein LOC101306441 [Fragaria vesca subsp. vesca]	XP_011466114	2.15329e-67	77.0186	240.35	161	124
gene00989-v1.0-hybrid|gene00989-v1.0-hybrid|Fragaria	PREDICTED: uncharacterized protein LOC101302521	2327	gi|470110478|ref|XP_004291508.1|PREDICTED: uncharacterized protein LOC101302521 [Fragaria vesca subsp. vesca]	XP_004291508	1.18838e-152	100	464.537	244	244
gene07443-v1.0-hybrid|gene07443-v1.0-hybrid|Fragaria	PREDICTED: uncharacterized protein LOC101294898 isoform X3	7584	gi|764629549|ref|XP_011469447.1|PREDICTED: uncharacterized protein LOC101294898 isoform X3 [Fragaria vesca subsp. vesca]	XP_011469447	0	92	749.584	400	368
gene00679-v1.0-hybrid|gene00679-v1.0-hybrid|Fragaria	PREDICTED: uncharacterized protein LOC101313505 isoform X2	1459	gi|764577807|ref|XP_011463382.1|PREDICTED: uncharacterized protein LOC101313505 isoform X2 [Fragaria vesca subsp. vesca]	XP_011463382	4.77043e-101	69.0722	224.172	194	134
gene05493-v1.0-hybrid|gene05493-v1.0-hybrid|Fragaria	PREDICTED: uncharacterized protein LOC101300646 isoform X2	4035	gi|764610348|ref|XP_011467495.1|PREDICTED: uncharacterized protein LOC101300646 isoform X2 [Fragaria vesca subsp. vesca]	XP_011467495	9.69592e-170	87.5839	527.324	298	261
gene20102-v1.0-hybrid|gene20102-v1.0-hybrid|Fragaria	prune homolog	4669	gi|470118704|ref|XP_004295462.1|PREDICTED: protein prune homolog [Fragaria vesca subsp. vesca]	XP_004295462	9.65597e-131	98.1567	431.024	217	213
gene04861-v1.0-hybrid|gene04861-v1.0-hybrid|Fragaria	nuclear pore complex NUP62	3142	gi|764627118|ref|XP_011469208.1|PREDICTED: nuclear pore complex protein NUP62 [Fragaria vesca subsp. vesca]	XP_011469208	5.80714e-24	67.3913	119.398	92	62
gene23350-v1.0-hybrid|gene23350-v1.0-hybrid|Fragaria	cucumber peeling cupredoxin-like	5084	gi|470146414|ref|XP_004308821.1|PREDICTED: cucumber peeling cupredoxin-like [Fragaria vesca subsp. vesca]	XP_004308821	7.28922e-84	79.703	284.263	202	161
gene28405-v1.0-hybrid|gene28405-v1.0-hybrid|Fragaria	actin-related 4-like [Fragaria vesca vesca]	9482	gi|470137731|ref|XP_004304616.1|PREDICTED: actin-related protein 4-like [Fragaria vesca subsp. vesca]gi|764618552|ref|XP_011468261.1|PREDICTED: actin-related protein 4-like [Fragaria vesca subsp. vesca]	XP_004304616, XP_011468261	2.133e-31	96.2264	108.997	53	51
gene12336-v1.0-hybrid|gene12336-v1.0-hybrid|Fragaria	sister chromatid cohesion DCC1	4181	gi|470106482|ref|XP_004289600.1|PREDICTED: sister chromatid cohesion protein DCC1 [Fragaria vesca subsp. vesca]	XP_004289600	0	89.8765	701.049	405	364
gene22391-v1.0-hybrid|gene22391-v1.0-hybrid|Fragaria	zinc finger CCCH domain-containing 40-like	12869	gi|470121309|ref|XP_004296718.1|PREDICTED: zinc finger CCCH domain-containing protein 40-like [Fragaria vesca subsp. vesca]	XP_004296718	8.44226e-123	90.367	412.92	218	197
gene06981-v1.0-hybrid|gene06981-v1.0-hybrid|Fragaria	very-long-chain 3-oxoacyl- reductase 1-like	1164	gi|470148951|ref|XP_004310010.1|PREDICTED: very-long-chain 3-oxoacyl-CoA reductase 1-like [Fragaria vesca subsp. vesca]	XP_004310010	4.27984e-141	67.7922	417.542	385	261
gene06101-v1.0-hybrid|gene06101-v1.0-hybrid|Fragaria	probable E3 ubiquitin- ligase LUL4	4210	gi|764572530|ref|XP_011462771.1|PREDICTED: probable E3 ubiquitin-protein ligase LUL4 [Fragaria vesca subsp. vesca]	XP_011462771	2.84678e-104	100	349.747	169	169
gene09145-v1.0-hybrid|gene09145-v1.0-hybrid|Fragaria	probable inactive receptor kinase At5g67200	2738	gi|470109597|ref|XP_004291079.1|PREDICTED: probable inactive receptor kinase At5g67200 [Fragaria vesca subsp. vesca]	XP_004291079	0	100	760.37	462	462
gene26770-v1.0-hybrid|gene26770-v1.0-hybrid|Fragaria	E3 ubiquitin- ligase RING1-like isoform X2	1920	gi|470141528|ref|XP_004306482.1|PREDICTED: E3 ubiquitin-protein ligase RING1-like isoform X2 [Fragaria vesca subsp. vesca]	XP_004306482	2.39028e-120	100	368.237	180	180
gene20825-v1.0-hybrid|gene20825-v1.0-hybrid|Fragaria	gag-pol poly	6759	gi|399920199|gb|AFP55546.1|gag-pol polyprotein [Rosa rugosa]	AFP55546	4.10991e-167	88.2353	560.066	340	300
gene27495-v1.0-hybrid|gene27495-v1.0-hybrid|Fragaria	PREDICTED: uncharacterized protein LOC101295475 isoform X1	4071	gi|470108258|ref|XP_004290439.1|PREDICTED: uncharacterized protein LOC101295475 isoform X1 [Fragaria vesca subsp. vesca]	XP_004290439	1.58144e-102	100	352.829	170	170
gene19397-v1.0-hybrid|gene19397-v1.0-hybrid|Fragaria	PREDICTED: uncharacterized protein LOC101293133	1556	gi|470142443|ref|XP_004306917.1|PREDICTED: uncharacterized protein LOC101293133 [Fragaria vesca subsp. vesca]	XP_004306917	4.7396e-49	65.6863	125.561	102	67
gene00265-v1.0-hybrid|gene00265-v1.0-hybrid|Fragaria	pentatricopeptide repeat-containing At1g11290	5387	gi|470145133|ref|XP_004308197.1|PREDICTED: pentatricopeptide repeat-containing protein At1g11290 [Fragaria vesca subsp. vesca]	XP_004308197	0	100	1657.5	827	827
gene03587-v1.0-hybrid|gene03587-v1.0-hybrid|Fragaria	PREDICTED: uncharacterized protein LOC105351459	8015	gi|764581809|ref|XP_011464048.1|PREDICTED: uncharacterized protein LOC105351459 [Fragaria vesca subsp. vesca]	XP_011464048	2.5035e-166	100	524.628	257	257
gene21171-v1.0-hybrid|gene21171-v1.0-hybrid|Fragaria	acid phosphatase 1	1684	gi|470144273|ref|XP_004307784.1|PREDICTED: acid phosphatase 1 [Fragaria vesca subsp. vesca]	XP_004307784	2.30144e-77	100	257.684	122	122
gene15568-v1.0-hybrid|gene15568-v1.0-hybrid|Fragaria	(-)-alpha-pinene synthase-like	2282	gi|470135495|ref|XP_004303550.1|PREDICTED: (-)-alpha-pinene synthase-like [Fragaria vesca subsp. vesca]	XP_004303550	0	88.5196	535.413	331	293
gene30349-v1.0-hybrid|gene30349-v1.0-hybrid|Fragaria	phosphatidylinositol N-acetylglucosaminyltransferase subunit C isoform X4 [Fragaria vesca vesca]	4185	gi|470104435|ref|XP_004288609.1|PREDICTED: putative phosphatidylinositol N-acetylglucosaminyltransferase subunit C isoform X4 [Fragaria vesca subsp. vesca]gi|470104437|ref|XP_004288610.1|PREDICTED: putative phosphatidylinositol N-acetylglucosaminyltransferase subunit C isoform X4 [Fragaria vesca subsp. vesca]	XP_004288609, XP_004288610	5.83161e-144	100	453.366	299	299
gene09704-v1.0-hybrid|gene09704-v1.0-hybrid|Fragaria	dnaJ P58IPK homolog	3420	gi|470137324|ref|XP_004304417.1|PREDICTED: dnaJ protein P58IPK homolog [Fragaria vesca subsp. vesca]	XP_004304417	2.18526e-35	75	152.91	184	138
gene09282-v1.0-hybrid|gene09282-v1.0-hybrid|Fragaria	pentatricopeptide repeat-containing At3g03580	5102	gi|470146045|ref|XP_004308640.1|PREDICTED: pentatricopeptide repeat-containing protein At3g03580 [Fragaria vesca subsp. vesca]	XP_004308640	0	100	1529.61	764	764
gene01278-v1.0-hybrid|gene01278-v1.0-hybrid|Fragaria	thioredoxin H2-like	611	gi|470132999|ref|XP_004302362.1|PREDICTED: thioredoxin H2-like [Fragaria vesca subsp. vesca]	XP_004302362	1.48465e-49	68.254	161.77	126	86
gene19356-v1.0-hybrid|gene19356-v1.0-hybrid|Fragaria	LOB domain-containing 19	2369	gi|470142435|ref|XP_004306913.1|PREDICTED: LOB domain-containing protein 19 [Fragaria vesca subsp. vesca]	XP_004306913	6.5174e-64	100	224.557	106	106
gene08621-v1.0-hybrid|gene08621-v1.0-hybrid|Fragaria	4-coumarate-- ligase-like 5	2629	gi|764540601|ref|XP_004292919.2|PREDICTED: 4-coumarate--CoA ligase-like 5 [Fragaria vesca subsp. vesca]	XP_004292919	0	100	751.125	416	416
gene06696-v1.0-hybrid|gene06696-v1.0-hybrid|Fragaria	NADH dehydrogenase [ubiquinone] 1 alpha subcomplex subunit 8-B	2403	gi|470121447|ref|XP_004296780.1|PREDICTED: NADH dehydrogenase [ubiquinone] 1 alpha subcomplex subunit 8-B [Fragaria vesca subsp. vesca]	XP_004296780	5.51881e-29	100	123.25	59	59
gene19918-v1.0-hybrid|gene19918-v1.0-hybrid|Fragaria	DNA replication licensing factor MCM6	9087	gi|764554819|ref|XP_011460545.1|PREDICTED: DNA replication licensing factor MCM6 [Fragaria vesca subsp. vesca]	XP_011460545	3.5203e-153	67.4051	384.03	316	213
gene13796-v1.0-hybrid|gene13796-v1.0-hybrid|Fragaria	PREDICTED: uncharacterized protein LOC101308982	2800	gi|764599983|ref|XP_011466439.1|PREDICTED: uncharacterized protein LOC101308982 [Fragaria vesca subsp. vesca]	XP_011466439	0	99.4366	719.924	355	353
gene17112-v1.0-hybrid|gene17112-v1.0-hybrid|Fragaria	phytosulfokine receptor 2	5088	gi|470120900|ref|XP_004296525.1|PREDICTED: phytosulfokine receptor 2 [Fragaria vesca subsp. vesca]	XP_004296525	0	100	2026.14	1053	1053
gene28329-v1.0-hybrid|gene28329-v1.0-hybrid|Fragaria	eukaryotic initiation factor 4A-3-like	2297	gi|470123897|ref|XP_004297956.1|PREDICTED: eukaryotic initiation factor 4A-3-like [Fragaria vesca subsp. vesca]	XP_004297956	7.02519e-174	99.3976	345.895	166	165
gene03125-v1.0-hybrid|gene03125-v1.0-hybrid|Fragaria	peroxisomal membrane 13	1189	gi|645263332|ref|XP_008237186.1|PREDICTED: peroxisomal membrane protein 13 [Prunus mume]	XP_008237186	3.82821e-30	88.8889	128.642	81	72
gene18172-v1.0-hybrid|gene18172-v1.0-hybrid|Fragaria	PREDICTED: protein GPR107	1317	gi|470133915|ref|XP_004302804.1|PREDICTED: protein GPR107 [Fragaria vesca subsp. vesca]	XP_004302804	0	100	738.413	396	396
gene23122-v1.0-hybrid|gene23122-v1.0-hybrid|Fragaria	anoctamin At1g73020 isoform X1	7418	gi|470125136|ref|XP_004298562.1|PREDICTED: anoctamin-like protein At1g73020 isoform X1 [Fragaria vesca subsp. vesca]	XP_004298562	8.16938e-108	100	193.741	91	91
gene16270-v1.0-hybrid|gene16270-v1.0-hybrid|Fragaria	squalene monooxygenase-like	2749	gi|764522526|ref|XP_011457533.1|PREDICTED: squalene monooxygenase-like [Fragaria vesca subsp. vesca]	XP_011457533	1.468e-143	100	162.925	93	93
gene19975-v1.0-hybrid|gene19975-v1.0-hybrid|Fragaria	hypothetical protein PRUPE_ppa005027mg [Prunus persica]	3412	gi|595872141|ref|XP_007212028.1|hypothetical protein PRUPE_ppa005027mg [Prunus persica]gi|462407893|gb|EMJ13227.1|hypothetical protein PRUPE_ppa005027mg [Prunus persica]	XP_007212028, EMJ13227	1.8204e-101	72.1429	169.088	140	101
gene14945-v1.0-hybrid|gene14945-v1.0-hybrid|Fragaria	thioredoxin domain-containing PLP3A-like	1480	gi|470127817|ref|XP_004299856.1|PREDICTED: thioredoxin domain-containing protein PLP3A-like [Fragaria vesca subsp. vesca]	XP_004299856	1.19095e-57	57.5221	202.601	226	130
gene13450-v1.0-hybrid|gene13450-v1.0-hybrid|Fragaria	hypothetical protein POPTR_0016s10550g [Populus trichocarpa]	2180	gi|224138850|ref|XP_002322917.1|hypothetical protein POPTR_0016s10550g [Populus trichocarpa]gi|566209612|ref|XP_006373917.1|hypothetical protein POPTR_0016s10550g [Populus trichocarpa]gi|222867547|gb|EEF04678.1|hypothetical protein POPTR_0016s10550g [Populus trichocarpa]gi|550321218|gb|ERP51714.1|hypothetical protein POPTR_0016s10550g [Populus trichocarpa]	XP_002322917, XP_006373917, EEF04678, ERP51714	6.9742e-124	80.7453	197.593	161	130
gene03642-v1.0-hybrid|gene03642-v1.0-hybrid|Fragaria	ATP-dependent RNA helicase DHX36 isoform X2	16539	gi|764582017|ref|XP_004300947.2|PREDICTED: ATP-dependent RNA helicase DHX36 isoform X2 [Fragaria vesca subsp. vesca]	XP_004300947	7.8709e-78	100	198.749	93	93
gene10963-v1.0-hybrid|gene10963-v1.0-hybrid|Fragaria	BTB POZ domain-containing At4g08455	1100	gi|470109270|ref|XP_004290923.1|PREDICTED: BTB/POZ domain-containing protein At4g08455 [Fragaria vesca subsp. vesca]	XP_004290923	4.59303e-170	84.0256	487.649	313	263
gene31292-v1.0-hybrid|gene31292-v1.0-hybrid|Fragaria	60S ribosomal L30 [Fragaria vesca vesca]	4124	gi|470128139|ref|XP_004300009.1|PREDICTED: 60S ribosomal protein L30 [Fragaria vesca subsp. vesca]gi|470129508|ref|XP_004300658.1|PREDICTED: 60S ribosomal protein L30 [Fragaria vesca subsp. vesca]	XP_004300009, XP_004300658	2.56202e-29	100	85.8853	43	43
gene10067-v1.0-hybrid|gene10067-v1.0-hybrid|Fragaria	CBL-interacting serine threonine- kinase 6	1284	gi|470101323|ref|XP_004287123.1|PREDICTED: CBL-interacting serine/threonine-protein kinase 6 [Fragaria vesca subsp. vesca]	XP_004287123	0	100	783.097	427	427
gene08657-v1.0-hybrid|gene08657-v1.0-hybrid|Fragaria	At4g05590 [Arabidopsis thaliana]	1678	gi|79325005|ref|NP_001031587.1|uncharacterized protein [Arabidopsis thaliana]gi|28416599|gb|AAO42830.1|At4g05590 [Arabidopsis thaliana]gi|110743219|dbj|BAE99500.1|hypothetical protein [Arabidopsis thaliana]gi|332657136|gb|AEE82536.1|uncharacterized protein AT4G05590 [Arabidopsis thaliana]	NP_001031587, AAO42830, BAE99500, AEE82536	2.54123e-16	56.5574	87.4261	122	69
gene17130-v1.0-hybrid|gene17130-v1.0-hybrid|Fragaria	ankyrin repeat domain-containing 2-like isoform X2	3163	gi|657981039|ref|XP_008382530.1|PREDICTED: ankyrin repeat domain-containing protein 2-like isoform X2 [Malus domestica]	XP_008382530	3.84832e-65	63.3987	145.206	153	97
gene27124-v1.0-hybrid|gene27124-v1.0-hybrid|Fragaria	methylmalonate-semialdehyde dehydrogenase [acylating], mitochondrial-like isoform X1	11371	gi|764531421|ref|XP_011458379.1|PREDICTED: methylmalonate-semialdehyde dehydrogenase [acylating], mitochondrial-like isoform X1 [Fragaria vesca subsp. vesca]	XP_011458379	8.5858e-112	95.4545	382.104	198	189
gene27916-v1.0-hybrid|gene27916-v1.0-hybrid|Fragaria	14 kDa zinc-binding	4721	gi|470117098|ref|XP_004294701.1|PREDICTED: 14 kDa zinc-binding protein [Fragaria vesca subsp. vesca]	XP_004294701	1.50958e-22	66.6667	108.227	96	64
gene24621-v1.0-hybrid|gene24621-v1.0-hybrid|Fragaria	PREDICTED: uncharacterized protein LOC101295363	943	gi|470102214|ref|XP_004287552.1|PREDICTED: uncharacterized protein LOC101295363 [Fragaria vesca subsp. vesca]	XP_004287552	1.81223e-75	100	244.588	241	241
gene30165-v1.0-hybrid|gene30165-v1.0-hybrid|Fragaria	UPF0481 At3g47200-like	1459	gi|470139241|ref|XP_004305359.1|PREDICTED: UPF0481 protein At3g47200-like [Fragaria vesca subsp. vesca]	XP_004305359	0	100	497.664	237	237
gene15290-v1.0-hybrid|gene15290-v1.0-hybrid|Fragaria	PREDICTED: protein YLS9-like	714	gi|470135388|ref|XP_004303499.1|PREDICTED: protein YLS9-like [Fragaria vesca subsp. vesca]	XP_004303499	1.17931e-168	100	477.248	230	230
gene31505-v1.0-hybrid|gene31505-v1.0-hybrid|Fragaria	root phototropism 3 [Fragaria vesca vesca]	3003	gi|470131493|ref|XP_004301628.1|PREDICTED: root phototropism protein 3 [Fragaria vesca subsp. vesca]gi|764589702|ref|XP_011465034.1|PREDICTED: root phototropism protein 3 [Fragaria vesca subsp. vesca]	XP_004301628, XP_011465034	0	95.4348	864.374	460	439
gene13191-v1.0-hybrid|gene13191-v1.0-hybrid|Fragaria	heat shock 83	2771	gi|470144831|ref|XP_004308051.1|PREDICTED: heat shock protein 83 [Fragaria vesca subsp. vesca]	XP_004308051	0	95.1638	1050.04	641	610
gene22904-v1.0-hybrid|gene22904-v1.0-hybrid|Fragaria	inositol oxygenase 1-like	2742	gi|470123221|ref|XP_004297627.1|PREDICTED: inositol oxygenase 1-like [Fragaria vesca subsp. vesca]	XP_004297627	3.45547e-102	67.0886	198.749	158	106
gene11450-v1.0-hybrid|gene11450-v1.0-hybrid|Fragaria	early nodulin-75-like	1251	gi|764578904|ref|XP_011463519.1|PREDICTED: early nodulin-75-like [Fragaria vesca subsp. vesca]	XP_011463519	5.65735e-75	100	251.906	380	380
gene17714-v1.0-hybrid|gene17714-v1.0-hybrid|Fragaria	mannan endo-1,4-beta-mannosidase 2	5876	gi|470134586|ref|XP_004303129.1|PREDICTED: mannan endo-1,4-beta-mannosidase 2 [Fragaria vesca subsp. vesca]	XP_004303129	5.77187e-74	92.8571	267.314	140	130
gene13081-v1.0-hybrid|gene13081-v1.0-hybrid|Fragaria	PREDICTED: uncharacterized protein LOC105350400	5372	gi|764556481|ref|XP_011460675.1|PREDICTED: uncharacterized protein LOC105350400 [Fragaria vesca subsp. vesca]	XP_011460675	1.36951e-92	92.228	322.013	193	178
gene21101-v1.0-hybrid|gene21101-v1.0-hybrid|Fragaria	ubiquitin carboxyl-terminal hydrolase 27 isoform X2	4707	gi|764514777|ref|XP_011464625.1|PREDICTED: ubiquitin carboxyl-terminal hydrolase 27 isoform X2 [Fragaria vesca subsp. vesca]	XP_011464625	3.1985e-75	68.1614	272.322	223	152
gene12008-v1.0-hybrid|gene12008-v1.0-hybrid|Fragaria	PREDICTED: uncharacterized protein LOC101309462	2628	gi|470134564|ref|XP_004303118.1|PREDICTED: uncharacterized protein LOC101309462 [Fragaria vesca subsp. vesca]	XP_004303118	5.40751e-96	68.9516	321.627	248	171
gene28754-v1.0-hybrid|gene28754-v1.0-hybrid|Fragaria	4-hydroxyphenylpyruvate dioxygenase	1643	gi|470136207|ref|XP_004303888.1|PREDICTED: 4-hydroxyphenylpyruvate dioxygenase [Fragaria vesca subsp. vesca]	XP_004303888	0	98.6877	731.095	381	376
gene16844-v1.0-hybrid|gene16844-v1.0-hybrid|Fragaria	auxin response factor 18-like	7853	gi|764544814|ref|XP_011459440.1|PREDICTED: auxin response factor 18-like [Fragaria vesca subsp. vesca]	XP_011459440	0	99.7297	714.531	370	369
gene11438-v1.0-hybrid|gene11438-v1.0-hybrid|Fragaria	RING-H2 finger ATL16	2292	gi|470120544|ref|XP_004296360.1|PREDICTED: RING-H2 finger protein ATL16 [Fragaria vesca subsp. vesca]	XP_004296360	0	100	610.142	369	369
gene18460-v1.0-hybrid|gene18460-v1.0-hybrid|Fragaria	PREDICTED: uncharacterized protein LOC101313816	2681	gi|470133751|ref|XP_004302723.1|PREDICTED: uncharacterized protein LOC101313816 [Fragaria vesca subsp. vesca]	XP_004302723	5.97325e-63	98.5714	145.591	70	69
gene18209-v1.0-hybrid|gene18209-v1.0-hybrid|Fragaria	ras-related RABE1d isoform X1	3735	gi|923539087|ref|XP_013724877.1|PREDICTED: ras-related protein RABE1d isoform X1 [Brassica napus]	XP_013724877	5.88184e-37	77.551	74.3294	49	38
gene26642-v1.0-hybrid|gene26642-v1.0-hybrid|Fragaria	PREDICTED: uncharacterized protein LOC101291377	5928	gi|470143738|ref|XP_004307528.1|PREDICTED: uncharacterized protein LOC101291377 [Fragaria vesca subsp. vesca]	XP_004307528	5.83183e-117	80.3226	413.305	310	249
gene16013-v1.0-hybrid|gene16013-v1.0-hybrid|Fragaria	toll interleukin-1 receptor , partial	513	gi|764646516|ref|XP_004310267.2|PREDICTED: toll/interleukin-1 receptor-like protein, partial [Fragaria vesca subsp. vesca]	XP_004310267	8.75633e-111	100	326.25	170	170
gene30580-v1.0-hybrid|gene30580-v1.0-hybrid|Fragaria	hypothetical protein BVRB_5g124330	2260	gi|870844861|gb|KMS97728.1|hypothetical protein BVRB_5g124330 [Beta vulgaris subsp. vulgaris]	KMS97728	6.73883e-34	97.1429	139.428	70	68
gene06141-v1.0-hybrid|gene06141-v1.0-hybrid|Fragaria	BSD domain-containing 1	3503	gi|470121935|ref|XP_004297011.1|PREDICTED: BSD domain-containing protein 1 [Fragaria vesca subsp. vesca]	XP_004297011	0	100	609.757	391	391
gene25875-v1.0-hybrid|gene25875-v1.0-hybrid|Fragaria	sulfite oxidase	3829	gi|645250254|ref|XP_008231125.1|PREDICTED: sulfite oxidase [Prunus mume]	XP_008231125	1.51834e-41	63.4409	112.849	93	59
gene14004-v1.0-hybrid|gene14004-v1.0-hybrid|Fragaria	probable LRR receptor-like serine threonine- kinase At1g05700	9810	gi|764561146|ref|XP_011461297.1|PREDICTED: probable LRR receptor-like serine/threonine-protein kinase At1g05700 [Fragaria vesca subsp. vesca]	XP_011461297	2.80448e-89	100	301.982	184	184
gene07283-v1.0-hybrid|gene07283-v1.0-hybrid|Fragaria	hypothetical protein POPTR_0003s16250g [Populus trichocarpa]	2717	gi|566162983|ref|XP_002304645.2|hypothetical protein POPTR_0003s16250g [Populus trichocarpa]gi|550343305|gb|EEE79624.2|hypothetical protein POPTR_0003s16250g [Populus trichocarpa]	XP_002304645, EEE79624	1.5886e-90	89.8148	182.185	108	97
gene20736-v1.0-hybrid|gene20736-v1.0-hybrid|Fragaria	PREDICTED: uncharacterized protein LOC101296325	1350	gi|470104215|ref|XP_004288504.1|PREDICTED: uncharacterized protein LOC101296325 [Fragaria vesca subsp. vesca]	XP_004288504	0	100	605.52	407	407
gene19395-v1.0-hybrid|gene19395-v1.0-hybrid|Fragaria	armadillo repeat-containing kinesin 2	8202	gi|470142425|ref|XP_004306908.1|PREDICTED: armadillo repeat-containing kinesin-like protein 2 [Fragaria vesca subsp. vesca]	XP_004306908	1.07923e-89	67.029	327.791	276	185
gene32080-v1.0-hybrid|gene32080-v1.0-hybrid|Fragaria	PREDICTED: uncharacterized protein LOC101311570	4671	gi|764581289|ref|XP_011463976.1|PREDICTED: uncharacterized protein LOC101311570 [Fragaria vesca subsp. vesca]	XP_011463976	1.08771e-38	50.5263	152.525	190	96
gene17663-v1.0-hybrid|gene17663-v1.0-hybrid|Fragaria	hypothetical protein B456_009G064600	1412	gi|763788135|gb|KJB55131.1|hypothetical protein B456_009G064600 [Gossypium raimondii]	KJB55131	3.14454e-26	100	113.62	54	54
gene10601-v1.0-hybrid|gene10601-v1.0-hybrid|Fragaria	zinc finger CCCH domain-containing 31	6330	gi|470109002|ref|XP_004290791.1|PREDICTED: zinc finger CCCH domain-containing protein 31 [Fragaria vesca subsp. vesca]	XP_004290791	1.18192e-89	77	329.331	200	154
gene09015-v1.0-hybrid|gene09015-v1.0-hybrid|Fragaria	nuclear poly(A) polymerase 4 [Fragaria vesca vesca]	843	gi|764539093|ref|XP_011458967.1|PREDICTED: nuclear poly(A) polymerase 4 [Fragaria vesca subsp. vesca]gi|764539098|ref|XP_011458968.1|PREDICTED: nuclear poly(A) polymerase 4 [Fragaria vesca subsp. vesca]gi|764539103|ref|XP_011458969.1|PREDICTED: nuclear poly(A) polymerase 4 [Fragaria vesca subsp. vesca]	XP_011458967, XP_011458968, XP_011458969	5.27872e-20	98.0392	73.9442	51	50
gene08538-v1.0-hybrid|gene08538-v1.0-hybrid|Fragaria	thaumatin 1b	1685	gi|764541029|ref|XP_004291353.2|PREDICTED: thaumatin-like protein 1b [Fragaria vesca subsp. vesca]	XP_004291353	3.80717e-150	94.9416	449.514	257	244
gene30666-v1.0-hybrid|gene30666-v1.0-hybrid|Fragaria	PREDICTED: uncharacterized protein LOC101293080	2461	gi|470118574|ref|XP_004295402.1|PREDICTED: uncharacterized protein LOC101293080 [Fragaria vesca subsp. vesca]	XP_004295402	1.32653e-163	100	490.73	309	309
gene05424-v1.0-hybrid|gene05424-v1.0-hybrid|Fragaria	GDSL esterase lipase 1-like	2695	gi|470135884|ref|XP_004303736.1|PREDICTED: GDSL esterase/lipase 1-like [Fragaria vesca subsp. vesca]	XP_004303736	6.10364e-95	85.6383	315.849	188	161
gene20639-v1.0-hybrid|gene20639-v1.0-hybrid|Fragaria	beta-glucosidase 12-like	15084	gi|764566043|ref|XP_011461905.1|PREDICTED: beta-glucosidase 12-like [Fragaria vesca subsp. vesca]	XP_011461905	7.47413e-180	76.4331	238.424	157	120
gene13671-v1.0-hybrid|gene13671-v1.0-hybrid|Fragaria	CSC1 At1g32090	402	gi|470128483|ref|XP_004300169.1|PREDICTED: CSC1-like protein At1g32090 [Fragaria vesca subsp. vesca]	XP_004300169	4.22986e-60	100	209.149	98	98
gene10708-v1.0-hybrid|gene10708-v1.0-hybrid|Fragaria	zinc finger A20 and AN1 domain-containing stress-associated 8-like	570	gi|470128654|ref|XP_004300251.1|PREDICTED: zinc finger A20 and AN1 domain-containing stress-associated protein 8-like [Fragaria vesca subsp. vesca]	XP_004300251	5.01467e-125	100	363.229	189	189
gene23410-v1.0-hybrid|gene23410-v1.0-hybrid|Fragaria	bark storage A [Vitis vinifera]	6675	gi|225449647|ref|XP_002262699.1|PREDICTED: bark storage protein A [Vitis vinifera]gi|296090373|emb|CBI40192.3|unnamed protein product [Vitis vinifera]	XP_002262699, CBI40192	2.26958e-47	51.5957	124.405	188	97
gene20329-v1.0-hybrid|gene20329-v1.0-hybrid|Fragaria	homocysteine S-methyltransferase 2 isoform X2	12767	gi|764534136|ref|XP_011458585.1|PREDICTED: homocysteine S-methyltransferase 2 isoform X2 [Fragaria vesca subsp. vesca]	XP_011458585	1.64783e-76	97.5309	161.77	81	79
gene18212-v1.0-hybrid|gene18212-v1.0-hybrid|Fragaria	soluble inorganic pyrophosphatase 1 [Fragaria vesca vesca]	3905	gi|470133816|ref|XP_004302755.1|PREDICTED: soluble inorganic pyrophosphatase 1 [Fragaria vesca subsp. vesca]gi|764601628|ref|XP_011466595.1|PREDICTED: soluble inorganic pyrophosphatase 1 [Fragaria vesca subsp. vesca]	XP_004302755, XP_011466595	6.10887e-37	100	152.14	73	73
gene12396-v1.0-hybrid|gene12396-v1.0-hybrid|Fragaria	pectin acetylesterase 3 isoform X2	3888	gi|470104558|ref|XP_004288665.1|PREDICTED: pectin acetylesterase 3 isoform X2 [Fragaria vesca subsp. vesca]	XP_004288665	4.73162e-38	91.3793	108.997	58	53
gene22919-v1.0-hybrid|gene22919-v1.0-hybrid|Fragaria	PREDICTED: uncharacterized protein LOC101292032 isoform X1	2400	gi|470132941|ref|XP_004302333.1|PREDICTED: uncharacterized protein LOC101292032 isoform X1 [Fragaria vesca subsp. vesca]	XP_004302333	0	96.1202	1530.77	799	768
gene08540-v1.0-hybrid|gene08540-v1.0-hybrid|Fragaria	endoplasmin homolog	4187	gi|657970746|ref|XP_008377135.1|PREDICTED: endoplasmin homolog [Malus domestica]	XP_008377135	8.30039e-129	93.75	269.24	144	135
gene32090-v1.0-hybrid|gene32090-v1.0-hybrid|Fragaria	Long chain acyl- synthetase 4 [Morus notabilis]	6255	gi|703064707|ref|XP_010087270.1|Long chain acyl-CoA synthetase 4 [Morus notabilis]gi|587837939|gb|EXB28672.1|Long chain acyl-CoA synthetase 4 [Morus notabilis]	XP_010087270, EXB28672	1.33519e-56	92.7711	159.073	83	77
gene08058-v1.0-hybrid|gene08058-v1.0-hybrid|Fragaria	CDT1 b	947	gi|470111955|ref|XP_004292205.1|PREDICTED: CDT1-like protein b [Fragaria vesca subsp. vesca]	XP_004292205	4.88989e-95	97.4843	306.605	159	155
gene31682-v1.0-hybrid|gene31682-v1.0-hybrid|Fragaria	beta-catenin 1	7036	gi|470104388|ref|XP_004288587.1|PREDICTED: beta-catenin-like protein 1 [Fragaria vesca subsp. vesca]	XP_004288587	0	100	590.497	323	323
gene10928-v1.0-hybrid|gene10928-v1.0-hybrid|Fragaria	proteasome subunit alpha type-7	3908	gi|470102716|ref|XP_004287797.1|PREDICTED: proteasome subunit alpha type-7 [Fragaria vesca subsp. vesca]	XP_004287797	5.01372e-17	97.9592	93.5893	49	48
gene02330-v1.0-hybrid|gene02330-v1.0-hybrid|Fragaria	beta-hexosaminidase 2	2708	gi|470131864|ref|XP_004301810.1|PREDICTED: beta-hexosaminidase 2 [Fragaria vesca subsp. vesca]	XP_004301810	0	100	668.307	317	317
gene27432-v1.0-hybrid|gene27432-v1.0-hybrid|Fragaria	hypothetical protein B456_013G055400	1279	gi|763812730|gb|KJB79582.1|hypothetical protein B456_013G055400 [Gossypium raimondii]	KJB79582	3.23471e-42	91.4894	78.5666	47	43
gene01870-v1.0-hybrid|gene01870-v1.0-hybrid|Fragaria	granule-bound starch synthase 1, chloroplastic amyloplastic [Fragaria vesca vesca]	3036	gi|470147912|ref|XP_004309521.1|PREDICTED: granule-bound starch synthase 1, chloroplastic/amyloplastic [Fragaria vesca subsp. vesca]gi|764641614|ref|XP_011470884.1|PREDICTED: granule-bound starch synthase 1, chloroplastic/amyloplastic [Fragaria vesca subsp. vesca]gi|764641619|ref|XP_011470885.1|PREDICTED: granule-bound starch synthase 1, chloroplastic/amyloplastic [Fragaria vesca subsp. vesca]	XP_004309521, XP_011470884, XP_011470885	0	75.1055	330.102	237	178
gene05584-v1.0-hybrid|gene05584-v1.0-hybrid|Fragaria	nuclear matrix constituent 1	5396	gi|470103738|ref|XP_004288287.1|PREDICTED: putative nuclear matrix constituent protein 1-like protein [Fragaria vesca subsp. vesca]	XP_004288287	0	93.4192	1126.69	699	653
gene29909-v1.0-hybrid|gene29909-v1.0-hybrid|Fragaria	PREDICTED: uncharacterized protein LOC101292590	3855	gi|470121140|ref|XP_004296639.1|PREDICTED: uncharacterized protein LOC101292590 [Fragaria vesca subsp. vesca]	XP_004296639	7.25033e-35	100	100.523	48	48
gene00525-v1.0-hybrid|gene00525-v1.0-hybrid|Fragaria	myosin-6 isoform X3	14354	gi|764569124|ref|XP_011462403.1|PREDICTED: myosin-6 isoform X3 [Fragaria vesca subsp. vesca]	XP_011462403	4.21258e-87	63.6364	328.561	286	182
gene32025-v1.0-hybrid|gene32025-v1.0-hybrid|Fragaria	glucose-6-phosphate 1-epimerase [Fragaria vesca vesca]	2140	gi|470125764|ref|XP_004298869.1|PREDICTED: putative glucose-6-phosphate 1-epimerase [Fragaria vesca subsp. vesca]gi|764581115|ref|XP_011463952.1|PREDICTED: putative glucose-6-phosphate 1-epimerase [Fragaria vesca subsp. vesca]	XP_004298869, XP_011463952	2.01018e-56	71.1538	144.821	104	74
gene10508-v1.0-hybrid|gene10508-v1.0-hybrid|Fragaria	abscisic acid receptor PYR1-like isoform X2	627	gi|470128633|ref|XP_004300241.1|PREDICTED: abscisic acid receptor PYR1-like isoform X2 [Fragaria vesca subsp. vesca]	XP_004300241	3.8951e-151	100	431.024	208	208
gene07104-v1.0-hybrid|gene07104-v1.0-hybrid|Fragaria	glyceraldehyde-3-phosphate dehydrogenase GAPC2, cytosolic	2266	gi|470149016|ref|XP_004310041.1|PREDICTED: glyceraldehyde-3-phosphate dehydrogenase GAPC2, cytosolic [Fragaria vesca subsp. vesca]	XP_004310041	1.62562e-98	84.375	107.457	64	54
gene27319-v1.0-hybrid|gene27319-v1.0-hybrid|Fragaria	probable LRR receptor-like serine threonine- kinase At1g53430	6623	gi|764557702|ref|XP_011460815.1|PREDICTED: probable LRR receptor-like serine/threonine-protein kinase At1g53430 [Fragaria vesca subsp. vesca]	XP_011460815	2.71711e-113	68.7075	399.438	294	202
gene32248-v1.0-hybrid|gene32248-v1.0-hybrid|Fragaria	monocopper oxidase SKU5	3593	gi|470125343|ref|XP_004298662.1|PREDICTED: monocopper oxidase-like protein SKU5 [Fragaria vesca subsp. vesca]	XP_004298662	1.07782e-153	78.6744	486.108	347	273
gene02321-v1.0-hybrid|gene02321-v1.0-hybrid|Fragaria	dnaJ ERDJ3B	5879	gi|470129103|ref|XP_004300467.1|PREDICTED: dnaJ protein ERDJ3B [Fragaria vesca subsp. vesca]	XP_004300467	4.21282e-49	98.3051	113.62	59	58
gene29699-v1.0-hybrid|gene29699-v1.0-hybrid|Fragaria	hypothetical protein PRUPE_ppa024839mg [Prunus persica]	525	gi|595909132|ref|XP_007214260.1|hypothetical protein PRUPE_ppa024839mg [Prunus persica]gi|462410125|gb|EMJ15459.1|hypothetical protein PRUPE_ppa024839mg [Prunus persica]	XP_007214260, EMJ15459	1.91105e-19	58.2011	91.6633	189	110
gene08092-v1.0-hybrid|gene08092-v1.0-hybrid|Fragaria	legumin A-like [Fragaria vesca vesca]	1981	gi|764526831|ref|XP_011458003.1|PREDICTED: legumin A-like [Fragaria vesca subsp. vesca]gi|764526838|ref|XP_011458004.1|PREDICTED: legumin A-like [Fragaria vesca subsp. vesca]gi|764526842|ref|XP_004289946.2|PREDICTED: legumin A-like [Fragaria vesca subsp. vesca]	XP_011458003, XP_011458004, XP_004289946	1.65685e-115	97.7778	246.899	135	132
gene15992-v1.0-hybrid|gene15992-v1.0-hybrid|Fragaria	glycerol kinase-like	9573	gi|470134920|ref|XP_004303284.1|PREDICTED: glycerol kinase-like [Fragaria vesca subsp. vesca]	XP_004303284	0	92.0489	583.563	327	301
gene14037-v1.0-hybrid|gene14037-v1.0-hybrid|Fragaria	SKP1 1A	492	gi|470131582|ref|XP_004301672.1|PREDICTED: SKP1-like protein 1A [Fragaria vesca subsp. vesca]	XP_004301672	2.74381e-92	100	278.1	145	145
gene15048-v1.0-hybrid|gene15048-v1.0-hybrid|Fragaria	PREDICTED: uncharacterized protein LOC101290731	4181	gi|764549254|ref|XP_011459929.1|PREDICTED: uncharacterized protein LOC101290731 [Fragaria vesca subsp. vesca]	XP_011459929	0	85.102	752.666	490	417
gene23775-v1.0-hybrid|gene23775-v1.0-hybrid|Fragaria	aconitate hydratase, cytoplasmic	6379	gi|470103020|ref|XP_004287944.1|PREDICTED: aconitate hydratase, cytoplasmic [Fragaria vesca subsp. vesca]	XP_004287944	7.47083e-108	83.7719	382.874	228	191
gene07840-v1.0-hybrid|gene07840-v1.0-hybrid|Fragaria	ataxin-7 3	1265	gi|470116279|ref|XP_004294310.1|PREDICTED: ataxin-7-like protein 3 [Fragaria vesca subsp. vesca]	XP_004294310	2.96122e-71	100	207.223	104	104
gene15782-v1.0-hybrid|gene15782-v1.0-hybrid|Fragaria	hypothetical protein CISIN_1g014750mg	5880	gi|641844512|gb|KDO63405.1|hypothetical protein CISIN_1g014750mg [Citrus sinensis]	KDO63405	2.23553e-73	98.9474	194.126	95	94
gene02427-v1.0-hybrid|gene02427-v1.0-hybrid|Fragaria	F-box SKIP19	1308	gi|470119062|ref|XP_004295636.1|PREDICTED: F-box protein SKIP19 [Fragaria vesca subsp. vesca]	XP_004295636	1.62302e-147	100	436.417	212	212
gene11983-v1.0-hybrid|gene11983-v1.0-hybrid|Fragaria	acyl- --sterol O-acyltransferase 1-like	1122	gi|764603993|ref|XP_004305405.2|PREDICTED: acyl-CoA--sterol O-acyltransferase 1-like [Fragaria vesca subsp. vesca]	XP_004305405	0	100	613.224	373	373
gene13022-v1.0-hybrid|gene13022-v1.0-hybrid|Fragaria	RING-H2 finger ATL8	618	gi|470102540|ref|XP_004287710.1|PREDICTED: RING-H2 finger protein ATL8 [Fragaria vesca subsp. vesca]	XP_004287710	6.07357e-109	100	323.553	176	176
gene26758-v1.0-hybrid|gene26758-v1.0-hybrid|Fragaria	src substrate cortactin-like	3341	gi|470148691|ref|XP_004309886.1|PREDICTED: src substrate cortactin-like [Fragaria vesca subsp. vesca]	XP_004309886	1.04659e-54	100	99.7525	68	68
gene35014-v1.0-hybrid|gene35014-v1.0-hybrid|Fragaria	NAC domain-containing 4-like isoform X1	1896	gi|764623540|ref|XP_011468876.1|PREDICTED: NAC domain-containing protein 4-like isoform X1 [Fragaria vesca subsp. vesca]	XP_011468876	0	99.2908	587.03	282	280
gene06391-v1.0-hybrid|gene06391-v1.0-hybrid|Fragaria	transcription factor GTE10-like, partial	8744	gi|764579632|ref|XP_011463705.1|PREDICTED: transcription factor GTE10-like, partial [Fragaria vesca subsp. vesca]	XP_011463705	0	100	801.201	436	436
gene19959-v1.0-hybrid|gene19959-v1.0-hybrid|Fragaria	haloacid dehalogenase-like hydrolase domain-containing 3	1439	gi|470115295|ref|XP_004293838.1|PREDICTED: haloacid dehalogenase-like hydrolase domain-containing protein 3 [Fragaria vesca subsp. vesca]	XP_004293838	1.24592e-57	100	203.371	99	99
gene01350-v1.0-hybrid|gene01350-v1.0-hybrid|Fragaria	60S ribosomal L7a isoform X1	1984	gi|645250159|ref|XP_008231079.1|PREDICTED: 60S ribosomal protein L7a isoform X1 [Prunus mume]	XP_008231079	1.59674e-71	78.1609	117.857	87	68
gene11810-v1.0-hybrid|gene11810-v1.0-hybrid|Fragaria	basic blue -like	895	gi|764588312|ref|XP_011464881.1|PREDICTED: basic blue protein-like [Fragaria vesca subsp. vesca]	XP_011464881	4.12152e-38	100	142.895	68	68
gene19960-v1.0-hybrid|gene19960-v1.0-hybrid|Fragaria	proteasome subunit alpha type-4	750	gi|470115341|ref|XP_004293861.1|PREDICTED: proteasome subunit alpha type-4 [Fragaria vesca subsp. vesca]	XP_004293861	6.61075e-172	100	486.878	249	249
gene30549-v1.0-hybrid|gene30549-v1.0-hybrid|Fragaria	chlorophyll a-b binding of LHCII type 1	1809	gi|470114763|ref|XP_004293579.1|PREDICTED: chlorophyll a-b binding protein of LHCII type 1 [Fragaria vesca subsp. vesca]	XP_004293579	0	100	532.717	263	263
gene05820-v1.0-hybrid|gene05820-v1.0-hybrid|Fragaria	hypothetical protein PRUPE_ppa009986mg [Prunus persica]	3136	gi|596298386|ref|XP_007227483.1|hypothetical protein PRUPE_ppa009986mg [Prunus persica]gi|462424419|gb|EMJ28682.1|hypothetical protein PRUPE_ppa009986mg [Prunus persica]	XP_007227483, EMJ28682	9.74271e-57	84.507	98.9821	71	60
gene13219-v1.0-hybrid|gene13219-v1.0-hybrid|Fragaria	cleavage and polyadenylation specificity factor subunit 2-like isoform X2	2554	gi|657964880|ref|XP_008374076.1|PREDICTED: cleavage and polyadenylation specificity factor subunit 2-like isoform X2 [Malus domestica]	XP_008374076	3.27975e-59	50	122.865	176	88
gene12422-v1.0-hybrid|gene12422-v1.0-hybrid|Fragaria	probable ribonuclease P MRP subunit POP5 [Fragaria vesca vesca]	1018	gi|470144570|ref|XP_004307927.1|PREDICTED: probable ribonuclease P/MRP protein subunit POP5 [Fragaria vesca subsp. vesca]gi|764635847|ref|XP_011470163.1|PREDICTED: probable ribonuclease P/MRP protein subunit POP5 [Fragaria vesca subsp. vesca]	XP_004307927, XP_011470163	1.14959e-50	98.3607	124.02	61	60
gene12219-v1.0-hybrid|gene12219-v1.0-hybrid|Fragaria	DDB1- and CUL4-associated factor 13 [Nicotiana tomentosiformis]	1144	gi|697192248|ref|XP_009605203.1|PREDICTED: DDB1- and CUL4-associated factor 13 [Nicotiana tomentosiformis]gi|697192250|ref|XP_009605204.1|PREDICTED: DDB1- and CUL4-associated factor 13 [Nicotiana tomentosiformis]gi|697192252|ref|XP_009605205.1|PREDICTED: DDB1- and CUL4-associated factor 13 [Nicotiana tomentosiformis]gi|697192254|ref|XP_009605206.1|PREDICTED: DDB1- and CUL4-associated factor 13 [N…	XP_009605203, XP_009605204, XP_009605205, XP_009605206	6.96897e-28	58.5859	93.5893	99	58
gene19099-v1.0-hybrid|gene19099-v1.0-hybrid|Fragaria	(+)-neomenthol dehydrogenase-like	1620	gi|764625572|ref|XP_011469050.1|PREDICTED: (+)-neomenthol dehydrogenase-like [Fragaria vesca subsp. vesca]	XP_011469050	4.78152e-126	96.4467	383.645	197	190
gene05155-v1.0-hybrid|gene05155-v1.0-hybrid|Fragaria	60S ribosomal L29-1-like	758	gi|470117930|ref|XP_004295099.1|PREDICTED: 60S ribosomal protein L29-1-like [Fragaria vesca subsp. vesca]	XP_004295099	6.63003e-21	100	68.9366	34	34
gene25118-v1.0-hybrid|gene25118-v1.0-hybrid|Fragaria	26S proteasome non-ATPase regulatory subunit 8 homolog A	2291	gi|470129170|ref|XP_004300498.1|PREDICTED: 26S proteasome non-ATPase regulatory subunit 8 homolog A [Fragaria vesca subsp. vesca]	XP_004300498	6.6949e-40	61.8056	159.073	144	89
gene17123-v1.0-hybrid|gene17123-v1.0-hybrid|Fragaria	pentatricopeptide repeat-containing At4g38150	930	gi|764528392|ref|XP_011458113.1|PREDICTED: pentatricopeptide repeat-containing protein At4g38150 [Fragaria vesca subsp. vesca]	XP_011458113	0	100	590.112	309	309
gene14810-v1.0-hybrid|gene14810-v1.0-hybrid|Fragaria	zinc finger CCCH domain-containing 46-like	2492	gi|470113910|ref|XP_004293162.1|PREDICTED: zinc finger CCCH domain-containing protein 46-like [Fragaria vesca subsp. vesca]	XP_004293162	0	81.9066	764.992	514	421
gene23679-v1.0-hybrid|gene23679-v1.0-hybrid|Fragaria	exocyst complex component EXO70A1	9063	gi|764628194|ref|XP_004307071.2|PREDICTED: exocyst complex component EXO70A1 [Fragaria vesca subsp. vesca]	XP_004307071	2.04884e-132	80.829	282.337	193	156
gene15528-v1.0-hybrid|gene15528-v1.0-hybrid|Fragaria	nitrile-specifier 5	1893	gi|470135535|ref|XP_004303569.1|PREDICTED: nitrile-specifier protein 5 [Fragaria vesca subsp. vesca]	XP_004303569	0	97.8916	656.751	332	325
gene08782-v1.0-hybrid|gene08782-v1.0-hybrid|Fragaria	cytochrome P450 71A1-like	615	gi|470113300|ref|XP_004292862.1|PREDICTED: cytochrome P450 71A1-like [Fragaria vesca subsp. vesca]	XP_004292862	8.04062e-149	100	424.861	204	204
gene23120-v1.0-hybrid|gene23120-v1.0-hybrid|Fragaria	ras-related RABD2c	1378	gi|470128839|ref|XP_004300341.1|PREDICTED: ras-related protein RABD2c [Fragaria vesca subsp. vesca]	XP_004300341	2.78662e-49	57.8125	108.997	128	74
gene00865-v1.0-hybrid|gene00865-v1.0-hybrid|Fragaria	aldo-keto reductase family 4 member C10-like	8881	gi|470123525|ref|XP_004297775.1|PREDICTED: aldo-keto reductase family 4 member C10-like [Fragaria vesca subsp. vesca]	XP_004297775	4.17587e-118	97.9487	392.889	195	191
gene29743-v1.0-hybrid|gene29743-v1.0-hybrid|Fragaria	PREDICTED: uncharacterized protein LOC103446533	1316	gi|657983620|ref|XP_008383893.1|PREDICTED: uncharacterized protein LOC103446533 [Malus domestica]	XP_008383893	1.60892e-22	92.7273	102.064	55	51
gene22925-v1.0-hybrid|gene22925-v1.0-hybrid|Fragaria	probable receptor kinase At5g18500	3495	gi|470132947|ref|XP_004302336.1|PREDICTED: probable receptor-like protein kinase At5g18500 [Fragaria vesca subsp. vesca]	XP_004302336	1.97087e-116	100	373.244	222	222
gene25247-v1.0-hybrid|gene25247-v1.0-hybrid|Fragaria	40S ribosomal S25 [Fragaria vesca vesca]	2860	gi|470106618|ref|XP_004289660.1|PREDICTED: 40S ribosomal protein S25 [Fragaria vesca subsp. vesca]gi|470142992|ref|XP_004307172.1|PREDICTED: 40S ribosomal protein S25 [Fragaria vesca subsp. vesca]	XP_004289660, XP_004307172	7.54536e-38	100	149.058	72	72
gene04689-v1.0-hybrid|gene04689-v1.0-hybrid|Fragaria	transmembrane emp24 domain-containing p24delta9-like	1862	gi|470122503|ref|XP_004297280.1|PREDICTED: transmembrane emp24 domain-containing protein p24delta9-like [Fragaria vesca subsp. vesca]	XP_004297280	1.64638e-62	100	153.295	72	72
gene12944-v1.0-hybrid|gene12944-v1.0-hybrid|Fragaria	eukaryotic translation initiation factor 3 subunit K	1525	gi|470102459|ref|XP_004287671.1|PREDICTED: eukaryotic translation initiation factor 3 subunit K [Fragaria vesca subsp. vesca]	XP_004287671	7.52866e-36	88.2353	144.05	85	75
gene11427-v1.0-hybrid|gene11427-v1.0-hybrid|Fragaria	cytidine deaminase 1-like	876	gi|470102193|ref|XP_004287542.1|PREDICTED: cytidine deaminase 1-like [Fragaria vesca subsp. vesca]	XP_004287542	0	100	599.742	291	291
gene13234-v1.0-hybrid|gene13234-v1.0-hybrid|Fragaria	PREDICTED: uncharacterized protein LOC101313259	5233	gi|764637413|ref|XP_011470341.1|PREDICTED: uncharacterized protein LOC101313259 [Fragaria vesca subsp. vesca]	XP_011470341	0	100	587.8	297	297
gene31086-v1.0-hybrid|gene31086-v1.0-hybrid|Fragaria	actin-related 6	1822	gi|764507431|ref|XP_011457937.1|PREDICTED: actin-related protein 6 [Fragaria vesca subsp. vesca]	XP_011457937	0	100	443.736	227	227
gene14697-v1.0-hybrid|gene14697-v1.0-hybrid|Fragaria	serine threonine- kinase ATM-like	14102	gi|764545558|ref|XP_011459500.1|PREDICTED: serine/threonine-protein kinase ATM-like [Fragaria vesca subsp. vesca]	XP_011459500	0	100	1809.65	915	915
gene32266-v1.0-hybrid|gene32266-v1.0-hybrid|Fragaria	FAM10 family At4g22670 isoform X1	4360	gi|470125375|ref|XP_004298678.1|PREDICTED: FAM10 family protein At4g22670 isoform X1 [Fragaria vesca subsp. vesca]	XP_004298678	6.25482e-53	64.0719	107.842	167	107
gene13137-v1.0-hybrid|gene13137-v1.0-hybrid|Fragaria	---NA---	403	No Blast Hit
gene17068-v1.0-hybrid|gene17068-v1.0-hybrid|Fragaria	cadmium zinc-transporting ATPase HMA3-like [Fragaria vesca vesca]	9540	gi|470120796|ref|XP_004296475.1|PREDICTED: cadmium/zinc-transporting ATPase HMA3-like [Fragaria vesca subsp. vesca]gi|764568757|ref|XP_011462355.1|PREDICTED: cadmium/zinc-transporting ATPase HMA3-like [Fragaria vesca subsp. vesca]	XP_004296475, XP_011462355	0	100	943.725	512	512
gene31477-v1.0-hybrid|gene31477-v1.0-hybrid|Fragaria	PREDICTED: uncharacterized protein LOC101303731	11820	gi|470139575|ref|XP_004305523.1|PREDICTED: uncharacterized protein LOC101303731 [Fragaria vesca subsp. vesca]	XP_004305523	0	71.9136	374.4	324	233
gene12323-v1.0-hybrid|gene12323-v1.0-hybrid|Fragaria	calcium-transporting ATPase 10, plasma membrane-type-like isoform X7 [Fragaria vesca vesca]	13943	gi|764587134|ref|XP_011464738.1|PREDICTED: calcium-transporting ATPase 10, plasma membrane-type-like isoform X7 [Fragaria vesca subsp. vesca]gi|764587137|ref|XP_011464739.1|PREDICTED: calcium-transporting ATPase 10, plasma membrane-type-like isoform X7 [Fragaria vesca subsp. vesca]	XP_011464738, XP_011464739	9.42915e-50	49.5833	190.274	240	119
gene32153-v1.0-hybrid|gene32153-v1.0-hybrid|Fragaria	WAT1-related At3g28050-like	2279	gi|658041967|ref|XP_008356601.1|PREDICTED: WAT1-related protein At3g28050-like [Malus domestica]	XP_008356601	2.23306e-88	90.7407	93.5893	54	49
gene06986-v1.0-hybrid|gene06986-v1.0-hybrid|Fragaria	very-long-chain 3-oxoacyl- reductase 1-like	1041	gi|470148949|ref|XP_004310009.1|PREDICTED: very-long-chain 3-oxoacyl-CoA reductase 1-like [Fragaria vesca subsp. vesca]	XP_004310009	0	80.6358	546.969	346	279
gene21573-v1.0-hybrid|gene21573-v1.0-hybrid|Fragaria	aquaporin PIP2-2	1204	gi|694382079|ref|XP_009367074.1|PREDICTED: aquaporin PIP2-2 [Pyrus x bretschneideri]	XP_009367074	1.06445e-115	82.0513	351.673	234	192
gene29910-v1.0-hybrid|gene29910-v1.0-hybrid|Fragaria	unknown	659	gi|388501112|gb|AFK38622.1|unknown [Lotus japonicus]	AFK38622	1.08257e-07	84.8485	49.2914	33	28
gene04032-v1.0-hybrid|gene04032-v1.0-hybrid|Fragaria	PREDICTED: uncharacterized protein LOC101291815	1505	gi|470122626|ref|XP_004297341.1|PREDICTED: uncharacterized protein LOC101291815 [Fragaria vesca subsp. vesca]	XP_004297341	3.38711e-92	100	295.819	177	177
gene12411-v1.0-hybrid|gene12411-v1.0-hybrid|Fragaria	PREDICTED: protein MOR1	13721	gi|802620428|ref|XP_012075562.1|PREDICTED: protein MOR1 [Jatropha curcas]	XP_012075562	6.04948e-123	58.3851	151.754	161	94
gene12061-v1.0-hybrid|gene12061-v1.0-hybrid|Fragaria	bet1 At4g14600	2153	gi|470127478|ref|XP_004299696.1|PREDICTED: bet1-like protein At4g14600 [Fragaria vesca subsp. vesca]	XP_004299696	2.20455e-15	100	84.3445	39	39
gene05929-v1.0-hybrid|gene05929-v1.0-hybrid|Fragaria	2-oxoglutarate-dependent dioxygenase DAO-like	9529	gi|470102512|ref|XP_004287697.1|PREDICTED: 2-oxoglutarate-dependent dioxygenase DAO-like [Fragaria vesca subsp. vesca]	XP_004287697	4.82777e-82	74.6411	286.574	209	156
gene07689-v1.0-hybrid|gene07689-v1.0-hybrid|Fragaria	lysosomal beta glucosidase-like	3158	gi|470118014|ref|XP_004295138.1|PREDICTED: lysosomal beta glucosidase-like [Fragaria vesca subsp. vesca]	XP_004295138	6.99151e-102	78.7402	192.586	127	100
gene01767-v1.0-hybrid|gene01767-v1.0-hybrid|Fragaria	SWI SNF-related matrix-associated actin-dependent regulator of chromatin subfamily A member 3-like 3	6527	gi|743864637|ref|XP_011031971.1|PREDICTED: putative SWI/SNF-related matrix-associated actin-dependent regulator of chromatin subfamily A member 3-like 3 [Populus euphratica]	XP_011031971	5.36492e-18	48.0663	102.064	181	87
gene11965-v1.0-hybrid|gene11965-v1.0-hybrid|Fragaria	40S ribosomal S6	2074	gi|470127406|ref|XP_004299660.1|PREDICTED: 40S ribosomal protein S6 [Fragaria vesca subsp. vesca]	XP_004299660	6.25013e-58	100	150.599	93	93
gene02245-v1.0-hybrid|gene02245-v1.0-hybrid|Fragaria	[Hordeum vulgare vulgare]	411	gi|300681467|emb|CBH32561.1|histone H3, expressed [Triticum aestivum]gi|326487534|dbj|BAJ89751.1|predicted protein [Hordeum vulgare subsp. vulgare]gi|326489785|dbj|BAK01873.1|predicted protein [Hordeum vulgare subsp. vulgare]gi|326502060|dbj|BAK06522.1|predicted protein [Hordeum vulgare subsp. vulgare]gi|326518594|dbj|BAJ88326.1|predicted protein [Hordeum vulgare subsp. vulgare]gi|326520301|dbj|B…	CBH32561, BAJ89751, BAK01873, BAK06522, BAJ88326, BAK07409, BAK04782, BAK05326, CDM85134	1.63376e-76	100	235.728	136	136
gene05604-v1.0-hybrid|gene05604-v1.0-hybrid|Fragaria	LRR receptor-like serine threonine- kinase HSL2	11845	gi|470103760|ref|XP_004288298.1|PREDICTED: LRR receptor-like serine/threonine-protein kinase HSL2 [Fragaria vesca subsp. vesca]	XP_004288298	0	100	1639.4	839	839
gene18185-v1.0-hybrid|gene18185-v1.0-hybrid|Fragaria	UDP-glucuronic acid decarboxylase 1	2999	gi|470133905|ref|XP_004302799.1|PREDICTED: UDP-glucuronic acid decarboxylase 1 [Fragaria vesca subsp. vesca]	XP_004302799	4.62199e-152	89.3103	470.7	290	259
gene10583-v1.0-hybrid|gene10583-v1.0-hybrid|Fragaria	DNA mismatch repair PMS1	8540	gi|764535620|ref|XP_011458719.1|PREDICTED: DNA mismatch repair protein PMS1 [Fragaria vesca subsp. vesca]	XP_011458719	0	95.5521	1169.45	652	623
gene07328-v1.0-hybrid|gene07328-v1.0-hybrid|Fragaria	nucleosome assembly 1 4-like	2837	gi|470135699|ref|XP_004303647.1|PREDICTED: nucleosome assembly protein 1;4-like [Fragaria vesca subsp. vesca]	XP_004303647	7.01299e-86	70.0935	144.05	107	75
gene13523-v1.0-hybrid|gene13523-v1.0-hybrid|Fragaria	BREVIS RADIX [Fragaria vesca vesca]	1508	gi|470128442|ref|XP_004300150.1|PREDICTED: protein BREVIS RADIX [Fragaria vesca subsp. vesca]gi|764589841|ref|XP_011465056.1|PREDICTED: protein BREVIS RADIX [Fragaria vesca subsp. vesca]gi|764589846|ref|XP_011465057.1|PREDICTED: protein BREVIS RADIX [Fragaria vesca subsp. vesca]	XP_004300150, XP_011465056, XP_011465057	3.10681e-82	100	271.166	128	128
gene30826-v1.0-hybrid|gene30826-v1.0-hybrid|Fragaria	Major facilitator superfamily isoform 1 [Theobroma cacao]	624	gi|590579005|ref|XP_007013667.1|Major facilitator superfamily protein isoform 1 [Theobroma cacao]gi|590579009|ref|XP_007013668.1|Major facilitator superfamily protein isoform 1 [Theobroma cacao]gi|508784030|gb|EOY31286.1|Major facilitator superfamily protein isoform 1 [Theobroma cacao]gi|508784031|gb|EOY31287.1|Major facilitator superfamily protein isoform 1 [Theobroma cacao]	XP_007013667, XP_007013668, EOY31286, EOY31287	2.29714e-68	91.5385	229.18	130	119
gene22362-v1.0-hybrid|gene22362-v1.0-hybrid|Fragaria	BONZAI 3-like isoform X1	5459	gi|764599112|ref|XP_011466349.1|PREDICTED: protein BONZAI 3-like isoform X1 [Fragaria vesca subsp. vesca]	XP_011466349	5.10044e-99	61.413	195.667	184	113
gene31544-v1.0-hybrid|gene31544-v1.0-hybrid|Fragaria	eukaryotic translation initiation factor 3 subunit A	3896	gi|470132798|ref|XP_004302262.1|PREDICTED: eukaryotic translation initiation factor 3 subunit A [Fragaria vesca subsp. vesca]	XP_004302262	1.54355e-68	66.4865	147.902	185	123
gene30672-v1.0-hybrid|gene30672-v1.0-hybrid|Fragaria	PREDICTED: uncharacterized protein LOC105350286	819	gi|764552482|ref|XP_011460279.1|PREDICTED: uncharacterized protein LOC105350286 [Fragaria vesca subsp. vesca]	XP_011460279	1.42932e-157	100	452.595	272	272
gene28767-v1.0-hybrid|gene28767-v1.0-hybrid|Fragaria		19545	No Blast Hit
gene19629-v1.0-hybrid|gene19629-v1.0-hybrid|Fragaria	autophagy-related 8C [Fragaria vesca vesca]	1133	gi|470114177|ref|XP_004293293.1|PREDICTED: autophagy-related protein 8C [Fragaria vesca subsp. vesca]gi|470114179|ref|XP_004293294.1|PREDICTED: autophagy-related protein 8C [Fragaria vesca subsp. vesca]	XP_004293293, XP_004293294	9.70237e-29	95.3488	85.5001	43	41
gene25817-v1.0-hybrid|gene25817-v1.0-hybrid|Fragaria	auxin-responsive IAA27-like	2255	gi|470134080|ref|XP_004302884.1|PREDICTED: auxin-responsive protein IAA27-like [Fragaria vesca subsp. vesca]	XP_004302884	2.09157e-104	98.9247	335.88	186	184
gene26321-v1.0-hybrid|gene26321-v1.0-hybrid|Fragaria	PREDICTED: uncharacterized protein LOC101299814 [Fragaria vesca subsp. vesca]	2194	gi|470143625|ref|XP_004307473.1|PREDICTED: uncharacterized protein LOC101299814 [Fragaria vesca subsp. vesca]gi|764632290|ref|XP_011469738.1|PREDICTED: uncharacterized protein LOC101299814 [Fragaria vesca subsp. vesca]gi|764632295|ref|XP_011469739.1|PREDICTED: uncharacterized protein LOC101299814 [Fragaria vesca subsp. vesca]gi|764632298|ref|XP_011469740.1|PREDICTED: uncharacterized protein LOC10…	XP_004307473, XP_011469738, XP_011469739, XP_011469740, XP_011469741	2.09517e-164	98.5185	496.508	270	266
gene04305-v1.0-hybrid|gene04305-v1.0-hybrid|Fragaria	probable mitochondrial-processing peptidase subunit beta	3184	gi|470136937|ref|XP_004304237.1|PREDICTED: probable mitochondrial-processing peptidase subunit beta [Fragaria vesca subsp. vesca]	XP_004304237	3.69302e-131	100	421.009	220	220
gene11161-v1.0-hybrid|gene11161-v1.0-hybrid|Fragaria	lysM domain-containing GPI-anchored 1	3223	gi|470109139|ref|XP_004290859.1|PREDICTED: lysM domain-containing GPI-anchored protein 1 [Fragaria vesca subsp. vesca]	XP_004290859	5.11301e-146	93.6255	456.447	251	235
gene03216-v1.0-hybrid|gene03216-v1.0-hybrid|Fragaria	PREDICTED: uncharacterized protein LOC101304047	3832	gi|470146244|ref|XP_004308737.1|PREDICTED: uncharacterized protein LOC101304047 [Fragaria vesca subsp. vesca]	XP_004308737	2.05728e-122	100	356.295	165	165
gene29766-v1.0-hybrid|gene29766-v1.0-hybrid|Fragaria	NAC domain-containing 8 isoform X1	7249	gi|470115415|ref|XP_004293895.1|PREDICTED: NAC domain-containing protein 8 isoform X1 [Fragaria vesca subsp. vesca]	XP_004293895	1.27412e-140	100	454.521	216	216
gene02637-v1.0-hybrid|gene02637-v1.0-hybrid|Fragaria	PREDICTED: uncharacterized protein LOC101296920	1257	gi|470109427|ref|XP_004290999.1|PREDICTED: uncharacterized protein LOC101296920 [Fragaria vesca subsp. vesca]	XP_004290999	7.83999e-80	100	154.066	73	73
gene07847-v1.0-hybrid|gene07847-v1.0-hybrid|Fragaria	mediator of RNA polymerase II transcription subunit 15a-like isoform X2	514	gi|764558387|ref|XP_011460893.1|PREDICTED: mediator of RNA polymerase II transcription subunit 15a-like isoform X2 [Fragaria vesca subsp. vesca]	XP_011460893	6.81447e-94	100	287.345	165	165
gene11382-v1.0-hybrid|gene11382-v1.0-hybrid|Fragaria	probable caffeoyl- O-methyltransferase At4g26220	1191	gi|658004994|ref|XP_008337635.1|PREDICTED: probable caffeoyl-CoA O-methyltransferase At4g26220 [Malus domestica]	XP_008337635	5.68367e-81	90.625	180.259	96	87
gene13245-v1.0-hybrid|gene13245-v1.0-hybrid|Fragaria	hypothetical protein GLYMA_20G160400	1713	gi|947041822|gb|KRG91546.1|hypothetical protein GLYMA_20G160400 [Glycine max]	KRG91546	6.24161e-33	100	131.724	68	68
gene01960-v1.0-hybrid|gene01960-v1.0-hybrid|Fragaria	universal stress A	1015	gi|470110507|ref|XP_004291522.1|PREDICTED: universal stress protein A-like protein [Fragaria vesca subsp. vesca]	XP_004291522	5.19964e-34	95.1613	123.635	62	59
gene18190-v1.0-hybrid|gene18190-v1.0-hybrid|Fragaria	heat shock cognate 70 kDa -like	5429	gi|470133893|ref|XP_004302793.1|PREDICTED: heat shock cognate 70 kDa protein-like [Fragaria vesca subsp. vesca]	XP_004302793	0	100	912.909	452	452
gene04717-v1.0-hybrid|gene04717-v1.0-hybrid|Fragaria	NAC transcription factor 29-like	1076	gi|470122519|ref|XP_004297288.1|PREDICTED: NAC transcription factor 29-like [Fragaria vesca subsp. vesca]	XP_004297288	4.49706e-154	88.3065	447.973	248	219
gene11228-v1.0-hybrid|gene11228-v1.0-hybrid|Fragaria	proteasome subunit beta type-3-A	2075	gi|470109204|ref|XP_004290891.1|PREDICTED: proteasome subunit beta type-3-A [Fragaria vesca subsp. vesca]	XP_004290891	4.18238e-42	100	125.561	61	61
gene13331-v1.0-hybrid|gene13331-v1.0-hybrid|Fragaria	valine--tRNA ligase	9823	gi|764637915|ref|XP_011470407.1|PREDICTED: valine--tRNA ligase [Fragaria vesca subsp. vesca]	XP_011470407	2.1622e-141	100	355.91	168	168
gene04869-v1.0-hybrid|gene04869-v1.0-hybrid|Fragaria	nucleoside diphosphate kinase 1	1225	gi|470142572|ref|XP_004306978.1|PREDICTED: nucleoside diphosphate kinase 1 [Fragaria vesca subsp. vesca]	XP_004306978	1.53451e-41	100	155.221	76	76
gene11036-v1.0-hybrid|gene11036-v1.0-hybrid|Fragaria	PREDICTED: uncharacterized protein LOC101302266 [Fragaria vesca subsp. vesca]	2137	gi|470127932|ref|XP_004299912.1|PREDICTED: uncharacterized protein LOC101302266 [Fragaria vesca subsp. vesca]gi|764587857|ref|XP_011464829.1|PREDICTED: uncharacterized protein LOC101302266 [Fragaria vesca subsp. vesca]	XP_004299912, XP_011464829	0	99.7619	840.106	420	419
gene18480-v1.0-hybrid|gene18480-v1.0-hybrid|Fragaria	zinc transporter 1-like	1403	gi|470141669|ref|XP_004306552.1|PREDICTED: zinc transporter 1-like [Fragaria vesca subsp. vesca]	XP_004306552	3.21503e-150	87.7193	445.277	285	250
gene20117-v1.0-hybrid|gene20117-v1.0-hybrid|Fragaria	E3 ubiquitin ligase RIE1	6276	gi|764576201|ref|XP_011463168.1|PREDICTED: E3 ubiquitin protein ligase RIE1 [Fragaria vesca subsp. vesca]	XP_011463168	4.66458e-26	89.3333	119.013	75	67
gene24663-v1.0-hybrid|gene24663-v1.0-hybrid|Fragaria	PREDICTED: uncharacterized protein LOC101309576	1918	gi|470141184|ref|XP_004306315.1|PREDICTED: uncharacterized protein LOC101309576 [Fragaria vesca subsp. vesca]	XP_004306315	1.15715e-70	86.2319	221.476	138	119
gene05667-v1.0-hybrid|gene05667-v1.0-hybrid|Fragaria	ABC transporter F family member 4	2145	gi|470136082|ref|XP_004303830.1|PREDICTED: ABC transporter F family member 4 [Fragaria vesca subsp. vesca]	XP_004303830	0	100	1345.49	714	714
gene31403-v1.0-hybrid|gene31403-v1.0-hybrid|Fragaria	serine threonine- phosphatase PP1	2058	gi|470132820|ref|XP_004302273.1|PREDICTED: serine/threonine-protein phosphatase PP1 [Fragaria vesca subsp. vesca]	XP_004302273	6.00321e-128	99.4764	394.43	191	190
gene22272-v1.0-hybrid|gene22272-v1.0-hybrid|Fragaria	uncharacterized WD repeat-containing -like isoform X2 [Fragaria vesca vesca]	5111	gi|764570485|ref|XP_011462556.1|PREDICTED: uncharacterized WD repeat-containing protein C2A9.03-like isoform X2 [Fragaria vesca subsp. vesca]gi|764570489|ref|XP_011462557.1|PREDICTED: uncharacterized WD repeat-containing protein C2A9.03-like isoform X2 [Fragaria vesca subsp. vesca]	XP_011462556, XP_011462557	1.51106e-81	100	288.5	138	138
gene06311-v1.0-hybrid|gene06311-v1.0-hybrid|Fragaria	NUCLEAR FUSION DEFECTIVE 4-like	2367	gi|470123075|ref|XP_004297562.1|PREDICTED: protein NUCLEAR FUSION DEFECTIVE 4-like [Fragaria vesca subsp. vesca]	XP_004297562	0	100	558.525	308	308
gene22887-v1.0-hybrid|gene22887-v1.0-hybrid|Fragaria	axial regulator YABBY 5-like isoform X2	7509	gi|764542739|ref|XP_011459254.1|PREDICTED: axial regulator YABBY 5-like isoform X2 [Fragaria vesca subsp. vesca]	XP_011459254	1.52345e-14	100	87.0409	39	39
gene12896-v1.0-hybrid|gene12896-v1.0-hybrid|Fragaria	golgin subfamily A member 6 22 [Fragaria vesca vesca]	2697	gi|470147077|ref|XP_004309143.1|PREDICTED: golgin subfamily A member 6-like protein 22 [Fragaria vesca subsp. vesca]gi|764636618|ref|XP_011470252.1|PREDICTED: golgin subfamily A member 6-like protein 22 [Fragaria vesca subsp. vesca]gi|764636623|ref|XP_011470253.1|PREDICTED: golgin subfamily A member 6-like protein 22 [Fragaria vesca subsp. vesca]gi|764636630|ref|XP_011470254.1|PREDICTED: golgin s…	XP_004309143, XP_011470252, XP_011470253, XP_011470254	0	99.7409	729.169	386	385
gene19849-v1.0-hybrid|gene19849-v1.0-hybrid|Fragaria	C2 and GRAM domain-containing At1g03370	5611	gi|470114421|ref|XP_004293413.1|PREDICTED: C2 and GRAM domain-containing protein At1g03370 [Fragaria vesca subsp. vesca]	XP_004293413	0	95.0998	1017.3	551	524
gene18178-v1.0-hybrid|gene18178-v1.0-hybrid|Fragaria	PREDICTED: uncharacterized protein LOC101298634	3245	gi|764620181|ref|XP_004305228.2|PREDICTED: uncharacterized protein LOC101298634 [Fragaria vesca subsp. vesca]	XP_004305228	1.44104e-147	100	484.567	289	289
gene31980-v1.0-hybrid|gene31980-v1.0-hybrid|Fragaria	reticulon B2	2317	gi|470125710|ref|XP_004298843.1|PREDICTED: reticulon-like protein B2 [Fragaria vesca subsp. vesca]	XP_004298843	2.33781e-33	70.2703	140.198	111	78
gene14355-v1.0-hybrid|gene14355-v1.0-hybrid|Fragaria	PREDICTED: uncharacterized protein LOC105351346	3044	gi|764579388|ref|XP_011463648.1|PREDICTED: uncharacterized protein LOC105351346 [Fragaria vesca subsp. vesca]	XP_011463648	2.46144e-105	97.093	338.961	172	167
gene19505-v1.0-hybrid|gene19505-v1.0-hybrid|Fragaria	PREDICTED: protein polybromo-1-like	1717	gi|470114239|ref|XP_004293323.1|PREDICTED: protein polybromo-1-like [Fragaria vesca subsp. vesca]	XP_004293323	3.73274e-72	97.479	242.276	119	116
gene28800-v1.0-hybrid|gene28800-v1.0-hybrid|Fragaria	PREDICTED: cyclin-U1-1	10551	gi|470105574|ref|XP_004289157.1|PREDICTED: cyclin-U1-1 [Fragaria vesca subsp. vesca]	XP_004289157	5.51344e-39	79.8246	159.844	114	91
gene14622-v1.0-hybrid|gene14622-v1.0-hybrid|Fragaria	RNA demethylase ALKBH5	2853	gi|764512195|ref|XP_011462338.1|PREDICTED: RNA demethylase ALKBH5 [Fragaria vesca subsp. vesca]	XP_011462338	2.37927e-94	98.9474	320.472	190	188
gene20082-v1.0-hybrid|gene20082-v1.0-hybrid|Fragaria	PREDICTED: uncharacterized protein LOC101304843	1682	gi|470115071|ref|XP_004293727.1|PREDICTED: uncharacterized protein LOC101304843 [Fragaria vesca subsp. vesca]	XP_004293727	1.14336e-30	98.4127	127.102	63	62
gene29900-v1.0-hybrid|gene29900-v1.0-hybrid|Fragaria	60S ribosomal export NMD3-like [Fragaria vesca vesca]	1536	gi|470121154|ref|XP_004296646.1|PREDICTED: 60S ribosomal export protein NMD3-like [Fragaria vesca subsp. vesca]gi|764570160|ref|XP_011462518.1|PREDICTED: 60S ribosomal export protein NMD3-like [Fragaria vesca subsp. vesca]	XP_004296646, XP_011462518	0	100	1062.75	511	511
gene26907-v1.0-hybrid|gene26907-v1.0-hybrid|Fragaria	xylulose kinase-like isoform X2	3911	gi|764587385|ref|XP_011464774.1|PREDICTED: xylulose kinase-like isoform X2 [Fragaria vesca subsp. vesca]	XP_011464774	1.11526e-129	99.5455	421.394	220	219
gene28701-v1.0-hybrid|gene28701-v1.0-hybrid|Fragaria	ribosomal L1 domain-containing 1-like	6693	gi|764611241|ref|XP_011467571.1|PREDICTED: ribosomal L1 domain-containing protein 1-like [Fragaria vesca subsp. vesca]	XP_011467571	0	100	815.839	534	534
gene03608-v1.0-hybrid|gene03608-v1.0-hybrid|Fragaria	hypothetical protein PRUPE_ppa003128mg [Prunus persica]	4698	gi|596127905|ref|XP_007222054.1|hypothetical protein PRUPE_ppa003128mg [Prunus persica]gi|462418990|gb|EMJ23253.1|hypothetical protein PRUPE_ppa003128mg [Prunus persica]	XP_007222054, EMJ23253	1.03956e-94	88.3117	127.102	77	68
gene30307-v1.0-hybrid|gene30307-v1.0-hybrid|Fragaria	PREDICTED: uncharacterized protein LOC105352151	483	gi|764602991|ref|XP_011466759.1|PREDICTED: uncharacterized protein LOC105352151 [Fragaria vesca subsp. vesca]	XP_011466759	4.00741e-112	100	330.102	160	160
gene11819-v1.0-hybrid|gene11819-v1.0-hybrid|Fragaria	transmembrane 87B	1268	gi|470131311|ref|XP_004301540.1|PREDICTED: transmembrane protein 87B [Fragaria vesca subsp. vesca]	XP_004301540	0	100	606.675	293	293
gene09947-v1.0-hybrid|gene09947-v1.0-hybrid|Fragaria	serine threonine- kinase HT1 [Fragaria vesca vesca]	2386	gi|470126336|ref|XP_004299144.1|PREDICTED: serine/threonine-protein kinase HT1 [Fragaria vesca subsp. vesca]gi|764582677|ref|XP_011464157.1|PREDICTED: serine/threonine-protein kinase HT1 [Fragaria vesca subsp. vesca]gi|764582681|ref|XP_011464158.1|PREDICTED: serine/threonine-protein kinase HT1 [Fragaria vesca subsp. vesca]	XP_004299144, XP_011464157, XP_011464158	6.09323e-103	80.829	313.538	193	156
gene27408-v1.0-hybrid|gene27408-v1.0-hybrid|Fragaria	costars family	11497	gi|470108177|ref|XP_004290405.1|PREDICTED: costars family protein [Fragaria vesca subsp. vesca]	XP_004290405	5.30664e-34	100	140.584	68	68
gene21441-v1.0-hybrid|gene21441-v1.0-hybrid|Fragaria	probable choline kinase 2	3342	gi|470143054|ref|XP_004307202.1|PREDICTED: probable choline kinase 2 [Fragaria vesca subsp. vesca]	XP_004307202	1.9796e-69	98.3471	247.669	121	119
gene02387-v1.0-hybrid|gene02387-v1.0-hybrid|Fragaria	PREDICTED: uncharacterized protein LOC101293666	456	gi|470115669|ref|XP_004294017.1|PREDICTED: uncharacterized protein LOC101293666 [Fragaria vesca subsp. vesca]	XP_004294017	1.27083e-82	100	252.292	139	139
gene01610-v1.0-hybrid|gene01610-v1.0-hybrid|Fragaria	V-type proton ATPase subunit a3	8471	gi|470107922|ref|XP_004290287.1|PREDICTED: V-type proton ATPase subunit a3 [Fragaria vesca subsp. vesca]	XP_004290287	1.14176e-61	100	152.525	71	71
gene28057-v1.0-hybrid|gene28057-v1.0-hybrid|Fragaria	methanol O-anthraniloyltransferase-like	1519	gi|470117118|ref|XP_004294711.1|PREDICTED: methanol O-anthraniloyltransferase-like [Fragaria vesca subsp. vesca]	XP_004294711	0	100	644.81	308	308
gene11345-v1.0-hybrid|gene11345-v1.0-hybrid|Fragaria	mitochondrial-processing peptidase subunit alpha-like	3994	gi|470102100|ref|XP_004287497.1|PREDICTED: mitochondrial-processing peptidase subunit alpha-like [Fragaria vesca subsp. vesca]	XP_004287497	1.22354e-162	100	205.682	101	101
gene16781-v1.0-hybrid|gene16781-v1.0-hybrid|Fragaria	PREDICTED: uncharacterized protein LOC101308882	4246	gi|470132556|ref|XP_004302146.1|PREDICTED: uncharacterized protein LOC101308882 [Fragaria vesca subsp. vesca]	XP_004302146	3.4857e-151	97.5104	486.108	241	235
gene20217-v1.0-hybrid|gene20217-v1.0-hybrid|Fragaria	probable mediator of RNA polymerase II transcription subunit 26c	2362	gi|470103804|ref|XP_004288319.1|PREDICTED: probable mediator of RNA polymerase II transcription subunit 26c [Fragaria vesca subsp. vesca]	XP_004288319	1.89944e-89	100	214.927	129	129
gene16337-v1.0-hybrid|gene16337-v1.0-hybrid|Fragaria	PREDICTED: uncharacterized protein LOC101305892	3477	gi|764516182|ref|XP_004289317.2|PREDICTED: uncharacterized protein LOC101305892 [Fragaria vesca subsp. vesca]	XP_004289317	3.39944e-145	99.6	460.299	250	249
gene20330-v1.0-hybrid|gene20330-v1.0-hybrid|Fragaria	NETWORKED 1D [Fragaria vesca vesca]	6412	gi|470108652|ref|XP_004290626.1|PREDICTED: protein NETWORKED 1D [Fragaria vesca subsp. vesca]gi|764534155|ref|XP_011458586.1|PREDICTED: protein NETWORKED 1D [Fragaria vesca subsp. vesca]	XP_004290626, XP_011458586	0	100	2586.6	1410	1410
gene11254-v1.0-hybrid|gene11254-v1.0-hybrid|Fragaria	KRTCAP2 homolog	1851	gi|470109244|ref|XP_004290910.1|PREDICTED: protein KRTCAP2 homolog [Fragaria vesca subsp. vesca]	XP_004290910	1.24606e-17	100	73.9442	37	37
gene01628-v1.0-hybrid|gene01628-v1.0-hybrid|Fragaria	MATE efflux family 4, chloroplastic-like	4771	gi|764530292|ref|XP_004292425.2|PREDICTED: MATE efflux family protein 4, chloroplastic-like [Fragaria vesca subsp. vesca]	XP_004292425	5.35095e-72	100	235.343	133	133
gene30690-v1.0-hybrid|gene30690-v1.0-hybrid|Fragaria	B3 domain-containing Os07g0563300	13235	gi|764552553|ref|XP_011460287.1|PREDICTED: B3 domain-containing protein Os07g0563300 [Fragaria vesca subsp. vesca]	XP_011460287	7.88599e-138	100	471.47	257	257
gene10665-v1.0-hybrid|gene10665-v1.0-hybrid|Fragaria	PREDICTED: uncharacterized protein LOC101305849	2346	gi|470128779|ref|XP_004300312.1|PREDICTED: uncharacterized protein LOC101305849 [Fragaria vesca subsp. vesca]	XP_004300312	5.71344e-50	100	113.62	52	52
gene11621-v1.0-hybrid|gene11621-v1.0-hybrid|Fragaria	E3 ubiquitin- ligase KEG [Fragaria vesca vesca]	2778	gi|470110354|ref|XP_004291449.1|PREDICTED: E3 ubiquitin-protein ligase KEG [Fragaria vesca subsp. vesca]gi|764541924|ref|XP_011459171.1|PREDICTED: E3 ubiquitin-protein ligase KEG [Fragaria vesca subsp. vesca]gi|764541929|ref|XP_011459172.1|PREDICTED: E3 ubiquitin-protein ligase KEG [Fragaria vesca subsp. vesca]gi|764541934|ref|XP_011459173.1|PREDICTED: E3 ubiquitin-protein ligase KEG [Fragaria ve…	XP_004291449, XP_011459171, XP_011459172, XP_011459173	0	100	663.685	321	321
gene18375-v1.0-hybrid|gene18375-v1.0-hybrid|Fragaria	hypothetical protein PHAVU_008G114700g [Phaseolus vulgaris]	2159	gi|593416294|ref|XP_007140465.1|hypothetical protein PHAVU_008G114700g [Phaseolus vulgaris]gi|561013598|gb|ESW12459.1|hypothetical protein PHAVU_008G114700g [Phaseolus vulgaris]	XP_007140465, ESW12459	2.05175e-38	53.1915	77.7962	94	50
gene19824-v1.0-hybrid|gene19824-v1.0-hybrid|Fragaria	neurofilament heavy polypeptide-like	1220	gi|470114375|ref|XP_004293391.1|PREDICTED: neurofilament heavy polypeptide-like [Fragaria vesca subsp. vesca]	XP_004293391	6.8674e-39	100	150.984	89	89
gene16581-v1.0-hybrid|gene16581-v1.0-hybrid|Fragaria	PRA1 family E	5219	gi|470138008|ref|XP_004304751.1|PREDICTED: PRA1 family protein E [Fragaria vesca subsp. vesca]	XP_004304751	2.3025e-82	100	281.567	199	199
gene31129-v1.0-hybrid|gene31129-v1.0-hybrid|Fragaria	Bifunctional purple acid phosphatase 26	4236	gi|474358288|gb|EMS63219.1|Bifunctional purple acid phosphatase 26 [Triticum urartu]	EMS63219	1.17314e-63	70.9677	200.675	155	110
gene06702-v1.0-hybrid|gene06702-v1.0-hybrid|Fragaria	PREDICTED: uncharacterized protein LOC101291421	8138	gi|470121456|ref|XP_004296783.1|PREDICTED: uncharacterized protein LOC101291421 [Fragaria vesca subsp. vesca]	XP_004296783	1.73287e-51	100	202.216	139	139
gene32457-v1.0-hybrid|gene32457-v1.0-hybrid|Fragaria	probable phospholipid hydroperoxide glutathione peroxidase isoform X1	7772	gi|764580528|ref|XP_011463853.1|PREDICTED: probable phospholipid hydroperoxide glutathione peroxidase isoform X1 [Fragaria vesca subsp. vesca]	XP_011463853	4.08934e-26	98.2456	120.168	57	56
gene27826-v1.0-hybrid|gene27826-v1.0-hybrid|Fragaria	DNA repair helicase UVH6	4734	gi|470108731|ref|XP_004290662.1|PREDICTED: DNA repair helicase UVH6 [Fragaria vesca subsp. vesca]	XP_004290662	1.90011e-145	100	351.288	178	178
gene17074-v1.0-hybrid|gene17074-v1.0-hybrid|Fragaria	PREDICTED: uncharacterized protein LOC106413636	9570	gi|923871384|ref|XP_013709827.1|PREDICTED: uncharacterized protein LOC106413636 [Brassica napus]	XP_013709827	6.40532e-121	69.2641	232.646	231	160
gene28269-v1.0-hybrid|gene28269-v1.0-hybrid|Fragaria	40S ribosomal S23 [Fragaria vesca vesca]	696	gi|470117047|ref|XP_004294678.1|PREDICTED: 40S ribosomal protein S23 [Fragaria vesca subsp. vesca]gi|470127875|ref|XP_004299884.1|PREDICTED: 40S ribosomal protein S23 [Fragaria vesca subsp. vesca]gi|1173187|sp|P46297.1|RS23_FRAANRecName: Full=40S ribosomal protein S23; AltName: Full=S12gi|643074|gb|AAA79921.1|putative 40S ribosomal protein s12 [Fragaria x ananassa]	XP_004294678, XP_004299884, P46297, AAA79921	4.08608e-23	94.2308	102.064	52	49
gene18815-v1.0-hybrid|gene18815-v1.0-hybrid|Fragaria	transcription factor DIVARICATA	1384	gi|470133629|ref|XP_004302668.1|PREDICTED: transcription factor DIVARICATA [Fragaria vesca subsp. vesca]	XP_004302668	1.6067e-96	100	305.834	146	146
gene28686-v1.0-hybrid|gene28686-v1.0-hybrid|Fragaria	PREDICTED: uncharacterized protein LOC101302959	1258	gi|470136139|ref|XP_004303855.1|PREDICTED: uncharacterized protein LOC101302959 [Fragaria vesca subsp. vesca]	XP_004303855	0	100	679.093	347	347
gene03598-v1.0-hybrid|gene03598-v1.0-hybrid|Fragaria	PREDICTED: uncharacterized protein LOC101293487	4735	gi|764594556|ref|XP_004298997.2|PREDICTED: uncharacterized protein LOC101293487 [Fragaria vesca subsp. vesca]	XP_004298997	2.63177e-97	86.2903	197.978	124	107
gene10444-v1.0-hybrid|gene10444-v1.0-hybrid|Fragaria	BAHD acyltransferase At5g47980-like	1344	gi|470119175|ref|XP_004295691.1|PREDICTED: BAHD acyltransferase At5g47980-like [Fragaria vesca subsp. vesca]	XP_004295691	0	100	902.508	447	447
gene19759-v1.0-hybrid|gene19759-v1.0-hybrid|Fragaria	transcription initiation factor IIF subunit alpha	4967	gi|470114297|ref|XP_004293352.1|PREDICTED: transcription initiation factor IIF subunit alpha [Fragaria vesca subsp. vesca]	XP_004293352	1.92071e-44	100	182.956	89	89
gene06325-v1.0-hybrid|gene06325-v1.0-hybrid|Fragaria	probable inactive purple acid phosphatase 27 [Beta vulgaris vulgaris]	3336	gi|731377532|ref|XP_010667899.1|PREDICTED: probable inactive purple acid phosphatase 27 [Beta vulgaris subsp. vulgaris]gi|870841161|gb|KMS95047.1|hypothetical protein BVRB_012980 [Beta vulgaris subsp. vulgaris]	XP_010667899, KMS95047	0	71.4744	374.015	312	223
gene26494-v1.0-hybrid|gene26494-v1.0-hybrid|Fragaria	INVOLVED IN DE NOVO 2	4344	gi|470143672|ref|XP_004307495.1|PREDICTED: protein INVOLVED IN DE NOVO 2 [Fragaria vesca subsp. vesca]	XP_004307495	0	99.6774	604.749	310	309
gene06743-v1.0-hybrid|gene06743-v1.0-hybrid|Fragaria	RING finger and CHY zinc finger domain-containing 1	6539	gi|470121490|ref|XP_004296799.1|PREDICTED: RING finger and CHY zinc finger domain-containing protein 1 [Fragaria vesca subsp. vesca]	XP_004296799	3.44172e-34	58.8652	145.976	141	83
gene25829-v1.0-hybrid|gene25829-v1.0-hybrid|Fragaria		20455	No Blast Hit
gene15160-v1.0-hybrid|gene15160-v1.0-hybrid|Fragaria	CBS domain-containing CBSX3, mitochondrial	1187	gi|470113991|ref|XP_004293202.1|PREDICTED: CBS domain-containing protein CBSX3, mitochondrial [Fragaria vesca subsp. vesca]	XP_004293202	2.15757e-93	96.5517	177.178	87	84
gene28951-v1.0-hybrid|gene28951-v1.0-hybrid|Fragaria	ceramide-1-phosphate transfer	1929	gi|470115624|ref|XP_004293995.1|PREDICTED: ceramide-1-phosphate transfer protein [Fragaria vesca subsp. vesca]	XP_004293995	4.75864e-58	81.5068	206.068	146	119
gene14701-v1.0-hybrid|gene14701-v1.0-hybrid|Fragaria	eugenol synthase	1986	gi|402768972|gb|AFQ98278.1|eugenol synthase [Rosa chinensis]	AFQ98278	1.77681e-48	72.5352	183.726	142	103
gene29369-v1.0-hybrid|gene29369-v1.0-hybrid|Fragaria	OBERON 4 isoform X1	4377	gi|470146122|ref|XP_004308678.1|PREDICTED: protein OBERON 4 isoform X1 [Fragaria vesca subsp. vesca]	XP_004308678	0	99.8645	1294.64	738	737
gene06759-v1.0-hybrid|gene06759-v1.0-hybrid|Fragaria	sucrose nonfermenting 4 isoform X1 [Fragaria vesca vesca]	6023	gi|470121532|ref|XP_004296819.1|PREDICTED: sucrose nonfermenting 4-like protein isoform X1 [Fragaria vesca subsp. vesca]gi|764571798|ref|XP_011462704.1|PREDICTED: sucrose nonfermenting 4-like protein isoform X1 [Fragaria vesca subsp. vesca]	XP_004296819, XP_011462704	3.72856e-31	100	141.354	64	64
gene03675-v1.0-hybrid|gene03675-v1.0-hybrid|Fragaria	PREDICTED: uncharacterized protein LOC101313521	6314	gi|470130131|ref|XP_004300959.1|PREDICTED: uncharacterized protein LOC101313521 [Fragaria vesca subsp. vesca]	XP_004300959	0	97.4843	604.364	318	310
gene21787-v1.0-hybrid|gene21787-v1.0-hybrid|Fragaria	ferredoxin, root R-B1	453	gi|470110683|ref|XP_004291601.1|PREDICTED: ferredoxin, root R-B1 [Fragaria vesca subsp. vesca]	XP_004291601	2.85945e-105	100	310.071	150	150
gene01833-v1.0-hybrid|gene01833-v1.0-hybrid|Fragaria	PREDICTED: protein RAE1-like	4618	gi|470147863|ref|XP_004309497.1|PREDICTED: protein RAE1-like [Fragaria vesca subsp. vesca]	XP_004309497	2.52372e-31	100	139.043	65	65
gene13403-v1.0-hybrid|gene13403-v1.0-hybrid|Fragaria	cysteine and histidine-rich domain-containing RAR1	398	gi|470145046|ref|XP_004308155.1|PREDICTED: cysteine and histidine-rich domain-containing protein RAR1 [Fragaria vesca subsp. vesca]	XP_004308155	5.10408e-45	88.0435	157.918	92	81
gene25978-v1.0-hybrid|gene25978-v1.0-hybrid|Fragaria	RINT1 MAG2 isoform X1	3192	gi|764584213|ref|XP_011464376.1|PREDICTED: RINT1-like protein MAG2 isoform X1 [Fragaria vesca subsp. vesca]	XP_011464376	0	100	1273.07	638	638
gene06210-v1.0-hybrid|gene06210-v1.0-hybrid|Fragaria	DELLA GAIP	1836	gi|470125043|ref|XP_004298516.1|PREDICTED: DELLA protein GAIP [Fragaria vesca subsp. vesca]	XP_004298516	0	100	1182.55	611	611
gene12921-v1.0-hybrid|gene12921-v1.0-hybrid|Fragaria	3-oxoacyl-[acyl-carrier- ] synthase II, chloroplastic-like	6583	gi|764510671|ref|XP_011460975.1|PREDICTED: 3-oxoacyl-[acyl-carrier-protein] synthase II, chloroplastic-like [Fragaria vesca subsp. vesca]	XP_011460975	4.02131e-67	100	146.362	69	69
gene16406-v1.0-hybrid|gene16406-v1.0-hybrid|Fragaria	PREDICTED: uncharacterized protein LOC101310557	4463	gi|764522556|ref|XP_004289331.2|PREDICTED: uncharacterized protein LOC101310557 [Fragaria vesca subsp. vesca]	XP_004289331	0	99.8198	854.358	555	554
gene06098-v1.0-hybrid|gene06098-v1.0-hybrid|Fragaria	RNA-binding cabeza	1849	gi|470121794|ref|XP_004296943.1|PREDICTED: RNA-binding protein cabeza [Fragaria vesca subsp. vesca]	XP_004296943	5.43822e-47	100	184.496	162	162
gene31606-v1.0-hybrid|gene31606-v1.0-hybrid|Fragaria	PREDICTED: uncharacterized protein LOC105349948	2098	gi|764544273|ref|XP_011459381.1|PREDICTED: uncharacterized protein LOC105349948 [Fragaria vesca subsp. vesca]	XP_011459381	3.10277e-60	49.8801	228.409	417	208
gene14827-v1.0-hybrid|gene14827-v1.0-hybrid|Fragaria	nuclear cap-binding subunit 1	11624	gi|470111025|ref|XP_004291754.1|PREDICTED: nuclear cap-binding protein subunit 1 [Fragaria vesca subsp. vesca]	XP_004291754	7.80774e-146	87.6761	452.21	284	249
gene07449-v1.0-hybrid|gene07449-v1.0-hybrid|Fragaria	PREDICTED: uncharacterized protein LOC101303157	6480	gi|470143002|ref|XP_004307177.1|PREDICTED: uncharacterized protein LOC101303157 [Fragaria vesca subsp. vesca]	XP_004307177	3.32744e-29	100	96.2857	45	45
gene16600-v1.0-hybrid|gene16600-v1.0-hybrid|Fragaria	GRF1-interacting factor 1	4096	gi|470132398|ref|XP_004302069.1|PREDICTED: GRF1-interacting factor 1 [Fragaria vesca subsp. vesca]	XP_004302069	7.74478e-30	100	130.954	133	133
gene28836-v1.0-hybrid|gene28836-v1.0-hybrid|Fragaria	PREDICTED: tetraspanin-8-like	2067	gi|470148625|ref|XP_004309857.1|PREDICTED: tetraspanin-8-like [Fragaria vesca subsp. vesca]	XP_004309857	4.25576e-92	100	299.671	168	168
gene30664-v1.0-hybrid|gene30664-v1.0-hybrid|Fragaria	NAD(P)H dehydrogenase (quinone) FQR1-like	2536	gi|470114574|ref|XP_004293489.1|PREDICTED: NAD(P)H dehydrogenase (quinone) FQR1-like [Fragaria vesca subsp. vesca]	XP_004293489	2.63472e-40	100	159.073	76	76
gene20886-v1.0-hybrid|gene20886-v1.0-hybrid|Fragaria	PREDICTED: uncharacterized protein LOC101290708	1768	gi|470146603|ref|XP_004308912.1|PREDICTED: uncharacterized protein LOC101290708 [Fragaria vesca subsp. vesca]	XP_004308912	4.3233e-139	85.3061	424.091	245	209
gene17688-v1.0-hybrid|gene17688-v1.0-hybrid|Fragaria	condensin complex subunit 1	3295	gi|848929409|ref|XP_012828123.1|PREDICTED: condensin complex subunit 1 [Erythranthe guttata]	XP_012828123	2.76474e-121	91.6667	237.654	132	121
gene03046-v1.0-hybrid|gene03046-v1.0-hybrid|Fragaria	PREDICTED: metacaspase-1-like	4921	gi|470143181|ref|XP_004307260.1|PREDICTED: metacaspase-1-like [Fragaria vesca subsp. vesca]	XP_004307260	7.03704e-104	79.0576	303.138	191	151
gene05557-v1.0-hybrid|gene05557-v1.0-hybrid|Fragaria	PREDICTED: uncharacterized protein At5g65660	488	gi|764517247|ref|XP_011466554.1|PREDICTED: uncharacterized protein At5g65660 [Fragaria vesca subsp. vesca]	XP_011466554	8.12542e-54	100	163.31	79	79
gene05122-v1.0-hybrid|gene05122-v1.0-hybrid|Fragaria	major allergen Pru av 1-like [Fragaria vesca vesca]	483	gi|470117892|ref|XP_004295080.1|PREDICTED: major allergen Pru av 1-like [Fragaria vesca subsp. vesca]gi|631226524|gb|AHZ10955.1|Fra a 1.04 allergen [Fragaria x ananassa subsp. ananassa]	XP_004295080, AHZ10955	1.83067e-110	100	323.939	160	160
gene13857-v1.0-hybrid|gene13857-v1.0-hybrid|Fragaria	PREDICTED: uncharacterized protein LOC101294477	3678	gi|470133459|ref|XP_004302583.1|PREDICTED: uncharacterized protein LOC101294477 [Fragaria vesca subsp. vesca]	XP_004302583	6.7101e-24	100	67.0106	48	48
gene20060-v1.0-hybrid|gene20060-v1.0-hybrid|Fragaria	hypothetical protein Csa_1G707630	2533	gi|700211802|gb|KGN66898.1|hypothetical protein Csa_1G707630 [Cucumis sativus]	KGN66898	1.58631e-32	69.2308	137.117	130	90
gene04066-v1.0-hybrid|gene04066-v1.0-hybrid|Fragaria	dnaJ homolog subfamily B member 3	617	gi|470122674|ref|XP_004297364.1|PREDICTED: dnaJ homolog subfamily B member 3 [Fragaria vesca subsp. vesca]	XP_004297364	3.79499e-54	100	182.57	88	88
gene11945-v1.0-hybrid|gene11945-v1.0-hybrid|Fragaria	7-deoxyloganetin glucosyltransferase-like	3447	gi|470127377|ref|XP_004299647.1|PREDICTED: 7-deoxyloganetin glucosyltransferase-like [Fragaria vesca subsp. vesca]	XP_004299647	0	100	602.823	308	308
gene14529-v1.0-hybrid|gene14529-v1.0-hybrid|Fragaria	phospholipase D delta-like	4575	gi|764511780|ref|XP_011461950.1|PREDICTED: phospholipase D delta-like [Fragaria vesca subsp. vesca]	XP_011461950	0	99.0476	622.468	315	312
gene30963-v1.0-hybrid|gene30963-v1.0-hybrid|Fragaria	3-ketoacyl- synthase 11-like	1548	gi|470101840|ref|XP_004287376.1|PREDICTED: 3-ketoacyl-CoA synthase 11-like [Fragaria vesca subsp. vesca]	XP_004287376	0	100	1074.69	515	515
gene24690-v1.0-hybrid|gene24690-v1.0-hybrid|Fragaria	squalene monooxygenase-like	2622	gi|764524104|ref|XP_004289714.2|PREDICTED: squalene monooxygenase-like [Fragaria vesca subsp. vesca]	XP_004289714	0	71.6837	489.96	392	281
gene16423-v1.0-hybrid|gene16423-v1.0-hybrid|Fragaria	superoxide dismutase [Cu-Zn]	1331	gi|470103627|ref|XP_004288233.1|PREDICTED: superoxide dismutase [Cu-Zn] [Fragaria vesca subsp. vesca]	XP_004288233	5.11051e-36	91.8919	75.8702	37	34
gene14173-v1.0-hybrid|gene14173-v1.0-hybrid|Fragaria	kDa class I heat shock -like	456	gi|470116855|ref|XP_004294589.1|PREDICTED: 18.1 kDa class I heat shock protein-like [Fragaria vesca subsp. vesca]	XP_004294589	6.58263e-102	100	301.212	151	151
gene19572-v1.0-hybrid|gene19572-v1.0-hybrid|Fragaria	homeobox-leucine zipper PROTODERMAL FACTOR 2-like	3441	gi|470114127|ref|XP_004293268.1|PREDICTED: homeobox-leucine zipper protein PROTODERMAL FACTOR 2-like [Fragaria vesca subsp. vesca]	XP_004293268	0	67.3729	301.982	236	159
gene03247-v1.0-hybrid|gene03247-v1.0-hybrid|Fragaria	---NA---	977	No Blast Hit
gene12731-v1.0-hybrid|gene12731-v1.0-hybrid|Fragaria	thermospermine synthase ACAULIS5-like	2189	gi|470105195|ref|XP_004288972.1|PREDICTED: thermospermine synthase ACAULIS5-like [Fragaria vesca subsp. vesca]	XP_004288972	1.20771e-62	58.9286	178.718	168	99
gene06495-v1.0-hybrid|gene06495-v1.0-hybrid|Fragaria	reticulocyte-binding 2 homolog a	8357	gi|470121871|ref|XP_004296980.1|PREDICTED: reticulocyte-binding protein 2 homolog a [Fragaria vesca subsp. vesca]	XP_004296980	2.76917e-26	100	125.946	59	59
gene15643-v1.0-hybrid|gene15643-v1.0-hybrid|Fragaria	WD repeat-containing LWD1-like	6021	gi|470135453|ref|XP_004303529.1|PREDICTED: WD repeat-containing protein LWD1-like [Fragaria vesca subsp. vesca]	XP_004303529	0	100	411.379	199	199
gene12466-v1.0-hybrid|gene12466-v1.0-hybrid|Fragaria	polyadenylate-binding -interacting 12-like isoform X1 [Fragaria vesca vesca]	3053	gi|470144505|ref|XP_004307895.1|PREDICTED: polyadenylate-binding protein-interacting protein 12-like isoform X1 [Fragaria vesca subsp. vesca]gi|764635980|ref|XP_011470177.1|PREDICTED: polyadenylate-binding protein-interacting protein 12-like isoform X1 [Fragaria vesca subsp. vesca]	XP_004307895, XP_011470177	3.23838e-99	100	330.102	174	174
gene08087-v1.0-hybrid|gene08087-v1.0-hybrid|Fragaria	pre-mRNA-splicing factor SLU7-A-like	2798	gi|470107207|ref|XP_004289940.1|PREDICTED: pre-mRNA-splicing factor SLU7-A-like [Fragaria vesca subsp. vesca]	XP_004289940	3.41552e-83	82.1229	290.426	179	147
gene29963-v1.0-hybrid|gene29963-v1.0-hybrid|Fragaria	hypothetical protein B456_012G038400 [Gossypium raimondii]	2695	gi|763808464|gb|KJB75366.1|hypothetical protein B456_012G038400 [Gossypium raimondii]gi|763817627|gb|KJB84420.1|hypothetical protein B456_N024400 [Gossypium raimondii]	KJB75366, KJB84420	5.20504e-37	96.7742	147.132	93	90
gene13270-v1.0-hybrid|gene13270-v1.0-hybrid|Fragaria	nucleolar 58	525	gi|470144907|ref|XP_004308088.1|PREDICTED: nucleolar protein 58 [Fragaria vesca subsp. vesca]	XP_004308088	2.12881e-16	100	57.3806	29	29
gene18132-v1.0-hybrid|gene18132-v1.0-hybrid|Fragaria	downstream neighbor of Son	7446	gi|764607207|ref|XP_011467162.1|PREDICTED: protein downstream neighbor of Son [Fragaria vesca subsp. vesca]	XP_011467162	9.76755e-96	81.0219	206.453	137	111
gene26458-v1.0-hybrid|gene26458-v1.0-hybrid|Fragaria	peroxisomal acyl-coenzyme A oxidase 1-like	8756	gi|645271584|ref|XP_008240982.1|PREDICTED: peroxisomal acyl-coenzyme A oxidase 1-like [Prunus mume]	XP_008240982	2.80337e-141	81.6054	439.113	299	244
gene05937-v1.0-hybrid|gene05937-v1.0-hybrid|Fragaria	receptor like kinase -like	2507	gi|764572480|ref|XP_011462767.1|PREDICTED: LOW QUALITY PROTEIN: receptor like protein kinase S.2-like [Fragaria vesca subsp. vesca]	XP_011462767	0	99.6694	1122.84	605	603
gene14624-v1.0-hybrid|gene14624-v1.0-hybrid|Fragaria	ranBP2-type zinc finger At1g67325	2252	gi|470102764|ref|XP_004287821.1|PREDICTED: ranBP2-type zinc finger protein At1g67325 [Fragaria vesca subsp. vesca]	XP_004287821	6.45192e-79	99.2366	268.085	131	130
gene14461-v1.0-hybrid|gene14461-v1.0-hybrid|Fragaria	PREDICTED: uncharacterized protein LOC101308452 isoform X1	5055	gi|470119071|ref|XP_004295640.1|PREDICTED: uncharacterized protein LOC101308452 isoform X1 [Fragaria vesca subsp. vesca]	XP_004295640	9.23301e-71	99.2188	259.996	128	127
gene07650-v1.0-hybrid|gene07650-v1.0-hybrid|Fragaria	non-functional NADPH-dependent codeinone reductase 2-like	1173	gi|470148880|ref|XP_004309975.1|PREDICTED: non-functional NADPH-dependent codeinone reductase 2-like [Fragaria vesca subsp. vesca]	XP_004309975	4.90616e-165	72.7506	478.404	389	283
gene09175-v1.0-hybrid|gene09175-v1.0-hybrid|Fragaria	PREDICTED: uncharacterized protein LOC101312539	3157	gi|470126995|ref|XP_004299465.1|PREDICTED: uncharacterized protein LOC101312539 [Fragaria vesca subsp. vesca]	XP_004299465	5.60343e-180	99.6269	540.806	268	267
gene10886-v1.0-hybrid|gene10886-v1.0-hybrid|Fragaria	mitotic-spindle organizing 1A-like [Fragaria vesca vesca]	1208	gi|470127991|ref|XP_004299939.1|PREDICTED: mitotic-spindle organizing protein 1A-like [Fragaria vesca subsp. vesca]gi|764588022|ref|XP_011464849.1|PREDICTED: mitotic-spindle organizing protein 1A-like [Fragaria vesca subsp. vesca]	XP_004299939, XP_011464849	2.52809e-38	100	144.05	72	72
gene23859-v1.0-hybrid|gene23859-v1.0-hybrid|Fragaria	---NA---	658	No Blast Hit
gene30584-v1.0-hybrid|gene30584-v1.0-hybrid|Fragaria	60S ribosomal L18a	1657	gi|764551583|ref|XP_011460183.1|PREDICTED: 60S ribosomal protein L18a [Fragaria vesca subsp. vesca]	XP_011460183	7.76999e-72	100	239.58	114	114
gene11095-v1.0-hybrid|gene11095-v1.0-hybrid|Fragaria	PREDICTED: kinesin-4	5930	gi|764535994|ref|XP_011458755.1|PREDICTED: kinesin-4 [Fragaria vesca subsp. vesca]	XP_011458755	1.12563e-122	74.5665	208.764	173	129
gene13802-v1.0-hybrid|gene13802-v1.0-hybrid|Fragaria	CASP 4B1	1335	gi|470133507|ref|XP_004302607.1|PREDICTED: CASP-like protein 4B1 [Fragaria vesca subsp. vesca]	XP_004302607	1.00901e-48	81.5217	177.563	184	150
gene02063-v1.0-hybrid|gene02063-v1.0-hybrid|Fragaria	(-)-alpha-pinene synthase-like	2372	gi|470101213|ref|XP_004287071.1|PREDICTED: (-)-alpha-pinene synthase-like [Fragaria vesca subsp. vesca]	XP_004287071	0	77.4295	454.521	319	247
gene34645-v1.0-hybrid|gene34645-v1.0-hybrid|Fragaria	probable mediator of RNA polymerase II transcription subunit 37e	1903	gi|764525731|ref|XP_004292156.2|PREDICTED: probable mediator of RNA polymerase II transcription subunit 37e [Fragaria vesca subsp. vesca]	XP_004292156	1.2306e-178	85.7616	395.201	302	259
gene30775-v1.0-hybrid|gene30775-v1.0-hybrid|Fragaria	PREDICTED: protein SRG1-like	2098	gi|764507097|ref|XP_004288772.2|PREDICTED: protein SRG1-like [Fragaria vesca subsp. vesca]	XP_004288772	9.24653e-139	92.3729	215.698	118	109
gene16182-v1.0-hybrid|gene16182-v1.0-hybrid|Fragaria	artemis [Fragaria vesca vesca]	4673	gi|764515053|ref|XP_011464900.1|PREDICTED: protein artemis [Fragaria vesca subsp. vesca]gi|764515058|ref|XP_011464901.1|PREDICTED: protein artemis [Fragaria vesca subsp. vesca]	XP_011464900, XP_011464901	0	100	812.757	415	415
gene30162-v1.0-hybrid|gene30162-v1.0-hybrid|Fragaria	vesicle-fusing ATPase-like	2681	gi|764603340|ref|XP_004305360.2|PREDICTED: vesicle-fusing ATPase-like [Fragaria vesca subsp. vesca]	XP_004305360	0	98.6907	1211.05	611	603
gene29474-v1.0-hybrid|gene29474-v1.0-hybrid|Fragaria	PREDICTED: uncharacterized protein LOC101309981	2990	gi|470146136|ref|XP_004308685.1|PREDICTED: uncharacterized protein LOC101309981 [Fragaria vesca subsp. vesca]	XP_004308685	0	100	1130.16	562	562
gene21195-v1.0-hybrid|gene21195-v1.0-hybrid|Fragaria	hypothetical protein SOVF_206990 [Spinacia oleracea]	2270	gi|902107061|gb|KNA03662.1|hypothetical protein SOVF_206990 [Spinacia oleracea]gi|902174585|gb|KNA08437.1|hypothetical protein SOVF_162500 [Spinacia oleracea]	KNA03662, KNA08437	2.23127e-26	79.2453	84.3445	53	42
gene11715-v1.0-hybrid|gene11715-v1.0-hybrid|Fragaria	hypothetical protein BRADI_3g07850	2486	gi|944058387|gb|KQJ93977.1|hypothetical protein BRADI_3g07850 [Brachypodium distachyon]	KQJ93977	0	97.9592	189.889	98	96
gene09728-v1.0-hybrid|gene09728-v1.0-hybrid|Fragaria	PREDICTED: uncharacterized protein LOC101312271	489	gi|764621664|ref|XP_011468685.1|PREDICTED: uncharacterized protein LOC101312271 [Fragaria vesca subsp. vesca]	XP_011468685	3.19532e-115	100	335.88	162	162
gene12969-v1.0-hybrid|gene12969-v1.0-hybrid|Fragaria	alpha-aminoadipic semialdehyde synthase	6105	gi|470102485|ref|XP_004287684.1|PREDICTED: alpha-aminoadipic semialdehyde synthase [Fragaria vesca subsp. vesca]	XP_004287684	3.39953e-145	60.4982	305.064	281	170
gene08464-v1.0-hybrid|gene08464-v1.0-hybrid|Fragaria	mRNA-decapping enzyme	5491	gi|470110896|ref|XP_004291696.1|PREDICTED: mRNA-decapping enzyme-like protein [Fragaria vesca subsp. vesca]	XP_004291696	5.46917e-53	100	203.756	148	148
gene20551-v1.0-hybrid|gene20551-v1.0-hybrid|Fragaria	enhancer of mRNA-decapping 4-like isoform X1	7378	gi|764565813|ref|XP_011461870.1|PREDICTED: enhancer of mRNA-decapping protein 4-like isoform X1 [Fragaria vesca subsp. vesca]	XP_011461870	3.83045e-156	99.1561	486.493	237	235
gene08731-v1.0-hybrid|gene08731-v1.0-hybrid|Fragaria	probable sarcosine oxidase	4690	gi|764539920|ref|XP_004291285.2|PREDICTED: probable sarcosine oxidase [Fragaria vesca subsp. vesca]	XP_004291285	0	100	790.801	402	402
gene19452-v1.0-hybrid|gene19452-v1.0-hybrid|Fragaria	PREDICTED: synaptotagmin-5	5947	gi|470142377|ref|XP_004306886.1|PREDICTED: synaptotagmin-5 [Fragaria vesca subsp. vesca]	XP_004306886	5.9025e-37	100	159.844	77	77
gene11562-v1.0-hybrid|gene11562-v1.0-hybrid|Fragaria	histone-lysine N-methyltransferase SUVR1-like isoform X1 [Fragaria vesca vesca]	9448	gi|764568169|ref|XP_011462302.1|PREDICTED: histone-lysine N-methyltransferase SUVR1-like isoform X1 [Fragaria vesca subsp. vesca]gi|764568173|ref|XP_011462303.1|PREDICTED: histone-lysine N-methyltransferase SUVR1-like isoform X1 [Fragaria vesca subsp. vesca]	XP_011462302, XP_011462303	0	94.9765	1189.1	637	605
gene26581-v1.0-hybrid|gene26581-v1.0-hybrid|Fragaria	rhamnogalacturonate lyase B-like	15162	gi|645224658|ref|XP_008219218.1|PREDICTED: rhamnogalacturonate lyase B-like [Prunus mume]	XP_008219218	3.58844e-138	49.1289	208.764	287	141
gene13806-v1.0-hybrid|gene13806-v1.0-hybrid|Fragaria	transcription factor SCREAM2-like isoform X1	1130	gi|764599955|ref|XP_011466438.1|PREDICTED: transcription factor SCREAM2-like isoform X1 [Fragaria vesca subsp. vesca]	XP_011466438	1.18665e-49	100	119.398	58	58
gene01443-v1.0-hybrid|gene01443-v1.0-hybrid|Fragaria	GPI-anchored LORELEI [Fragaria vesca vesca]	1404	gi|470117463|ref|XP_004294877.1|PREDICTED: GPI-anchored protein LORELEI [Fragaria vesca subsp. vesca]gi|764563088|ref|XP_011461553.1|PREDICTED: GPI-anchored protein LORELEI [Fragaria vesca subsp. vesca]	XP_004294877, XP_011461553	1.99106e-60	100	207.608	98	98
gene11757-v1.0-hybrid|gene11757-v1.0-hybrid|Fragaria	phospholipid-transporting ATPase 2	13551	gi|470128031|ref|XP_004299959.1|PREDICTED: phospholipid-transporting ATPase 2 [Fragaria vesca subsp. vesca]	XP_004299959	8.52818e-59	100	235.343	112	112
gene05105-v1.0-hybrid|gene05105-v1.0-hybrid|Fragaria	peroxidase 29	6427	gi|764564641|ref|XP_011461744.1|PREDICTED: peroxidase 29 [Fragaria vesca subsp. vesca]	XP_011461744	2.00463e-161	100	250.366	134	134
gene30068-v1.0-hybrid|gene30068-v1.0-hybrid|Fragaria	alcohol dehydrogenase 1-like	3089	gi|694405729|ref|XP_009377701.1|PREDICTED: alcohol dehydrogenase 1-like [Pyrus x bretschneideri]	XP_009377701	4.4605e-85	99.0826	219.55	109	108
gene30586-v1.0-hybrid|gene30586-v1.0-hybrid|Fragaria	cytochrome P450 710A1-like	1506	gi|764551593|ref|XP_011460185.1|PREDICTED: cytochrome P450 710A1-like [Fragaria vesca subsp. vesca]	XP_011460185	0	100	961.059	472	472
gene06752-v1.0-hybrid|gene06752-v1.0-hybrid|Fragaria	chromatin-remodeling complex ATPase chain isoform X1	8671	gi|502151155|ref|XP_004508305.1|PREDICTED: putative chromatin-remodeling complex ATPase chain isoform X1 [Cicer arietinum]	XP_004508305	2.80337e-82	78.2609	236.498	161	126
gene06554-v1.0-hybrid|gene06554-v1.0-hybrid|Fragaria	glycine-rich RNA-binding 4, mitochondrial	1817	gi|470121995|ref|XP_004297041.1|PREDICTED: glycine-rich RNA-binding protein 4, mitochondrial [Fragaria vesca subsp. vesca]	XP_004297041	1.21098e-22	100	85.8853	43	43
gene01813-v1.0-hybrid|gene01813-v1.0-hybrid|Fragaria	germin subfamily 3 member 4	6409	gi|470147985|ref|XP_004309556.1|PREDICTED: germin-like protein subfamily 3 member 4 [Fragaria vesca subsp. vesca]	XP_004309556	5.02782e-139	100	443.736	220	220
gene29283-v1.0-hybrid|gene29283-v1.0-hybrid|Fragaria	endoglucanase 25	2569	gi|764595115|ref|XP_004301591.2|PREDICTED: endoglucanase 25 [Fragaria vesca subsp. vesca]	XP_004301591	0	87.6147	709.138	436	382
gene01377-v1.0-hybrid|gene01377-v1.0-hybrid|Fragaria	histone -specific chaperone CHZ1	552	gi|470137610|ref|XP_004304556.1|PREDICTED: histone H2A.Z-specific chaperone CHZ1 [Fragaria vesca subsp. vesca]	XP_004304556	4.11494e-68	100	218.009	166	166
gene08535-v1.0-hybrid|gene08535-v1.0-hybrid|Fragaria	transcription factor AS1-like [Fragaria vesca vesca]	1074	gi|470113465|ref|XP_004292944.1|PREDICTED: transcription factor AS1-like [Fragaria vesca subsp. vesca]gi|764541047|ref|XP_011459109.1|PREDICTED: transcription factor AS1-like [Fragaria vesca subsp. vesca]	XP_004292944, XP_011459109	0	100	699.893	357	357
gene09529-v1.0-hybrid|gene09529-v1.0-hybrid|Fragaria	5-formyltetrahydrofolate cyclo-ligase, mitochondrial	2381	gi|764585644|ref|XP_004299620.2|PREDICTED: 5-formyltetrahydrofolate cyclo-ligase, mitochondrial [Fragaria vesca subsp. vesca]	XP_004299620	3.92518e-65	98.8764	179.489	89	88
gene11961-v1.0-hybrid|gene11961-v1.0-hybrid|Fragaria	F-box FBW2-like	1252	gi|470127402|ref|XP_004299658.1|PREDICTED: F-box protein FBW2-like [Fragaria vesca subsp. vesca]	XP_004299658	3.12997e-136	100	406.371	221	221
gene00904-v1.0-hybrid|gene00904-v1.0-hybrid|Fragaria	indeterminate-domain 5, chloroplastic	5162	gi|470123560|ref|XP_004297791.1|PREDICTED: protein indeterminate-domain 5, chloroplastic [Fragaria vesca subsp. vesca]	XP_004297791	1.03884e-156	93.4783	503.442	414	387
gene32377-v1.0-hybrid|gene32377-v1.0-hybrid|Fragaria	PREDICTED: uncharacterized protein LOC101297153	6433	gi|764580258|ref|XP_004300754.2|PREDICTED: uncharacterized protein LOC101297153 [Fragaria vesca subsp. vesca]	XP_004300754	1.22599e-138	100	453.751	273	273
gene11363-v1.0-hybrid|gene11363-v1.0-hybrid|Fragaria	vacuolar sorting-associated 32 homolog 2-like	1994	gi|720035575|ref|XP_010267087.1|PREDICTED: vacuolar protein sorting-associated protein 32 homolog 2-like [Nelumbo nucifera]	XP_010267087	1.43876e-20	94.2857	65.0846	35	33
gene16483-v1.0-hybrid|gene16483-v1.0-hybrid|Fragaria	cysteine synthase isoform X1 [Fragaria vesca vesca]	3201	gi|470132276|ref|XP_004302011.1|PREDICTED: cysteine synthase isoform X1 [Fragaria vesca subsp. vesca]gi|764595700|ref|XP_011465919.1|PREDICTED: cysteine synthase isoform X2 [Fragaria vesca subsp. vesca]	XP_004302011, XP_011465919	9.53153e-63	82.9114	227.254	158	131
gene20959-v1.0-hybrid|gene20959-v1.0-hybrid|Fragaria	yippee-like isoform X2	2107	gi|764633705|ref|XP_011469914.1|PREDICTED: protein yippee-like isoform X2 [Fragaria vesca subsp. vesca]	XP_011469914	1.11158e-36	58.156	144.436	141	82
gene01720-v1.0-hybrid|gene01720-v1.0-hybrid|Fragaria	trichome birefringence-like 12 isoform X2	3002	gi|764530821|ref|XP_011458321.1|PREDICTED: protein trichome birefringence-like 12 isoform X2 [Fragaria vesca subsp. vesca]	XP_011458321	1.06084e-88	100	298.901	186	186
gene20061-v1.0-hybrid|gene20061-v1.0-hybrid|Fragaria	PREDICTED: uncharacterized protein LOC105350354	837	gi|764554099|ref|XP_011460463.1|PREDICTED: uncharacterized protein LOC105350354 [Fragaria vesca subsp. vesca]	XP_011460463	1.13449e-107	100	326.25	243	243
gene19082-v1.0-hybrid|gene19082-v1.0-hybrid|Fragaria	---NA---	515	No Blast Hit
gene26082-v1.0-hybrid|gene26082-v1.0-hybrid|Fragaria	ABC transporter F family member 4-like	5648	gi|470130452|ref|XP_004301117.1|PREDICTED: ABC transporter F family member 4-like [Fragaria vesca subsp. vesca]	XP_004301117	0	91.7857	673.315	560	514
gene05727-v1.0-hybrid|gene05727-v1.0-hybrid|Fragaria	casein kinase II subunit alpha	4635	gi|470105949|ref|XP_004289340.1|PREDICTED: casein kinase II subunit alpha [Fragaria vesca subsp. vesca]	XP_004289340	1.97986e-66	99.1228	220.705	114	113
gene04218-v1.0-hybrid|gene04218-v1.0-hybrid|Fragaria		19563	No Blast Hit
gene20686-v1.0-hybrid|gene20686-v1.0-hybrid|Fragaria	NAC domain-containing 77-like	1770	gi|470148470|ref|XP_004309786.1|PREDICTED: NAC domain-containing protein 77-like [Fragaria vesca subsp. vesca]	XP_004309786	6.7676e-176	100	518.85	299	299
gene09707-v1.0-hybrid|gene09707-v1.0-hybrid|Fragaria	dystrophia myotonica WD repeat-containing	4337	gi|470137328|ref|XP_004304419.1|PREDICTED: dystrophia myotonica WD repeat-containing protein [Fragaria vesca subsp. vesca]	XP_004304419	5.45701e-65	97.1014	243.432	138	134
gene06990-v1.0-hybrid|gene06990-v1.0-hybrid|Fragaria	very-long-chain 3-oxoacyl- reductase 1-like	1662	gi|470148951|ref|XP_004310010.1|PREDICTED: very-long-chain 3-oxoacyl-CoA reductase 1-like [Fragaria vesca subsp. vesca]	XP_004310010	1.13829e-127	99.5261	389.423	211	210
gene02573-v1.0-hybrid|gene02573-v1.0-hybrid|Fragaria	DNA excision repair ERCC-8-like	3163	gi|470109366|ref|XP_004290970.1|PREDICTED: DNA excision repair protein ERCC-8-like [Fragaria vesca subsp. vesca]	XP_004290970	3.53382e-151	75.3799	470.315	329	248
gene19225-v1.0-hybrid|gene19225-v1.0-hybrid|Fragaria	C-terminal binding AN	2789	gi|470142063|ref|XP_004306738.1|PREDICTED: C-terminal binding protein AN [Fragaria vesca subsp. vesca]	XP_004306738	6.45355e-149	100	478.019	240	240
gene09783-v1.0-hybrid|gene09783-v1.0-hybrid|Fragaria	receptor like kinase -like	2517	gi|470126265|ref|XP_004299110.1|PREDICTED: receptor like protein kinase S.2-like [Fragaria vesca subsp. vesca]	XP_004299110	0	100	1630.92	838	838
gene26140-v1.0-hybrid|gene26140-v1.0-hybrid|Fragaria	phosphatidylinositol 4-kinase gamma 7-like	1872	gi|470126596|ref|XP_004299269.1|PREDICTED: phosphatidylinositol 4-kinase gamma 7-like [Fragaria vesca subsp. vesca]	XP_004299269	0	100	1260.74	623	623
gene00282-v1.0-hybrid|gene00282-v1.0-hybrid|Fragaria	ADP-ribosylation factor 2	2144	gi|728848674|gb|KHG28117.1|ADP-ribosylation factor 2 [Gossypium arboreum]	KHG28117	1.58655e-48	73.4513	163.696	113	83
gene12812-v1.0-hybrid|gene12812-v1.0-hybrid|Fragaria	yippee-like At4g27745	716	gi|470144628|ref|XP_004307951.1|PREDICTED: protein yippee-like At4g27745 [Fragaria vesca subsp. vesca]	XP_004307951	3.22862e-44	100	155.992	75	75
gene04307-v1.0-hybrid|gene04307-v1.0-hybrid|Fragaria	40S ribosomal S19-1-like	348	gi|470136939|ref|XP_004304238.1|PREDICTED: 40S ribosomal protein S19-1-like [Fragaria vesca subsp. vesca]	XP_004304238	9.2385e-26	83.5821	105.145	67	56
gene23217-v1.0-hybrid|gene23217-v1.0-hybrid|Fragaria	elongation factor 1-alpha	3688	gi|470143497|ref|XP_004307410.1|PREDICTED: elongation factor 1-alpha [Fragaria vesca subsp. vesca]	XP_004307410	0	100	580.482	282	282
gene08812-v1.0-hybrid|gene08812-v1.0-hybrid|Fragaria	ER membrane complex subunit 1	6343	gi|764539515|ref|XP_004291191.2|PREDICTED: ER membrane protein complex subunit 1 [Fragaria vesca subsp. vesca]	XP_004291191	1.57598e-167	100	538.88	270	270
gene32436-v1.0-hybrid|gene32436-v1.0-hybrid|Fragaria	(-)-isopiperitenone reductase-like	2159	gi|764594413|ref|XP_011465616.1|PREDICTED: (-)-isopiperitenone reductase-like [Fragaria vesca subsp. vesca]	XP_011465616	4.97613e-83	100	271.552	135	135
gene27168-v1.0-hybrid|gene27168-v1.0-hybrid|Fragaria	PREDICTED: uncharacterized protein LOC101313777	10807	gi|470115806|ref|XP_004294082.1|PREDICTED: uncharacterized protein LOC101313777 [Fragaria vesca subsp. vesca]	XP_004294082	2.73023e-130	77.5076	437.187	329	255
gene07984-v1.0-hybrid|gene07984-v1.0-hybrid|Fragaria	transcription factor DIVARICATA	3790	gi|470116190|ref|XP_004294268.1|PREDICTED: transcription factor DIVARICATA [Fragaria vesca subsp. vesca]	XP_004294268	3.9211e-98	100	327.405	155	155
gene20854-v1.0-hybrid|gene20854-v1.0-hybrid|Fragaria	delta-1-pyrroline-5-carboxylate synthase	10877	gi|470143846|ref|XP_004307578.1|PREDICTED: delta-1-pyrroline-5-carboxylate synthase [Fragaria vesca subsp. vesca]	XP_004307578	2.52387e-59	58.8235	127.487	119	70
gene05478-v1.0-hybrid|gene05478-v1.0-hybrid|Fragaria	RING-H2 finger ATL3-like	912	gi|764610294|ref|XP_004303767.2|PREDICTED: RING-H2 finger protein ATL3-like [Fragaria vesca subsp. vesca]	XP_004303767	7.38919e-179	99.67	509.22	303	302
gene18301-v1.0-hybrid|gene18301-v1.0-hybrid|Fragaria	PREDICTED: syntaxin-121	993	gi|764607368|ref|XP_011467191.1|PREDICTED: syntaxin-121 [Fragaria vesca subsp. vesca]	XP_011467191	0	91.8182	574.704	330	303
gene21882-v1.0-hybrid|gene21882-v1.0-hybrid|Fragaria	transcription factor HBP-1b(c38)-like isoform X7	8377	gi|764608747|ref|XP_011467322.1|PREDICTED: transcription factor HBP-1b(c38)-like isoform X7 [Fragaria vesca subsp. vesca]	XP_011467322	3.72002e-52	100	201.06	92	92
gene16797-v1.0-hybrid|gene16797-v1.0-hybrid|Fragaria	aquaporin SIP1-2	3411	gi|470132572|ref|XP_004302154.1|PREDICTED: aquaporin SIP1-2 [Fragaria vesca subsp. vesca]	XP_004302154	3.90227e-80	88.3178	273.478	214	189
gene09396-v1.0-hybrid|gene09396-v1.0-hybrid|Fragaria	(R,S)-reticuline 7-O-methyltransferase-like	1186	gi|470127145|ref|XP_004299536.1|PREDICTED: (R,S)-reticuline 7-O-methyltransferase-like [Fragaria vesca subsp. vesca]	XP_004299536	0	100	507.294	260	260
gene11695-v1.0-hybrid|gene11695-v1.0-hybrid|Fragaria	cytochrome b-c1 complex subunit 7-2	2492	gi|470110446|ref|XP_004291494.1|PREDICTED: cytochrome b-c1 complex subunit 7-2 [Fragaria vesca subsp. vesca]	XP_004291494	2.37736e-31	73.5043	130.568	117	86
gene16206-v1.0-hybrid|gene16206-v1.0-hybrid|Fragaria	trichome birefringence-like 14 [Fragaria vesca vesca]	10394	gi|470103364|ref|XP_004288109.1|PREDICTED: protein trichome birefringence-like 14 [Fragaria vesca subsp. vesca]gi|764515209|ref|XP_011464989.1|PREDICTED: protein trichome birefringence-like 14 [Fragaria vesca subsp. vesca]	XP_004288109, XP_011464989	6.78897e-170	95.8904	546.584	292	280
gene11009-v1.0-hybrid|gene11009-v1.0-hybrid|Fragaria	MACPF domain-containing At4g24290	5124	gi|470127900|ref|XP_004299896.1|PREDICTED: MACPF domain-containing protein At4g24290 [Fragaria vesca subsp. vesca]	XP_004299896	1.55723e-145	100	473.781	228	228
gene05227-v1.0-hybrid|gene05227-v1.0-hybrid|Fragaria	probable isoprenylcysteine alpha-carbonyl methylesterase ICMEL1	564	gi|764574224|ref|XP_004298317.2|PREDICTED: probable isoprenylcysteine alpha-carbonyl methylesterase ICMEL1 [Fragaria vesca subsp. vesca]	XP_004298317	1.8375e-17	100	61.6178	28	28
gene11090-v1.0-hybrid|gene11090-v1.0-hybrid|Fragaria	ethylene response sensor 1	2594	gi|470109062|ref|XP_004290821.1|PREDICTED: ethylene response sensor 1 [Fragaria vesca subsp. vesca]	XP_004290821	0	100	625.935	299	299
gene08475-v1.0-hybrid|gene08475-v1.0-hybrid|Fragaria	WALLS ARE THIN 1	2316	gi|470110257|ref|XP_004291402.1|PREDICTED: protein WALLS ARE THIN 1 [Fragaria vesca subsp. vesca]	XP_004291402	6.29647e-146	99.3464	313.538	153	152
gene12440-v1.0-hybrid|gene12440-v1.0-hybrid|Fragaria	probable L-type lectin-domain containing receptor kinase	2081	gi|764639814|ref|XP_011470663.1|PREDICTED: probable L-type lectin-domain containing receptor kinase S.7 [Fragaria vesca subsp. vesca]	XP_011470663	1.16858e-94	95.8333	326.635	168	161
gene21192-v1.0-hybrid|gene21192-v1.0-hybrid|Fragaria	PREDICTED: branchpoint-bridging protein	2271	gi|470144296|ref|XP_004307795.1|PREDICTED: branchpoint-bridging protein [Fragaria vesca subsp. vesca]	XP_004307795	0	100	1251.88	756	756
gene15137-v1.0-hybrid|gene15137-v1.0-hybrid|Fragaria	PREDICTED: uncharacterized protein LOC101301072	8403	gi|764546340|ref|XP_004291882.2|PREDICTED: uncharacterized protein LOC101301072 [Fragaria vesca subsp. vesca]	XP_004291882	0	94.5682	1337.78	718	679
gene34870-v1.0-hybrid|gene34870-v1.0-hybrid|Fragaria	probable disease resistance At4g27220 [Fragaria vesca vesca]	5233	gi|470105971|ref|XP_004289351.1|PREDICTED: probable disease resistance protein At4g27220 [Fragaria vesca subsp. vesca]gi|764516733|ref|XP_011466115.1|PREDICTED: probable disease resistance protein At4g27220 [Fragaria vesca subsp. vesca]gi|764516738|ref|XP_011466119.1|PREDICTED: probable disease resistance protein At4g27220 [Fragaria vesca subsp. vesca]gi|764516747|ref|XP_011466128.1|PREDICTED: pr…	XP_004289351, XP_011466115, XP_011466119, XP_011466128	0	97.6106	2168.27	1130	1103
gene03123-v1.0-hybrid|gene03123-v1.0-hybrid|Fragaria	UDP-glucose 6-dehydrogenase 1-like	1449	gi|470143251|ref|XP_004307294.1|PREDICTED: UDP-glucose 6-dehydrogenase 1-like [Fragaria vesca subsp. vesca]	XP_004307294	0	100	966.837	482	482
gene04480-v1.0-hybrid|gene04480-v1.0-hybrid|Fragaria	HD domain-containing 2-like	1395	gi|764506464|ref|XP_011465480.1|PREDICTED: HD domain-containing protein 2-like [Fragaria vesca subsp. vesca]	XP_011465480	3.67018e-43	97.1429	137.502	70	68
gene15039-v1.0-hybrid|gene15039-v1.0-hybrid|Fragaria	FBD-associated F-box At4g10400-like [Fragaria vesca vesca]	6901	gi|764546801|ref|XP_011459597.1|PREDICTED: FBD-associated F-box protein At4g10400-like [Fragaria vesca subsp. vesca]gi|764546806|ref|XP_011459598.1|PREDICTED: FBD-associated F-box protein At4g10400-like [Fragaria vesca subsp. vesca]gi|764546810|ref|XP_011459600.1|PREDICTED: FBD-associated F-box protein At4g10400-like [Fragaria vesca subsp. vesca]	XP_011459597, XP_011459598, XP_011459600	0	99.3399	613.224	303	301
gene01851-v1.0-hybrid|gene01851-v1.0-hybrid|Fragaria	PREDICTED: uncharacterized protein LOC101295292	4259	gi|470147887|ref|XP_004309509.1|PREDICTED: uncharacterized protein LOC101295292 [Fragaria vesca subsp. vesca]	XP_004309509	0	99.2754	285.419	138	137
gene13592-v1.0-hybrid|gene13592-v1.0-hybrid|Fragaria	PREDICTED: uncharacterized protein LOC101297456	948	gi|470133310|ref|XP_004302510.1|PREDICTED: uncharacterized protein LOC101297456 [Fragaria vesca subsp. vesca]	XP_004302510	2.4001e-168	100	483.411	315	315
gene17315-v1.0-hybrid|gene17315-v1.0-hybrid|Fragaria		22236	No Blast Hit
gene11248-v1.0-hybrid|gene11248-v1.0-hybrid|Fragaria	auxilin-related 2	5067	gi|470109240|ref|XP_004290908.1|PREDICTED: auxilin-related protein 2 [Fragaria vesca subsp. vesca]	XP_004290908	1.2755e-103	71.1974	354.755	309	220
gene15192-v1.0-hybrid|gene15192-v1.0-hybrid|Fragaria	mitogen-activated kinase homolog NTF3	1829	gi|470111216|ref|XP_004291845.1|PREDICTED: mitogen-activated protein kinase homolog NTF3 [Fragaria vesca subsp. vesca]	XP_004291845	6.61811e-154	100	460.299	234	234
gene29116-v1.0-hybrid|gene29116-v1.0-hybrid|Fragaria	NADH dehydrogenase [ubiquinone] 1 beta subcomplex subunit 3-B [Fragaria vesca vesca]	4091	gi|470128197|ref|XP_004300033.1|PREDICTED: NADH dehydrogenase [ubiquinone] 1 beta subcomplex subunit 3-B [Fragaria vesca subsp. vesca]gi|764589059|ref|XP_011464954.1|PREDICTED: NADH dehydrogenase [ubiquinone] 1 beta subcomplex subunit 3-B [Fragaria vesca subsp. vesca]	XP_004300033, XP_011464954	1.99081e-31	100	130.568	61	61
gene05255-v1.0-hybrid|gene05255-v1.0-hybrid|Fragaria	4-coumarate-- ligase 2-like	3885	gi|470148826|ref|XP_004309949.1|PREDICTED: 4-coumarate--CoA ligase 2-like [Fragaria vesca subsp. vesca]	XP_004309949	0	100	690.263	334	334
gene22759-v1.0-hybrid|gene22759-v1.0-hybrid|Fragaria	PREDICTED: uncharacterized protein LOC101296279	3005	gi|470121997|ref|XP_004297042.1|PREDICTED: uncharacterized protein LOC101296279 [Fragaria vesca subsp. vesca]	XP_004297042	2.43984e-53	100	196.438	110	110
gene21747-v1.0-hybrid|gene21747-v1.0-hybrid|Fragaria	PREDICTED: uncharacterized protein LOC101302722	748	gi|470110643|ref|XP_004291583.1|PREDICTED: uncharacterized protein LOC101302722 [Fragaria vesca subsp. vesca]	XP_004291583	4.45558e-88	98.5401	271.166	137	135
gene04641-v1.0-hybrid|gene04641-v1.0-hybrid|Fragaria	zinc finger 91-like	1695	gi|470124778|ref|XP_004298386.1|PREDICTED: zinc finger protein 91-like [Fragaria vesca subsp. vesca]	XP_004298386	0	100	1051.97	564	564
gene19499-v1.0-hybrid|gene19499-v1.0-hybrid|Fragaria	STRUBBELIG-RECEPTOR FAMILY 8	9783	gi|764550056|ref|XP_011460016.1|PREDICTED: protein STRUBBELIG-RECEPTOR FAMILY 8 [Fragaria vesca subsp. vesca]	XP_011460016	2.80386e-117	96.9072	196.052	97	94
gene09527-v1.0-hybrid|gene09527-v1.0-hybrid|Fragaria	serine threonine- phosphatase PP2A catalytic subunit	431	gi|470127318|ref|XP_004299619.1|PREDICTED: serine/threonine-protein phosphatase PP2A catalytic subunit [Fragaria vesca subsp. vesca]	XP_004299619	3.68551e-58	100	129.028	58	58
gene23736-v1.0-hybrid|gene23736-v1.0-hybrid|Fragaria	probable polyamine transporter At1g31830 isoform X1	1383	gi|470108916|ref|XP_004290748.1|PREDICTED: probable polyamine transporter At1g31830 isoform X1 [Fragaria vesca subsp. vesca]	XP_004290748	0	100	836.639	460	460
gene03853-v1.0-hybrid|gene03853-v1.0-hybrid|Fragaria	ABC transporter B family member 19	6401	gi|470137100|ref|XP_004304313.1|PREDICTED: ABC transporter B family member 19 [Fragaria vesca subsp. vesca]	XP_004304313	0	100	795.423	403	403
gene03258-v1.0-hybrid|gene03258-v1.0-hybrid|Fragaria	probable NAD(P)H dehydrogenase (quinone) FQR1-like 1	3499	gi|470116285|ref|XP_004294313.1|PREDICTED: probable NAD(P)H dehydrogenase (quinone) FQR1-like 1 [Fragaria vesca subsp. vesca]	XP_004294313	1.16053e-40	94.0594	161.384	101	95
gene26279-v1.0-hybrid|gene26279-v1.0-hybrid|Fragaria	probable LRR receptor-like serine threonine- kinase At4g37250	1997	gi|470140448|ref|XP_004305952.1|PREDICTED: probable LRR receptor-like serine/threonine-protein kinase At4g37250 [Fragaria vesca subsp. vesca]	XP_004305952	5.73915e-148	100	461.07	224	224
gene31619-v1.0-hybrid|gene31619-v1.0-hybrid|Fragaria	hypothetical protein SETIT_035263mg	4420	gi|944227956|gb|KQK92360.1|hypothetical protein SETIT_035263mg [Setaria italica]	KQK92360	1.27657e-80	73.6041	245.743	197	145
gene14554-v1.0-hybrid|gene14554-v1.0-hybrid|Fragaria	aquaporin PIP2-7-like	1143	gi|764511877|ref|XP_011462074.1|PREDICTED: aquaporin PIP2-7-like [Fragaria vesca subsp. vesca]	XP_011462074	1.58979e-128	100	171.785	100	100
gene13175-v1.0-hybrid|gene13175-v1.0-hybrid|Fragaria	dnaJ ERDJ2A-like	3966	gi|470144813|ref|XP_004308042.1|PREDICTED: dnaJ protein ERDJ2A-like [Fragaria vesca subsp. vesca]	XP_004308042	3.20677e-152	100	488.419	267	267
gene05985-v1.0-hybrid|gene05985-v1.0-hybrid|Fragaria	E3 ubiquitin- ligase At1g63170	3048	gi|470134201|ref|XP_004302944.1|PREDICTED: E3 ubiquitin-protein ligase At1g63170 [Fragaria vesca subsp. vesca]	XP_004302944	5.93367e-112	93.5223	365.155	247	231
gene27827-v1.0-hybrid|gene27827-v1.0-hybrid|Fragaria	basic helix-loop-helix A isoform X2	4854	gi|764534510|ref|XP_011458613.1|PREDICTED: basic helix-loop-helix protein A isoform X2 [Fragaria vesca subsp. vesca]	XP_011458613	0	100	586.26	317	317
gene05019-v1.0-hybrid|gene05019-v1.0-hybrid|Fragaria	alkaline neutral invertase A, mitochondrial	3767	gi|470117814|ref|XP_004295043.1|PREDICTED: alkaline/neutral invertase A, mitochondrial [Fragaria vesca subsp. vesca]	XP_004295043	6.08838e-122	100	405.601	243	243
gene18859-v1.0-hybrid|gene18859-v1.0-hybrid|Fragaria	PREDICTED: protein yippee-like	1663	gi|470138774|ref|XP_004305129.1|PREDICTED: protein yippee-like [Fragaria vesca subsp. vesca]	XP_004305129	2.95474e-35	97.4359	80.8777	39	38
gene24336-v1.0-hybrid|gene24336-v1.0-hybrid|Fragaria	cysteine-rich and transmembrane domain-containing B-like	2509	gi|764612223|ref|XP_011467671.1|PREDICTED: cysteine-rich and transmembrane domain-containing protein B-like [Fragaria vesca subsp. vesca]	XP_011467671	3.74345e-16	97.561	85.8853	41	40
gene28169-v1.0-hybrid|gene28169-v1.0-hybrid|Fragaria	UDP-glycosyltransferase 87A1-like	384	gi|470117240|ref|XP_004294769.1|PREDICTED: UDP-glycosyltransferase 87A1-like [Fragaria vesca subsp. vesca]	XP_004294769	8.51776e-44	86.4583	160.229	96	83
gene31741-v1.0-hybrid|gene31741-v1.0-hybrid|Fragaria	bifunctional aspartate aminotransferase and glutamate aspartate-prephenate aminotransferase	5478	gi|764596780|ref|XP_004302193.2|PREDICTED: bifunctional aspartate aminotransferase and glutamate/aspartate-prephenate aminotransferase [Fragaria vesca subsp. vesca]	XP_004302193	3.09229e-106	77.5439	361.688	285	221
gene00205-v1.0-hybrid|gene00205-v1.0-hybrid|Fragaria	PREDICTED: uncharacterized protein LOC101306042	912	gi|764583052|ref|XP_011464215.1|PREDICTED: uncharacterized protein LOC101306042 [Fragaria vesca subsp. vesca]	XP_011464215	0	100	535.798	303	303
gene05497-v1.0-hybrid|gene05497-v1.0-hybrid|Fragaria	ATPase 10, plasma membrane-type	6902	gi|764610356|ref|XP_011467496.1|PREDICTED: ATPase 10, plasma membrane-type [Fragaria vesca subsp. vesca]	XP_011467496	2.80258e-78	62.8099	148.288	121	76
gene22540-v1.0-hybrid|gene22540-v1.0-hybrid|Fragaria	mannosylglyco endo-beta-mannosidase	5091	gi|470133133|ref|XP_004302427.1|PREDICTED: mannosylglycoprotein endo-beta-mannosidase [Fragaria vesca subsp. vesca]	XP_004302427	6.21866e-168	100	548.125	266	266
gene00584-v1.0-hybrid|gene00584-v1.0-hybrid|Fragaria	nucleolar GTP-binding 1-like	2013	gi|470137495|ref|XP_004304499.1|PREDICTED: nucleolar GTP-binding protein 1-like [Fragaria vesca subsp. vesca]	XP_004304499	0	100	1299.65	670	670
gene29993-v1.0-hybrid|gene29993-v1.0-hybrid|Fragaria	glutathione S-transferase U17-like	1405	gi|470129447|ref|XP_004300630.1|PREDICTED: glutathione S-transferase U17-like [Fragaria vesca subsp. vesca]	XP_004300630	7.68249e-67	93.0556	226.483	144	134
gene04647-v1.0-hybrid|gene04647-v1.0-hybrid|Fragaria	probable inactive purple acid phosphatase 2	2098	gi|764574944|ref|XP_011463032.1|PREDICTED: probable inactive purple acid phosphatase 2 [Fragaria vesca subsp. vesca]	XP_011463032	0	100	859.751	436	436
gene26067-v1.0-hybrid|gene26067-v1.0-hybrid|Fragaria	E3 ubiquitin- ligase RING1-like	627	gi|764583897|ref|XP_011464345.1|PREDICTED: E3 ubiquitin-protein ligase RING1-like [Fragaria vesca subsp. vesca]	XP_011464345	5.22035e-150	100	428.328	208	208
gene05070-v1.0-hybrid|gene05070-v1.0-hybrid|Fragaria	PREDICTED: galactokinase	4125	gi|470117853|ref|XP_004295062.1|PREDICTED: galactokinase [Fragaria vesca subsp. vesca]	XP_004295062	1.06398e-70	67.3469	258.07	196	132
gene08608-v1.0-hybrid|gene08608-v1.0-hybrid|Fragaria	L-ascorbate oxidase homolog	4090	gi|470110074|ref|XP_004291312.1|PREDICTED: L-ascorbate oxidase homolog [Fragaria vesca subsp. vesca]	XP_004291312	0	98.4	250.366	125	123
gene00369-v1.0-hybrid|gene00369-v1.0-hybrid|Fragaria	vacuolar sorting-associated 36 [Fragaria vesca vesca]	5411	gi|470141429|ref|XP_004306435.1|PREDICTED: vacuolar protein sorting-associated protein 36 [Fragaria vesca subsp. vesca]gi|764622061|ref|XP_011468739.1|PREDICTED: vacuolar protein sorting-associated protein 36 [Fragaria vesca subsp. vesca]gi|764622064|ref|XP_011468740.1|PREDICTED: vacuolar protein sorting-associated protein 36 [Fragaria vesca subsp. vesca]gi|764622070|ref|XP_011468741.1|PREDICTED:…	XP_004306435, XP_011468739, XP_011468740, XP_011468741, XP_011468742	1.19653e-91	100	317.775	209	209
gene10756-v1.0-hybrid|gene10756-v1.0-hybrid|Fragaria	PREDICTED: serpin-ZX	1286	gi|657945164|ref|XP_008378534.1|PREDICTED: serpin-ZX [Malus domestica]	XP_008378534	1.60538e-111	70.6383	238.424	235	166
gene32516-v1.0-hybrid|gene32516-v1.0-hybrid|Fragaria	PREDICTED: uncharacterized protein At1g76660-like	2343	gi|470125645|ref|XP_004298812.1|PREDICTED: uncharacterized protein At1g76660-like [Fragaria vesca subsp. vesca]	XP_004298812	0	100	782.326	422	422
gene14821-v1.0-hybrid|gene14821-v1.0-hybrid|Fragaria	signal recognition particle receptor subunit beta-like [Fragaria vesca vesca]	2256	gi|470111035|ref|XP_004291759.1|PREDICTED: signal recognition particle receptor subunit beta-like [Fragaria vesca subsp. vesca]gi|764545273|ref|XP_011459484.1|PREDICTED: signal recognition particle receptor subunit beta-like [Fragaria vesca subsp. vesca]	XP_004291759, XP_011459484	1.02063e-29	100	130.183	62	62
gene20629-v1.0-hybrid|gene20629-v1.0-hybrid|Fragaria	probable disease resistance At4g27220 isoform X2	9035	gi|764566146|ref|XP_004295235.2|PREDICTED: probable disease resistance protein At4g27220 isoform X2 [Fragaria vesca subsp. vesca]	XP_004295235	0	90.5935	1476.46	893	809
gene29228-v1.0-hybrid|gene29228-v1.0-hybrid|Fragaria	ras-related RABA2a	1630	gi|470128135|ref|XP_004300007.1|PREDICTED: ras-related protein RABA2a [Fragaria vesca subsp. vesca]	XP_004300007	1.62118e-107	100	333.183	161	161
gene01039-v1.0-hybrid|gene01039-v1.0-hybrid|Fragaria	molybdate transporter 1	1365	gi|470110277|ref|XP_004291411.1|PREDICTED: molybdate transporter 1 [Fragaria vesca subsp. vesca]	XP_004291411	0	100	824.698	454	454
gene12661-v1.0-hybrid|gene12661-v1.0-hybrid|Fragaria	nucleosome assembly 1 2	4946	gi|764509898|ref|XP_011460234.1|PREDICTED: nucleosome assembly protein 1;2 [Fragaria vesca subsp. vesca]	XP_011460234	1.30299e-70	57.6642	216.083	274	158
gene16161-v1.0-hybrid|gene16161-v1.0-hybrid|Fragaria	probable receptor-like serine threonine- kinase At5g57670	3260	gi|470105841|ref|XP_004289287.1|PREDICTED: probable receptor-like serine/threonine-protein kinase At5g57670 [Fragaria vesca subsp. vesca]	XP_004289287	0	76.9531	753.821	512	394
gene23600-v1.0-hybrid|gene23600-v1.0-hybrid|Fragaria	ribosomal S14, mitochondrial	312	gi|657967795|ref|XP_008375586.1|PREDICTED: ribosomal protein S14, mitochondrial [Malus domestica]	XP_008375586	1.9962e-56	92.233	182.185	103	95
gene24077-v1.0-hybrid|gene24077-v1.0-hybrid|Fragaria	CDPK-related kinase 5	12035	gi|470103253|ref|XP_004288057.1|PREDICTED: CDPK-related kinase 5 [Fragaria vesca subsp. vesca]	XP_004288057	2.81054e-80	97.5728	293.123	206	201
gene08462-v1.0-hybrid|gene08462-v1.0-hybrid|Fragaria	---NA---	4675	No Blast Hit
gene10382-v1.0-hybrid|gene10382-v1.0-hybrid|Fragaria	probable glutathione S-transferase	1575	gi|470116092|ref|XP_004294220.1|PREDICTED: probable glutathione S-transferase [Fragaria vesca subsp. vesca]	XP_004294220	9.02071e-70	100	234.958	115	115
gene16158-v1.0-hybrid|gene16158-v1.0-hybrid|Fragaria	E3 ubiquitin- ligase RGLG1 isoform X2	7622	gi|764515309|ref|XP_011465074.1|PREDICTED: E3 ubiquitin-protein ligase RGLG1 isoform X2 [Fragaria vesca subsp. vesca]	XP_011465074	1.13825e-49	95.9184	101.679	49	47
gene18265-v1.0-hybrid|gene18265-v1.0-hybrid|Fragaria	hypothetical protein PRUPE_ppa009843mg [Prunus persica]	2393	gi|595806341|ref|XP_007202432.1|hypothetical protein PRUPE_ppa009843mg [Prunus persica]gi|462397963|gb|EMJ03631.1|hypothetical protein PRUPE_ppa009843mg [Prunus persica]	XP_007202432, EMJ03631	1.07917e-38	74.0741	156.377	135	100
gene07201-v1.0-hybrid|gene07201-v1.0-hybrid|Fragaria	transcription factor MADS-box 2	2557	gi|294960162|gb|ADF49576.1|transcription factor MADS-box 2 [Fragaria chiloensis]	ADF49576	2.05757e-33	59.6639	134.42	119	71
gene01946-v1.0-hybrid|gene01946-v1.0-hybrid|Fragaria	PREDICTED: paramyosin	3215	gi|470110482|ref|XP_004291510.1|PREDICTED: paramyosin [Fragaria vesca subsp. vesca]	XP_004291510	2.90234e-83	68.4211	158.303	171	117
gene11738-v1.0-hybrid|gene11738-v1.0-hybrid|Fragaria	transmembrane emp24 domain-containing p24delta3-like	3859	gi|470128001|ref|XP_004299944.1|PREDICTED: transmembrane emp24 domain-containing protein p24delta3-like [Fragaria vesca subsp. vesca]	XP_004299944	1.22886e-38	100	155.992	72	72
gene23211-v1.0-hybrid|gene23211-v1.0-hybrid|Fragaria	E3 SUMO- ligase SIZ1-like [Fragaria vesca vesca]	12293	gi|470143490|ref|XP_004307407.1|PREDICTED: E3 SUMO-protein ligase SIZ1-like [Fragaria vesca subsp. vesca]gi|764631721|ref|XP_011469676.1|PREDICTED: E3 SUMO-protein ligase SIZ1-like [Fragaria vesca subsp. vesca]	XP_004307407, XP_011469676	0	96.4578	718.768	367	354
gene01873-v1.0-hybrid|gene01873-v1.0-hybrid|Fragaria	ubiquitin carboxyl-terminal hydrolase 9 isoform X2	5709	gi|764641643|ref|XP_004309525.2|PREDICTED: ubiquitin carboxyl-terminal hydrolase 9 isoform X2 [Fragaria vesca subsp. vesca]	XP_004309525	0	84.3636	461.84	275	232
gene12704-v1.0-hybrid|gene12704-v1.0-hybrid|Fragaria	PREDICTED: LOW QUALITY PROTEIN: uncharacterized protein LOC101309766	3377	gi|764510097|ref|XP_011460454.1|PREDICTED: LOW QUALITY PROTEIN: uncharacterized protein LOC101309766 [Fragaria vesca subsp. vesca]	XP_011460454	0	100	1014.22	583	583
gene26222-v1.0-hybrid|gene26222-v1.0-hybrid|Fragaria	PREDICTED: uncharacterized protein LOC101292020	2251	gi|470126524|ref|XP_004299233.1|PREDICTED: uncharacterized protein LOC101292020 [Fragaria vesca subsp. vesca]	XP_004299233	6.52983e-118	88.3459	383.259	266	235
gene17135-v1.0-hybrid|gene17135-v1.0-hybrid|Fragaria	ribonuclease 2	3600	gi|470107545|ref|XP_004290105.1|PREDICTED: ribonuclease 2 [Fragaria vesca subsp. vesca]	XP_004290105	1.37177e-25	100	119.783	73	73
gene05631-v1.0-hybrid|gene05631-v1.0-hybrid|Fragaria	auxin-binding ABP19a-like	639	gi|470103710|ref|XP_004288274.1|PREDICTED: auxin-binding protein ABP19a-like [Fragaria vesca subsp. vesca]	XP_004288274	2.54971e-152	100	434.106	212	212
gene29979-v1.0-hybrid|gene29979-v1.0-hybrid|Fragaria	RNA polymerase II-associated 3	4628	gi|470121204|ref|XP_004296669.1|PREDICTED: RNA polymerase II-associated protein 3 [Fragaria vesca subsp. vesca]	XP_004296669	4.28359e-30	100	117.472	58	58
gene14535-v1.0-hybrid|gene14535-v1.0-hybrid|Fragaria	DNA-directed RNA polymerase II subunit 1	7919	gi|764511797|ref|XP_011461982.1|PREDICTED: LOW QUALITY PROTEIN: DNA-directed RNA polymerase II subunit 1 [Fragaria vesca subsp. vesca]	XP_011461982	0	100	1665.97	800	800
gene28236-v1.0-hybrid|gene28236-v1.0-hybrid|Fragaria	PREDICTED: uncharacterized protein LOC105350884	13611	gi|764567386|ref|XP_011462177.1|PREDICTED: uncharacterized protein LOC105350884 [Fragaria vesca subsp. vesca]	XP_011462177	0	100	951.044	453	453
gene23515-v1.0-hybrid|gene23515-v1.0-hybrid|Fragaria		21310	No Blast Hit
gene05515-v1.0-hybrid|gene05515-v1.0-hybrid|Fragaria	PREDICTED: uncharacterized protein LOC101304111 [Fragaria vesca subsp. vesca]	5180	gi|470135991|ref|XP_004303786.1|PREDICTED: uncharacterized protein LOC101304111 [Fragaria vesca subsp. vesca]gi|764610429|ref|XP_011467501.1|PREDICTED: uncharacterized protein LOC101304111 [Fragaria vesca subsp. vesca]gi|764610438|ref|XP_011467502.1|PREDICTED: uncharacterized protein LOC101304111 [Fragaria vesca subsp. vesca]gi|764610443|ref|XP_011467503.1|PREDICTED: uncharacterized protein LOC10…	XP_004303786, XP_011467501, XP_011467502, XP_011467503	1.1259e-86	81.4607	283.108	178	145
gene09213-v1.0-hybrid|gene09213-v1.0-hybrid|Fragaria	SEC12 1	4739	gi|470142942|ref|XP_004307149.1|PREDICTED: SEC12-like protein 1 [Fragaria vesca subsp. vesca]	XP_004307149	2.27495e-38	97.6744	84.3445	43	42
gene30910-v1.0-hybrid|gene30910-v1.0-hybrid|Fragaria	CONTINUOUS VASCULAR RING 1-like	3399	gi|470101888|ref|XP_004287399.1|PREDICTED: protein CONTINUOUS VASCULAR RING 1-like [Fragaria vesca subsp. vesca]	XP_004287399	8.46218e-38	89.5522	116.701	67	60
gene17317-v1.0-hybrid|gene17317-v1.0-hybrid|Fragaria	probable galacturonosyltransferase 3 isoform X1	4109	gi|764528131|ref|XP_011458092.1|PREDICTED: probable galacturonosyltransferase 3 isoform X1 [Fragaria vesca subsp. vesca]	XP_011458092	0	100	656.366	312	312
gene30853-v1.0-hybrid|gene30853-v1.0-hybrid|Fragaria	transmembrane 9 superfamily member 11	1974	gi|470101537|ref|XP_004287227.1|PREDICTED: transmembrane 9 superfamily member 11 [Fragaria vesca subsp. vesca]	XP_004287227	0	100	1315.44	657	657
gene19509-v1.0-hybrid|gene19509-v1.0-hybrid|Fragaria	PREDICTED: uncharacterized protein LOC101304945 isoform X2	5380	gi|764550105|ref|XP_011460019.1|PREDICTED: uncharacterized protein LOC101304945 isoform X2 [Fragaria vesca subsp. vesca]	XP_011460019	1.59508e-77	76.1658	278.87	193	147
gene31014-v1.0-hybrid|gene31014-v1.0-hybrid|Fragaria	E3 ubiquitin- ligase RNF126-like	3572	gi|470104857|ref|XP_004288809.1|PREDICTED: E3 ubiquitin-protein ligase RNF126-like [Fragaria vesca subsp. vesca]	XP_004288809	2.29409e-69	79.1667	241.891	192	152
gene20484-v1.0-hybrid|gene20484-v1.0-hybrid|Fragaria	histone-lysine N-methyltransferase, H3 lysine-9 specific SUVH6	3249	gi|470129246|ref|XP_004300536.1|PREDICTED: histone-lysine N-methyltransferase, H3 lysine-9 specific SUVH6 [Fragaria vesca subsp. vesca]	XP_004300536	0	100	2224.9	1082	1082
gene06695-v1.0-hybrid|gene06695-v1.0-hybrid|Fragaria	PREDICTED: uncharacterized protein LOC105353255	1545	gi|764639166|ref|XP_011470556.1|PREDICTED: uncharacterized protein LOC105353255 [Fragaria vesca subsp. vesca]	XP_011470556	1.86583e-17	50	95.9005	174	87
gene00670-v1.0-hybrid|gene00670-v1.0-hybrid|Fragaria	PREDICTED: uncharacterized protein LOC105351245	978	gi|764577765|ref|XP_011463378.1|PREDICTED: uncharacterized protein LOC105351245 [Fragaria vesca subsp. vesca]	XP_011463378	0	100	656.366	325	325
gene21993-v1.0-hybrid|gene21993-v1.0-hybrid|Fragaria	rRNA-processing EFG1-like	4467	gi|470110729|ref|XP_004291624.1|PREDICTED: rRNA-processing protein EFG1-like [Fragaria vesca subsp. vesca]	XP_004291624	2.26895e-19	98.0392	102.449	51	50
gene03669-v1.0-hybrid|gene03669-v1.0-hybrid|Fragaria	elongator complex 2	4478	gi|764582091|ref|XP_011464083.1|PREDICTED: elongator complex protein 2 [Fragaria vesca subsp. vesca]	XP_011464083	3.34728e-176	88.8889	561.607	315	280
gene04939-v1.0-hybrid|gene04939-v1.0-hybrid|Fragaria	actin-related 2 3 complex subunit 5A	1593	gi|470142609|ref|XP_004306996.1|PREDICTED: actin-related protein 2/3 complex subunit 5A [Fragaria vesca subsp. vesca]	XP_004306996	8.59275e-31	100	72.4034	32	32
gene32107-v1.0-hybrid|gene32107-v1.0-hybrid|Fragaria	PREDICTED: uncharacterized protein LOC101315047	1446	gi|764581345|ref|XP_011463987.1|PREDICTED: uncharacterized protein LOC101315047 [Fragaria vesca subsp. vesca]	XP_011463987	4.913e-22	96.3636	100.523	55	53
gene18240-v1.0-hybrid|gene18240-v1.0-hybrid|Fragaria	STRICTOSIDINE SYNTHASE-LIKE 10-like	1637	gi|470139309|ref|XP_004305393.1|PREDICTED: protein STRICTOSIDINE SYNTHASE-LIKE 10-like [Fragaria vesca subsp. vesca]	XP_004305393	4.17271e-69	79.7468	237.654	158	126
gene16283-v1.0-hybrid|gene16283-v1.0-hybrid|Fragaria	unnamed protein product	5606	gi|296084724|emb|CBI25866.3|unnamed protein product [Vitis vinifera]	CBI25866	4.68677e-70	99.187	249.98	123	122
gene18300-v1.0-hybrid|gene18300-v1.0-hybrid|Fragaria	PREDICTED: syntaxin-121-like	1387	gi|470135215|ref|XP_004303419.1|PREDICTED: syntaxin-121-like [Fragaria vesca subsp. vesca]	XP_004303419	4.97815e-91	100	290.812	179	179
gene04614-v1.0-hybrid|gene04614-v1.0-hybrid|Fragaria	PREDICTED: erlin-1	2946	gi|470122426|ref|XP_004297242.1|PREDICTED: erlin-1 [Fragaria vesca subsp. vesca]	XP_004297242	4.03207e-82	73.0233	283.108	215	157
gene01373-v1.0-hybrid|gene01373-v1.0-hybrid|Fragaria	translocon-associated subunit beta-like	2253	gi|694433869|ref|XP_009344198.1|PREDICTED: translocon-associated protein subunit beta-like [Pyrus x bretschneideri]	XP_009344198	4.36734e-32	75	67.0106	48	36
gene00788-v1.0-hybrid|gene00788-v1.0-hybrid|Fragaria	GEM 7	845	gi|470123405|ref|XP_004297717.1|PREDICTED: GEM-like protein 7 [Fragaria vesca subsp. vesca]	XP_004297717	1.43015e-107	100	323.939	157	157
gene15954-v1.0-hybrid|gene15954-v1.0-hybrid|Fragaria	acetylornithine aminotransferase, mitochondrial	2617	gi|470134874|ref|XP_004303261.1|PREDICTED: acetylornithine aminotransferase, mitochondrial [Fragaria vesca subsp. vesca]	XP_004303261	1.15325e-110	98.895	359.762	181	179
gene10535-v1.0-hybrid|gene10535-v1.0-hybrid|Fragaria	ras-related RABH1b-like	4445	gi|764595234|ref|XP_011465804.1|PREDICTED: ras-related protein RABH1b-like [Fragaria vesca subsp. vesca]	XP_011465804	1.25698e-20	100	101.679	49	49
gene10070-v1.0-hybrid|gene10070-v1.0-hybrid|Fragaria	formin 18	6506	gi|470104655|ref|XP_004288713.1|PREDICTED: formin-like protein 18 [Fragaria vesca subsp. vesca]	XP_004288713	0	100	651.358	491	491
gene12199-v1.0-hybrid|gene12199-v1.0-hybrid|Fragaria	microtubule-associated TORTIFOLIA1	4244	gi|764586804|ref|XP_004301389.2|PREDICTED: microtubule-associated protein TORTIFOLIA1 [Fragaria vesca subsp. vesca]	XP_004301389	3.67225e-139	98.6607	460.299	224	221
gene01809-v1.0-hybrid|gene01809-v1.0-hybrid|Fragaria	calnexin homolog	4354	gi|470147843|ref|XP_004309487.1|PREDICTED: calnexin homolog [Fragaria vesca subsp. vesca]	XP_004309487	0	99.4751	638.262	381	379
gene16229-v1.0-hybrid|gene16229-v1.0-hybrid|Fragaria	PREDICTED: uncharacterized protein LOC101308800	1172	gi|470103469|ref|XP_004288159.1|PREDICTED: uncharacterized protein LOC101308800 [Fragaria vesca subsp. vesca]	XP_004288159	1.42343e-37	100	131.339	61	61
gene24183-v1.0-hybrid|gene24183-v1.0-hybrid|Fragaria	beta-galactosidase 10	10487	gi|470106282|ref|XP_004289502.1|PREDICTED: beta-galactosidase 10 [Fragaria vesca subsp. vesca]	XP_004289502	3.41946e-59	95.082	234.187	122	116
gene00867-v1.0-hybrid|gene00867-v1.0-hybrid|Fragaria	PREDICTED: uncharacterized protein LOC101302745 isoform X2	7577	gi|764578663|ref|XP_011463480.1|PREDICTED: uncharacterized protein LOC101302745 isoform X2 [Fragaria vesca subsp. vesca]	XP_011463480	1.06087e-127	100	422.165	200	200
gene08869-v1.0-hybrid|gene08869-v1.0-hybrid|Fragaria	PREDICTED: uncharacterized protein LOC101295132	2215	gi|470126880|ref|XP_004299410.1|PREDICTED: uncharacterized protein LOC101295132 [Fragaria vesca subsp. vesca]	XP_004299410	0	97.5138	699.893	362	353
gene19508-v1.0-hybrid|gene19508-v1.0-hybrid|Fragaria	UBA and UBX domain-containing At4g15410	1950	gi|470114245|ref|XP_004293326.1|PREDICTED: UBA and UBX domain-containing protein At4g15410 [Fragaria vesca subsp. vesca]	XP_004293326	4.11329e-58	100	209.92	126	126
gene09477-v1.0-hybrid|gene09477-v1.0-hybrid|Fragaria	succinate dehydrogenase subunit 7B, mitochondrial-like	1313	gi|470127238|ref|XP_004299581.1|PREDICTED: succinate dehydrogenase subunit 7B, mitochondrial-like [Fragaria vesca subsp. vesca]	XP_004299581	1.89991e-11	92.5	71.2478	40	37
gene12956-v1.0-hybrid|gene12956-v1.0-hybrid|Fragaria	E3 ubiquitin- ligase RNF144A-like	585	gi|764510842|ref|XP_004287677.2|PREDICTED: E3 ubiquitin-protein ligase RNF144A-like [Fragaria vesca subsp. vesca]	XP_004287677	1.62936e-117	100	347.436	194	194
gene23876-v1.0-hybrid|gene23876-v1.0-hybrid|Fragaria	floral homeotic APETALA 2-like isoform X1	2695	gi|470103165|ref|XP_004288014.1|PREDICTED: floral homeotic protein APETALA 2-like isoform X1 [Fragaria vesca subsp. vesca]	XP_004288014	5.7963e-107	78.4946	338.576	279	219
gene17707-v1.0-hybrid|gene17707-v1.0-hybrid|Fragaria	thioredoxin M-type, chloroplastic	2809	gi|470134627|ref|XP_004303149.1|PREDICTED: thioredoxin M-type, chloroplastic [Fragaria vesca subsp. vesca]	XP_004303149	1.52998e-62	100	220.32	104	104
gene16985-v1.0-hybrid|gene16985-v1.0-hybrid|Fragaria	afadin- and alpha-actinin-binding isoform X3	12401	gi|694438798|ref|XP_009346342.1|PREDICTED: afadin- and alpha-actinin-binding protein isoform X3 [Pyrus x bretschneideri]	XP_009346342	1.15704e-47	62.1951	64.6994	82	51
gene17649-v1.0-hybrid|gene17649-v1.0-hybrid|Fragaria	PREDICTED: uncharacterized protein LOC101304595	1703	gi|470134692|ref|XP_004303173.1|PREDICTED: uncharacterized protein LOC101304595 [Fragaria vesca subsp. vesca]	XP_004303173	1.07907e-92	83.908	294.664	174	146
gene27738-v1.0-hybrid|gene27738-v1.0-hybrid|Fragaria	PREDICTED: uncharacterized protein LOC101302029	5633	gi|470108797|ref|XP_004290695.1|PREDICTED: uncharacterized protein LOC101302029 [Fragaria vesca subsp. vesca]	XP_004290695	1.20546e-167	100	533.102	289	289
gene28291-v1.0-hybrid|gene28291-v1.0-hybrid|Fragaria	surfeit locus 6-like [Fragaria vesca vesca]	1059	gi|470120945|ref|XP_004296546.1|PREDICTED: surfeit locus protein 6-like [Fragaria vesca subsp. vesca]gi|764569347|ref|XP_011462426.1|PREDICTED: surfeit locus protein 6-like [Fragaria vesca subsp. vesca]	XP_004296546, XP_011462426	0	100	597.045	352	352
gene17543-v1.0-hybrid|gene17543-v1.0-hybrid|Fragaria	PREDICTED: uncharacterized protein LOC101312024	3050	gi|470112316|ref|XP_004292382.1|PREDICTED: uncharacterized protein LOC101312024 [Fragaria vesca subsp. vesca]	XP_004292382	3.05806e-29	100	108.997	54	54
gene04761-v1.0-hybrid|gene04761-v1.0-hybrid|Fragaria	PREDICTED: uncharacterized protein LOC101307114 isoform X2	8161	gi|470124879|ref|XP_004298436.1|PREDICTED: uncharacterized protein LOC101307114 isoform X2 [Fragaria vesca subsp. vesca]	XP_004298436	0	100	1290.79	697	697
gene14770-v1.0-hybrid|gene14770-v1.0-hybrid|Fragaria	AP-3 complex subunit sigma	1661	gi|470102919|ref|XP_004287897.1|PREDICTED: AP-3 complex subunit sigma [Fragaria vesca subsp. vesca]	XP_004287897	4.18738e-31	100	68.1662	32	32
gene27699-v1.0-hybrid|gene27699-v1.0-hybrid|Fragaria	pectinacetylesterase family [Medicago truncatula]	2939	gi|922329627|ref|XP_003628995.2|pectinacetylesterase family protein [Medicago truncatula]gi|657374812|gb|AET03471.2|pectinacetylesterase family protein [Medicago truncatula]	XP_003628995, AET03471	8.37599e-51	61.5385	96.2857	91	56
gene32692-v1.0-hybrid|gene32692-v1.0-hybrid|Fragaria	vacuolar sorting-associated 45 homolog	6079	gi|470108512|ref|XP_004290560.1|PREDICTED: vacuolar protein sorting-associated protein 45 homolog [Fragaria vesca subsp. vesca]	XP_004290560	4.24117e-61	100	127.872	60	60
gene03888-v1.0-hybrid|gene03888-v1.0-hybrid|Fragaria	decapping 5	6178	gi|764574166|ref|XP_011462945.1|PREDICTED: protein decapping 5 [Fragaria vesca subsp. vesca]	XP_011462945	2.3942e-109	100	372.859	318	318
gene27971-v1.0-hybrid|gene27971-v1.0-hybrid|Fragaria	E3 ubiquitin- ligase RGLG2 [Fragaria vesca vesca]	3304	gi|470137853|ref|XP_004304674.1|PREDICTED: E3 ubiquitin-protein ligase RGLG2 [Fragaria vesca subsp. vesca]gi|764619197|ref|XP_011468321.1|PREDICTED: E3 ubiquitin-protein ligase RGLG2 [Fragaria vesca subsp. vesca]	XP_004304674, XP_011468321	3.45495e-73	65.3722	231.106	309	202
gene19069-v1.0-hybrid|gene19069-v1.0-hybrid|Fragaria	acetyl-coenzyme A carboxylase carboxyl transferase subunit alpha, chloroplastic-like	4062	gi|764625454|ref|XP_011469037.1|PREDICTED: acetyl-coenzyme A carboxylase carboxyl transferase subunit alpha, chloroplastic-like [Fragaria vesca subsp. vesca]	XP_011469037	0	100	639.802	326	326
gene26839-v1.0-hybrid|gene26839-v1.0-hybrid|Fragaria	phosphoenolpyruvate carboxykinase [ATP]-like	5406	gi|470127764|ref|XP_004299832.1|PREDICTED: phosphoenolpyruvate carboxykinase [ATP]-like [Fragaria vesca subsp. vesca]	XP_004299832	1.66975e-105	92.6471	131.339	68	63
gene30189-v1.0-hybrid|gene30189-v1.0-hybrid|Fragaria	ATP-dependent zinc metalloprotease FTSH 10, mitochondrial	587	gi|470116979|ref|XP_004294648.1|PREDICTED: ATP-dependent zinc metalloprotease FTSH 10, mitochondrial [Fragaria vesca subsp. vesca]	XP_004294648	7.83447e-48	68.7943	177.178	141	97
gene01907-v1.0-hybrid|gene01907-v1.0-hybrid|Fragaria	UPF0160 MYG1, mitochondrial	3020	gi|470147966|ref|XP_004309547.1|PREDICTED: UPF0160 protein MYG1, mitochondrial [Fragaria vesca subsp. vesca]	XP_004309547	1.65561e-76	79.1139	246.514	158	125
gene08542-v1.0-hybrid|gene08542-v1.0-hybrid|Fragaria	E3 ubiquitin- ligase CIP8	1077	gi|764541011|ref|XP_011459108.1|PREDICTED: E3 ubiquitin-protein ligase CIP8 [Fragaria vesca subsp. vesca]	XP_011459108	5.71615e-159	100	462.996	314	314
gene08632-v1.0-hybrid|gene08632-v1.0-hybrid|Fragaria	PREDICTED: uncharacterized protein At1g04910	3458	gi|470109913|ref|XP_004291232.1|PREDICTED: uncharacterized protein At1g04910 [Fragaria vesca subsp. vesca]	XP_004291232	4.59758e-121	99.115	233.802	113	112
gene07056-v1.0-hybrid|gene07056-v1.0-hybrid|Fragaria	PREDICTED: mucin-19	2104	gi|470121635|ref|XP_004296868.1|PREDICTED: mucin-19 [Fragaria vesca subsp. vesca]	XP_004296868	0	100	600.127	423	423
gene02310-v1.0-hybrid|gene02310-v1.0-hybrid|Fragaria	V-type proton ATPase subunit H	492	gi|470144402|ref|XP_004307846.1|PREDICTED: V-type proton ATPase subunit H [Fragaria vesca subsp. vesca]	XP_004307846	5.13729e-99	98.6842	305.064	152	150
gene02416-v1.0-hybrid|gene02416-v1.0-hybrid|Fragaria	general transcription factor IIH subunit 4 isoform X2	1115	gi|694309784|ref|XP_009338076.1|PREDICTED: general transcription factor IIH subunit 4 isoform X2 [Pyrus x bretschneideri]	XP_009338076	2.27888e-67	47.541	122.865	183	87
gene04541-v1.0-hybrid|gene04541-v1.0-hybrid|Fragaria	disease resistance RPP13 1 [Fragaria vesca vesca]	2643	gi|470124690|ref|XP_004298343.1|PREDICTED: putative disease resistance RPP13-like protein 1 [Fragaria vesca subsp. vesca]gi|764574517|ref|XP_011462980.1|PREDICTED: putative disease resistance RPP13-like protein 1 [Fragaria vesca subsp. vesca]	XP_004298343, XP_011462980	0	100	1481.08	721	721
gene15513-v1.0-hybrid|gene15513-v1.0-hybrid|Fragaria	125 kDa kinesin-related	8975	gi|702503548|ref|XP_010039082.1|PREDICTED: 125 kDa kinesin-related protein [Eucalyptus grandis]	XP_010039082	9.07818e-164	94.1667	209.534	120	113
gene07864-v1.0-hybrid|gene07864-v1.0-hybrid|Fragaria	neutral ceramidase	4918	gi|470116113|ref|XP_004294230.1|PREDICTED: neutral ceramidase [Fragaria vesca subsp. vesca]	XP_004294230	2.9397e-113	92.2705	389.423	207	191
gene27688-v1.0-hybrid|gene27688-v1.0-hybrid|Fragaria	PREDICTED: uncharacterized protein LOC105350346 isoform X2	3702	gi|764553610|ref|XP_011460415.1|PREDICTED: uncharacterized protein LOC105350346 isoform X2 [Fragaria vesca subsp. vesca]	XP_011460415	2.44976e-09	46.6667	72.0182	195	91
gene01517-v1.0-hybrid|gene01517-v1.0-hybrid|Fragaria	mediator of RNA polymerase II transcription subunit 15a isoform X2	8874	gi|764563459|ref|XP_011461616.1|PREDICTED: mediator of RNA polymerase II transcription subunit 15a isoform X2 [Fragaria vesca subsp. vesca]	XP_011461616	0	91.3522	899.427	636	581
gene30893-v1.0-hybrid|gene30893-v1.0-hybrid|Fragaria	proline-rich receptor kinase PERK1	3240	gi|658051039|ref|XP_008361244.1|PREDICTED: proline-rich receptor-like protein kinase PERK1 [Malus domestica]	XP_008361244	1.05238e-80	100	234.958	110	110
gene17665-v1.0-hybrid|gene17665-v1.0-hybrid|Fragaria	phosphoenolpyruvate carboxylase 2 [Fragaria vesca vesca]	5104	gi|470134710|ref|XP_004303182.1|PREDICTED: phosphoenolpyruvate carboxylase 2 [Fragaria vesca subsp. vesca]gi|764605245|ref|XP_011466957.1|PREDICTED: phosphoenolpyruvate carboxylase 2 [Fragaria vesca subsp. vesca]	XP_004303182, XP_011466957	0	99.7015	632.484	335	334
gene23377-v1.0-hybrid|gene23377-v1.0-hybrid|Fragaria	60S ribosomal L35	1639	gi|470143589|ref|XP_004307456.1|PREDICTED: 60S ribosomal protein L35 [Fragaria vesca subsp. vesca]	XP_004307456	5.63277e-16	98.1132	69.3218	53	52
gene32113-v1.0-hybrid|gene32113-v1.0-hybrid|Fragaria	receptor like kinase -like	2541	gi|764581370|ref|XP_004300874.2|PREDICTED: receptor like protein kinase S.2-like [Fragaria vesca subsp. vesca]	XP_004300874	0	100	1669.83	846	846
gene11043-v1.0-hybrid|gene11043-v1.0-hybrid|Fragaria	PREDICTED: uncharacterized protein LOC101302839	6126	gi|470127936|ref|XP_004299914.1|PREDICTED: uncharacterized protein LOC101302839 [Fragaria vesca subsp. vesca]	XP_004299914	2.00591e-163	100	546.969	262	262
gene24875-v1.0-hybrid|gene24875-v1.0-hybrid|Fragaria	transcription factor GTE12	6925	gi|764553255|ref|XP_011460385.1|PREDICTED: transcription factor GTE12 [Fragaria vesca subsp. vesca]	XP_011460385	1.07079e-154	85.3125	502.671	320	273
gene08760-v1.0-hybrid|gene08760-v1.0-hybrid|Fragaria	PREDICTED: uncharacterized protein LOC105352616	11675	gi|764620053|ref|XP_011468443.1|PREDICTED: uncharacterized protein LOC105352616 [Fragaria vesca subsp. vesca]	XP_011468443	4.07849e-39	83.3333	160.999	108	90
gene25095-v1.0-hybrid|gene25095-v1.0-hybrid|Fragaria	BTB POZ domain-containing At3g05675-like	3840	gi|470129136|ref|XP_004300482.1|PREDICTED: BTB/POZ domain-containing protein At3g05675-like [Fragaria vesca subsp. vesca]	XP_004300482	0	100	883.634	431	431
gene05355-v1.0-hybrid|gene05355-v1.0-hybrid|Fragaria	1-acyl-sn-glycerol-3-phosphate acyltransferase 2-like [Fragaria vesca vesca]	3885	gi|470136037|ref|XP_004303808.1|PREDICTED: 1-acyl-sn-glycerol-3-phosphate acyltransferase 2-like [Fragaria vesca subsp. vesca]gi|764610663|ref|XP_011467529.1|PREDICTED: 1-acyl-sn-glycerol-3-phosphate acyltransferase 2-like [Fragaria vesca subsp. vesca]gi|764610669|ref|XP_011467530.1|PREDICTED: 1-acyl-sn-glycerol-3-phosphate acyltransferase 2-like [Fragaria vesca subsp. vesca]gi|764610674|ref|XP_0…	XP_004303808, XP_011467529, XP_011467530, XP_011467531, XP_011467532, XP_011467533, XP_011467534	5.06648e-45	100	144.821	86	86
gene24477-v1.0-hybrid|gene24477-v1.0-hybrid|Fragaria	probable polygalacturonase isoform X2	2290	gi|764517952|ref|XP_011467185.1|PREDICTED: probable polygalacturonase isoform X2 [Fragaria vesca subsp. vesca]	XP_011467185	4.59585e-149	100	456.447	223	223
gene27815-v1.0-hybrid|gene27815-v1.0-hybrid|Fragaria	PREDICTED: uncharacterized protein LOC101290827	1063	gi|470108719|ref|XP_004290656.1|PREDICTED: uncharacterized protein LOC101290827 [Fragaria vesca subsp. vesca]	XP_004290656	3.09639e-42	97.541	147.132	122	119
gene04722-v1.0-hybrid|gene04722-v1.0-hybrid|Fragaria	PREDICTED: uncharacterized protein LOC101301964 isoform X3	3338	gi|764575235|ref|XP_011463056.1|PREDICTED: uncharacterized protein LOC101301964 isoform X3 [Fragaria vesca subsp. vesca]	XP_011463056	1.07076e-16	100	90.5077	44	44
gene06321-v1.0-hybrid|gene06321-v1.0-hybrid|Fragaria	serine threonine- kinase rio1-like	3279	gi|470123031|ref|XP_004297540.1|PREDICTED: serine/threonine-protein kinase rio1-like [Fragaria vesca subsp. vesca]	XP_004297540	9.78547e-113	46.6102	177.948	236	110
gene00740-v1.0-hybrid|gene00740-v1.0-hybrid|Fragaria	probable inactive receptor kinase At1g27190	1818	gi|470125208|ref|XP_004298597.1|PREDICTED: probable inactive receptor kinase At1g27190 [Fragaria vesca subsp. vesca]	XP_004298597	0	100	1132.09	605	605
gene17968-v1.0-hybrid|gene17968-v1.0-hybrid|Fragaria	PREDICTED: uncharacterized protein LOC101309464	10150	gi|470135051|ref|XP_004303344.1|PREDICTED: uncharacterized protein LOC101309464 [Fragaria vesca subsp. vesca]	XP_004303344	0	100	1303.5	706	706
gene19848-v1.0-hybrid|gene19848-v1.0-hybrid|Fragaria	farnesyl pyrophosphate synthase 1	3062	gi|470114419|ref|XP_004293412.1|PREDICTED: farnesyl pyrophosphate synthase 1 [Fragaria vesca subsp. vesca]	XP_004293412	2.78095e-42	100	88.5817	40	40
gene18220-v1.0-hybrid|gene18220-v1.0-hybrid|Fragaria	---NA---	385	No Blast Hit
gene06922-v1.0-hybrid|gene06922-v1.0-hybrid|Fragaria	hypothetical protein PHAVU_007G2737002g, partial [Phaseolus vulgaris]	2006	gi|593690506|ref|XP_007145854.1|hypothetical protein PHAVU_007G2737002g, partial [Phaseolus vulgaris]gi|561019044|gb|ESW17848.1|hypothetical protein PHAVU_007G2737002g, partial [Phaseolus vulgaris]	XP_007145854, ESW17848	5.81875e-76	76.6839	259.61	193	148
gene05448-v1.0-hybrid|gene05448-v1.0-hybrid|Fragaria	ethylene-responsive transcription factor RAP2-12-like [Fragaria vesca vesca]	2299	gi|764610152|ref|XP_011467483.1|PREDICTED: ethylene-responsive transcription factor RAP2-12-like [Fragaria vesca subsp. vesca]gi|764610157|ref|XP_011467484.1|PREDICTED: ethylene-responsive transcription factor RAP2-12-like [Fragaria vesca subsp. vesca]gi|764610163|ref|XP_011467485.1|PREDICTED: ethylene-responsive transcription factor RAP2-12-like [Fragaria vesca subsp. vesca]	XP_011467483, XP_011467484, XP_011467485	0	100	546.969	299	299
gene29528-v1.0-hybrid|gene29528-v1.0-hybrid|Fragaria	probable caffeoyl- O-methyltransferase At4g26220	3427	gi|764593386|ref|XP_011465468.1|PREDICTED: probable caffeoyl-CoA O-methyltransferase At4g26220 [Fragaria vesca subsp. vesca]	XP_011465468	1.06301e-41	100	162.155	92	92
gene03162-v1.0-hybrid|gene03162-v1.0-hybrid|Fragaria	PREDICTED: uncharacterized protein LOC101303593	1625	gi|470116388|ref|XP_004294364.1|PREDICTED: uncharacterized protein LOC101303593 [Fragaria vesca subsp. vesca]	XP_004294364	9.64893e-58	97.9381	201.06	97	95
gene13007-v1.0-hybrid|gene13007-v1.0-hybrid|Fragaria	RNA polymerase I-specific transcription initiation factor RRN3-like	4677	gi|470102532|ref|XP_004287706.1|PREDICTED: RNA polymerase I-specific transcription initiation factor RRN3-like [Fragaria vesca subsp. vesca]	XP_004287706	1.46502e-65	98.7805	167.548	82	81
gene27045-v1.0-hybrid|gene27045-v1.0-hybrid|Fragaria	aluminum-activated malate transporter 2-like	6466	gi|470141328|ref|XP_004306386.1|PREDICTED: aluminum-activated malate transporter 2-like [Fragaria vesca subsp. vesca]	XP_004306386	4.93583e-147	62.9482	296.59	251	158
gene13983-v1.0-hybrid|gene13983-v1.0-hybrid|Fragaria	11S globulin seed storage 2-like	1809	gi|470116907|ref|XP_004294614.1|PREDICTED: 11S globulin seed storage protein 2-like [Fragaria vesca subsp. vesca]	XP_004294614	1.12713e-178	99.6564	522.702	291	290
gene25966-v1.0-hybrid|gene25966-v1.0-hybrid|Fragaria	PREDICTED: uncharacterized protein LOC101313802	1822	gi|470126838|ref|XP_004299389.1|PREDICTED: uncharacterized protein LOC101313802 [Fragaria vesca subsp. vesca]	XP_004299389	8.17395e-82	98.7952	273.478	166	164
gene09225-v1.0-hybrid|gene09225-v1.0-hybrid|Fragaria	PREDICTED: uncharacterized protein LOC101313263	2000	gi|764639131|ref|XP_004308624.2|PREDICTED: uncharacterized protein LOC101313263 [Fragaria vesca subsp. vesca]	XP_004308624	2.20075e-130	100	395.201	200	200
gene07882-v1.0-hybrid|gene07882-v1.0-hybrid|Fragaria	villin-1 isoform X1	6625	gi|470116111|ref|XP_004294229.1|PREDICTED: villin-1 isoform X1 [Fragaria vesca subsp. vesca]	XP_004294229	2.93909e-67	98.1481	122.094	54	53
gene05522-v1.0-hybrid|gene05522-v1.0-hybrid|Fragaria	PREDICTED: uncharacterized protein LOC101304983 isoform X2	9666	gi|764610481|ref|XP_011467510.1|PREDICTED: uncharacterized protein LOC101304983 isoform X2 [Fragaria vesca subsp. vesca]	XP_011467510	3.78705e-124	100	320.087	179	179
gene08309-v1.0-hybrid|gene08309-v1.0-hybrid|Fragaria	nucleolin 2-like	1973	gi|764527143|ref|XP_004292231.2|PREDICTED: nucleolin 2-like [Fragaria vesca subsp. vesca]	XP_004292231	0	93.2668	538.11	401	374
gene08750-v1.0-hybrid|gene08750-v1.0-hybrid|Fragaria	PREDICTED: protein AIG2-like	1489	gi|470110044|ref|XP_004291297.1|PREDICTED: protein AIG2-like [Fragaria vesca subsp. vesca]	XP_004291297	2.57837e-37	67.9012	99.7525	81	55
gene01689-v1.0-hybrid|gene01689-v1.0-hybrid|Fragaria	auxin-induced 15A-like	6436	gi|470108101|ref|XP_004290373.1|PREDICTED: auxin-induced protein 15A-like [Fragaria vesca subsp. vesca]	XP_004290373	6.29619e-62	100	220.32	105	105
gene18466-v1.0-hybrid|gene18466-v1.0-hybrid|Fragaria	L-type lectin-domain containing receptor kinase -like	2034	gi|470138894|ref|XP_004305188.1|PREDICTED: L-type lectin-domain containing receptor kinase S.4-like [Fragaria vesca subsp. vesca]	XP_004305188	0	100	1211.05	677	677
gene26531-v1.0-hybrid|gene26531-v1.0-hybrid|Fragaria	30S ribosomal S17, chloroplastic-like	1214	gi|470101970|ref|XP_004287439.1|PREDICTED: 30S ribosomal protein S17, chloroplastic-like [Fragaria vesca subsp. vesca]	XP_004287439	1.08634e-46	77.1654	167.162	127	98
gene13978-v1.0-hybrid|gene13978-v1.0-hybrid|Fragaria	60S ribosomal L23a-2-like	767	gi|470116903|ref|XP_004294612.1|PREDICTED: 60S ribosomal protein L23a-2-like [Fragaria vesca subsp. vesca]	XP_004294612	5.13043e-52	100	178.333	122	122
gene28407-v1.0-hybrid|gene28407-v1.0-hybrid|Fragaria	AChain A, Structure Of The Fragaria X Ananassa Enone Oxidoreductase In Its Apo Form	1620	gi|480312155|pdb|4IDA|AChain A, Structure Of The Fragaria X Ananassa Enone Oxidoreductase In Its Apo Formgi|480312156|pdb|4IDB|AChain A, Structure Of The Fragaria X Ananassa Enone Oxidoreductase In Complex With Nadp+gi|480312157|pdb|4IDC|AChain A, Structure Of The Fragaria X Ananassa Enone Oxidoreductase In Complex With Nadph And Hdmfgi|480312158|pdb|4IDD|AChain A, Structure Of The Fragaria X Ana…	4IDA_A, 4IDB_A, 4IDC_A, 4IDD_A, 4IDE_A, 4IDF_A	2.72318e-48	96.4912	106.301	57	55
gene23673-v1.0-hybrid|gene23673-v1.0-hybrid|Fragaria	PREDICTED: putative GPI-anchored protein PB15E9.01c	946	gi|658038593|ref|XP_008354862.1|PREDICTED: putative GPI-anchored protein PB15E9.01c [Malus domestica]	XP_008354862	3.50252e-33	79.798	129.413	99	79
gene21673-v1.0-hybrid|gene21673-v1.0-hybrid|Fragaria	probable fructokinase-4	2268	gi|470148532|ref|XP_004309811.1|PREDICTED: probable fructokinase-4 [Fragaria vesca subsp. vesca]	XP_004309811	3.25601e-77	98.5075	263.848	134	132
gene31759-v1.0-hybrid|gene31759-v1.0-hybrid|Fragaria	L-lactate dehydrogenase A	1309	gi|470125312|ref|XP_004298647.1|PREDICTED: L-lactate dehydrogenase A [Fragaria vesca subsp. vesca]	XP_004298647	3.87124e-140	93.5065	417.927	231	216
gene02468-v1.0-hybrid|gene02468-v1.0-hybrid|Fragaria	ABC transporter A family member 1	3141	gi|470137167|ref|XP_004304342.1|PREDICTED: LOW QUALITY PROTEIN: ABC transporter A family member 1 [Fragaria vesca subsp. vesca]	XP_004304342	3.65703e-44	55.6452	186.037	248	138
gene03875-v1.0-hybrid|gene03875-v1.0-hybrid|Fragaria	NAC domain-containing 8	3629	gi|470122220|ref|XP_004297143.1|PREDICTED: NAC domain-containing protein 8 [Fragaria vesca subsp. vesca]	XP_004297143	9.21178e-151	99.0521	431.024	211	209
gene02672-v1.0-hybrid|gene02672-v1.0-hybrid|Fragaria	serine threonine phosphatase 2A 55 kDa regulatory subunit B beta isoform-like isoform X1	5125	gi|764538092|ref|XP_011458896.1|PREDICTED: serine/threonine protein phosphatase 2A 55 kDa regulatory subunit B beta isoform-like isoform X1 [Fragaria vesca subsp. vesca]	XP_011458896	3.51348e-42	63.7363	107.457	91	58
gene16109-v1.0-hybrid|gene16109-v1.0-hybrid|Fragaria	PREDICTED: protein POLYCHOME-like	3451	gi|470103443|ref|XP_004288146.1|PREDICTED: protein POLYCHOME-like [Fragaria vesca subsp. vesca]	XP_004288146	1.24478e-67	100	238.81	119	119
gene29109-v1.0-hybrid|gene29109-v1.0-hybrid|Fragaria	bifunctional epoxide hydrolase 2-like	1870	gi|694430330|ref|XP_009342651.1|PREDICTED: bifunctional epoxide hydrolase 2-like [Pyrus x bretschneideri]	XP_009342651	3.65023e-55	91.25	142.51	80	73
gene25785-v1.0-hybrid|gene25785-v1.0-hybrid|Fragaria	Asterix [Prunus mume]	544	gi|595857446|ref|XP_007210545.1|hypothetical protein PRUPE_ppa013804mg [Prunus persica]gi|645269523|ref|XP_008240035.1|PREDICTED: protein Asterix [Prunus mume]gi|462406280|gb|EMJ11744.1|hypothetical protein PRUPE_ppa013804mg [Prunus persica]	XP_007210545, XP_008240035, EMJ11744	9.78845e-30	92	85.1149	50	46
gene21827-v1.0-hybrid|gene21827-v1.0-hybrid|Fragaria	Sec14 cytosolic factor	4875	gi|734387636|gb|KHN25399.1|Sec14 cytosolic factor [Glycine soja]	KHN25399	7.03342e-89	95.6522	182.956	92	88
gene01197-v1.0-hybrid|gene01197-v1.0-hybrid|Fragaria	probable WRKY transcription factor 2 [Fragaria vesca vesca]	3216	gi|470117447|ref|XP_004294869.1|PREDICTED: probable WRKY transcription factor 2 [Fragaria vesca subsp. vesca]gi|764562995|ref|XP_011461536.1|PREDICTED: probable WRKY transcription factor 2 [Fragaria vesca subsp. vesca]gi|764562999|ref|XP_011461537.1|PREDICTED: probable WRKY transcription factor 2 [Fragaria vesca subsp. vesca]	XP_004294869, XP_011461536, XP_011461537	0	99.6503	524.628	286	285
gene11110-v1.0-hybrid|gene11110-v1.0-hybrid|Fragaria	histone-lysine N-methyltransferase ASHR1-like	4073	gi|470109084|ref|XP_004290832.1|PREDICTED: histone-lysine N-methyltransferase ASHR1-like [Fragaria vesca subsp. vesca]	XP_004290832	2.23415e-31	87.8788	58.151	33	29
gene11482-v1.0-hybrid|gene11482-v1.0-hybrid|Fragaria	PREDICTED: uncharacterized protein LOC101294652	4413	gi|470123632|ref|XP_004297826.1|PREDICTED: uncharacterized protein LOC101294652 [Fragaria vesca subsp. vesca]	XP_004297826	0	100	1838.16	933	933
gene35181-v1.0-hybrid|gene35181-v1.0-hybrid|Fragaria	PREDICTED: uncharacterized protein LOC101300658	3096	gi|764509872|ref|XP_011460197.1|PREDICTED: uncharacterized protein LOC101300658 [Fragaria vesca subsp. vesca]	XP_011460197	6.39209e-50	77.7778	189.504	126	98
gene17796-v1.0-hybrid|gene17796-v1.0-hybrid|Fragaria	basic leucine zipper 34 [Fragaria vesca vesca]	2193	gi|470134576|ref|XP_004303124.1|PREDICTED: basic leucine zipper 34 [Fragaria vesca subsp. vesca]gi|764605072|ref|XP_011466942.1|PREDICTED: basic leucine zipper 34 [Fragaria vesca subsp. vesca]	XP_004303124, XP_011466942	4.03844e-118	83.5821	367.466	268	224
gene21886-v1.0-hybrid|gene21886-v1.0-hybrid|Fragaria	PREDICTED: uncharacterized protein LOC101293409	628	gi|470135594|ref|XP_004303598.1|PREDICTED: uncharacterized protein LOC101293409 [Fragaria vesca subsp. vesca]	XP_004303598	3.73215e-75	100	241.891	119	119
gene07500-v1.0-hybrid|gene07500-v1.0-hybrid|Fragaria	phosphatase 2C 16 [Fragaria vesca vesca]	2278	gi|470135740|ref|XP_004303667.1|PREDICTED: protein phosphatase 2C 16 [Fragaria vesca subsp. vesca]gi|764609456|ref|XP_011467398.1|PREDICTED: protein phosphatase 2C 16 [Fragaria vesca subsp. vesca]	XP_004303667, XP_011467398	0	99.2958	567.385	284	282
gene22293-v1.0-hybrid|gene22293-v1.0-hybrid|Fragaria	methanol O-anthraniloyltransferase-like	1754	gi|470117118|ref|XP_004294711.1|PREDICTED: methanol O-anthraniloyltransferase-like [Fragaria vesca subsp. vesca]	XP_004294711	1.55209e-168	92.7757	500.36	263	244
gene11504-v1.0-hybrid|gene11504-v1.0-hybrid|Fragaria	PREDICTED: polyubiquitin-B-like	894	gi|764567964|ref|XP_011462283.1|PREDICTED: polyubiquitin-B-like [Fragaria vesca subsp. vesca]	XP_011462283	0	100	605.52	297	297
gene29585-v1.0-hybrid|gene29585-v1.0-hybrid|Fragaria	PREDICTED: uncharacterized protein LOC101302943	2633	gi|764593563|ref|XP_011465486.1|PREDICTED: uncharacterized protein LOC101302943 [Fragaria vesca subsp. vesca]	XP_011465486	3.95461e-161	100	493.812	261	261
gene11694-v1.0-hybrid|gene11694-v1.0-hybrid|Fragaria	PREDICTED: uncharacterized protein LOC101294330	2987	gi|470110423|ref|XP_004291483.1|PREDICTED: uncharacterized protein LOC101294330 [Fragaria vesca subsp. vesca]	XP_004291483	1.25052e-112	100	364.77	177	177
gene10986-v1.0-hybrid|gene10986-v1.0-hybrid|Fragaria	pollen-specific leucine-rich repeat extensin 1	561	gi|764548436|ref|XP_011459810.1|PREDICTED: pollen-specific leucine-rich repeat extensin-like protein 1 [Fragaria vesca subsp. vesca]	XP_011459810	6.71157e-69	100	220.32	186	186
gene11944-v1.0-hybrid|gene11944-v1.0-hybrid|Fragaria	7-deoxyloganetin glucosyltransferase-like	2855	gi|470127375|ref|XP_004299646.1|PREDICTED: 7-deoxyloganetin glucosyltransferase-like [Fragaria vesca subsp. vesca]	XP_004299646	0	99.6835	619.387	316	315
gene14021-v1.0-hybrid|gene14021-v1.0-hybrid|Fragaria	125 kDa kinesin-related isoform X1	5452	gi|764561193|ref|XP_011461299.1|PREDICTED: 125 kDa kinesin-related protein isoform X1 [Fragaria vesca subsp. vesca]	XP_011461299	0	100	334.724	153	153
gene20366-v1.0-hybrid|gene20366-v1.0-hybrid|Fragaria	phosphatidylinositol 4-kinase alpha 1	15193	gi|764582449|ref|XP_011464124.1|PREDICTED: phosphatidylinositol 4-kinase alpha 1 [Fragaria vesca subsp. vesca]	XP_011464124	0	85.3195	895.19	579	494
gene09802-v1.0-hybrid|gene09802-v1.0-hybrid|Fragaria	ras-related RABC2a	2587	gi|470137463|ref|XP_004304483.1|PREDICTED: ras-related protein RABC2a [Fragaria vesca subsp. vesca]	XP_004304483	9.73324e-18	92.3077	94.3597	52	48
gene27756-v1.0-hybrid|gene27756-v1.0-hybrid|Fragaria	gibberellin receptor GID1B-like	4565	gi|470108815|ref|XP_004290704.1|PREDICTED: gibberellin receptor GID1B-like [Fragaria vesca subsp. vesca]	XP_004290704	0	100	671.003	333	333
gene08502-v1.0-hybrid|gene08502-v1.0-hybrid|Fragaria	PREDICTED: uncharacterized protein LOC101310774	3679	gi|470110199|ref|XP_004291373.1|PREDICTED: uncharacterized protein LOC101310774 [Fragaria vesca subsp. vesca]	XP_004291373	0	77.6382	607.831	398	309
gene21436-v1.0-hybrid|gene21436-v1.0-hybrid|Fragaria	P-loop NTPase domain-containing LPA1 homolog 2-like	6362	gi|470110610|ref|XP_004291572.1|PREDICTED: P-loop NTPase domain-containing protein LPA1 homolog 2-like [Fragaria vesca subsp. vesca]	XP_004291572	0	88.5514	719.924	428	379
gene20701-v1.0-hybrid|gene20701-v1.0-hybrid|Fragaria	elongator complex 4-like [Fragaria vesca vesca]	2476	gi|764519288|ref|XP_011468400.1|PREDICTED: elongator complex protein 4-like [Fragaria vesca subsp. vesca]gi|764519293|ref|XP_011468406.1|PREDICTED: elongator complex protein 4-like [Fragaria vesca subsp. vesca]	XP_011468400, XP_011468406	7.25273e-89	79.5276	198.749	127	101
gene04596-v1.0-hybrid|gene04596-v1.0-hybrid|Fragaria	LRR receptor-like serine threonine- kinase RPK2	5307	gi|470124746|ref|XP_004298370.1|PREDICTED: LRR receptor-like serine/threonine-protein kinase RPK2 [Fragaria vesca subsp. vesca]	XP_004298370	0	100	2081.99	1131	1131
gene28334-v1.0-hybrid|gene28334-v1.0-hybrid|Fragaria	NRT1 PTR FAMILY -like	2076	gi|470120969|ref|XP_004296558.1|PREDICTED: protein NRT1/ PTR FAMILY 5.8-like [Fragaria vesca subsp. vesca]	XP_004296558	0	99.6491	522.702	285	284
gene07941-v1.0-hybrid|gene07941-v1.0-hybrid|Fragaria	ran-binding 1 homolog a	1876	gi|657952183|ref|XP_008356304.1|PREDICTED: ran-binding protein 1 homolog a [Malus domestica]	XP_008356304	4.15808e-58	96	98.9821	50	48
gene12762-v1.0-hybrid|gene12762-v1.0-hybrid|Fragaria	CDPK-related kinase 4-like	4090	gi|470146995|ref|XP_004309103.1|PREDICTED: CDPK-related kinase 4-like [Fragaria vesca subsp. vesca]	XP_004309103	4.47295e-73	100	267.314	177	177
gene19792-v1.0-hybrid|gene19792-v1.0-hybrid|Fragaria	U-box domain-containing 2	1719	gi|764550439|ref|XP_004293377.2|PREDICTED: U-box domain-containing protein 2 [Fragaria vesca subsp. vesca]	XP_004293377	0	98.861	744.962	439	434
gene02614-v1.0-hybrid|gene02614-v1.0-hybrid|Fragaria	ocs element-binding factor 1	477	gi|470113103|ref|XP_004292766.1|PREDICTED: ocs element-binding factor 1 [Fragaria vesca subsp. vesca]	XP_004292766	2.07381e-96	100	288.115	158	158
gene08107-v1.0-hybrid|gene08107-v1.0-hybrid|Fragaria	probable arabinose 5-phosphate isomerase	1118	gi|470107235|ref|XP_004289954.1|PREDICTED: probable arabinose 5-phosphate isomerase [Fragaria vesca subsp. vesca]	XP_004289954	0	100	400.593	199	199
gene31149-v1.0-hybrid|gene31149-v1.0-hybrid|Fragaria	NAC domain-containing 72-like	1261	gi|470110833|ref|XP_004291667.1|PREDICTED: NAC domain-containing protein 72-like [Fragaria vesca subsp. vesca]	XP_004291667	9.44812e-169	87.0588	490.345	340	296
gene21622-v1.0-hybrid|gene21622-v1.0-hybrid|Fragaria	fasciclin-like arabinogalactan 7 [Fragaria vesca vesca]	756	gi|470114471|ref|XP_004293438.1|PREDICTED: fasciclin-like arabinogalactan protein 7 [Fragaria vesca subsp. vesca]gi|470114473|ref|XP_004293439.1|PREDICTED: fasciclin-like arabinogalactan protein 7 [Fragaria vesca subsp. vesca]	XP_004293438, XP_004293439	4.46463e-126	100	370.933	251	251
gene25138-v1.0-hybrid|gene25138-v1.0-hybrid|Fragaria	PREDICTED: uncharacterized protein LOC101292125	1655	gi|470129192|ref|XP_004300509.1|PREDICTED: uncharacterized protein LOC101292125 [Fragaria vesca subsp. vesca]	XP_004300509	0	100	865.144	419	419
gene00675-v1.0-hybrid|gene00675-v1.0-hybrid|Fragaria	potassium transporter 6-like isoform X1	14211	gi|764577786|ref|XP_011463380.1|PREDICTED: potassium transporter 6-like isoform X1 [Fragaria vesca subsp. vesca]	XP_011463380	0	99.7368	733.021	380	379
gene13849-v1.0-hybrid|gene13849-v1.0-hybrid|Fragaria	CBL-interacting serine threonine- kinase 14-like	1320	gi|470133437|ref|XP_004302572.1|PREDICTED: CBL-interacting serine/threonine-protein kinase 14-like [Fragaria vesca subsp. vesca]	XP_004302572	0	100	875.93	439	439
gene25889-v1.0-hybrid|gene25889-v1.0-hybrid|Fragaria	F-box kelch-repeat At3g27150 [Fragaria vesca vesca]	1263	gi|470136397|ref|XP_004303980.1|PREDICTED: F-box/kelch-repeat protein At3g27150 [Fragaria vesca subsp. vesca]gi|470136399|ref|XP_004303981.1|PREDICTED: F-box/kelch-repeat protein At3g27150 [Fragaria vesca subsp. vesca]gi|764612515|ref|XP_011467696.1|PREDICTED: F-box/kelch-repeat protein At3g27150 [Fragaria vesca subsp. vesca]	XP_004303980, XP_004303981, XP_011467696	0	100	804.283	420	420
gene01709-v1.0-hybrid|gene01709-v1.0-hybrid|Fragaria	PREDICTED: uncharacterized protein LOC101309613	1605	gi|764548044|ref|XP_011459749.1|PREDICTED: uncharacterized protein LOC101309613 [Fragaria vesca subsp. vesca]	XP_011459749	4.22557e-112	89.2857	350.517	280	250
gene21043-v1.0-hybrid|gene21043-v1.0-hybrid|Fragaria	trichome birefringence-like 33 isoform X2	2576	gi|764634082|ref|XP_011469946.1|PREDICTED: protein trichome birefringence-like 33 isoform X2 [Fragaria vesca subsp. vesca]	XP_011469946	3.94346e-68	100	242.276	114	114
gene31877-v1.0-hybrid|gene31877-v1.0-hybrid|Fragaria	sperm associated with the nucleus on the X chromosome N2-like	1187	gi|764548049|ref|XP_011459750.1|PREDICTED: sperm protein associated with the nucleus on the X chromosome N2-like [Fragaria vesca subsp. vesca]	XP_011459750	1.28382e-62	100	214.542	201	201
gene25539-v1.0-hybrid|gene25539-v1.0-hybrid|Fragaria	40S ribosomal S29-like	576	gi|848872602|ref|XP_012836860.1|PREDICTED: 40S ribosomal protein S29-like [Erythranthe guttata]	XP_012836860	1.4628e-15	97.3684	78.1814	38	37
gene26980-v1.0-hybrid|gene26980-v1.0-hybrid|Fragaria	zinc finger A20 and AN1 domain-containing stress-associated 5	513	gi|470141608|ref|XP_004306522.1|PREDICTED: zinc finger A20 and AN1 domain-containing stress-associated protein 5 [Fragaria vesca subsp. vesca]	XP_004306522	3.11103e-85	100	260.381	170	170
gene01770-v1.0-hybrid|gene01770-v1.0-hybrid|Fragaria	SWI SNF-related matrix-associated actin-dependent regulator of chromatin subfamily A member 3-like 3 isoform X1	6443	gi|764569954|ref|XP_011462493.1|PREDICTED: putative SWI/SNF-related matrix-associated actin-dependent regulator of chromatin subfamily A member 3-like 3 isoform X1 [Fragaria vesca subsp. vesca]	XP_011462493	0	99.511	708.753	409	407
gene23038-v1.0-hybrid|gene23038-v1.0-hybrid|Fragaria	beta-galactosidase 17	7059	gi|764577268|ref|XP_011463314.1|PREDICTED: beta-galactosidase 17 [Fragaria vesca subsp. vesca]	XP_011463314	2.41131e-85	70.7317	160.999	123	87
gene08740-v1.0-hybrid|gene08740-v1.0-hybrid|Fragaria	U-box domain-containing 35	3335	gi|764539852|ref|XP_011459022.1|PREDICTED: U-box domain-containing protein 35 [Fragaria vesca subsp. vesca]	XP_011459022	2.64167e-161	99.177	509.99	243	241
gene27427-v1.0-hybrid|gene27427-v1.0-hybrid|Fragaria	probable ubiquitin-like-specific protease 2B isoform X2	6619	gi|764531603|ref|XP_011458400.1|PREDICTED: probable ubiquitin-like-specific protease 2B isoform X2 [Fragaria vesca subsp. vesca]	XP_011458400	1.14596e-81	100	296.975	181	181
gene06367-v1.0-hybrid|gene06367-v1.0-hybrid|Fragaria	argininosuccinate synthase, chloroplastic-like	4521	gi|764577084|ref|XP_011463288.1|PREDICTED: argininosuccinate synthase, chloroplastic-like [Fragaria vesca subsp. vesca]	XP_011463288	7.58608e-129	84.9802	422.165	253	215
gene21596-v1.0-hybrid|gene21596-v1.0-hybrid|Fragaria	PREDICTED: OBERON-like protein	1987	gi|470114511|ref|XP_004293458.1|PREDICTED: OBERON-like protein [Fragaria vesca subsp. vesca]	XP_004293458	0	100	763.451	362	362
gene10996-v1.0-hybrid|gene10996-v1.0-hybrid|Fragaria	PREDICTED: uncharacterized protein LOC105349822	702	gi|764537231|ref|XP_011458840.1|PREDICTED: uncharacterized protein LOC105349822 [Fragaria vesca subsp. vesca]	XP_011458840	4.43963e-168	100	476.093	233	233
gene23822-v1.0-hybrid|gene23822-v1.0-hybrid|Fragaria	PI-PLC X domain-containing At5g67130-like	5727	gi|764513989|ref|XP_011464016.1|PREDICTED: PI-PLC X domain-containing protein At5g67130-like [Fragaria vesca subsp. vesca]	XP_011464016	3.49768e-77	74.4493	275.789	227	169
gene26639-v1.0-hybrid|gene26639-v1.0-hybrid|Fragaria	unknown [Picea sitchensis]	2339	gi|116786795|gb|ABK24241.1|unknown [Picea sitchensis]gi|224284126|gb|ACN39800.1|unknown [Picea sitchensis]	ABK24241, ACN39800	1.13166e-63	59.1837	108.227	98	58
gene06229-v1.0-hybrid|gene06229-v1.0-hybrid|Fragaria	probable nucleoredoxin 1	2432	gi|470122914|ref|XP_004297483.1|PREDICTED: probable nucleoredoxin 1 [Fragaria vesca subsp. vesca]	XP_004297483	0	87.788	697.197	434	381
gene10817-v1.0-hybrid|gene10817-v1.0-hybrid|Fragaria	pentatricopeptide repeat-containing At4g16835, mitochondrial	2783	gi|470131719|ref|XP_004301739.1|PREDICTED: pentatricopeptide repeat-containing protein At4g16835, mitochondrial [Fragaria vesca subsp. vesca]	XP_004301739	0	100	1367.83	669	669
gene21346-v1.0-hybrid|gene21346-v1.0-hybrid|Fragaria	probable chalcone--flavonone isomerase 3	1503	gi|470144168|ref|XP_004307734.1|PREDICTED: probable chalcone--flavonone isomerase 3 [Fragaria vesca subsp. vesca]	XP_004307734	2.69559e-87	73.3945	279.641	218	160
gene04364-v1.0-hybrid|gene04364-v1.0-hybrid|Fragaria	probable mitochondrial saccharopine dehydrogenase-like oxidoreductase At5g39410	2328	gi|470136989|ref|XP_004304263.1|PREDICTED: probable mitochondrial saccharopine dehydrogenase-like oxidoreductase At5g39410 [Fragaria vesca subsp. vesca]	XP_004304263	6.08295e-138	100	427.943	219	219
gene06418-v1.0-hybrid|gene06418-v1.0-hybrid|Fragaria	alpha-mannosidase-like [Fragaria vesca vesca]	3813	gi|470122927|ref|XP_004297489.1|PREDICTED: alpha-mannosidase-like [Fragaria vesca subsp. vesca]gi|764576611|ref|XP_011463213.1|PREDICTED: alpha-mannosidase-like [Fragaria vesca subsp. vesca]gi|764576614|ref|XP_011463214.1|PREDICTED: alpha-mannosidase-like [Fragaria vesca subsp. vesca]gi|764576618|ref|XP_011463215.1|PREDICTED: alpha-mannosidase-like [Fragaria vesca subsp. vesca]gi|764576622|ref|XP…	XP_004297489, XP_011463213, XP_011463214, XP_011463215, XP_011463216	7.84162e-71	56.8266	237.654	271	154
gene14393-v1.0-hybrid|gene14393-v1.0-hybrid|Fragaria		18766	No Blast Hit
gene04538-v1.0-hybrid|gene04538-v1.0-hybrid|Fragaria	PREDICTED: uncharacterized protein LOC101298699	2156	gi|470122332|ref|XP_004297197.1|PREDICTED: uncharacterized protein LOC101298699 [Fragaria vesca subsp. vesca]	XP_004297197	7.07823e-53	99.2308	162.54	130	129
gene17367-v1.0-hybrid|gene17367-v1.0-hybrid|Fragaria	brefeldin A-inhibited guanine nucleotide-exchange 1	8007	gi|470107508|ref|XP_004290087.1|PREDICTED: brefeldin A-inhibited guanine nucleotide-exchange protein 1 [Fragaria vesca subsp. vesca]	XP_004290087	9.37738e-123	99.569	442.195	232	231
gene11224-v1.0-hybrid|gene11224-v1.0-hybrid|Fragaria	Replication factor C DNA polymerase III gamma-tau subunit [Theobroma cacao]	2576	gi|590599245|ref|XP_007019128.1|Replication factor C / DNA polymerase III gamma-tau subunit [Theobroma cacao]gi|508724456|gb|EOY16353.1|Replication factor C / DNA polymerase III gamma-tau subunit [Theobroma cacao]	XP_007019128, EOY16353	1.83047e-70	69.4915	135.576	118	82
gene22965-v1.0-hybrid|gene22965-v1.0-hybrid|Fragaria	L-cysteine desulfhydrase 1	5263	gi|470123662|ref|XP_004297841.1|PREDICTED: putative L-cysteine desulfhydrase 1 [Fragaria vesca subsp. vesca]	XP_004297841	0	94.7368	293.893	152	144
gene32515-v1.0-hybrid|gene32515-v1.0-hybrid|Fragaria	BTB POZ domain-containing At5g41330	1407	gi|470125643|ref|XP_004298811.1|PREDICTED: BTB/POZ domain-containing protein At5g41330 [Fragaria vesca subsp. vesca]	XP_004298811	0	100	937.176	468	468
gene02227-v1.0-hybrid|gene02227-v1.0-hybrid|Fragaria	hypothetical protein L484_025258 [Morus notabilis]	1853	gi|703137627|ref|XP_010106500.1|hypothetical protein L484_025258 [Morus notabilis]gi|587923326|gb|EXC10676.1|hypothetical protein L484_025258 [Morus notabilis]	XP_010106500, EXC10676	1.31312e-17	90.7407	91.6633	54	49
gene05279-v1.0-hybrid|gene05279-v1.0-hybrid|Fragaria	proteasome subunit alpha type-6	3281	gi|672107969|ref|XP_008782714.1|PREDICTED: proteasome subunit alpha type-6 [Phoenix dactylifera]	XP_008782714	5.62367e-31	60	99.7525	100	60
gene07659-v1.0-hybrid|gene07659-v1.0-hybrid|Fragaria	T-complex 1 subunit eta	5592	gi|470117977|ref|XP_004295122.1|PREDICTED: T-complex protein 1 subunit eta [Fragaria vesca subsp. vesca]	XP_004295122	1.30718e-125	100	179.104	88	88
gene25967-v1.0-hybrid|gene25967-v1.0-hybrid|Fragaria	IQ-DOMAIN 31	4197	gi|470126836|ref|XP_004299388.1|PREDICTED: protein IQ-DOMAIN 31 [Fragaria vesca subsp. vesca]	XP_004299388	0	98.6595	735.332	373	368
gene31125-v1.0-hybrid|gene31125-v1.0-hybrid|Fragaria	hypothetical protein EUGRSUZ_C043221, partial	2518	gi|629118271|gb|KCW82946.1|hypothetical protein EUGRSUZ_C043221, partial [Eucalyptus grandis]	KCW82946	7.4839e-103	91.3462	175.637	104	95
gene08581-v1.0-hybrid|gene08581-v1.0-hybrid|Fragaria	pentatricopeptide repeat-containing At1g20300, mitochondrial	1590	gi|470113439|ref|XP_004292931.1|PREDICTED: pentatricopeptide repeat-containing protein At1g20300, mitochondrial [Fragaria vesca subsp. vesca]	XP_004292931	0	100	1071.23	529	529
gene31156-v1.0-hybrid|gene31156-v1.0-hybrid|Fragaria	plant intracellular Ras-group-related LRR 9-like	1879	gi|470112365|ref|XP_004292406.1|PREDICTED: plant intracellular Ras-group-related LRR protein 9-like [Fragaria vesca subsp. vesca]	XP_004292406	7.84754e-167	100	499.204	246	246
gene14978-v1.0-hybrid|gene14978-v1.0-hybrid|Fragaria	vacuolar sorting-associated 2 homolog 3	1349	gi|470107257|ref|XP_004289965.1|PREDICTED: vacuolar protein sorting-associated protein 2 homolog 3 [Fragaria vesca subsp. vesca]	XP_004289965	6.30332e-16	57.4468	86.6557	94	54
gene09476-v1.0-hybrid|gene09476-v1.0-hybrid|Fragaria	LIM domain-containing WLIM1-like	3415	gi|470127236|ref|XP_004299580.1|PREDICTED: LIM domain-containing protein WLIM1-like [Fragaria vesca subsp. vesca]	XP_004299580	8.48864e-36	100	146.747	69	69
gene13473-v1.0-hybrid|gene13473-v1.0-hybrid|Fragaria	mitochondrial succinate-fumarate transporter 1	2159	gi|470133483|ref|XP_004302595.1|PREDICTED: mitochondrial succinate-fumarate transporter 1 [Fragaria vesca subsp. vesca]	XP_004302595	9.57231e-109	100	345.51	180	180
gene31407-v1.0-hybrid|gene31407-v1.0-hybrid|Fragaria	R2R3 MYB transcription factor	2071	gi|161878916|gb|ABX79950.1|R2R3 MYB transcription factor [Rubus idaeus]	ABX79950	1.68946e-55	75	200.29	152	114
gene09601-v1.0-hybrid|gene09601-v1.0-hybrid|Fragaria	hypothetical protein PRUPE_ppa000269mg [Prunus persica]	5709	gi|595820607|ref|XP_007204682.1|hypothetical protein PRUPE_ppa000269mg [Prunus persica]gi|462400213|gb|EMJ05881.1|hypothetical protein PRUPE_ppa000269mg [Prunus persica]	XP_007204682, EMJ05881	0	88.7743	1360.51	873	775
gene07264-v1.0-hybrid|gene07264-v1.0-hybrid|Fragaria	PREDICTED: uncharacterized protein LOC101311350	1941	gi|470149418|ref|XP_004310235.1|PREDICTED: uncharacterized protein LOC101311350 [Fragaria vesca subsp. vesca]	XP_004310235	0	100	1136.32	646	646
gene11776-v1.0-hybrid|gene11776-v1.0-hybrid|Fragaria	PREDICTED: uncharacterized protein LOC101294374	3512	gi|470131285|ref|XP_004301527.1|PREDICTED: uncharacterized protein LOC101294374 [Fragaria vesca subsp. vesca]	XP_004301527	0	100	742.651	361	361
gene26857-v1.0-hybrid|gene26857-v1.0-hybrid|Fragaria	PREDICTED: patellin-3	2234	gi|470127729|ref|XP_004299815.1|PREDICTED: patellin-3 [Fragaria vesca subsp. vesca]	XP_004299815	0	98.1675	586.645	382	375
gene04151-v1.0-hybrid|gene04151-v1.0-hybrid|Fragaria	desumoylating isopeptidase 1-like [Fragaria vesca vesca]	1274	gi|470122778|ref|XP_004297415.1|PREDICTED: desumoylating isopeptidase 1-like [Fragaria vesca subsp. vesca]gi|470122780|ref|XP_004297416.1|PREDICTED: desumoylating isopeptidase 1-like [Fragaria vesca subsp. vesca]gi|470122782|ref|XP_004297417.1|PREDICTED: desumoylating isopeptidase 1-like [Fragaria vesca subsp. vesca]gi|764576076|ref|XP_011463153.1|PREDICTED: desumoylating isopeptidase 1-like [Fra…	XP_004297415, XP_004297416, XP_004297417, XP_011463153, XP_011463154	1.7766e-78	99.2248	256.529	129	128
gene11239-v1.0-hybrid|gene11239-v1.0-hybrid|Fragaria	PREDICTED: cyclin-A1-1	3256	gi|470109228|ref|XP_004290902.1|PREDICTED: cyclin-A1-1 [Fragaria vesca subsp. vesca]	XP_004290902	6.59115e-133	81.9549	425.246	266	218
gene29687-v1.0-hybrid|gene29687-v1.0-hybrid|Fragaria	Nucleobase-ascorbate transporter 2	3204	gi|473776494|gb|EMS45947.1|Nucleobase-ascorbate transporter 2 [Triticum urartu]	EMS45947	6.14595e-93	60.4255	209.92	235	142
gene31283-v1.0-hybrid|gene31283-v1.0-hybrid|Fragaria	PREDICTED: uncharacterized protein LOC101305821	5789	gi|470110829|ref|XP_004291665.1|PREDICTED: uncharacterized protein LOC101305821 [Fragaria vesca subsp. vesca]	XP_004291665	0	95.4545	1626.68	968	924
gene13925-v1.0-hybrid|gene13925-v1.0-hybrid|Fragaria	AC007234_13F1E22.8	2851	gi|6686407|gb|AAF23841.1|AC007234_13F1E22.8 [Arabidopsis thaliana]	AAF23841	1.53169e-07	90	56.6102	30	27
gene00518-v1.0-hybrid|gene00518-v1.0-hybrid|Fragaria	60S ribosomal L6-1-like	7524	gi|470147752|ref|XP_004309444.1|PREDICTED: 60S ribosomal protein L6-1-like [Fragaria vesca subsp. vesca]	XP_004309444	5.57991e-54	81.8792	202.601	149	122
gene04588-v1.0-hybrid|gene04588-v1.0-hybrid|Fragaria	SPIRAL1-like 1	889	gi|470122391|ref|XP_004297225.1|PREDICTED: protein SPIRAL1-like 1 [Fragaria vesca subsp. vesca]	XP_004297225	2.1293e-29	100	119.398	78	78
gene20104-v1.0-hybrid|gene20104-v1.0-hybrid|Fragaria	hypothetical protein VITISV_021320	4687	gi|147787269|emb|CAN62571.1|hypothetical protein VITISV_021320 [Vitis vinifera]	CAN62571	1.22099e-18	63.0631	99.3673	111	70
gene01667-v1.0-hybrid|gene01667-v1.0-hybrid|Fragaria	PREDICTED: uncharacterized protein LOC101292460	10734	gi|764638617|ref|XP_011470480.1|PREDICTED: uncharacterized protein LOC101292460 [Fragaria vesca subsp. vesca]	XP_011470480	0	90.3226	620.928	341	308
gene17485-v1.0-hybrid|gene17485-v1.0-hybrid|Fragaria	PREDICTED: uncharacterized protein LOC101290914	3214	gi|470107561|ref|XP_004290113.1|PREDICTED: uncharacterized protein LOC101290914 [Fragaria vesca subsp. vesca]	XP_004290113	0	83.3333	935.636	600	500
gene04060-v1.0-hybrid|gene04060-v1.0-hybrid|Fragaria	1-phosphatidylinositol-3-phosphate 5-kinase FAB1C	7279	gi|470122666|ref|XP_004297361.1|PREDICTED: putative 1-phosphatidylinositol-3-phosphate 5-kinase FAB1C [Fragaria vesca subsp. vesca]	XP_004297361	0	100	1014.22	494	494
gene15234-v1.0-hybrid|gene15234-v1.0-hybrid|Fragaria	transmembrane and coiled-coil domain-containing 4-like	4424	gi|470111159|ref|XP_004291817.1|PREDICTED: transmembrane and coiled-coil domain-containing protein 4-like [Fragaria vesca subsp. vesca]	XP_004291817	1.70416e-95	100	284.263	161	161
gene09346-v1.0-hybrid|gene09346-v1.0-hybrid|Fragaria	NF-X1-type zinc finger NFXL1	9592	gi|764585014|ref|XP_011464477.1|PREDICTED: LOW QUALITY PROTEIN: NF-X1-type zinc finger protein NFXL1 [Fragaria vesca subsp. vesca]	XP_011464477	0	99.9187	2192.16	1230	1229
gene07709-v1.0-hybrid|gene07709-v1.0-hybrid|Fragaria	PREDICTED: uncharacterized protein LOC105350703	438	gi|764565404|ref|XP_011461807.1|PREDICTED: uncharacterized protein LOC105350703 [Fragaria vesca subsp. vesca]	XP_011461807	2.58806e-63	100	202.986	145	145
gene24167-v1.0-hybrid|gene24167-v1.0-hybrid|Fragaria	PREDICTED: uncharacterized protein LOC101312194 [Fragaria vesca subsp. vesca]	4800	gi|470104161|ref|XP_004288483.1|PREDICTED: uncharacterized protein LOC101312194 [Fragaria vesca subsp. vesca]gi|764519054|ref|XP_011468176.1|PREDICTED: uncharacterized protein LOC101312194 [Fragaria vesca subsp. vesca]gi|764519058|ref|XP_011468181.1|PREDICTED: uncharacterized protein LOC101312194 [Fragaria vesca subsp. vesca]gi|764519062|ref|XP_011468185.1|PREDICTED: uncharacterized protein LOC10…	XP_004288483, XP_011468176, XP_011468181, XP_011468185, XP_011468188	4.76543e-167	100	521.546	302	302
gene06053-v1.0-hybrid|gene06053-v1.0-hybrid|Fragaria	peptide methionine sulfoxide reductase B3, chloroplastic-like	1152	gi|470122015|ref|XP_004297051.1|PREDICTED: peptide methionine sulfoxide reductase B3, chloroplastic-like [Fragaria vesca subsp. vesca]	XP_004297051	6.24965e-50	100	115.931	54	54
gene11582-v1.0-hybrid|gene11582-v1.0-hybrid|Fragaria	PREDICTED: uncharacterized protein LOC101302806	3272	gi|470110315|ref|XP_004291430.1|PREDICTED: uncharacterized protein LOC101302806 [Fragaria vesca subsp. vesca]	XP_004291430	0	98.9796	1306.58	686	679
gene15819-v1.0-hybrid|gene15819-v1.0-hybrid|Fragaria	magnesium transporter MRS2-1-like	4810	gi|658036505|ref|XP_008353796.1|PREDICTED: magnesium transporter MRS2-1-like [Malus domestica]	XP_008353796	2.00067e-97	95.814	323.939	215	206
gene30245-v1.0-hybrid|gene30245-v1.0-hybrid|Fragaria	60S acidic ribosomal P2-2-like	1515	gi|470134336|ref|XP_004303010.1|PREDICTED: 60S acidic ribosomal protein P2-2-like [Fragaria vesca subsp. vesca]	XP_004303010	5.67551e-09	94.4444	65.0846	36	34
gene09510-v1.0-hybrid|gene09510-v1.0-hybrid|Fragaria	transcription factor MYB1R1	5397	gi|764585573|ref|XP_004299599.2|PREDICTED: LOW QUALITY PROTEIN: transcription factor MYB1R1 [Fragaria vesca subsp. vesca]	XP_004299599	2.42776e-48	88.0282	187.963	142	125
gene11928-v1.0-hybrid|gene11928-v1.0-hybrid|Fragaria	PREDICTED: uncharacterized protein LOC101306919	1516	gi|470127458|ref|XP_004299686.1|PREDICTED: uncharacterized protein LOC101306919 [Fragaria vesca subsp. vesca]	XP_004299686	5.85936e-29	73.4513	124.02	113	83
gene15906-v1.0-hybrid|gene15906-v1.0-hybrid|Fragaria	formin 3 isoform X1	3980	gi|470126065|ref|XP_004299014.1|PREDICTED: formin-like protein 3 isoform X1 [Fragaria vesca subsp. vesca]	XP_004299014	2.5591e-166	82.3779	506.908	471	388
gene22945-v1.0-hybrid|gene22945-v1.0-hybrid|Fragaria	PREDICTED: uncharacterized protein LOC105352028	399	gi|764597705|ref|XP_011466200.1|PREDICTED: uncharacterized protein LOC105352028 [Fragaria vesca subsp. vesca]	XP_011466200	8.45713e-59	100	190.274	132	132
gene26965-v1.0-hybrid|gene26965-v1.0-hybrid|Fragaria	elongation factor 1-delta 1-like isoform X2	1919	gi|470141588|ref|XP_004306512.1|PREDICTED: elongation factor 1-delta 1-like isoform X2 [Fragaria vesca subsp. vesca]	XP_004306512	1.51839e-45	100	143.665	68	68
gene30519-v1.0-hybrid|gene30519-v1.0-hybrid|Fragaria	ADP-ribosylation factor 8B	1244	gi|470104446|ref|XP_004288614.1|PREDICTED: ADP-ribosylation factor-like protein 8B [Fragaria vesca subsp. vesca]	XP_004288614	1.23543e-47	71.875	172.94	128	92
gene23441-v1.0-hybrid|gene23441-v1.0-hybrid|Fragaria	hypothetical protein CICLE_v10003685mg [Citrus clementina]	1200	gi|567881209|ref|XP_006433163.1|hypothetical protein CICLE_v10003685mg [Citrus clementina]gi|557535285|gb|ESR46403.1|hypothetical protein CICLE_v10003685mg [Citrus clementina]	XP_006433163, ESR46403	8.99759e-07	53.012	48.9062	83	44
gene31108-v1.0-hybrid|gene31108-v1.0-hybrid|Fragaria	probable galactinol--sucrose galactosyltransferase 6	4155	gi|470101648|ref|XP_004287282.1|PREDICTED: probable galactinol--sucrose galactosyltransferase 6 [Fragaria vesca subsp. vesca]	XP_004287282	0	96.1792	1499.95	759	730
gene04076-v1.0-hybrid|gene04076-v1.0-hybrid|Fragaria	hypothetical protein CISIN_1g0074281mg, partial	4296	gi|641844011|gb|KDO62907.1|hypothetical protein CISIN_1g0074281mg, partial [Citrus sinensis]	KDO62907	1.23686e-90	82.2967	303.138	209	172
gene12552-v1.0-hybrid|gene12552-v1.0-hybrid|Fragaria	GPCR-type G 2-like	4127	gi|764635543|ref|XP_011470116.1|PREDICTED: LOW QUALITY PROTEIN: GPCR-type G protein 2-like [Fragaria vesca subsp. vesca]	XP_011470116	1.36421e-82	100	210.69	121	121
gene04786-v1.0-hybrid|gene04786-v1.0-hybrid|Fragaria	squamosa promoter-binding 8 [Fragaria vesca vesca]	2205	gi|470145725|ref|XP_004308485.1|PREDICTED: squamosa promoter-binding-like protein 8 [Fragaria vesca subsp. vesca]gi|764627029|ref|XP_011469198.1|PREDICTED: squamosa promoter-binding-like protein 8 [Fragaria vesca subsp. vesca]	XP_004308485, XP_011469198	5.53535e-143	99.537	434.491	216	215
gene18436-v1.0-hybrid|gene18436-v1.0-hybrid|Fragaria	PREDICTED: uncharacterized protein LOC101294772	1635	gi|764601220|ref|XP_011466549.1|PREDICTED: uncharacterized protein LOC101294772 [Fragaria vesca subsp. vesca]	XP_011466549	1.54527e-111	97.479	231.876	119	116
gene24862-v1.0-hybrid|gene24862-v1.0-hybrid|Fragaria	hypothetical protein L484_015634 [Morus notabilis]	3601	gi|703094068|ref|XP_010095134.1|hypothetical protein L484_015634 [Morus notabilis]gi|587868968|gb|EXB58300.1|hypothetical protein L484_015634 [Morus notabilis]	XP_010095134, EXB58300	1.59367e-40	92.6471	87.4261	68	63
gene20605-v1.0-hybrid|gene20605-v1.0-hybrid|Fragaria	slowmo homolog	558	gi|470118148|ref|XP_004295200.1|PREDICTED: protein slowmo homolog [Fragaria vesca subsp. vesca]	XP_004295200	3.21927e-135	100	388.652	185	185
gene23302-v1.0-hybrid|gene23302-v1.0-hybrid|Fragaria	chorismate synthase, chloroplastic isoform X2	757	gi|764631592|ref|XP_011469664.1|PREDICTED: chorismate synthase, chloroplastic isoform X2 [Fragaria vesca subsp. vesca]	XP_011469664	7.03714e-22	96.0784	103.219	51	49
gene10123-v1.0-hybrid|gene10123-v1.0-hybrid|Fragaria	probable phosphoinositide phosphatase SAC9	7730	gi|764506205|ref|XP_011464225.1|PREDICTED: probable phosphoinositide phosphatase SAC9 [Fragaria vesca subsp. vesca]	XP_011464225	0	87.9541	932.939	523	460
gene23343-v1.0-hybrid|gene23343-v1.0-hybrid|Fragaria	probable phosphatase 2C 38	2829	gi|470143557|ref|XP_004307440.1|PREDICTED: probable protein phosphatase 2C 38 [Fragaria vesca subsp. vesca]	XP_004307440	3.8155e-71	100	252.292	124	124
gene21570-v1.0-hybrid|gene21570-v1.0-hybrid|Fragaria	60S ribosomal L12	501	gi|470110623|ref|XP_004291576.1|PREDICTED: 60S ribosomal protein L12 [Fragaria vesca subsp. vesca]	XP_004291576	1.62775e-112	100	329.331	166	166
gene14208-v1.0-hybrid|gene14208-v1.0-hybrid|Fragaria	ATP phosphoribosyltransferase 1, chloroplastic-like	3935	gi|470142922|ref|XP_004307139.1|PREDICTED: ATP phosphoribosyltransferase 1, chloroplastic-like [Fragaria vesca subsp. vesca]	XP_004307139	8.861e-37	100	155.606	83	83
gene29159-v1.0-hybrid|gene29159-v1.0-hybrid|Fragaria	bZIP transcription factor 60	1476	gi|470128309|ref|XP_004300086.1|PREDICTED: bZIP transcription factor 60 [Fragaria vesca subsp. vesca]	XP_004300086	2.11966e-73	100	247.284	161	161
gene26135-v1.0-hybrid|gene26135-v1.0-hybrid|Fragaria	dof zinc finger	945	gi|470126606|ref|XP_004299274.1|PREDICTED: dof zinc finger protein DOF5.4 [Fragaria vesca subsp. vesca]	XP_004299274	6.44207e-140	100	410.994	314	314
gene22435-v1.0-hybrid|gene22435-v1.0-hybrid|Fragaria	PREDICTED: uncharacterized protein LOC101303608	12002	gi|764579138|ref|XP_011463583.1|PREDICTED: uncharacterized protein LOC101303608 [Fragaria vesca subsp. vesca]	XP_011463583	5.64761e-101	80.791	284.263	177	143
gene13440-v1.0-hybrid|gene13440-v1.0-hybrid|Fragaria	tryptophan synthase alpha chain-like	963	gi|470133499|ref|XP_004302603.1|PREDICTED: tryptophan synthase alpha chain-like [Fragaria vesca subsp. vesca]	XP_004302603	0	100	634.024	320	320
gene04631-v1.0-hybrid|gene04631-v1.0-hybrid|Fragaria	KTI12 homolog [Fragaria vesca vesca]	909	gi|470122442|ref|XP_004297250.1|PREDICTED: protein KTI12 homolog [Fragaria vesca subsp. vesca]gi|764574906|ref|XP_011463026.1|PREDICTED: protein KTI12 homolog [Fragaria vesca subsp. vesca]	XP_004297250, XP_011463026	0	100	585.874	302	302
gene11400-v1.0-hybrid|gene11400-v1.0-hybrid|Fragaria	glutamate--tRNA ligase, cytoplasmic	3110	gi|470132901|ref|XP_004302313.1|PREDICTED: glutamate--tRNA ligase, cytoplasmic [Fragaria vesca subsp. vesca]	XP_004302313	0	94.9198	716.457	374	355
gene19630-v1.0-hybrid|gene19630-v1.0-hybrid|Fragaria	ankyrin repeat domain-containing 13C-like	3965	gi|470114181|ref|XP_004293295.1|PREDICTED: ankyrin repeat domain-containing protein 13C-like [Fragaria vesca subsp. vesca]	XP_004293295	0	100	878.626	466	466
gene16707-v1.0-hybrid|gene16707-v1.0-hybrid|Fragaria		20248	No Blast Hit
gene28019-v1.0-hybrid|gene28019-v1.0-hybrid|Fragaria	PREDICTED: uncharacterized protein LOC101294491	2306	gi|470137901|ref|XP_004304698.1|PREDICTED: uncharacterized protein LOC101294491 [Fragaria vesca subsp. vesca]	XP_004304698	2.86443e-47	98.6486	154.836	74	73
gene26782-v1.0-hybrid|gene26782-v1.0-hybrid|Fragaria	callose synthase 2-like isoform X2 [Fragaria vesca vesca]	16729	gi|764622609|ref|XP_011468794.1|PREDICTED: callose synthase 2-like isoform X2 [Fragaria vesca subsp. vesca]gi|764622614|ref|XP_011468795.1|PREDICTED: callose synthase 2-like isoform X2 [Fragaria vesca subsp. vesca]	XP_011468794, XP_011468795	0	83.8785	671.389	428	359
gene31206-v1.0-hybrid|gene31206-v1.0-hybrid|Fragaria	PREDICTED: uncharacterized protein LOC101304340	845	gi|470107825|ref|XP_004290240.1|PREDICTED: uncharacterized protein LOC101304340 [Fragaria vesca subsp. vesca]	XP_004290240	2.09324e-141	100	410.609	205	205
gene19721-v1.0-hybrid|gene19721-v1.0-hybrid|Fragaria	strawberry notch homolog 1	13642	gi|470115195|ref|XP_004293788.1|PREDICTED: protein strawberry notch homolog 1 [Fragaria vesca subsp. vesca]	XP_004293788	1.37533e-74	72.9167	130.954	96	70
gene10878-v1.0-hybrid|gene10878-v1.0-hybrid|Fragaria	F-box LRR-repeat At3g48880-like [Fragaria vesca vesca]	526	gi|470121987|ref|XP_004297037.1|PREDICTED: F-box/LRR-repeat protein At3g48880-like [Fragaria vesca subsp. vesca]gi|764572770|ref|XP_011462793.1|PREDICTED: F-box/LRR-repeat protein At3g48880-like [Fragaria vesca subsp. vesca]	XP_004297037, XP_011462793	1.94888e-26	69.2308	112.464	104	72
gene27563-v1.0-hybrid|gene27563-v1.0-hybrid|Fragaria	PREDICTED: uncharacterized protein LOC101306103	444	gi|470108329|ref|XP_004290473.1|PREDICTED: uncharacterized protein LOC101306103 [Fragaria vesca subsp. vesca]	XP_004290473	7.81984e-92	100	275.404	147	147
gene05071-v1.0-hybrid|gene05071-v1.0-hybrid|Fragaria	PREDICTED: uncharacterized protein LOC101302246	1293	gi|470117855|ref|XP_004295063.1|PREDICTED: uncharacterized protein LOC101302246 [Fragaria vesca subsp. vesca]	XP_004295063	1.38811e-67	100	227.639	183	183
gene11402-v1.0-hybrid|gene11402-v1.0-hybrid|Fragaria	PREDICTED: uncharacterized protein LOC101312667	2038	gi|764509405|ref|XP_004287528.2|PREDICTED: uncharacterized protein LOC101312667 [Fragaria vesca subsp. vesca]	XP_004287528	1.18111e-154	100	468.774	252	252
gene17740-v1.0-hybrid|gene17740-v1.0-hybrid|Fragaria	TPX2 isoform X2	5208	gi|764604840|ref|XP_011466920.1|PREDICTED: protein TPX2 isoform X2 [Fragaria vesca subsp. vesca]	XP_011466920	0	100	169.474	82	82
gene20182-v1.0-hybrid|gene20182-v1.0-hybrid|Fragaria		26703	No Blast Hit
gene21353-v1.0-hybrid|gene21353-v1.0-hybrid|Fragaria	PREDICTED: uncharacterized protein LOC101313369	3720	gi|470146745|ref|XP_004308982.1|PREDICTED: uncharacterized protein LOC101313369 [Fragaria vesca subsp. vesca]	XP_004308982	0	97.9853	982.63	546	535
gene15272-v1.0-hybrid|gene15272-v1.0-hybrid|Fragaria	ADP,ATP carrier , mitochondrial-like [Fragaria vesca vesca]	1023	gi|470111121|ref|XP_004291800.1|PREDICTED: ADP,ATP carrier protein, mitochondrial-like [Fragaria vesca subsp. vesca]gi|764545781|ref|XP_011459524.1|PREDICTED: ADP,ATP carrier protein, mitochondrial-like [Fragaria vesca subsp. vesca]	XP_004291800, XP_011459524	0	89.1892	520.005	333	297
gene01979-v1.0-hybrid|gene01979-v1.0-hybrid|Fragaria	F-box LRR-repeat At3g26922-like	3020	gi|470114560|ref|XP_004293482.1|PREDICTED: F-box/LRR-repeat protein At3g26922-like [Fragaria vesca subsp. vesca]	XP_004293482	0	100	605.905	323	323
gene17351-v1.0-hybrid|gene17351-v1.0-hybrid|Fragaria	PREDICTED: exopolygalacturonase-like	5062	gi|694410853|ref|XP_009333810.1|PREDICTED: exopolygalacturonase-like [Pyrus x bretschneideri]	XP_009333810	4.45116e-142	77.4725	253.447	182	141
gene09355-v1.0-hybrid|gene09355-v1.0-hybrid|Fragaria	probable serine threonine kinase IREH1	8036	gi|764585065|ref|XP_011464482.1|PREDICTED: probable serine/threonine protein kinase IREH1 [Fragaria vesca subsp. vesca]	XP_011464482	0	99.7877	916.376	471	470
gene17004-v1.0-hybrid|gene17004-v1.0-hybrid|Fragaria	homogentisate phytyltransferase 1, chloroplastic isoform X2	6096	gi|764568616|ref|XP_011462336.1|PREDICTED: homogentisate phytyltransferase 1, chloroplastic isoform X2 [Fragaria vesca subsp. vesca]	XP_011462336	2.84363e-56	100	214.542	98	98
gene15122-v1.0-hybrid|gene15122-v1.0-hybrid|Fragaria	COP9 signalosome complex subunit 4	3302	gi|473890162|gb|EMS48587.1|COP9 signalosome complex subunit 4 [Triticum urartu]	EMS48587	1.07439e-70	55.3571	144.05	168	93
gene31803-v1.0-hybrid|gene31803-v1.0-hybrid|Fragaria	Beta-adaptin C	7243	gi|474207793|gb|EMS58764.1|Beta-adaptin-like protein C [Triticum urartu]	EMS58764	9.87722e-153	60.396	270.011	303	183
gene28787-v1.0-hybrid|gene28787-v1.0-hybrid|Fragaria	probable polyamine oxidase 2	2693	gi|694331810|ref|XP_009356569.1|PREDICTED: probable polyamine oxidase 2 [Pyrus x bretschneideri]	XP_009356569	1.69743e-136	82.5623	429.483	281	232
gene15145-v1.0-hybrid|gene15145-v1.0-hybrid|Fragaria	hypothetical protein VITISV_038533	1898	gi|147771522|emb|CAN75692.1|hypothetical protein VITISV_038533 [Vitis vinifera]	CAN75692	2.42616e-31	97.561	80.1073	41	40
gene04531-v1.0-hybrid|gene04531-v1.0-hybrid|Fragaria	phosphatidylinositol 4-kinase gamma 7-like	1914	gi|470122326|ref|XP_004297194.1|PREDICTED: phosphatidylinositol 4-kinase gamma 7-like [Fragaria vesca subsp. vesca]	XP_004297194	0	100	1275.38	637	637
gene16597-v1.0-hybrid|gene16597-v1.0-hybrid|Fragaria	myosin-binding 1-like isoform X1	2855	gi|470132396|ref|XP_004302068.1|PREDICTED: myosin-binding protein 1-like isoform X1 [Fragaria vesca subsp. vesca]	XP_004302068	0	100	947.577	483	483
gene02256-v1.0-hybrid|gene02256-v1.0-hybrid|Fragaria	transmembrane 50 homolog	1740	gi|470129038|ref|XP_004300436.1|PREDICTED: transmembrane protein 50 homolog [Fragaria vesca subsp. vesca]	XP_004300436	1.8488e-19	98.0769	96.2857	52	51
gene30436-v1.0-hybrid|gene30436-v1.0-hybrid|Fragaria	PREDICTED: uncharacterized protein LOC101305638	7729	gi|470114596|ref|XP_004293497.1|PREDICTED: uncharacterized protein LOC101305638 [Fragaria vesca subsp. vesca]	XP_004293497	0	94.4179	1101.27	627	592
gene06106-v1.0-hybrid|gene06106-v1.0-hybrid|Fragaria	PREDICTED: UPF0613 protein PB24D3.06c	3313	gi|470121800|ref|XP_004296946.1|PREDICTED: UPF0613 protein PB24D3.06c [Fragaria vesca subsp. vesca]	XP_004296946	6.65772e-31	100	108.612	49	49
gene13569-v1.0-hybrid|gene13569-v1.0-hybrid|Fragaria	thioredoxin H9	4167	gi|470133343|ref|XP_004302526.1|PREDICTED: thioredoxin H9 [Fragaria vesca subsp. vesca]	XP_004302526	5.96628e-21	78.6667	102.834	75	59
gene27951-v1.0-hybrid|gene27951-v1.0-hybrid|Fragaria	glucuronokinase 1-like	1966	gi|657974725|ref|XP_008379195.1|PREDICTED: glucuronokinase 1-like [Malus domestica]	XP_008379195	1.54601e-125	66.8966	342.428	290	194
gene31799-v1.0-hybrid|gene31799-v1.0-hybrid|Fragaria	AT-rich interactive domain-containing 2-like	6155	gi|470129814|ref|XP_004300803.1|PREDICTED: AT-rich interactive domain-containing protein 2-like [Fragaria vesca subsp. vesca]	XP_004300803	1.2012e-160	90.5263	326.25	190	172
gene29077-v1.0-hybrid|gene29077-v1.0-hybrid|Fragaria	short-chain dehydrogenase reductase family 42E member 1-like	7159	gi|764589568|ref|XP_011465016.1|PREDICTED: short-chain dehydrogenase/reductase family 42E member 1-like [Fragaria vesca subsp. vesca]	XP_011465016	2.88032e-97	98.9011	189.119	91	90
gene14994-v1.0-hybrid|gene14994-v1.0-hybrid|Fragaria	uncharacterized vacuolar membrane YML018C-like	7811	gi|470111485|ref|XP_004291978.1|PREDICTED: uncharacterized vacuolar membrane protein YML018C-like [Fragaria vesca subsp. vesca]	XP_004291978	7.17165e-66	100	242.662	114	114
gene21296-v1.0-hybrid|gene21296-v1.0-hybrid|Fragaria	alpha-soluble NSF attachment 2	3434	gi|470144102|ref|XP_004307704.1|PREDICTED: alpha-soluble NSF attachment protein 2 [Fragaria vesca subsp. vesca]	XP_004307704	8.41178e-29	98.2143	118.627	56	55
gene17623-v1.0-hybrid|gene17623-v1.0-hybrid|Fragaria	PREDICTED: uncharacterized protein LOC101294522 [Fragaria vesca subsp. vesca]	1883	gi|470107759|ref|XP_004290209.1|PREDICTED: uncharacterized protein LOC101294522 [Fragaria vesca subsp. vesca]gi|764529274|ref|XP_011458185.1|PREDICTED: uncharacterized protein LOC101294522 [Fragaria vesca subsp. vesca]gi|764529283|ref|XP_011458186.1|PREDICTED: uncharacterized protein LOC101294522 [Fragaria vesca subsp. vesca]	XP_004290209, XP_011458185, XP_011458186	0	97.7077	625.165	349	341
gene13526-v1.0-hybrid|gene13526-v1.0-hybrid|Fragaria	hypothetical protein PHAVU_009G227700g [Phaseolus vulgaris]	9767	gi|593330475|ref|XP_007138664.1|hypothetical protein PHAVU_009G227700g [Phaseolus vulgaris]gi|561011751|gb|ESW10658.1|hypothetical protein PHAVU_009G227700g [Phaseolus vulgaris]	XP_007138664, ESW10658	3.54616e-43	98.1818	112.464	55	54
gene13483-v1.0-hybrid|gene13483-v1.0-hybrid|Fragaria	BAG family molecular chaperone regulator 4 [Fragaria vesca]	2225	gi|765365454|ref|NP_001292198.1|BAG family molecular chaperone regulator 4 [Fragaria vesca]gi|387936166|gb|AFK10144.1|BAG protein [Fragaria vesca]	NP_001292198, AFK10144	7.18013e-90	83.3333	296.975	198	165
gene20111-v1.0-hybrid|gene20111-v1.0-hybrid|Fragaria	gamma-soluble NSF attachment	3360	gi|470115013|ref|XP_004293698.1|PREDICTED: gamma-soluble NSF attachment protein [Fragaria vesca subsp. vesca]	XP_004293698	9.70948e-23	100	111.694	53	53
gene25547-v1.0-hybrid|gene25547-v1.0-hybrid|Fragaria	zinc finger ZAT10	714	gi|470106914|ref|XP_004289800.1|PREDICTED: zinc finger protein ZAT10 [Fragaria vesca subsp. vesca]	XP_004289800	1.31183e-139	100	404.06	237	237
gene05799-v1.0-hybrid|gene05799-v1.0-hybrid|Fragaria	ACT domain-containing ACR1 [Fragaria vesca vesca]	2801	gi|764516875|ref|XP_011466250.1|PREDICTED: ACT domain-containing protein ACR1 [Fragaria vesca subsp. vesca]gi|764516880|ref|XP_011466252.1|PREDICTED: ACT domain-containing protein ACR1 [Fragaria vesca subsp. vesca]	XP_011466250, XP_011466252	0	92.8395	709.523	405	376
gene25984-v1.0-hybrid|gene25984-v1.0-hybrid|Fragaria	transcription factor bHLH47	7947	gi|470126820|ref|XP_004299380.1|PREDICTED: transcription factor bHLH47 [Fragaria vesca subsp. vesca]	XP_004299380	7.86655e-90	96.7742	306.605	155	150
gene28657-v1.0-hybrid|gene28657-v1.0-hybrid|Fragaria	PREDICTED: uncharacterized protein LOC101312060	543	gi|764593842|ref|XP_004300648.2|PREDICTED: uncharacterized protein LOC101312060 [Fragaria vesca subsp. vesca]	XP_004300648	2.59917e-118	100	350.517	181	181
gene12679-v1.0-hybrid|gene12679-v1.0-hybrid|Fragaria	translation initiation factor 4A2, partial	1903	gi|4454799|gb|AAD20980.1|translation initiation factor 4A2, partial [Zea mays]	AAD20980	1.06034e-141	97.6744	424.091	215	210
gene31140-v1.0-hybrid|gene31140-v1.0-hybrid|Fragaria	PREDICTED: uncharacterized protein LOC101296574	17005	gi|764594139|ref|XP_011465568.1|PREDICTED: uncharacterized protein LOC101296574 [Fragaria vesca subsp. vesca]	XP_011465568	0	100	884.404	470	470
gene04192-v1.0-hybrid|gene04192-v1.0-hybrid|Fragaria	cell morphogenesis PAG1	12296	gi|470136818|ref|XP_004304179.1|PREDICTED: cell morphogenesis protein PAG1 [Fragaria vesca subsp. vesca]	XP_004304179	0	99.9022	2038.08	1023	1022
gene15540-v1.0-hybrid|gene15540-v1.0-hybrid|Fragaria	PREDICTED: uncharacterized protein LOC105352683	5600	gi|764620836|ref|XP_011468561.1|PREDICTED: uncharacterized protein LOC105352683 [Fragaria vesca subsp. vesca]	XP_011468561	1.62212e-102	100	216.083	103	103
gene19734-v1.0-hybrid|gene19734-v1.0-hybrid|Fragaria	1-aminocyclopropane-1-carboxylate oxidase 1	337	gi|470114261|ref|XP_004293334.1|PREDICTED: 1-aminocyclopropane-1-carboxylate oxidase 1 [Fragaria vesca subsp. vesca]	XP_004293334	5.96988e-39	100	143.665	68	68
gene14812-v1.0-hybrid|gene14812-v1.0-hybrid|Fragaria	zinc finger CCCH domain-containing 55-like isoform X1	2559	gi|470111042|ref|XP_004291762.1|PREDICTED: zinc finger CCCH domain-containing protein 55-like isoform X1 [Fragaria vesca subsp. vesca]	XP_004291762	3.353e-117	74.3478	271.552	230	171
gene13337-v1.0-hybrid|gene13337-v1.0-hybrid|Fragaria	valine--tRNA ligase-like isoform X1	2985	gi|764637940|ref|XP_011470409.1|PREDICTED: valine--tRNA ligase-like isoform X1 [Fragaria vesca subsp. vesca]	XP_011470409	2.91251e-28	100	103.605	50	50
gene05711-v1.0-hybrid|gene05711-v1.0-hybrid|Fragaria	probable mediator of RNA polymerase II transcription subunit 26b	1531	gi|470136122|ref|XP_004303850.1|PREDICTED: probable mediator of RNA polymerase II transcription subunit 26b [Fragaria vesca subsp. vesca]	XP_004303850	0	100	629.787	303	303
gene11410-v1.0-hybrid|gene11410-v1.0-hybrid|Fragaria	inorganic pyrophosphatase 3	2540	gi|470102171|ref|XP_004287531.1|PREDICTED: inorganic pyrophosphatase 3 [Fragaria vesca subsp. vesca]	XP_004287531	2.63317e-53	100	149.443	67	67
gene08826-v1.0-hybrid|gene08826-v1.0-hybrid|Fragaria	PREDICTED: uncharacterized protein LOC103320205	2300	gi|645226502|ref|XP_008220069.1|PREDICTED: uncharacterized protein LOC103320205 [Prunus mume]	XP_008220069	1.01314e-96	70.8029	245.743	274	194
gene17328-v1.0-hybrid|gene17328-v1.0-hybrid|Fragaria	alpha-1,3-mannosyl-glyco 2-beta-N-acetylglucosaminyltransferase	5497	gi|470107470|ref|XP_004290068.1|PREDICTED: alpha-1,3-mannosyl-glycoprotein 2-beta-N-acetylglucosaminyltransferase [Fragaria vesca subsp. vesca]	XP_004290068	4.13221e-54	100	120.939	57	57
gene20725-v1.0-hybrid|gene20725-v1.0-hybrid|Fragaria	UDP-rhamnose:rhamnosyltransferase 1	1815	gi|764519360|ref|XP_011468472.1|PREDICTED: LOW QUALITY PROTEIN: putative UDP-rhamnose:rhamnosyltransferase 1 [Fragaria vesca subsp. vesca]	XP_011468472	0	100	811.601	390	390
gene13646-v1.0-hybrid|gene13646-v1.0-hybrid|Fragaria	probable leucine-rich repeat receptor kinase At5g49770	11243	gi|764599345|ref|XP_011466378.1|PREDICTED: probable leucine-rich repeat receptor-like protein kinase At5g49770 [Fragaria vesca subsp. vesca]	XP_011466378	0	85.2941	410.223	238	203
gene15433-v1.0-hybrid|gene15433-v1.0-hybrid|Fragaria	conserved oligomeric Golgi complex subunit 8	4007	gi|470135380|ref|XP_004303495.1|PREDICTED: conserved oligomeric Golgi complex subunit 8 [Fragaria vesca subsp. vesca]	XP_004303495	1.84675e-109	86.1751	370.548	217	187
gene15119-v1.0-hybrid|gene15119-v1.0-hybrid|Fragaria	indeterminate-domain 2-like	6665	gi|470111306|ref|XP_004291889.1|PREDICTED: protein indeterminate-domain 2-like [Fragaria vesca subsp. vesca]	XP_004291889	4.33092e-86	84.1176	305.449	170	143
gene04525-v1.0-hybrid|gene04525-v1.0-hybrid|Fragaria	UDP-glycosyltransferase 89A2-like	1419	gi|470122317|ref|XP_004297190.1|PREDICTED: UDP-glycosyltransferase 89A2-like [Fragaria vesca subsp. vesca]	XP_004297190	0	100	892.493	472	472
gene12900-v1.0-hybrid|gene12900-v1.0-hybrid|Fragaria	disease resistance RGA3	6910	gi|764636653|ref|XP_011470258.1|PREDICTED: putative disease resistance protein RGA3 [Fragaria vesca subsp. vesca]	XP_011470258	0	99.867	1533.85	752	751
gene07658-v1.0-hybrid|gene07658-v1.0-hybrid|Fragaria	NADH--cytochrome b5 reductase 1-like	4141	gi|470117975|ref|XP_004295121.1|PREDICTED: NADH--cytochrome b5 reductase 1-like [Fragaria vesca subsp. vesca]	XP_004295121	3.2073e-46	51.1905	148.673	168	86
gene11577-v1.0-hybrid|gene11577-v1.0-hybrid|Fragaria	PREDICTED: uncharacterized protein LOC101314740	1992	gi|470120651|ref|XP_004296411.1|PREDICTED: uncharacterized protein LOC101314740 [Fragaria vesca subsp. vesca]	XP_004296411	6.13485e-159	99.5652	477.248	230	229
gene25050-v1.0-hybrid|gene25050-v1.0-hybrid|Fragaria	diacylglycerol kinase 5-like isoform X1	4629	gi|568831111|ref|XP_006469823.1|PREDICTED: diacylglycerol kinase 5-like isoform X1 [Citrus sinensis]	XP_006469823	2.96018e-46	57.265	115.931	117	67
gene20097-v1.0-hybrid|gene20097-v1.0-hybrid|Fragaria	RNA polymerase II subunit 5-mediating homolog	2300	gi|470115039|ref|XP_004293711.1|PREDICTED: RNA polymerase II subunit 5-mediating protein homolog [Fragaria vesca subsp. vesca]	XP_004293711	2.73746e-43	100	166.007	80	80
gene04810-v1.0-hybrid|gene04810-v1.0-hybrid|Fragaria	ethylene-responsive transcription factor ERF034-like	825	gi|470142627|ref|XP_004307005.1|PREDICTED: ethylene-responsive transcription factor ERF034-like [Fragaria vesca subsp. vesca]	XP_004307005	3.27398e-109	100	329.717	274	274
gene10043-v1.0-hybrid|gene10043-v1.0-hybrid|Fragaria	PREDICTED: uncharacterized protein LOC101307237	2084	gi|470101295|ref|XP_004287110.1|PREDICTED: uncharacterized protein LOC101307237 [Fragaria vesca subsp. vesca]	XP_004287110	2.32866e-42	99.0385	161.77	104	103
gene28193-v1.0-hybrid|gene28193-v1.0-hybrid|Fragaria	UDP-glycosyltransferase 87A1-like	2516	gi|470117240|ref|XP_004294769.1|PREDICTED: UDP-glycosyltransferase 87A1-like [Fragaria vesca subsp. vesca]	XP_004294769	0	99.6599	607.831	294	293
gene11846-v1.0-hybrid|gene11846-v1.0-hybrid|Fragaria	E3 ubiquitin- ligase LIN isoform X1 [Fragaria vesca vesca]	9333	gi|764588431|ref|XP_011464890.1|PREDICTED: putative E3 ubiquitin-protein ligase LIN isoform X1 [Fragaria vesca subsp. vesca]gi|764588434|ref|XP_011464891.1|PREDICTED: putative E3 ubiquitin-protein ligase LIN isoform X2 [Fragaria vesca subsp. vesca]	XP_011464890, XP_011464891	0	100	732.25	381	381
gene22757-v1.0-hybrid|gene22757-v1.0-hybrid|Fragaria	PREDICTED: uncharacterized protein LOC101313209 isoform X2	5525	gi|764573356|ref|XP_011462851.1|PREDICTED: uncharacterized protein LOC101313209 isoform X2 [Fragaria vesca subsp. vesca]	XP_011462851	5.70205e-116	77.2242	379.407	281	217
gene32102-v1.0-hybrid|gene32102-v1.0-hybrid|Fragaria	E3 ubiquitin- ligase UBR7 [Fragaria vesca vesca]	3651	gi|470125836|ref|XP_004298904.1|PREDICTED: putative E3 ubiquitin-protein ligase UBR7 [Fragaria vesca subsp. vesca]gi|764581333|ref|XP_011463984.1|PREDICTED: putative E3 ubiquitin-protein ligase UBR7 [Fragaria vesca subsp. vesca]	XP_004298904, XP_011463984	3.70007e-137	93.4156	436.417	243	227
gene01611-v1.0-hybrid|gene01611-v1.0-hybrid|Fragaria	FAR1-RELATED SEQUENCE 5-like	3987	gi|764521477|ref|XP_011470173.1|PREDICTED: protein FAR1-RELATED SEQUENCE 5-like [Fragaria vesca subsp. vesca]	XP_011470173	2.37952e-96	78.6667	189.889	150	118
gene01269-v1.0-hybrid|gene01269-v1.0-hybrid|Fragaria	CLP1 homolog	7488	gi|470132989|ref|XP_004302357.1|PREDICTED: protein CLP1 homolog [Fragaria vesca subsp. vesca]	XP_004302357	4.28002e-113	58.5062	230.72	241	141
gene24918-v1.0-hybrid|gene24918-v1.0-hybrid|Fragaria	PREDICTED: uncharacterized protein LOC101304347	7334	gi|470148247|ref|XP_004309680.1|PREDICTED: uncharacterized protein LOC101304347 [Fragaria vesca subsp. vesca]	XP_004309680	0	100	1122.84	618	618
gene13500-v1.0-hybrid|gene13500-v1.0-hybrid|Fragaria	polyubiquitin-like, partial	1537	gi|764595151|ref|XP_011465781.1|PREDICTED: polyubiquitin-like, partial [Fragaria vesca subsp. vesca]	XP_011465781	2.00737e-113	100	345.51	170	170
gene18217-v1.0-hybrid|gene18217-v1.0-hybrid|Fragaria	---NA---	348	No Blast Hit
gene01986-v1.0-hybrid|gene01986-v1.0-hybrid|Fragaria	xyloglucan endotransglucosylase hydrolase 9	1595	gi|470114568|ref|XP_004293486.1|PREDICTED: xyloglucan endotransglucosylase/hydrolase protein 9 [Fragaria vesca subsp. vesca]	XP_004293486	1.08377e-94	100	302.753	140	140
gene11490-v1.0-hybrid|gene11490-v1.0-hybrid|Fragaria	PREDICTED: uncharacterized protein LOC101304269	7580	gi|470120584|ref|XP_004296379.1|PREDICTED: uncharacterized protein LOC101304269 [Fragaria vesca subsp. vesca]	XP_004296379	0	100	912.909	513	513
gene31049-v1.0-hybrid|gene31049-v1.0-hybrid|Fragaria	[Physcomitrella patens]	4891	gi|168047851|ref|XP_001776382.1|predicted protein [Physcomitrella patens]gi|162672226|gb|EDQ58766.1|predicted protein [Physcomitrella patens]gi|229609725|gb|ACQ83478.1|CBL-interacting protein kinase 06 [Physcomitrella patens]	XP_001776382, EDQ58766, ACQ83478	3.1194e-55	84.7458	88.9669	59	50
gene22170-v1.0-hybrid|gene22170-v1.0-hybrid|Fragaria	autophagy-related 18a-like	1900	gi|470138474|ref|XP_004304981.1|PREDICTED: autophagy-related protein 18a-like [Fragaria vesca subsp. vesca]	XP_004304981	0	89.5954	615.92	346	310
gene00972-v1.0-hybrid|gene00972-v1.0-hybrid|Fragaria	PREDICTED: uncharacterized protein LOC101299637	6847	gi|470110458|ref|XP_004291500.1|PREDICTED: uncharacterized protein LOC101299637 [Fragaria vesca subsp. vesca]	XP_004291500	4.55139e-25	59.5588	122.479	136	81
gene14888-v1.0-hybrid|gene14888-v1.0-hybrid|Fragaria	FMP32, mitochondrial	3331	gi|470102802|ref|XP_004287840.1|PREDICTED: protein FMP32, mitochondrial [Fragaria vesca subsp. vesca]	XP_004287840	1.19154e-50	77.1429	190.66	140	108
gene13834-v1.0-hybrid|gene13834-v1.0-hybrid|Fragaria	hypothetical protein PRUPE_ppa013808mg [Prunus persica]	614	gi|595837714|ref|XP_007207508.1|hypothetical protein PRUPE_ppa013808mg [Prunus persica]gi|645279607|ref|XP_008244803.1|PREDICTED: uncharacterized protein LOC103342916 [Prunus mume]gi|645279609|ref|XP_008244804.1|PREDICTED: uncharacterized protein LOC103342916 [Prunus mume]gi|462403150|gb|EMJ08707.1|hypothetical protein PRUPE_ppa013808mg [Prunus persica]	XP_007207508, XP_008244803, XP_008244804, EMJ08707	5.95379e-23	97.9167	99.7525	48	47
gene10549-v1.0-hybrid|gene10549-v1.0-hybrid|Fragaria	PREDICTED: uncharacterized protein LOC101298274 isoform X4	8554	gi|764535473|ref|XP_011458707.1|PREDICTED: uncharacterized protein LOC101298274 isoform X4 [Fragaria vesca subsp. vesca]	XP_011458707	1.83327e-144	100	272.707	134	134
gene03991-v1.0-hybrid|gene03991-v1.0-hybrid|Fragaria	homeobox-leucine zipper ATHB-13	1354	gi|470122587|ref|XP_004297322.1|PREDICTED: homeobox-leucine zipper protein ATHB-13 [Fragaria vesca subsp. vesca]	XP_004297322	3.05461e-82	100	268.47	131	131
gene08023-v1.0-hybrid|gene08023-v1.0-hybrid|Fragaria	5-methyltetrahydropteroyltriglutamate--homocysteine methyltransferase	3512	gi|728831691|gb|KHG11134.1|5-methyltetrahydropteroyltriglutamate--homocysteine methyltransferase [Gossypium arboreum]	KHG11134	0	86.1842	533.102	304	262
gene27511-v1.0-hybrid|gene27511-v1.0-hybrid|Fragaria	somatic embryogenesis receptor kinase 3, partial	6706	gi|573016672|gb|AHF72558.1|somatic embryogenesis receptor kinase 3, partial [Commiphora wightii]	AHF72558	2.72536e-80	99.2593	277.33	135	134
gene18829-v1.0-hybrid|gene18829-v1.0-hybrid|Fragaria	glycerol-3-phosphate 2-O-acyltransferase 6	3849	gi|470133605|ref|XP_004302656.1|PREDICTED: glycerol-3-phosphate 2-O-acyltransferase 6 [Fragaria vesca subsp. vesca]	XP_004302656	8.5746e-167	100	519.235	286	286
gene13156-v1.0-hybrid|gene13156-v1.0-hybrid|Fragaria	F-box At5g52880	1432	gi|470147134|ref|XP_004309171.1|PREDICTED: F-box protein At5g52880 [Fragaria vesca subsp. vesca]	XP_004309171	1.82429e-63	67.2269	147.902	119	80
gene22651-v1.0-hybrid|gene22651-v1.0-hybrid|Fragaria	PREDICTED: uncharacterized protein LOC101302098	1239	gi|470140991|ref|XP_004306219.1|PREDICTED: uncharacterized protein LOC101302098 [Fragaria vesca subsp. vesca]	XP_004306219	0	100	786.563	412	412
gene02524-v1.0-hybrid|gene02524-v1.0-hybrid|Fragaria	PREDICTED: putative cyclin-A3-1	1871	gi|470109308|ref|XP_004290941.1|PREDICTED: putative cyclin-A3-1 [Fragaria vesca subsp. vesca]	XP_004290941	4.47171e-111	82.9596	327.405	223	185
gene30260-v1.0-hybrid|gene30260-v1.0-hybrid|Fragaria	uridine nucleosidase 1	7407	gi|470134322|ref|XP_004303003.1|PREDICTED: uridine nucleosidase 1 [Fragaria vesca subsp. vesca]	XP_004303003	1.87611e-67	75.7009	159.073	107	81
gene07017-v1.0-hybrid|gene07017-v1.0-hybrid|Fragaria	PREDICTED: myosin-9	3251	gi|470148912|ref|XP_004309991.1|PREDICTED: myosin-9 [Fragaria vesca subsp. vesca]	XP_004309991	0	99.7792	905.205	453	452
gene04678-v1.0-hybrid|gene04678-v1.0-hybrid|Fragaria	PREDICTED: uncharacterized protein LOC105351359	4306	gi|764579499|ref|XP_011463674.1|PREDICTED: uncharacterized protein LOC105351359 [Fragaria vesca subsp. vesca]	XP_011463674	4.55146e-155	100	484.567	312	312
gene27586-v1.0-hybrid|gene27586-v1.0-hybrid|Fragaria	PREDICTED: uncharacterized protein LOC101309690	3602	gi|470108354|ref|XP_004290485.1|PREDICTED: uncharacterized protein LOC101309690 [Fragaria vesca subsp. vesca]	XP_004290485	9.71607e-85	100	285.419	184	184
gene19958-v1.0-hybrid|gene19958-v1.0-hybrid|Fragaria	PREDICTED: uncharacterized protein LOC105350367	2313	gi|764554652|ref|XP_011460524.1|PREDICTED: uncharacterized protein LOC105350367 [Fragaria vesca subsp. vesca]	XP_011460524	0	100	1547.72	761	761
gene26241-v1.0-hybrid|gene26241-v1.0-hybrid|Fragaria	DENN domain and WD repeat-containing SCD1	10201	gi|764594677|ref|XP_011465682.1|PREDICTED: DENN domain and WD repeat-containing protein SCD1 [Fragaria vesca subsp. vesca]	XP_011465682	5.57821e-89	74.0426	331.257	235	174
gene16261-v1.0-hybrid|gene16261-v1.0-hybrid|Fragaria	phospho-2-dehydro-3-deoxyheptonate aldolase 2, chloroplastic-like	2873	gi|470103510|ref|XP_004288179.1|PREDICTED: phospho-2-dehydro-3-deoxyheptonate aldolase 2, chloroplastic-like [Fragaria vesca subsp. vesca]	XP_004288179	5.37302e-137	100	321.627	181	181
gene21357-v1.0-hybrid|gene21357-v1.0-hybrid|Fragaria	aminoacyl tRNA synthase complex-interacting multifunctional 1	3996	gi|470144172|ref|XP_004307736.1|PREDICTED: aminoacyl tRNA synthase complex-interacting multifunctional protein 1 [Fragaria vesca subsp. vesca]	XP_004307736	2.55238e-26	98.3333	124.405	60	59
gene22549-v1.0-hybrid|gene22549-v1.0-hybrid|Fragaria	probable microtubule-binding TANGLED	1699	gi|470138505|ref|XP_004304996.1|PREDICTED: probable microtubule-binding protein TANGLED [Fragaria vesca subsp. vesca]	XP_004304996	6.40339e-160	100	474.167	272	272
gene04691-v1.0-hybrid|gene04691-v1.0-hybrid|Fragaria	PREDICTED: uncharacterized protein At1g04910	3352	gi|470122505|ref|XP_004297281.1|PREDICTED: uncharacterized protein At1g04910 [Fragaria vesca subsp. vesca]	XP_004297281	1.46944e-81	85.119	286.96	168	143
gene12474-v1.0-hybrid|gene12474-v1.0-hybrid|Fragaria	growth-regulating factor 1 isoform X1	1314	gi|470102359|ref|XP_004287622.1|PREDICTED: growth-regulating factor 1 isoform X1 [Fragaria vesca subsp. vesca]	XP_004287622	2.74829e-163	100	252.677	157	157
gene22299-v1.0-hybrid|gene22299-v1.0-hybrid|Fragaria	branched-chain-amino-acid aminotransferase 2	9405	gi|764598924|ref|XP_011466321.1|PREDICTED: branched-chain-amino-acid aminotransferase-like protein 2 [Fragaria vesca subsp. vesca]	XP_011466321	1.77468e-69	76.1468	267.7	218	166
gene28436-v1.0-hybrid|gene28436-v1.0-hybrid|Fragaria	hypothetical protein B456_002G185200	2272	gi|763748136|gb|KJB15575.1|hypothetical protein B456_002G185200 [Gossypium raimondii]	KJB15575	1.85599e-20	100	99.7525	50	50
gene25240-v1.0-hybrid|gene25240-v1.0-hybrid|Fragaria	probable gamma-secretase subunit PEN-2, partial	2286	gi|470106652|ref|XP_004289676.1|PREDICTED: probable gamma-secretase subunit PEN-2, partial [Fragaria vesca subsp. vesca]	XP_004289676	5.21071e-57	100	202.986	100	100
gene03947-v1.0-hybrid|gene03947-v1.0-hybrid|Fragaria	vesicle-associated 1-3 isoform X2	3297	gi|764626752|ref|XP_011469169.1|PREDICTED: vesicle-associated protein 1-3 isoform X2 [Fragaria vesca subsp. vesca]	XP_011469169	1.44497e-42	100	112.079	54	54
gene03275-v1.0-hybrid|gene03275-v1.0-hybrid|Fragaria	PREDICTED: uncharacterized protein LOC101314354	1287	gi|470116295|ref|XP_004294318.1|PREDICTED: uncharacterized protein LOC101314354 [Fragaria vesca subsp. vesca]	XP_004294318	1.60989e-66	98.2301	221.861	113	111
gene26172-v1.0-hybrid|gene26172-v1.0-hybrid|Fragaria	probable phenylalanine--tRNA ligase beta subunit	4486	gi|764583414|ref|XP_011464262.1|PREDICTED: probable phenylalanine--tRNA ligase beta subunit [Fragaria vesca subsp. vesca]	XP_011464262	1.18312e-144	100	152.525	71	71
gene23733-v1.0-hybrid|gene23733-v1.0-hybrid|Fragaria	PREDICTED: transportin-1	11667	gi|470108910|ref|XP_004290745.1|PREDICTED: transportin-1 [Fragaria vesca subsp. vesca]	XP_004290745	8.3508e-50	49.7143	137.117	175	87
gene26886-v1.0-hybrid|gene26886-v1.0-hybrid|Fragaria	PREDICTED: uncharacterized protein LOC101299383	2549	gi|470127743|ref|XP_004299822.1|PREDICTED: uncharacterized protein LOC101299383 [Fragaria vesca subsp. vesca]	XP_004299822	0	100	763.066	471	471
gene14894-v1.0-hybrid|gene14894-v1.0-hybrid|Fragaria	probable LRR receptor-like serine threonine- kinase At1g34110	1248	gi|764512350|ref|XP_011462491.1|PREDICTED: probable LRR receptor-like serine/threonine-protein kinase At1g34110 [Fragaria vesca subsp. vesca]	XP_011462491	0	100	797.349	399	399
gene05970-v1.0-hybrid|gene05970-v1.0-hybrid|Fragaria	unnamed protein product	7920	gi|297743300|emb|CBI36167.3|unnamed protein product [Vitis vinifera]	CBI36167	2.10559e-151	64.1667	131.339	120	77
gene13877-v1.0-hybrid|gene13877-v1.0-hybrid|Fragaria	High-level expression of sugar-inducible gene 2, isoform 1 [Theobroma cacao]	5108	gi|590653827|ref|XP_007033530.1|High-level expression of sugar-inducible gene 2, putative isoform 1 [Theobroma cacao]gi|508712559|gb|EOY04456.1|High-level expression of sugar-inducible gene 2, putative isoform 1 [Theobroma cacao]	XP_007033530, EOY04456	1.77614e-156	60.2007	240.736	299	180
gene26169-v1.0-hybrid|gene26169-v1.0-hybrid|Fragaria	Agmatine deiminase	6566	gi|474114472|gb|EMS55817.1|Agmatine deiminase [Triticum urartu]	EMS55817	4.3396e-47	79.7468	119.398	79	63
gene09618-v1.0-hybrid|gene09618-v1.0-hybrid|Fragaria	cell division cycle 48 homolog	5087	gi|470137394|ref|XP_004304451.1|PREDICTED: cell division cycle protein 48 homolog [Fragaria vesca subsp. vesca]	XP_004304451	0	90.9091	622.854	363	330
gene16583-v1.0-hybrid|gene16583-v1.0-hybrid|Fragaria	receptor kinase ANXUR1	2637	gi|470138012|ref|XP_004304753.1|PREDICTED: receptor-like protein kinase ANXUR1 [Fragaria vesca subsp. vesca]	XP_004304753	0	100	1654.03	878	878
gene31464-v1.0-hybrid|gene31464-v1.0-hybrid|Fragaria	cinnamoyl- reductase 2-like	1647	gi|470128349|ref|XP_004300106.1|PREDICTED: cinnamoyl-CoA reductase 2-like [Fragaria vesca subsp. vesca]	XP_004300106	9.64383e-156	69.25	461.07	400	277
gene16964-v1.0-hybrid|gene16964-v1.0-hybrid|Fragaria	GLUTAMINE DUMPER 3	549	gi|470120697|ref|XP_004296430.1|PREDICTED: protein GLUTAMINE DUMPER 3 [Fragaria vesca subsp. vesca]	XP_004296430	3.9061e-92	100	279.256	182	182
gene04935-v1.0-hybrid|gene04935-v1.0-hybrid|Fragaria	ARABIDILLO 1-like	8975	gi|470142601|ref|XP_004306992.1|PREDICTED: protein ARABIDILLO 1-like [Fragaria vesca subsp. vesca]	XP_004306992	0	100	850.507	432	432
gene29810-v1.0-hybrid|gene29810-v1.0-hybrid|Fragaria	hypothetical protein PRUPE_ppa013909mg [Prunus persica]	355	gi|595798838|ref|XP_007201454.1|hypothetical protein PRUPE_ppa013909mg [Prunus persica]gi|462396854|gb|EMJ02653.1|hypothetical protein PRUPE_ppa013909mg [Prunus persica]	XP_007201454, EMJ02653	3.66476e-29	73.1959	112.849	97	71
gene05402-v1.0-hybrid|gene05402-v1.0-hybrid|Fragaria	adrenodoxin 1, mitochondrial isoform X1	970	gi|764609943|ref|XP_011467459.1|PREDICTED: adrenodoxin-like protein 1, mitochondrial isoform X1 [Fragaria vesca subsp. vesca]	XP_011467459	5.73454e-52	62.3188	154.066	138	86
gene10022-v1.0-hybrid|gene10022-v1.0-hybrid|Fragaria	deacetoxyvindoline 4-hydroxylase-like	2000	gi|764505662|ref|XP_004287102.2|PREDICTED: deacetoxyvindoline 4-hydroxylase-like [Fragaria vesca subsp. vesca]	XP_004287102	3.60133e-112	100	355.14	171	171
gene10269-v1.0-hybrid|gene10269-v1.0-hybrid|Fragaria	probable galacturonosyltransferase 10	2166	gi|470136679|ref|XP_004304111.1|PREDICTED: probable galacturonosyltransferase 10 [Fragaria vesca subsp. vesca]	XP_004304111	0	99.5859	964.911	483	481
gene14818-v1.0-hybrid|gene14818-v1.0-hybrid|Fragaria	PREDICTED: uncharacterized protein LOC101315314	8051	gi|470113904|ref|XP_004293159.1|PREDICTED: uncharacterized protein LOC101315314 [Fragaria vesca subsp. vesca]	XP_004293159	0	100	1130.16	660	660
gene26801-v1.0-hybrid|gene26801-v1.0-hybrid|Fragaria	vicianin hydrolase-like	1518	gi|470141564|ref|XP_004306500.1|PREDICTED: vicianin hydrolase-like [Fragaria vesca subsp. vesca]	XP_004306500	2.63468e-58	98.2143	120.939	56	55
gene09492-v1.0-hybrid|gene09492-v1.0-hybrid|Fragaria	betaine aldehyde dehydrogenase 1, chloroplastic-like	3984	gi|470127256|ref|XP_004299590.1|PREDICTED: betaine aldehyde dehydrogenase 1, chloroplastic-like [Fragaria vesca subsp. vesca]	XP_004299590	6.31806e-77	59.707	275.404	273	163
gene16875-v1.0-hybrid|gene16875-v1.0-hybrid|Fragaria	DNA topoisomerase 3-beta isoform X2	8534	gi|764573262|ref|XP_011462844.1|PREDICTED: DNA topoisomerase 3-beta isoform X2 [Fragaria vesca subsp. vesca]	XP_011462844	1.67195e-101	100	360.533	213	213
gene16309-v1.0-hybrid|gene16309-v1.0-hybrid|Fragaria	probable mitochondrial adenine nucleotide transporter BTL3	2699	gi|470103552|ref|XP_004288199.1|PREDICTED: probable mitochondrial adenine nucleotide transporter BTL3 [Fragaria vesca subsp. vesca]	XP_004288199	1.38309e-96	100	321.627	157	157
gene22064-v1.0-hybrid|gene22064-v1.0-hybrid|Fragaria	disease resistance RPP13 1	7983	gi|470113745|ref|XP_004293081.1|PREDICTED: putative disease resistance RPP13-like protein 1 [Fragaria vesca subsp. vesca]	XP_004293081	0	100	1110.9	550	550
gene23963-v1.0-hybrid|gene23963-v1.0-hybrid|Fragaria	probable WRKY transcription factor 31	5568	gi|764513389|ref|XP_011463437.1|PREDICTED: probable WRKY transcription factor 31 [Fragaria vesca subsp. vesca]	XP_011463437	0	86.4017	649.047	478	413
gene28587-v1.0-hybrid|gene28587-v1.0-hybrid|Fragaria	CHROMATIN REMODELING 25	8400	gi|764562638|ref|XP_011461492.1|PREDICTED: protein CHROMATIN REMODELING 25 [Fragaria vesca subsp. vesca]	XP_011461492	5.19526e-81	100	165.236	81	81
gene14792-v1.0-hybrid|gene14792-v1.0-hybrid|Fragaria	PREDICTED: uncharacterized protein LOC101294046	3081	gi|470113924|ref|XP_004293169.1|PREDICTED: uncharacterized protein LOC101294046 [Fragaria vesca subsp. vesca]	XP_004293169	2.51808e-82	85.6522	284.263	230	197
gene32146-v1.0-hybrid|gene32146-v1.0-hybrid|Fragaria	F-box SKIP8-like	2354	gi|470125869|ref|XP_004298920.1|PREDICTED: F-box protein SKIP8-like [Fragaria vesca subsp. vesca]	XP_004298920	2.22285e-49	100	186.422	101	101
gene24713-v1.0-hybrid|gene24713-v1.0-hybrid|Fragaria	PREDICTED: uncharacterized protein LOC101315189	819	gi|470106754|ref|XP_004289725.1|PREDICTED: uncharacterized protein LOC101315189 [Fragaria vesca subsp. vesca]	XP_004289725	2.76826e-104	100	317.005	261	261
gene01909-v1.0-hybrid|gene01909-v1.0-hybrid|Fragaria	molybdate-anion transporter-like [Fragaria vesca vesca]	2921	gi|470147968|ref|XP_004309548.1|PREDICTED: molybdate-anion transporter-like [Fragaria vesca subsp. vesca]gi|764641824|ref|XP_011470905.1|PREDICTED: molybdate-anion transporter-like [Fragaria vesca subsp. vesca]	XP_004309548, XP_011470905	9.69496e-82	93.8144	179.104	97	91
gene08932-v1.0-hybrid|gene08932-v1.0-hybrid|Fragaria	N-acetylglucosaminyl-phosphatidylinositol de-N-acetylase-like	4736	gi|764594757|ref|XP_011465695.1|PREDICTED: N-acetylglucosaminyl-phosphatidylinositol de-N-acetylase-like [Fragaria vesca subsp. vesca]	XP_011465695	5.78315e-21	100	77.0258	37	37
gene23431-v1.0-hybrid|gene23431-v1.0-hybrid|Fragaria	transcription elongation factor spt5 isoform X4	9368	gi|764631120|ref|XP_011469613.1|PREDICTED: transcription elongation factor spt5 isoform X4 [Fragaria vesca subsp. vesca]	XP_011469613	6.37362e-174	100	591.267	366	366
gene14201-v1.0-hybrid|gene14201-v1.0-hybrid|Fragaria	RING-box 1a-like	336	gi|764629039|ref|XP_004308610.2|PREDICTED: RING-box protein 1a-like [Fragaria vesca subsp. vesca]	XP_004308610	2.22622e-67	100	210.69	111	111
gene25481-v1.0-hybrid|gene25481-v1.0-hybrid|Fragaria	probable ADP-ribosylation factor GTPase-activating AGD11	3439	gi|470103966|ref|XP_004288396.1|PREDICTED: probable ADP-ribosylation factor GTPase-activating protein AGD11 [Fragaria vesca subsp. vesca]	XP_004288396	6.10808e-78	100	264.233	129	129
gene28373-v1.0-hybrid|gene28373-v1.0-hybrid|Fragaria	protease Do-like 9	2504	gi|470141222|ref|XP_004306334.1|PREDICTED: protease Do-like 9 [Fragaria vesca subsp. vesca]	XP_004306334	9.96093e-118	95.2381	164.081	84	80
gene14886-v1.0-hybrid|gene14886-v1.0-hybrid|Fragaria	transmembrane and coiled-coil domain-containing 4	4357	gi|470102798|ref|XP_004287838.1|PREDICTED: transmembrane and coiled-coil domain-containing protein 4 [Fragaria vesca subsp. vesca]	XP_004287838	1.30509e-107	100	369.392	183	183
gene21036-v1.0-hybrid|gene21036-v1.0-hybrid|Fragaria	40S ribosomal S4-like	2014	gi|470144064|ref|XP_004307685.1|PREDICTED: 40S ribosomal protein S4-like [Fragaria vesca subsp. vesca]	XP_004307685	4.95076e-75	100	254.218	145	145
gene25325-v1.0-hybrid|gene25325-v1.0-hybrid|Fragaria	F-box At1g47790	7341	gi|470119779|ref|XP_004295988.1|PREDICTED: putative F-box protein At1g47790 [Fragaria vesca subsp. vesca]	XP_004295988	0	100	757.673	376	376
gene18103-v1.0-hybrid|gene18103-v1.0-hybrid|Fragaria	60S ribosomal L4	2339	gi|470133984|ref|XP_004302838.1|PREDICTED: 60S ribosomal protein L4 [Fragaria vesca subsp. vesca]	XP_004302838	0	100	689.878	349	349
gene09945-v1.0-hybrid|gene09945-v1.0-hybrid|Fragaria	C2 and GRAM domain-containing At5g50170	5109	gi|764582665|ref|XP_011464155.1|PREDICTED: C2 and GRAM domain-containing protein At5g50170 [Fragaria vesca subsp. vesca]	XP_011464155	0	100	771.541	403	403
gene30470-v1.0-hybrid|gene30470-v1.0-hybrid|Fragaria	internal alternative NAD(P)H-ubiquinone oxidoreductase A1, mitochondrial-like	2886	gi|764552425|ref|XP_011460270.1|PREDICTED: internal alternative NAD(P)H-ubiquinone oxidoreductase A1, mitochondrial-like [Fragaria vesca subsp. vesca]	XP_011460270	3.53122e-120	100	152.91	72	72
gene10313-v1.0-hybrid|gene10313-v1.0-hybrid|Fragaria	PREDICTED: uncharacterized protein LOC101307143	2741	gi|470140593|ref|XP_004306024.1|PREDICTED: uncharacterized protein LOC101307143 [Fragaria vesca subsp. vesca]	XP_004306024	1.55057e-69	60.8824	245.743	340	207
gene28749-v1.0-hybrid|gene28749-v1.0-hybrid|Fragaria	aspartic ase nepenthesin-2	1656	gi|764611457|ref|XP_011467594.1|PREDICTED: aspartic proteinase nepenthesin-2 [Fragaria vesca subsp. vesca]	XP_011467594	0	100	959.133	528	528
gene22929-v1.0-hybrid|gene22929-v1.0-hybrid|Fragaria	zinc finger 598-like	908	gi|470132953|ref|XP_004302339.1|PREDICTED: zinc finger protein 598-like [Fragaria vesca subsp. vesca]	XP_004302339	1.18098e-63	95.4545	226.098	110	105
gene28388-v1.0-hybrid|gene28388-v1.0-hybrid|Fragaria	probable 26S proteasome complex subunit sem1-2	779	gi|470137707|ref|XP_004304604.1|PREDICTED: probable 26S proteasome complex subunit sem1-2 [Fragaria vesca subsp. vesca]	XP_004304604	7.567e-08	95.5556	58.5362	45	43
gene08352-v1.0-hybrid|gene08352-v1.0-hybrid|Fragaria	ABC transporter C family member 5	10435	gi|470112042|ref|XP_004292247.1|PREDICTED: ABC transporter C family member 5 [Fragaria vesca subsp. vesca]	XP_004292247	0	100	1355.5	708	708
gene28345-v1.0-hybrid|gene28345-v1.0-hybrid|Fragaria	U-box domain-containing 40	1671	gi|470120983|ref|XP_004296565.1|PREDICTED: U-box domain-containing protein 40 [Fragaria vesca subsp. vesca]	XP_004296565	0	100	964.911	556	556
gene30877-v1.0-hybrid|gene30877-v1.0-hybrid|Fragaria	PREDICTED: uncharacterized protein LOC101303058	6775	gi|764505569|ref|XP_011459034.1|PREDICTED: uncharacterized protein LOC101303058 [Fragaria vesca subsp. vesca]	XP_011459034	8.35117e-69	71.9298	199.904	171	123
gene14007-v1.0-hybrid|gene14007-v1.0-hybrid|Fragaria	PREDICTED: protein FAM136A	432	gi|470116932|ref|XP_004294626.1|PREDICTED: protein FAM136A [Fragaria vesca subsp. vesca]	XP_004294626	3.92311e-99	100	293.508	143	143
gene03497-v1.0-hybrid|gene03497-v1.0-hybrid|Fragaria	NADH dehydrogenase [ubiquinone] 1 alpha subcomplex subunit 2	2086	gi|470116546|ref|XP_004294442.1|PREDICTED: NADH dehydrogenase [ubiquinone] 1 alpha subcomplex subunit 2 [Fragaria vesca subsp. vesca]	XP_004294442	1.71795e-14	100	62.003	29	29
gene13776-v1.0-hybrid|gene13776-v1.0-hybrid|Fragaria	PREDICTED: mitoferrin-like	1242	gi|470133475|ref|XP_004302591.1|PREDICTED: mitoferrin-like [Fragaria vesca subsp. vesca]	XP_004302591	3.4305e-164	100	477.248	254	254
gene28399-v1.0-hybrid|gene28399-v1.0-hybrid|Fragaria	PREDICTED: uncharacterized protein At4g28440-like	821	gi|470137723|ref|XP_004304612.1|PREDICTED: uncharacterized protein At4g28440-like [Fragaria vesca subsp. vesca]	XP_004304612	8.26746e-68	66.4921	219.164	191	127
gene10551-v1.0-hybrid|gene10551-v1.0-hybrid|Fragaria	glutathione S-transferase-like	829	gi|764535488|ref|XP_011458708.1|PREDICTED: glutathione S-transferase-like [Fragaria vesca subsp. vesca]	XP_011458708	4.55944e-102	100	309.301	148	148
gene09382-v1.0-hybrid|gene09382-v1.0-hybrid|Fragaria	PREDICTED: uncharacterized protein C17orf53 homolog	5154	gi|470130719|ref|XP_004301250.1|PREDICTED: uncharacterized protein C17orf53 homolog [Fragaria vesca subsp. vesca]	XP_004301250	3.46928e-88	100	305.834	165	165
gene03075-v1.0-hybrid|gene03075-v1.0-hybrid|Fragaria	acyl carrier 1, mitochondrial	12238	gi|470143202|ref|XP_004307270.1|PREDICTED: acyl carrier protein 1, mitochondrial [Fragaria vesca subsp. vesca]	XP_004307270	1.28538e-34	100	143.665	70	70
gene13221-v1.0-hybrid|gene13221-v1.0-hybrid|Fragaria	UPF0496 At3g49070 isoform X1	5271	gi|764637324|ref|XP_011470329.1|PREDICTED: UPF0496 protein At3g49070 isoform X1 [Fragaria vesca subsp. vesca]	XP_011470329	0	100	697.967	340	340
gene01723-v1.0-hybrid|gene01723-v1.0-hybrid|Fragaria	fatty acid amide hydrolase	5902	gi|470107938|ref|XP_004290293.1|PREDICTED: fatty acid amide hydrolase [Fragaria vesca subsp. vesca]	XP_004290293	1.67284e-24	92.8571	76.6406	42	39
gene20942-v1.0-hybrid|gene20942-v1.0-hybrid|Fragaria	pleckstrin homology domain-containing 1	1446	gi|470143945|ref|XP_004307627.1|PREDICTED: pleckstrin homology domain-containing protein 1 [Fragaria vesca subsp. vesca]	XP_004307627	2.59082e-62	93.0435	211.846	115	107
gene22219-v1.0-hybrid|gene22219-v1.0-hybrid|Fragaria	vacuolar sorting-associated 52 A-like	589	gi|470107898|ref|XP_004290275.1|PREDICTED: vacuolar protein sorting-associated protein 52 A-like [Fragaria vesca subsp. vesca]	XP_004290275	1.47182e-89	95.5357	209.92	112	107
gene07005-v1.0-hybrid|gene07005-v1.0-hybrid|Fragaria	PREDICTED: uncharacterized protein LOC101304246	1845	gi|764644910|ref|XP_011457414.1|PREDICTED: uncharacterized protein LOC101304246 [Fragaria vesca subsp. vesca]	XP_011457414	0	100	1116.29	614	614
gene12388-v1.0-hybrid|gene12388-v1.0-hybrid|Fragaria	PREDICTED: uncharacterized protein LOC101296327	1806	gi|470104548|ref|XP_004288660.1|PREDICTED: uncharacterized protein LOC101296327 [Fragaria vesca subsp. vesca]	XP_004288660	5.97867e-18	98.3333	92.4337	60	59
gene23956-v1.0-hybrid|gene23956-v1.0-hybrid|Fragaria	B-cell receptor-associated 31-like	1885	gi|470103046|ref|XP_004287957.1|PREDICTED: B-cell receptor-associated protein 31-like [Fragaria vesca subsp. vesca]	XP_004287957	2.77669e-66	100	228.409	124	124
gene30017-v1.0-hybrid|gene30017-v1.0-hybrid|Fragaria	PREDICTED: uncharacterized protein LOC105351778	418	gi|764593795|ref|XP_011465507.1|PREDICTED: uncharacterized protein LOC105351778 [Fragaria vesca subsp. vesca]	XP_011465507	1.21798e-21	100	94.3597	47	47
gene14490-v1.0-hybrid|gene14490-v1.0-hybrid|Fragaria	retrotransposon poly	11479	gi|399920189|gb|AFP55536.1|retrotransposon polyprotein [Rosa rugosa]	AFP55536	8.45072e-131	83.5878	404.831	262	219
gene19519-v1.0-hybrid|gene19519-v1.0-hybrid|Fragaria	LON peptidase N-terminal domain and RING finger 2-like	627	gi|470114257|ref|XP_004293332.1|PREDICTED: LON peptidase N-terminal domain and RING finger protein 2-like [Fragaria vesca subsp. vesca]	XP_004293332	1.02095e-115	100	340.887	208	208
gene16414-v1.0-hybrid|gene16414-v1.0-hybrid|Fragaria	PREDICTED: cingulin-like	4255	gi|764522566|ref|XP_011457605.1|PREDICTED: cingulin-like [Fragaria vesca subsp. vesca]	XP_011457605	2.91845e-97	100	325.865	270	270
gene21126-v1.0-hybrid|gene21126-v1.0-hybrid|Fragaria	zinc finger A20 and AN1 domain-containing stress-associated 9-like [Fragaria vesca vesca]	504	gi|470103399|ref|XP_004288126.1|PREDICTED: zinc finger A20 and AN1 domain-containing stress-associated protein 9-like [Fragaria vesca subsp. vesca]gi|470103401|ref|XP_004288127.1|PREDICTED: zinc finger A20 and AN1 domain-containing stress-associated protein 9-like [Fragaria vesca subsp. vesca]	XP_004288126, XP_004288127	5.43259e-106	100	313.153	167	167
gene23620-v1.0-hybrid|gene23620-v1.0-hybrid|Fragaria	RING-H2 finger ATL61	4214	gi|470142701|ref|XP_004307041.1|PREDICTED: putative RING-H2 finger protein ATL61 [Fragaria vesca subsp. vesca]	XP_004307041	3.99567e-88	99.2958	296.975	142	141
gene26038-v1.0-hybrid|gene26038-v1.0-hybrid|Fragaria	thioredoxin-like 1-2, chloroplastic	1139	gi|470126746|ref|XP_004299344.1|PREDICTED: thioredoxin-like 1-2, chloroplastic [Fragaria vesca subsp. vesca]	XP_004299344	2.09055e-72	100	174.866	88	88
gene29717-v1.0-hybrid|gene29717-v1.0-hybrid|Fragaria	probable alpha,alpha-trehalose-phosphate synthase [UDP-forming] 7	3322	gi|470115574|ref|XP_004293972.1|PREDICTED: probable alpha,alpha-trehalose-phosphate synthase [UDP-forming] 7 [Fragaria vesca subsp. vesca]	XP_004293972	0	100	1312.75	664	664
gene20623-v1.0-hybrid|gene20623-v1.0-hybrid|Fragaria	PREDICTED: uncharacterized protein LOC101298111	3221	gi|764565988|ref|XP_011461896.1|PREDICTED: uncharacterized protein LOC101298111 [Fragaria vesca subsp. vesca]	XP_011461896	4.59985e-89	100	229.95	200	200
gene21228-v1.0-hybrid|gene21228-v1.0-hybrid|Fragaria	beta-fructofuranosidase, soluble isoenzyme I-like	3467	gi|470144316|ref|XP_004307805.1|PREDICTED: beta-fructofuranosidase, soluble isoenzyme I-like [Fragaria vesca subsp. vesca]	XP_004307805	0	100	595.119	286	286
gene07867-v1.0-hybrid|gene07867-v1.0-hybrid|Fragaria	Proliferating cell nuclear antigen [Theobroma cacao]	3247	gi|590588478|ref|XP_007016210.1|Proliferating cell nuclear antigen [Theobroma cacao]gi|508786573|gb|EOY33829.1|Proliferating cell nuclear antigen [Theobroma cacao]	XP_007016210, EOY33829	1.53548e-72	98.7013	152.14	77	76
gene01585-v1.0-hybrid|gene01585-v1.0-hybrid|Fragaria	glucosidase 2 subunit beta	5147	gi|470117596|ref|XP_004294940.1|PREDICTED: glucosidase 2 subunit beta [Fragaria vesca subsp. vesca]	XP_004294940	1.06833e-95	72.2222	299.671	252	182
gene30789-v1.0-hybrid|gene30789-v1.0-hybrid|Fragaria	PREDICTED: synaptotagmin-5-like	6038	gi|470101620|ref|XP_004287268.1|PREDICTED: synaptotagmin-5-like [Fragaria vesca subsp. vesca]	XP_004287268	1.69838e-36	88.2353	106.686	68	60
gene01655-v1.0-hybrid|gene01655-v1.0-hybrid|Fragaria	DDB1- and CUL4-associated factor 13 [Fragaria vesca vesca]	5291	gi|470107957|ref|XP_004290302.1|PREDICTED: DDB1- and CUL4-associated factor 13 [Fragaria vesca subsp. vesca]gi|764530505|ref|XP_011458293.1|PREDICTED: DDB1- and CUL4-associated factor 13 [Fragaria vesca subsp. vesca]	XP_004290302, XP_011458293	2.20936e-34	60.2151	95.9005	93	56
gene01323-v1.0-hybrid|gene01323-v1.0-hybrid|Fragaria	ABC transporter B family member 15-like	12883	gi|764598250|ref|XP_011466258.1|PREDICTED: ABC transporter B family member 15-like [Fragaria vesca subsp. vesca]	XP_011466258	0	100	944.11	463	463
gene03395-v1.0-hybrid|gene03395-v1.0-hybrid|Fragaria	PREDICTED: uncharacterized protein LOC101299752	3860	gi|470119440|ref|XP_004295822.1|PREDICTED: uncharacterized protein LOC101299752 [Fragaria vesca subsp. vesca]	XP_004295822	1.17498e-57	74	217.238	200	148
gene27804-v1.0-hybrid|gene27804-v1.0-hybrid|Fragaria	fatty-acid-binding 1	2092	gi|470112743|ref|XP_004292590.1|PREDICTED: fatty-acid-binding protein 1 [Fragaria vesca subsp. vesca]	XP_004292590	6.4366e-44	100	170.244	85	85
gene15619-v1.0-hybrid|gene15619-v1.0-hybrid|Fragaria	PREDICTED: uncharacterized protein LOC101292227	2538	gi|470135430|ref|XP_004303519.1|PREDICTED: uncharacterized protein LOC101292227 [Fragaria vesca subsp. vesca]	XP_004303519	0	99.1903	898.656	494	490
gene11093-v1.0-hybrid|gene11093-v1.0-hybrid|Fragaria	probable polygalacturonase isoform X2 [Fragaria vesca vesca]	5262	gi|764535978|ref|XP_011458753.1|PREDICTED: probable polygalacturonase isoform X2 [Fragaria vesca subsp. vesca]gi|764535985|ref|XP_011458754.1|PREDICTED: probable polygalacturonase isoform X2 [Fragaria vesca subsp. vesca]	XP_011458753, XP_011458754	5.48303e-142	99.5575	459.529	226	225
gene23799-v1.0-hybrid|gene23799-v1.0-hybrid|Fragaria	PREDICTED: uncharacterized protein LOC101308041	4080	gi|470148128|ref|XP_004309624.1|PREDICTED: uncharacterized protein LOC101308041 [Fragaria vesca subsp. vesca]	XP_004309624	0	99.3266	627.476	297	295
gene20016-v1.0-hybrid|gene20016-v1.0-hybrid|Fragaria	probable arabinosyltransferase ARAD1	2221	gi|764554365|ref|XP_004293769.2|PREDICTED: probable arabinosyltransferase ARAD1 [Fragaria vesca subsp. vesca]	XP_004293769	0	93.4498	805.438	458	428
gene01232-v1.0-hybrid|gene01232-v1.0-hybrid|Fragaria	probable plastidic glucose transporter 1	15637	gi|470136640|ref|XP_004304092.1|PREDICTED: probable plastidic glucose transporter 1 [Fragaria vesca subsp. vesca]	XP_004304092	6.9161e-103	78.9062	174.481	128	101
gene28989-v1.0-hybrid|gene28989-v1.0-hybrid|Fragaria	PREDICTED: BI1-like protein	1548	gi|470123925|ref|XP_004297970.1|PREDICTED: BI1-like protein [Fragaria vesca subsp. vesca]	XP_004297970	1.51431e-62	77.7778	216.853	162	126
gene10882-v1.0-hybrid|gene10882-v1.0-hybrid|Fragaria	12S seed storage CRD-like	1675	gi|470127983|ref|XP_004299935.1|PREDICTED: 12S seed storage protein CRD-like [Fragaria vesca subsp. vesca]	XP_004299935	3.60245e-160	92.4812	473.011	266	246
gene07633-v1.0-hybrid|gene07633-v1.0-hybrid|Fragaria	peptidyl-prolyl cis-trans isomerase CYP21-1	2724	gi|470107039|ref|XP_004289858.1|PREDICTED: peptidyl-prolyl cis-trans isomerase CYP21-1 [Fragaria vesca subsp. vesca]	XP_004289858	1.33777e-27	92.1569	97.0561	51	47
gene04894-v1.0-hybrid|gene04894-v1.0-hybrid|Fragaria	VASCULAR ASSOCIATED DEATH 1, chloroplastic isoform X3	10865	gi|764627201|ref|XP_011469218.1|PREDICTED: protein VASCULAR ASSOCIATED DEATH 1, chloroplastic isoform X3 [Fragaria vesca subsp. vesca]	XP_011469218	8.89807e-43	100	180.644	88	88
gene00996-v1.0-hybrid|gene00996-v1.0-hybrid|Fragaria	F-box SKP2B [Fragaria vesca vesca]	1616	gi|470108530|ref|XP_004290569.1|PREDICTED: F-box protein SKP2B [Fragaria vesca subsp. vesca]gi|764533589|ref|XP_011458541.1|PREDICTED: F-box protein SKP2B [Fragaria vesca subsp. vesca]	XP_004290569, XP_011458541	8.40113e-83	100	231.106	112	112
gene08012-v1.0-hybrid|gene08012-v1.0-hybrid|Fragaria	FH interacting FIP2 isoform X2	7671	gi|764518164|ref|XP_011467384.1|PREDICTED: FH protein interacting protein FIP2 isoform X2 [Fragaria vesca subsp. vesca]	XP_011467384	3.60647e-21	96.4912	107.457	57	55
gene01510-v1.0-hybrid|gene01510-v1.0-hybrid|Fragaria	PREDICTED: uncharacterized protein LOC101302340 [Fragaria vesca subsp. vesca]	1419	gi|470117535|ref|XP_004294913.1|PREDICTED: uncharacterized protein LOC101302340 [Fragaria vesca subsp. vesca]gi|764563423|ref|XP_011461609.1|PREDICTED: uncharacterized protein LOC101302340 [Fragaria vesca subsp. vesca]	XP_004294913, XP_011461609	2.70966e-13	93.0233	80.1073	43	40
gene04268-v1.0-hybrid|gene04268-v1.0-hybrid|Fragaria	PREDICTED: putative G3BP-like protein	3581	gi|470140684|ref|XP_004306069.1|PREDICTED: putative G3BP-like protein [Fragaria vesca subsp. vesca]	XP_004306069	6.71365e-101	100	208.764	99	99
gene22756-v1.0-hybrid|gene22756-v1.0-hybrid|Fragaria	eukaryotic peptide chain release factor subunit 1-3	1702	gi|764573350|ref|XP_011462850.1|PREDICTED: eukaryotic peptide chain release factor subunit 1-3 [Fragaria vesca subsp. vesca]	XP_011462850	0	100	863.218	437	437
gene02250-v1.0-hybrid|gene02250-v1.0-hybrid|Fragaria	---NA---	756	No Blast Hit
gene24582-v1.0-hybrid|gene24582-v1.0-hybrid|Fragaria	vacuolar sorting-associated 24 homolog 1	4462	gi|698581269|ref|XP_009777504.1|PREDICTED: vacuolar protein sorting-associated protein 24 homolog 1 [Nicotiana sylvestris]	XP_009777504	1.15036e-16	92.5926	90.5077	54	50
gene30499-v1.0-hybrid|gene30499-v1.0-hybrid|Fragaria	centromere V-like [Fragaria vesca vesca]	420	gi|470104474|ref|XP_004288628.1|PREDICTED: centromere protein V-like [Fragaria vesca subsp. vesca]gi|764520817|ref|XP_011469526.1|PREDICTED: centromere protein V-like [Fragaria vesca subsp. vesca]gi|764520830|ref|XP_011469536.1|PREDICTED: centromere protein V-like [Fragaria vesca subsp. vesca]	XP_004288628, XP_011469526, XP_011469536	1.02262e-99	100	294.664	139	139
gene12345-v1.0-hybrid|gene12345-v1.0-hybrid|Fragaria	MACPF domain-containing At4g24290-like	5116	gi|658003411|ref|XP_008394219.1|PREDICTED: MACPF domain-containing protein At4g24290-like [Malus domestica]	XP_008394219	4.93322e-126	93.913	421.009	230	216
gene27840-v1.0-hybrid|gene27840-v1.0-hybrid|Fragaria	transcription factor bHLH69	2571	gi|470108749|ref|XP_004290671.1|PREDICTED: transcription factor bHLH69 [Fragaria vesca subsp. vesca]	XP_004290671	1.25767e-43	100	171.4	97	97
gene17029-v1.0-hybrid|gene17029-v1.0-hybrid|Fragaria	villin-4 isoform X1	8523	gi|764568674|ref|XP_011462343.1|PREDICTED: villin-4 isoform X1 [Fragaria vesca subsp. vesca]	XP_011462343	3.89516e-91	100	192.2	107	107
gene22948-v1.0-hybrid|gene22948-v1.0-hybrid|Fragaria	phytochrome A	4338	gi|470132899|ref|XP_004302312.1|PREDICTED: phytochrome A [Fragaria vesca subsp. vesca]	XP_004302312	0	100	1376.3	658	658
gene00819-v1.0-hybrid|gene00819-v1.0-hybrid|Fragaria	nucleolin 1 isoform X1	3641	gi|764578393|ref|XP_011463442.1|PREDICTED: nucleolin 1 isoform X1 [Fragaria vesca subsp. vesca]	XP_011463442	4.55581e-67	66.0194	127.872	103	68
gene08324-v1.0-hybrid|gene08324-v1.0-hybrid|Fragaria	histone-lysine N-methyltransferase SUVR2 isoform X2	4014	gi|764527234|ref|XP_011458037.1|PREDICTED: histone-lysine N-methyltransferase SUVR2 isoform X2 [Fragaria vesca subsp. vesca]	XP_011458037	0	100	796.579	384	384
gene00750-v1.0-hybrid|gene00750-v1.0-hybrid|Fragaria		18703	No Blast Hit
gene03495-v1.0-hybrid|gene03495-v1.0-hybrid|Fragaria	PREDICTED: uncharacterized protein LOC105350541 isoform X1	2768	gi|764559732|ref|XP_011461085.1|PREDICTED: uncharacterized protein LOC105350541 isoform X1 [Fragaria vesca subsp. vesca]	XP_011461085	3.35778e-42	100	162.54	77	77
gene17515-v1.0-hybrid|gene17515-v1.0-hybrid|Fragaria	desumoylating isopeptidase 1-like [Fragaria vesca vesca]	1147	gi|470122778|ref|XP_004297415.1|PREDICTED: desumoylating isopeptidase 1-like [Fragaria vesca subsp. vesca]gi|470122780|ref|XP_004297416.1|PREDICTED: desumoylating isopeptidase 1-like [Fragaria vesca subsp. vesca]gi|470122782|ref|XP_004297417.1|PREDICTED: desumoylating isopeptidase 1-like [Fragaria vesca subsp. vesca]gi|764576076|ref|XP_011463153.1|PREDICTED: desumoylating isopeptidase 1-like [Fra…	XP_004297415, XP_004297416, XP_004297417, XP_011463153, XP_011463154	4.11508e-82	77.1429	264.233	175	135
gene16058-v1.0-hybrid|gene16058-v1.0-hybrid|Fragaria	auxin response factor 17, partial	462	gi|764595298|ref|XP_011465821.1|PREDICTED: auxin response factor 17, partial [Fragaria vesca subsp. vesca]	XP_011465821	1.15882e-57	89.9281	199.134	139	125
gene12529-v1.0-hybrid|gene12529-v1.0-hybrid|Fragaria	PREDICTED: uncharacterized protein LOC101300180	8483	gi|470102414|ref|XP_004287649.1|PREDICTED: uncharacterized protein LOC101300180 [Fragaria vesca subsp. vesca]	XP_004287649	1.79236e-144	100	281.567	132	132
gene19731-v1.0-hybrid|gene19731-v1.0-hybrid|Fragaria	aspartic ase CDR1-like	2144	gi|470115293|ref|XP_004293837.1|PREDICTED: aspartic proteinase CDR1-like [Fragaria vesca subsp. vesca]	XP_004293837	0	100	575.089	276	276
gene09077-v1.0-hybrid|gene09077-v1.0-hybrid|Fragaria	PREDICTED: uncharacterized protein LOC101309604	2564	gi|470109689|ref|XP_004291125.1|PREDICTED: uncharacterized protein LOC101309604 [Fragaria vesca subsp. vesca]	XP_004291125	1.41294e-114	88.5057	361.303	261	231
gene12126-v1.0-hybrid|gene12126-v1.0-hybrid|Fragaria	chromosome-associated kinesin KIF4A	10137	gi|764586544|ref|XP_011464661.1|PREDICTED: chromosome-associated kinesin KIF4A [Fragaria vesca subsp. vesca]	XP_011464661	1.83964e-130	86.8098	458.373	326	283
gene05697-v1.0-hybrid|gene05697-v1.0-hybrid|Fragaria	endoribonuclease Dicer homolog 2-like	12436	gi|470136108|ref|XP_004303843.1|PREDICTED: endoribonuclease Dicer homolog 2-like [Fragaria vesca subsp. vesca]	XP_004303843	7.47337e-132	100	304.679	145	145
gene26769-v1.0-hybrid|gene26769-v1.0-hybrid|Fragaria	PREDICTED: uncharacterized protein LOC105352787	2090	gi|764622561|ref|XP_011468789.1|PREDICTED: uncharacterized protein LOC105352787 [Fragaria vesca subsp. vesca]	XP_011468789	2.69354e-32	100	131.339	83	83
gene08735-v1.0-hybrid|gene08735-v1.0-hybrid|Fragaria	probable xyloglucan glycosyltransferase 5	2991	gi|470109929|ref|XP_004291240.1|PREDICTED: probable xyloglucan glycosyltransferase 5 [Fragaria vesca subsp. vesca]	XP_004291240	5.49593e-160	100	502.286	244	244
gene08266-v1.0-hybrid|gene08266-v1.0-hybrid|Fragaria	PREDICTED: uncharacterized protein At1g03900	1292	gi|470107247|ref|XP_004289960.1|PREDICTED: uncharacterized protein At1g03900 [Fragaria vesca subsp. vesca]	XP_004289960	9.79092e-114	100	347.436	165	165
gene20860-v1.0-hybrid|gene20860-v1.0-hybrid|Fragaria	hypothetical protein B456_011G270800	2076	gi|763807137|gb|KJB74075.1|hypothetical protein B456_011G270800 [Gossypium raimondii]	KJB74075	3.35733e-133	84.4622	407.912	251	212
gene07488-v1.0-hybrid|gene07488-v1.0-hybrid|Fragaria	phospholipid-transporting ATPase 4	5588	gi|470135722|ref|XP_004303658.1|PREDICTED: putative phospholipid-transporting ATPase 4 [Fragaria vesca subsp. vesca]	XP_004303658	0	94.1945	1250.73	689	649
gene04347-v1.0-hybrid|gene04347-v1.0-hybrid|Fragaria	PREDICTED: uncharacterized protein LOC101302961	801	gi|470136981|ref|XP_004304259.1|PREDICTED: uncharacterized protein LOC101302961 [Fragaria vesca subsp. vesca]	XP_004304259	2.08964e-173	100	492.271	266	266
gene05389-v1.0-hybrid|gene05389-v1.0-hybrid|Fragaria	nuclear receptor coactivator 2	7767	gi|470135840|ref|XP_004303715.1|PREDICTED: nuclear receptor coactivator 2 [Fragaria vesca subsp. vesca]	XP_004303715	0	99.7753	918.302	445	444
gene23009-v1.0-hybrid|gene23009-v1.0-hybrid|Fragaria	zinc finger BED domain-containing RICESLEEPER 1-like isoform X1 [Fragaria vesca vesca]	5020	gi|764573755|ref|XP_011462901.1|PREDICTED: zinc finger BED domain-containing protein RICESLEEPER 1-like isoform X1 [Fragaria vesca subsp. vesca]gi|764573759|ref|XP_011462902.1|PREDICTED: zinc finger BED domain-containing protein RICESLEEPER 1-like isoform X1 [Fragaria vesca subsp. vesca]gi|764573762|ref|XP_011462903.1|PREDICTED: zinc finger BED domain-containing protein RICESLEEPER 1-like isoform…	XP_011462901, XP_011462902, XP_011462903, XP_011462904	0	100	1100.89	541	541
gene08478-v1.0-hybrid|gene08478-v1.0-hybrid|Fragaria	purple acid phosphatase 2-like isoform X1	3247	gi|743851186|ref|XP_011028929.1|PREDICTED: purple acid phosphatase 2-like isoform X1 [Populus euphratica]	XP_011028929	8.1378e-118	63.5838	194.126	173	110
gene23141-v1.0-hybrid|gene23141-v1.0-hybrid|Fragaria	ubiquitin carboxyl-terminal hydrolase 8 isoform X3	11347	gi|764542752|ref|XP_011459256.1|PREDICTED: ubiquitin carboxyl-terminal hydrolase 8 isoform X3 [Fragaria vesca subsp. vesca]	XP_011459256	6.49077e-113	97.9487	394.045	195	191
gene26386-v1.0-hybrid|gene26386-v1.0-hybrid|Fragaria	kelch repeat-containing At3g27220-like	5686	gi|470140394|ref|XP_004305925.1|PREDICTED: kelch repeat-containing protein At3g27220-like [Fragaria vesca subsp. vesca]	XP_004305925	7.40723e-44	100	126.716	58	58
gene18819-v1.0-hybrid|gene18819-v1.0-hybrid|Fragaria	tRNA (cytidine(32) guanosine(34)-2 -O)-methyltransferase	7689	gi|470133593|ref|XP_004302650.1|PREDICTED: putative tRNA (cytidine(32)/guanosine(34)-2'-O)-methyltransferase [Fragaria vesca subsp. vesca]	XP_004302650	1.60862e-57	100	115.546	53	53
gene32406-v1.0-hybrid|gene32406-v1.0-hybrid|Fragaria	IQ-DOMAIN 14	3499	gi|470125517|ref|XP_004298748.1|PREDICTED: protein IQ-DOMAIN 14 [Fragaria vesca subsp. vesca]	XP_004298748	8.43043e-159	100	494.197	239	239
gene17381-v1.0-hybrid|gene17381-v1.0-hybrid|Fragaria	galacturonosyltransferase 8	5946	gi|470107696|ref|XP_004290178.1|PREDICTED: galacturonosyltransferase 8 [Fragaria vesca subsp. vesca]	XP_004290178	0	98.0815	812.372	417	409
gene21999-v1.0-hybrid|gene21999-v1.0-hybrid|Fragaria	calcium-dependent kinase 26-like [Prunus mume]	4642	gi|645257197|ref|XP_008234302.1|PREDICTED: calcium-dependent protein kinase 26-like [Prunus mume]gi|645257200|ref|XP_008234303.1|PREDICTED: calcium-dependent protein kinase 26-like [Prunus mume]	XP_008234302, XP_008234303	4.08211e-91	93.3735	308.145	166	155
gene11519-v1.0-hybrid|gene11519-v1.0-hybrid|Fragaria	peroxisomal membrane PMP22	2247	gi|470120600|ref|XP_004296387.1|PREDICTED: peroxisomal membrane protein PMP22 [Fragaria vesca subsp. vesca]	XP_004296387	1.71724e-22	54.0984	107.071	122	66
gene20636-v1.0-hybrid|gene20636-v1.0-hybrid|Fragaria	G2 mitotic-specific cyclin S13-7-like	2463	gi|470120503|ref|XP_004296341.1|PREDICTED: G2/mitotic-specific cyclin S13-7-like [Fragaria vesca subsp. vesca]	XP_004296341	0	82.7381	275.404	168	139
gene10050-v1.0-hybrid|gene10050-v1.0-hybrid|Fragaria	ABC transporter I family member 1-like [Fragaria vesca vesca]	2727	gi|764505786|ref|XP_004287114.2|PREDICTED: ABC transporter I family member 1-like [Fragaria vesca subsp. vesca]gi|764505791|ref|XP_011460844.1|PREDICTED: ABC transporter I family member 1-like [Fragaria vesca subsp. vesca]gi|764505795|ref|XP_011460873.1|PREDICTED: ABC transporter I family member 1-like [Fragaria vesca subsp. vesca]	XP_004287114, XP_011460844, XP_011460873	1.19924e-144	100	440.654	228	228
gene27490-v1.0-hybrid|gene27490-v1.0-hybrid|Fragaria	embryogenesis-associated EMB8	7149	gi|470108252|ref|XP_004290436.1|PREDICTED: embryogenesis-associated protein EMB8 [Fragaria vesca subsp. vesca]	XP_004290436	1.54676e-67	97.3154	253.062	149	145
gene26083-v1.0-hybrid|gene26083-v1.0-hybrid|Fragaria	ATP synthase subunit gamma, mitochondrial	3662	gi|470126662|ref|XP_004299302.1|PREDICTED: ATP synthase subunit gamma, mitochondrial [Fragaria vesca subsp. vesca]	XP_004299302	2.11712e-32	100	93.5893	45	45
gene28207-v1.0-hybrid|gene28207-v1.0-hybrid|Fragaria	40S ribosomal S4-3	2894	gi|470117262|ref|XP_004294780.1|PREDICTED: 40S ribosomal protein S4-3 [Fragaria vesca subsp. vesca]	XP_004294780	4.44489e-73	100	253.447	145	145
gene14584-v1.0-hybrid|gene14584-v1.0-hybrid|Fragaria	PREDICTED: uncharacterized protein LOC101295942	2863	gi|470102720|ref|XP_004287799.1|PREDICTED: uncharacterized protein LOC101295942 [Fragaria vesca subsp. vesca]	XP_004287799	0	94.1799	596.275	378	356
gene21824-v1.0-hybrid|gene21824-v1.0-hybrid|Fragaria	zinc finger MYM-type 1	6021	gi|764547911|ref|XP_011459729.1|PREDICTED: zinc finger MYM-type protein 1 [Fragaria vesca subsp. vesca]	XP_011459729	6.78595e-31	87.5	135.961	96	84
gene01758-v1.0-hybrid|gene01758-v1.0-hybrid|Fragaria	formin 11	6284	gi|470121098|ref|XP_004296620.1|PREDICTED: formin-like protein 11 [Fragaria vesca subsp. vesca]	XP_004296620	5.79295e-38	95.1613	117.087	62	59
gene14985-v1.0-hybrid|gene14985-v1.0-hybrid|Fragaria	ENHANCED DISEASE RESISTANCE 2-like	4305	gi|764547116|ref|XP_004291985.2|PREDICTED: protein ENHANCED DISEASE RESISTANCE 2-like [Fragaria vesca subsp. vesca]	XP_004291985	0	100	588.956	283	283
gene30801-v1.0-hybrid|gene30801-v1.0-hybrid|Fragaria	OS-9 homolog	2751	gi|470101578|ref|XP_004287247.1|PREDICTED: protein OS-9 homolog [Fragaria vesca subsp. vesca]	XP_004287247	2.66882e-65	65.625	120.939	96	63
gene29932-v1.0-hybrid|gene29932-v1.0-hybrid|Fragaria	hypothetical protein B456_006G222100	11529	gi|763770608|gb|KJB37823.1|hypothetical protein B456_006G222100 [Gossypium raimondii]	KJB37823	0	81.8653	223.402	193	158
gene01113-v1.0-hybrid|gene01113-v1.0-hybrid|Fragaria	ribosomal S14, mitochondrial	1010	gi|657967795|ref|XP_008375586.1|PREDICTED: ribosomal protein S14, mitochondrial [Malus domestica]	XP_008375586	7.99671e-42	90.8046	152.91	87	79
gene14320-v1.0-hybrid|gene14320-v1.0-hybrid|Fragaria	uridine 5 -monophosphate synthase	4151	gi|470142884|ref|XP_004307120.1|PREDICTED: uridine 5'-monophosphate synthase [Fragaria vesca subsp. vesca]	XP_004307120	1.70521e-151	98.4906	480.33	265	261
gene18498-v1.0-hybrid|gene18498-v1.0-hybrid|Fragaria	PREDICTED: uncharacterized protein LOC101294311	5469	gi|764623154|ref|XP_011468846.1|PREDICTED: uncharacterized protein LOC101294311 [Fragaria vesca subsp. vesca]	XP_011468846	0	100	1803.49	905	905
gene05108-v1.0-hybrid|gene05108-v1.0-hybrid|Fragaria	huntingtin-interacting K	702	gi|470117875|ref|XP_004295072.1|PREDICTED: huntingtin-interacting protein K [Fragaria vesca subsp. vesca]	XP_004295072	4.19044e-32	100	124.79	63	63
gene01371-v1.0-hybrid|gene01371-v1.0-hybrid|Fragaria	CASP 1F2	825	gi|470137598|ref|XP_004304550.1|PREDICTED: CASP-like protein 1F2 [Fragaria vesca subsp. vesca]	XP_004304550	4.56807e-57	100	159.844	80	80
gene12954-v1.0-hybrid|gene12954-v1.0-hybrid|Fragaria	PREDICTED: uncharacterized protein LOC101297294 [Fragaria vesca subsp. vesca]	1773	gi|764510823|ref|XP_011461115.1|PREDICTED: uncharacterized protein LOC101297294 [Fragaria vesca subsp. vesca]gi|764510828|ref|XP_011461120.1|PREDICTED: uncharacterized protein LOC101297294 [Fragaria vesca subsp. vesca]	XP_011461115, XP_011461120	0	100	1123.23	589	589
gene06200-v1.0-hybrid|gene06200-v1.0-hybrid|Fragaria	HMG-Y-related B-like	883	gi|764576388|ref|XP_004297466.2|PREDICTED: HMG-Y-related protein B-like [Fragaria vesca subsp. vesca]	XP_004297466	6.84272e-85	100	181.03	170	170
gene25281-v1.0-hybrid|gene25281-v1.0-hybrid|Fragaria	3-ketoacyl- synthase 4-like	1530	gi|470106638|ref|XP_004289669.1|PREDICTED: 3-ketoacyl-CoA synthase 4-like [Fragaria vesca subsp. vesca]	XP_004289669	0	100	1061.6	509	509
gene13170-v1.0-hybrid|gene13170-v1.0-hybrid|Fragaria	probable NADH dehydrogenase [ubiquinone] 1 alpha subcomplex subunit 5, mitochondrial	1740	gi|470144809|ref|XP_004308040.1|PREDICTED: probable NADH dehydrogenase [ubiquinone] 1 alpha subcomplex subunit 5, mitochondrial [Fragaria vesca subsp. vesca]	XP_004308040	1.4573e-59	100	207.608	104	104
gene09003-v1.0-hybrid|gene09003-v1.0-hybrid|Fragaria	hypothetical protein POPTR_0018s08250g [Populus trichocarpa]	4249	gi|566214834|ref|XP_002324789.2|hypothetical protein POPTR_0018s08250g [Populus trichocarpa]gi|550318320|gb|EEF03354.2|hypothetical protein POPTR_0018s08250g [Populus trichocarpa]	XP_002324789, EEF03354	1.4606e-173	55.0296	150.984	169	93
gene28822-v1.0-hybrid|gene28822-v1.0-hybrid|Fragaria	hypothetical protein B456_004G104700	2274	gi|763754028|gb|KJB21359.1|hypothetical protein B456_004G104700 [Gossypium raimondii]	KJB21359	2.90721e-20	100	65.4698	30	30
gene28500-v1.0-hybrid|gene28500-v1.0-hybrid|Fragaria	altered inheritance of mitochondria 32	3415	gi|470137812|ref|XP_004304656.1|PREDICTED: altered inheritance of mitochondria protein 32 [Fragaria vesca subsp. vesca]	XP_004304656	5.66414e-57	100	189.889	103	103
gene00356-v1.0-hybrid|gene00356-v1.0-hybrid|Fragaria	lysosomal beta glucosidase-like	2237	gi|764638383|ref|XP_011470452.1|PREDICTED: lysosomal beta glucosidase-like [Fragaria vesca subsp. vesca]	XP_011470452	2.7991e-105	100	337.421	165	165
gene19068-v1.0-hybrid|gene19068-v1.0-hybrid|Fragaria	PREDICTED: LOW QUALITY PROTEIN: uncharacterized protein LOC101299041	5087	gi|764625443|ref|XP_011469036.1|PREDICTED: LOW QUALITY PROTEIN: uncharacterized protein LOC101299041 [Fragaria vesca subsp. vesca]	XP_011469036	1.12265e-123	99.5074	415.616	203	202
gene27272-v1.0-hybrid|gene27272-v1.0-hybrid|Fragaria	anaphase-promoting complex subunit 6	6149	gi|764557552|ref|XP_011460794.1|PREDICTED: anaphase-promoting complex subunit 6 [Fragaria vesca subsp. vesca]	XP_011460794	9.73325e-59	63.5071	226.098	211	134
gene22951-v1.0-hybrid|gene22951-v1.0-hybrid|Fragaria	rhicadhesin receptor-like	1076	gi|470132905|ref|XP_004302315.1|PREDICTED: rhicadhesin receptor-like [Fragaria vesca subsp. vesca]	XP_004302315	9.58296e-122	98.9189	362.844	185	183
gene28391-v1.0-hybrid|gene28391-v1.0-hybrid|Fragaria	PREDICTED: uncharacterized protein LOC101290879	1943	gi|470137711|ref|XP_004304606.1|PREDICTED: uncharacterized protein LOC101290879 [Fragaria vesca subsp. vesca]	XP_004304606	1.33792e-52	100	195.667	97	97
gene30454-v1.0-hybrid|gene30454-v1.0-hybrid|Fragaria	probable gamma-secretase subunit PEN-2	381	gi|764552373|ref|XP_011460264.1|PREDICTED: probable gamma-secretase subunit PEN-2 [Fragaria vesca subsp. vesca]	XP_011460264	2.69862e-76	100	234.187	126	126
gene07696-v1.0-hybrid|gene07696-v1.0-hybrid|Fragaria	PREDICTED: uncharacterized protein LOC104602319	2981	gi|720026420|ref|XP_010264252.1|PREDICTED: uncharacterized protein LOC104602319 [Nelumbo nucifera]	XP_010264252	3.22029e-18	82.4561	91.6633	57	47
gene10637-v1.0-hybrid|gene10637-v1.0-hybrid|Fragaria	PREDICTED: uncharacterized protein LOC101300253	9559	gi|470128738|ref|XP_004300292.1|PREDICTED: uncharacterized protein LOC101300253 [Fragaria vesca subsp. vesca]	XP_004300292	3.10764e-94	100	350.517	240	240
gene09912-v1.0-hybrid|gene09912-v1.0-hybrid|Fragaria		25404	No Blast Hit
gene05563-v1.0-hybrid|gene05563-v1.0-hybrid|Fragaria	---NA---	658	No Blast Hit
gene23712-v1.0-hybrid|gene23712-v1.0-hybrid|Fragaria	hypothetical protein B456_011G098100	1145	gi|763804042|gb|KJB70980.1|hypothetical protein B456_011G098100 [Gossypium raimondii]	KJB70980	3.82689e-109	69.2308	218.394	182	126
gene16405-v1.0-hybrid|gene16405-v1.0-hybrid|Fragaria	PREDICTED: uncharacterized protein LOC101310557	1891	gi|764522556|ref|XP_004289331.2|PREDICTED: uncharacterized protein LOC101310557 [Fragaria vesca subsp. vesca]	XP_004289331	2.2465e-93	100	248.054	118	118
gene15006-v1.0-hybrid|gene15006-v1.0-hybrid|Fragaria	transmembrane 9 superfamily member 8	5302	gi|470111453|ref|XP_004291962.1|PREDICTED: transmembrane 9 superfamily member 8 [Fragaria vesca subsp. vesca]	XP_004291962	0	100	677.167	385	385
gene28321-v1.0-hybrid|gene28321-v1.0-hybrid|Fragaria	PREDICTED: uncharacterized protein At5g39865	1428	gi|764569424|ref|XP_011462436.1|PREDICTED: uncharacterized protein At5g39865 [Fragaria vesca subsp. vesca]	XP_011462436	0	100	746.503	475	475
gene30932-v1.0-hybrid|gene30932-v1.0-hybrid|Fragaria	dnaJ homolog subfamily C GRV2	16042	gi|470104899|ref|XP_004288830.1|PREDICTED: dnaJ homolog subfamily C GRV2 [Fragaria vesca subsp. vesca]	XP_004288830	0	95.3905	1245.34	781	745
gene15425-v1.0-hybrid|gene15425-v1.0-hybrid|Fragaria	aminopeptidase M1	5841	gi|470135360|ref|XP_004303485.1|PREDICTED: aminopeptidase M1 [Fragaria vesca subsp. vesca]	XP_004303485	9.07199e-88	78.7402	197.208	127	100
gene21094-v1.0-hybrid|gene21094-v1.0-hybrid|Fragaria	60S ribosomal L13aA	1769	gi|313586505|gb|ADR71263.1|60S ribosomal protein L13aA [Hevea brasiliensis]	ADR71263	8.12893e-52	100	188.348	91	91
gene12574-v1.0-hybrid|gene12574-v1.0-hybrid|Fragaria	target of Myb 1 [Fragaria vesca vesca]	1773	gi|470144430|ref|XP_004307860.1|PREDICTED: target of Myb protein 1 [Fragaria vesca subsp. vesca]gi|764635635|ref|XP_011470127.1|PREDICTED: target of Myb protein 1 [Fragaria vesca subsp. vesca]	XP_004307860, XP_011470127	2.10472e-108	100	343.584	168	168
gene16487-v1.0-hybrid|gene16487-v1.0-hybrid|Fragaria	mediator-associated 1-like	1299	gi|764595708|ref|XP_011465920.1|PREDICTED: mediator-associated protein 1-like [Fragaria vesca subsp. vesca]	XP_011465920	2.9899e-179	100	520.39	337	337
gene26597-v1.0-hybrid|gene26597-v1.0-hybrid|Fragaria	triosephosphate isomerase, cytosolic	2839	gi|470143704|ref|XP_004307511.1|PREDICTED: triosephosphate isomerase, cytosolic [Fragaria vesca subsp. vesca]	XP_004307511	6.24765e-31	79.4118	88.5817	68	54
gene30093-v1.0-hybrid|gene30093-v1.0-hybrid|Fragaria	PREDICTED: uncharacterized protein LOC102602443	2423	gi|565348383|ref|XP_006341192.1|PREDICTED: uncharacterized protein LOC102602443 [Solanum tuberosum]	XP_006341192	1.28177e-55	97.0149	126.716	67	65
gene31099-v1.0-hybrid|gene31099-v1.0-hybrid|Fragaria	AF287471_1polyprotein	9088	gi|13991169|gb|AAK51235.1|AF287471_1polyprotein [Arabidopsis thaliana]	AAK51235	2.96659e-115	49.1741	416.387	787	387
gene29777-v1.0-hybrid|gene29777-v1.0-hybrid|Fragaria	PREDICTED: OPA3-like protein	2163	gi|470115439|ref|XP_004293907.1|PREDICTED: OPA3-like protein [Fragaria vesca subsp. vesca]	XP_004293907	4.76439e-23	98.1818	108.227	55	54
gene15025-v1.0-hybrid|gene15025-v1.0-hybrid|Fragaria	probable CCR4-associated factor 1 homolog 7	1809	gi|470111425|ref|XP_004291948.1|PREDICTED: probable CCR4-associated factor 1 homolog 7 [Fragaria vesca subsp. vesca]	XP_004291948	0	100	563.148	272	272
gene00523-v1.0-hybrid|gene00523-v1.0-hybrid|Fragaria	PREDICTED: uncharacterized protein LOC105351289	478	gi|764579018|ref|XP_011463549.1|PREDICTED: uncharacterized protein LOC105351289 [Fragaria vesca subsp. vesca]	XP_011463549	8.45632e-85	100	264.233	159	159
gene03029-v1.0-hybrid|gene03029-v1.0-hybrid|Fragaria	cytochrome P450 714C2-like [Fragaria vesca vesca]	7918	gi|470143173|ref|XP_004307256.1|PREDICTED: cytochrome P450 714C2-like [Fragaria vesca subsp. vesca]gi|764630355|ref|XP_011469527.1|PREDICTED: cytochrome P450 714C2-like [Fragaria vesca subsp. vesca]gi|764630359|ref|XP_011469528.1|PREDICTED: cytochrome P450 714C2-like [Fragaria vesca subsp. vesca]	XP_004307256, XP_011469527, XP_011469528	8.13943e-73	100	267.314	141	141
gene19948-v1.0-hybrid|gene19948-v1.0-hybrid|Fragaria	polyubiquitin-like isoform X2	2189	gi|764554701|ref|XP_011460530.1|PREDICTED: polyubiquitin-like isoform X2 [Fragaria vesca subsp. vesca]	XP_011460530	5.37088e-156	78.4848	465.692	330	259
gene20980-v1.0-hybrid|gene20980-v1.0-hybrid|Fragaria	flavonol synthase flavanone 3-hydroxylase-like	2340	gi|470144031|ref|XP_004307670.1|PREDICTED: flavonol synthase/flavanone 3-hydroxylase-like [Fragaria vesca subsp. vesca]	XP_004307670	1.25381e-102	100	332.798	166	166
gene08785-v1.0-hybrid|gene08785-v1.0-hybrid|Fragaria	pentatricopeptide repeat-containing At2g30780-like	8134	gi|470113298|ref|XP_004292861.1|PREDICTED: pentatricopeptide repeat-containing protein At2g30780-like [Fragaria vesca subsp. vesca]	XP_004292861	0	100	629.787	317	317
gene10790-v1.0-hybrid|gene10790-v1.0-hybrid|Fragaria	T-complex 1 subunit alpha	5911	gi|470128824|ref|XP_004300334.1|PREDICTED: T-complex protein 1 subunit alpha [Fragaria vesca subsp. vesca]	XP_004300334	1.04278e-57	72.8477	202.986	151	110
gene22755-v1.0-hybrid|gene22755-v1.0-hybrid|Fragaria	histone-lysine N-methyltransferase ASHR2	1191	gi|764573345|ref|XP_004296999.2|PREDICTED: histone-lysine N-methyltransferase ASHR2 [Fragaria vesca subsp. vesca]	XP_004296999	0	100	778.089	396	396
gene19161-v1.0-hybrid|gene19161-v1.0-hybrid|Fragaria	UV-stimulated scaffold A homolog	2181	gi|470141905|ref|XP_004306665.1|PREDICTED: UV-stimulated scaffold protein A homolog [Fragaria vesca subsp. vesca]	XP_004306665	0	100	1066.22	590	590
gene20108-v1.0-hybrid|gene20108-v1.0-hybrid|Fragaria	subtilisin-like protease	8614	gi|764553806|ref|XP_011460437.1|PREDICTED: subtilisin-like protease [Fragaria vesca subsp. vesca]	XP_011460437	9.23073e-113	79.6813	394.815	251	200
gene20921-v1.0-hybrid|gene20921-v1.0-hybrid|Fragaria	proline-rich receptor kinase PERK10	936	gi|764633527|ref|XP_011469892.1|PREDICTED: proline-rich receptor-like protein kinase PERK10 [Fragaria vesca subsp. vesca]	XP_011469892	1.65269e-91	100	287.345	311	311
gene08889-v1.0-hybrid|gene08889-v1.0-hybrid|Fragaria	1-aminocyclopropane-1-carboxylate oxidase homolog 1-like [Fragaria vesca vesca]	2804	gi|764640455|ref|XP_011470748.1|PREDICTED: 1-aminocyclopropane-1-carboxylate oxidase homolog 1-like [Fragaria vesca subsp. vesca]gi|764640542|ref|XP_004309371.2|PREDICTED: 1-aminocyclopropane-1-carboxylate oxidase homolog 1-like [Fragaria vesca subsp. vesca]	XP_011470748, XP_004309371	1.06022e-133	97.1154	421.009	208	202
gene09904-v1.0-hybrid|gene09904-v1.0-hybrid|Fragaria	zinc finger CCCH domain-containing 43 isoform X2	3230	gi|764582935|ref|XP_011464200.1|PREDICTED: zinc finger CCCH domain-containing protein 43 isoform X2 [Fragaria vesca subsp. vesca]	XP_011464200	3.6762e-66	100	240.736	178	178
gene21247-v1.0-hybrid|gene21247-v1.0-hybrid|Fragaria	monocopper oxidase SKS1	3159	gi|470144314|ref|XP_004307804.1|PREDICTED: monocopper oxidase-like protein SKS1 [Fragaria vesca subsp. vesca]	XP_004307804	2.64494e-100	67.2474	340.887	287	193
gene18707-v1.0-hybrid|gene18707-v1.0-hybrid|Fragaria	PREDICTED: uncharacterized protein LOC101307919 isoform X1	6716	gi|470141879|ref|XP_004306653.1|PREDICTED: uncharacterized protein LOC101307919 isoform X1 [Fragaria vesca subsp. vesca]	XP_004306653	0	100	870.152	454	454
gene05463-v1.0-hybrid|gene05463-v1.0-hybrid|Fragaria	pectinesterase 3	2824	gi|470135932|ref|XP_004303759.1|PREDICTED: pectinesterase 3 [Fragaria vesca subsp. vesca]	XP_004303759	0	100	623.239	348	348
gene19325-v1.0-hybrid|gene19325-v1.0-hybrid|Fragaria	PREDICTED: uncharacterized protein LOC101301812 [Fragaria vesca subsp. vesca]	2372	gi|470142169|ref|XP_004306788.1|PREDICTED: uncharacterized protein LOC101301812 [Fragaria vesca subsp. vesca]gi|764625248|ref|XP_011469021.1|PREDICTED: uncharacterized protein LOC101301812 [Fragaria vesca subsp. vesca]gi|764625258|ref|XP_011469022.1|PREDICTED: uncharacterized protein LOC101301812 [Fragaria vesca subsp. vesca]	XP_004306788, XP_011469021, XP_011469022	2.60634e-162	100	491.115	235	235
gene20821-v1.0-hybrid|gene20821-v1.0-hybrid|Fragaria	PREDICTED: protein SKIP34	594	gi|764519533|ref|XP_011468635.1|PREDICTED: protein SKIP34 [Fragaria vesca subsp. vesca]	XP_011468635	1.86588e-43	100	152.525	93	93
gene32353-v1.0-hybrid|gene32353-v1.0-hybrid|Fragaria	STAY-GREEN, chloroplastic-like	1703	gi|470125469|ref|XP_004298724.1|PREDICTED: protein STAY-GREEN, chloroplastic-like [Fragaria vesca subsp. vesca]	XP_004298724	6.80408e-72	98.2906	243.817	117	115
gene11963-v1.0-hybrid|gene11963-v1.0-hybrid|Fragaria	phospho-2-dehydro-3-deoxyheptonate aldolase 2, chloroplastic-like	3736	gi|470127404|ref|XP_004299659.1|PREDICTED: phospho-2-dehydro-3-deoxyheptonate aldolase 2, chloroplastic-like [Fragaria vesca subsp. vesca]	XP_004299659	3.80615e-154	90.0356	486.493	281	253
gene20709-v1.0-hybrid|gene20709-v1.0-hybrid|Fragaria	probable 1-deoxy-D-xylulose-5-phosphate synthase 2, chloroplastic	12014	gi|470106313|ref|XP_004289517.1|PREDICTED: probable 1-deoxy-D-xylulose-5-phosphate synthase 2, chloroplastic [Fragaria vesca subsp. vesca]	XP_004289517	0	79.5302	456.447	298	237
gene00915-v1.0-hybrid|gene00915-v1.0-hybrid|Fragaria	F-box LRR-repeat MAX2 homolog A-like	456	gi|470130328|ref|XP_004301055.1|PREDICTED: F-box/LRR-repeat MAX2 homolog A-like [Fragaria vesca subsp. vesca]	XP_004301055	4.92698e-104	100	306.605	151	151
gene11287-v1.0-hybrid|gene11287-v1.0-hybrid|Fragaria	probable 2-oxoglutarate-dependent dioxygenase At3g49630 isoform X2	2439	gi|470102044|ref|XP_004287469.1|PREDICTED: probable 2-oxoglutarate-dependent dioxygenase At3g49630 isoform X2 [Fragaria vesca subsp. vesca]	XP_004287469	3.90022e-57	73.8806	179.489	134	99
gene27740-v1.0-hybrid|gene27740-v1.0-hybrid|Fragaria	probable indole-3-acetic acid-amido synthetase	1904	gi|470108799|ref|XP_004290696.1|PREDICTED: probable indole-3-acetic acid-amido synthetase GH3.6 [Fragaria vesca subsp. vesca]	XP_004290696	0	100	908.286	440	440
gene01864-v1.0-hybrid|gene01864-v1.0-hybrid|Fragaria	probable beta-1,3-galactosyltransferase 6, partial	3464	gi|645305827|ref|XP_008245979.1|PREDICTED: probable beta-1,3-galactosyltransferase 6, partial [Prunus mume]	XP_008245979	6.85033e-68	72.7273	134.42	99	72
gene24806-v1.0-hybrid|gene24806-v1.0-hybrid|Fragaria	glucan endo-1,3-beta-glucosidase 4 [Fragaria vesca vesca]	1856	gi|470117720|ref|XP_004294998.1|PREDICTED: glucan endo-1,3-beta-glucosidase 4 [Fragaria vesca subsp. vesca]gi|764563999|ref|XP_011461676.1|PREDICTED: glucan endo-1,3-beta-glucosidase 4 [Fragaria vesca subsp. vesca]	XP_004294998, XP_011461676	0	100	818.15	395	395
gene28125-v1.0-hybrid|gene28125-v1.0-hybrid|Fragaria	PREDICTED: uncharacterized protein LOC101305254	1284	gi|470119850|ref|XP_004296023.1|PREDICTED: uncharacterized protein LOC101305254 [Fragaria vesca subsp. vesca]	XP_004296023	0	100	826.239	427	427
gene07339-v1.0-hybrid|gene07339-v1.0-hybrid|Fragaria	PREDICTED: uncharacterized protein LOC101310534	6170	gi|470135709|ref|XP_004303652.1|PREDICTED: uncharacterized protein LOC101310534 [Fragaria vesca subsp. vesca]	XP_004303652	6.54529e-44	100	177.563	87	87
gene11511-v1.0-hybrid|gene11511-v1.0-hybrid|Fragaria	PREDICTED: uncharacterized protein LOC101297531	3609	gi|470123648|ref|XP_004297834.1|PREDICTED: uncharacterized protein LOC101297531 [Fragaria vesca subsp. vesca]	XP_004297834	0	100	915.605	521	521
gene26139-v1.0-hybrid|gene26139-v1.0-hybrid|Fragaria	transcription factor BIM1	4126	gi|470126598|ref|XP_004299270.1|PREDICTED: transcription factor BIM1 [Fragaria vesca subsp. vesca]	XP_004299270	3.85649e-112	82.0961	377.481	229	188
gene00716-v1.0-hybrid|gene00716-v1.0-hybrid|Fragaria	chaperone dnaJ 16	5582	gi|694361558|ref|XP_009360453.1|PREDICTED: chaperone protein dnaJ 16 [Pyrus x bretschneideri]	XP_009360453	1.42904e-69	65.3543	132.109	127	83
gene01118-v1.0-hybrid|gene01118-v1.0-hybrid|Fragaria	PREDICTED: uncharacterized protein LOC101292580 [Fragaria vesca subsp. vesca]	5337	gi|470116649|ref|XP_004294490.1|PREDICTED: uncharacterized protein LOC101292580 [Fragaria vesca subsp. vesca]gi|764560409|ref|XP_011461183.1|PREDICTED: uncharacterized protein LOC101292580 [Fragaria vesca subsp. vesca]	XP_004294490, XP_011461183	0	100	565.459	311	311
gene19593-v1.0-hybrid|gene19593-v1.0-hybrid|Fragaria	zinc finger MYND domain-containing 15	1896	gi|470114145|ref|XP_004293277.1|PREDICTED: zinc finger MYND domain-containing protein 15 [Fragaria vesca subsp. vesca]	XP_004293277	0	100	1203.73	631	631
gene05792-v1.0-hybrid|gene05792-v1.0-hybrid|Fragaria	CBL-interacting serine threonine- kinase 1-like	5544	gi|764516848|ref|XP_011466223.1|PREDICTED: CBL-interacting serine/threonine-protein kinase 1-like [Fragaria vesca subsp. vesca]	XP_011466223	0	100	611.683	340	340
gene19799-v1.0-hybrid|gene19799-v1.0-hybrid|Fragaria	pumilio homolog 18 isoform X1	4634	gi|764550483|ref|XP_004295319.2|PREDICTED: pumilio homolog 18 isoform X1 [Fragaria vesca subsp. vesca]	XP_004295319	9.3988e-156	85.4839	414.075	248	212
gene26078-v1.0-hybrid|gene26078-v1.0-hybrid|Fragaria	sarcolemmal membrane-associated -like [Fragaria vesca vesca]	3120	gi|470126704|ref|XP_004299323.1|PREDICTED: sarcolemmal membrane-associated protein-like [Fragaria vesca subsp. vesca]gi|764583834|ref|XP_011464333.1|PREDICTED: sarcolemmal membrane-associated protein-like [Fragaria vesca subsp. vesca]	XP_004299323, XP_011464333	3.26767e-106	98.0198	349.747	202	198
gene13000-v1.0-hybrid|gene13000-v1.0-hybrid|Fragaria	serine threonine- phosphatase 7 isoform X1	2468	gi|470102520|ref|XP_004287701.1|PREDICTED: serine/threonine-protein phosphatase 7 isoform X1 [Fragaria vesca subsp. vesca]	XP_004287701	0	100	613.994	344	344
gene18993-v1.0-hybrid|gene18993-v1.0-hybrid|Fragaria	hypothetical protein PRUPE_ppb023671mg, partial [Prunus persica]	420	gi|595835328|ref|XP_007207029.1|hypothetical protein PRUPE_ppb023671mg, partial [Prunus persica]gi|462402671|gb|EMJ08228.1|hypothetical protein PRUPE_ppb023671mg, partial [Prunus persica]	XP_007207029, EMJ08228	3.78129e-11	66.6667	69.707	54	36
gene26794-v1.0-hybrid|gene26794-v1.0-hybrid|Fragaria	vicianin hydrolase-like	3751	gi|470141566|ref|XP_004306501.1|PREDICTED: vicianin hydrolase-like [Fragaria vesca subsp. vesca]	XP_004306501	3.53271e-98	64.6154	237.269	195	126
gene11892-v1.0-hybrid|gene11892-v1.0-hybrid|Fragaria	cell division cycle 27 homolog B isoform X1	7151	gi|764508839|ref|XP_011459194.1|PREDICTED: cell division cycle protein 27 homolog B isoform X1 [Fragaria vesca subsp. vesca]	XP_011459194	6.09771e-114	98.9583	196.438	96	95
gene27233-v1.0-hybrid|gene27233-v1.0-hybrid|Fragaria	hypothetical protein EUGRSUZ_F012261, partial	1419	gi|629102027|gb|KCW67496.1|hypothetical protein EUGRSUZ_F012261, partial [Eucalyptus grandis]	KCW67496	8.93192e-11	86.8421	68.9366	38	33
gene29423-v1.0-hybrid|gene29423-v1.0-hybrid|Fragaria	DA1-related 1-like isoform X2	5968	gi|657948691|ref|XP_008338957.1|PREDICTED: protein DA1-related 1-like isoform X2 [Malus domestica]	XP_008338957	1.76906e-85	70.8661	155.992	127	90
gene06338-v1.0-hybrid|gene06338-v1.0-hybrid|Fragaria	SWI SNF complex component SNF12 homolog [Fragaria vesca vesca]	3697	gi|470123081|ref|XP_004297565.1|PREDICTED: SWI/SNF complex component SNF12 homolog [Fragaria vesca subsp. vesca]gi|764577020|ref|XP_011463275.1|PREDICTED: SWI/SNF complex component SNF12 homolog [Fragaria vesca subsp. vesca]gi|764577024|ref|XP_011463276.1|PREDICTED: SWI/SNF complex component SNF12 homolog [Fragaria vesca subsp. vesca]	XP_004297565, XP_011463275, XP_011463276	0	99.422	1015.37	519	516
gene26562-v1.0-hybrid|gene26562-v1.0-hybrid|Fragaria	E3 ubiquitin- ligase UPL1-like	14349	gi|764508518|ref|XP_011458928.1|PREDICTED: LOW QUALITY PROTEIN: E3 ubiquitin-protein ligase UPL1-like [Fragaria vesca subsp. vesca]	XP_011458928	0	96.3186	5017.98	2825	2721
gene08262-v1.0-hybrid|gene08262-v1.0-hybrid|Fragaria	serine carboxypeptidase-like 50	1341	gi|470111976|ref|XP_004292215.1|PREDICTED: serine carboxypeptidase-like 50 [Fragaria vesca subsp. vesca]	XP_004292215	0	100	848.966	446	446
gene00268-v1.0-hybrid|gene00268-v1.0-hybrid|Fragaria	PREDICTED: aladin	1168	gi|470141518|ref|XP_004306477.1|PREDICTED: aladin [Fragaria vesca subsp. vesca]	XP_004306477	9.95791e-47	62.0879	176.792	182	113
gene04449-v1.0-hybrid|gene04449-v1.0-hybrid|Fragaria	T-complex 1 subunit delta	7636	gi|470142670|ref|XP_004307026.1|PREDICTED: T-complex protein 1 subunit delta [Fragaria vesca subsp. vesca]	XP_004307026	0	79.9555	643.654	449	359
gene03241-v1.0-hybrid|gene03241-v1.0-hybrid|Fragaria	PREDICTED: uncharacterized protein LOC101313961 [Fragaria vesca subsp. vesca]	6032	gi|470113342|ref|XP_004292883.1|PREDICTED: uncharacterized protein LOC101313961 [Fragaria vesca subsp. vesca]gi|764540111|ref|XP_011459044.1|PREDICTED: uncharacterized protein LOC101313961 [Fragaria vesca subsp. vesca]	XP_004292883, XP_011459044	2.28546e-29	43.0882	139.428	680	293
gene22840-v1.0-hybrid|gene22840-v1.0-hybrid|Fragaria	PREDICTED: putative cyclin-A3-1	13717	gi|470111709|ref|XP_004292087.1|PREDICTED: putative cyclin-A3-1 [Fragaria vesca subsp. vesca]	XP_004292087	4.95427e-60	77.1429	204.527	140	108
gene25213-v1.0-hybrid|gene25213-v1.0-hybrid|Fragaria	zinc finger AN1 and C2H2 domain-containing stress-associated 11	2039	gi|470137268|ref|XP_004304391.1|PREDICTED: zinc finger AN1 and C2H2 domain-containing stress-associated protein 11 [Fragaria vesca subsp. vesca]	XP_004304391	4.22767e-153	99.6169	457.603	261	260
gene17774-v1.0-hybrid|gene17774-v1.0-hybrid|Fragaria	PREDICTED: uncharacterized protein LOC101309172 [Fragaria vesca subsp. vesca]	3221	gi|470134562|ref|XP_004303117.1|PREDICTED: uncharacterized protein LOC101309172 [Fragaria vesca subsp. vesca]gi|764604980|ref|XP_011466935.1|PREDICTED: uncharacterized protein LOC101309172 [Fragaria vesca subsp. vesca]	XP_004303117, XP_011466935	4.6052e-85	95.9459	293.508	148	142
gene23485-v1.0-hybrid|gene23485-v1.0-hybrid|Fragaria	gamma-secretase subunit APH1-like	1411	gi|470148106|ref|XP_004309613.1|PREDICTED: gamma-secretase subunit APH1-like [Fragaria vesca subsp. vesca]	XP_004309613	2.85023e-27	100	86.6557	41	41
gene32450-v1.0-hybrid|gene32450-v1.0-hybrid|Fragaria	serine racemase isoform X1 [Fragaria vesca vesca]	1695	gi|764580478|ref|XP_011463844.1|PREDICTED: serine racemase isoform X1 [Fragaria vesca subsp. vesca]gi|764580481|ref|XP_011463845.1|PREDICTED: serine racemase isoform X1 [Fragaria vesca subsp. vesca]gi|764580484|ref|XP_011463846.1|PREDICTED: serine racemase isoform X1 [Fragaria vesca subsp. vesca]	XP_011463844, XP_011463845, XP_011463846	7.71912e-86	79.2857	220.32	140	111
gene03633-v1.0-hybrid|gene03633-v1.0-hybrid|Fragaria	PREDICTED: uncharacterized protein LOC101299380	2136	gi|470126073|ref|XP_004299018.1|PREDICTED: uncharacterized protein LOC101299380 [Fragaria vesca subsp. vesca]	XP_004299018	0	100	1073.54	711	711
gene19065-v1.0-hybrid|gene19065-v1.0-hybrid|Fragaria	transcription repressor MYB6	2300	gi|470142203|ref|XP_004306804.1|PREDICTED: transcription repressor MYB6 [Fragaria vesca subsp. vesca]	XP_004306804	2.49991e-144	100	439.884	252	252
gene04977-v1.0-hybrid|gene04977-v1.0-hybrid|Fragaria	disulfide isomerase-like 1-4	4264	gi|470117788|ref|XP_004295031.1|PREDICTED: protein disulfide isomerase-like 1-4 [Fragaria vesca subsp. vesca]	XP_004295031	7.87081e-77	100	229.565	178	178
gene25990-v1.0-hybrid|gene25990-v1.0-hybrid|Fragaria	glutathione S-transferase U10-like	1177	gi|470126802|ref|XP_004299371.1|PREDICTED: glutathione S-transferase U10-like [Fragaria vesca subsp. vesca]	XP_004299371	1.29569e-68	92.8571	228.409	140	130
gene30390-v1.0-hybrid|gene30390-v1.0-hybrid|Fragaria	PREDICTED: putative hydrolase C777.06c	3681	gi|764552061|ref|XP_011460232.1|PREDICTED: putative hydrolase C777.06c [Fragaria vesca subsp. vesca]	XP_011460232	1.63132e-36	98.1132	107.457	53	52
gene17797-v1.0-hybrid|gene17797-v1.0-hybrid|Fragaria	DNA-directed RNA polymerases I and III subunit RPAC2-like	1334	gi|470142654|ref|XP_004307018.1|PREDICTED: DNA-directed RNA polymerases I and III subunit RPAC2-like [Fragaria vesca subsp. vesca]	XP_004307018	8.0907e-20	97.9592	94.7449	49	48
gene19654-v1.0-hybrid|gene19654-v1.0-hybrid|Fragaria	phospholipase A-2-activating [Fragaria vesca vesca]	14797	gi|470106670|ref|XP_004289685.1|PREDICTED: phospholipase A-2-activating protein [Fragaria vesca subsp. vesca]gi|764523786|ref|XP_011457753.1|PREDICTED: phospholipase A-2-activating protein [Fragaria vesca subsp. vesca]	XP_004289685, XP_011457753	2.59892e-67	76.3006	258.455	173	132
gene16252-v1.0-hybrid|gene16252-v1.0-hybrid|Fragaria	ras-related Rab11D	3082	gi|470103497|ref|XP_004288173.1|PREDICTED: ras-related protein Rab11D [Fragaria vesca subsp. vesca]	XP_004288173	4.57044e-94	100	310.071	148	148
gene03184-v1.0-hybrid|gene03184-v1.0-hybrid|Fragaria	ubiquitin-like protein	606	gi|169635149|gb|ACA58351.1|ubiquitin-like protein [Sandersonia aurantiaca]	ACA58351	5.24621e-120	96.7742	350.903	186	180
gene11789-v1.0-hybrid|gene11789-v1.0-hybrid|Fragaria	glutamate--tRNA ligase, cytoplasmic-like	2741	gi|470128062|ref|XP_004299974.1|PREDICTED: glutamate--tRNA ligase, cytoplasmic-like [Fragaria vesca subsp. vesca]	XP_004299974	0	100	768.844	366	366
gene12377-v1.0-hybrid|gene12377-v1.0-hybrid|Fragaria	PHD finger At1g33420-like	4233	gi|470104540|ref|XP_004288656.1|PREDICTED: PHD finger protein At1g33420-like [Fragaria vesca subsp. vesca]	XP_004288656	1.43959e-166	100	529.25	270	270
gene19953-v1.0-hybrid|gene19953-v1.0-hybrid|Fragaria	mitochondrial amidoxime reducing component 2-like	2939	gi|470115237|ref|XP_004293809.1|PREDICTED: mitochondrial amidoxime reducing component 2-like [Fragaria vesca subsp. vesca]	XP_004293809	1.28265e-27	96.8254	125.946	63	61
gene04394-v1.0-hybrid|gene04394-v1.0-hybrid|Fragaria	ENHANCED DISEASE RESISTANCE 2 [Fragaria vesca vesca]	3050	gi|470137002|ref|XP_004304269.1|PREDICTED: protein ENHANCED DISEASE RESISTANCE 2 [Fragaria vesca subsp. vesca]gi|764615065|ref|XP_011467925.1|PREDICTED: protein ENHANCED DISEASE RESISTANCE 2 [Fragaria vesca subsp. vesca]	XP_004304269, XP_011467925	6.12483e-77	69.9507	274.633	203	142
gene09594-v1.0-hybrid|gene09594-v1.0-hybrid|Fragaria	PREDICTED: uncharacterized protein LOC101296409	1749	gi|764617283|ref|XP_011468133.1|PREDICTED: uncharacterized protein LOC101296409 [Fragaria vesca subsp. vesca]	XP_011468133	1.08269e-13	100	58.151	28	28
gene17129-v1.0-hybrid|gene17129-v1.0-hybrid|Fragaria	UDP-galactose transporter 2-like	2253	gi|764528424|ref|XP_011458117.1|PREDICTED: UDP-galactose transporter 2-like [Fragaria vesca subsp. vesca]	XP_011458117	1.61026e-125	78.1145	353.214	297	232
gene24872-v1.0-hybrid|gene24872-v1.0-hybrid|Fragaria	eukaryotic translation initiation factor 4E-1-like	2227	gi|470114921|ref|XP_004293653.1|PREDICTED: eukaryotic translation initiation factor 4E-1-like [Fragaria vesca subsp. vesca]	XP_004293653	1.82897e-45	100	123.25	56	56
gene00821-v1.0-hybrid|gene00821-v1.0-hybrid|Fragaria	glutamine synthetase nodule isozyme-like	2416	gi|470123467|ref|XP_004297747.1|PREDICTED: glutamine synthetase nodule isozyme-like [Fragaria vesca subsp. vesca]	XP_004297747	7.3298e-61	74.1379	165.622	116	86
gene05025-v1.0-hybrid|gene05025-v1.0-hybrid|Fragaria	PREDICTED: uncharacterized protein LOC101297044	3120	gi|470117819|ref|XP_004295045.1|PREDICTED: uncharacterized protein LOC101297044 [Fragaria vesca subsp. vesca]	XP_004295045	2.4916e-97	100	325.094	166	166
gene08405-v1.0-hybrid|gene08405-v1.0-hybrid|Fragaria	CLIP-associated isoform X1	11291	gi|470107384|ref|XP_004290027.1|PREDICTED: CLIP-associated protein isoform X1 [Fragaria vesca subsp. vesca]	XP_004290027	0	99.6689	1211.44	604	602
gene32411-v1.0-hybrid|gene32411-v1.0-hybrid|Fragaria	E3 ubiquitin- ligase At1g63170 isoform X1	3596	gi|764580340|ref|XP_011463818.1|PREDICTED: E3 ubiquitin-protein ligase At1g63170 isoform X1 [Fragaria vesca subsp. vesca]	XP_011463818	1.03492e-91	99.4792	312.383	192	191
gene13243-v1.0-hybrid|gene13243-v1.0-hybrid|Fragaria	PREDICTED: uncharacterized protein LOC101314133	968	gi|470144875|ref|XP_004308072.1|PREDICTED: uncharacterized protein LOC101314133 [Fragaria vesca subsp. vesca]	XP_004308072	3.41455e-53	97.7528	132.109	89	87
gene24658-v1.0-hybrid|gene24658-v1.0-hybrid|Fragaria	mediator-associated 1	1194	gi|470148225|ref|XP_004309669.1|PREDICTED: mediator-associated protein 1 [Fragaria vesca subsp. vesca]	XP_004309669	3.12396e-177	100	512.686	309	309
gene20075-v1.0-hybrid|gene20075-v1.0-hybrid|Fragaria	ROOT HAIR DEFECTIVE 3 homolog 2	6354	gi|470115079|ref|XP_004293731.1|PREDICTED: protein ROOT HAIR DEFECTIVE 3 homolog 2 [Fragaria vesca subsp. vesca]	XP_004293731	7.93375e-98	81.1688	228.024	154	125
gene01182-v1.0-hybrid|gene01182-v1.0-hybrid|Fragaria	probable phosphatase 2C 6 isoform X1	1703	gi|470117437|ref|XP_004294864.1|PREDICTED: probable protein phosphatase 2C 6 isoform X1 [Fragaria vesca subsp. vesca]	XP_004294864	1.83453e-82	97.7778	279.641	135	132
gene21538-v1.0-hybrid|gene21538-v1.0-hybrid|Fragaria	PREDICTED: uncharacterized protein LOC101296972	582	gi|470132643|ref|XP_004302188.1|PREDICTED: uncharacterized protein LOC101296972 [Fragaria vesca subsp. vesca]	XP_004302188	1.01933e-113	100	334.724	193	193
gene14519-v1.0-hybrid|gene14519-v1.0-hybrid|Fragaria	bifunctional nuclease 2 isoform X1	2911	gi|470102646|ref|XP_004287762.1|PREDICTED: bifunctional nuclease 2 isoform X1 [Fragaria vesca subsp. vesca]	XP_004287762	1.86493e-39	100	160.999	87	87
gene08338-v1.0-hybrid|gene08338-v1.0-hybrid|Fragaria	leucine-rich repeat receptor kinase PXL2	2658	gi|764527320|ref|XP_004292244.2|PREDICTED: leucine-rich repeat receptor-like protein kinase PXL2 [Fragaria vesca subsp. vesca]	XP_004292244	0	86.8613	476.478	274	238
gene00370-v1.0-hybrid|gene00370-v1.0-hybrid|Fragaria	PREDICTED: pinin	2899	gi|470145092|ref|XP_004308177.1|PREDICTED: pinin [Fragaria vesca subsp. vesca]	XP_004308177	0	100	614.379	355	355
gene11024-v1.0-hybrid|gene11024-v1.0-hybrid|Fragaria	conserved oligomeric Golgi complex subunit 1	7043	gi|470127922|ref|XP_004299907.1|PREDICTED: conserved oligomeric Golgi complex subunit 1 [Fragaria vesca subsp. vesca]	XP_004299907	0	100	1263.44	676	676
gene08610-v1.0-hybrid|gene08610-v1.0-hybrid|Fragaria	large proline-rich BAG6	1014	gi|470110072|ref|XP_004291311.1|PREDICTED: large proline-rich protein BAG6 [Fragaria vesca subsp. vesca]	XP_004291311	6.33204e-21	71.2871	104.76	101	72
gene06884-v1.0-hybrid|gene06884-v1.0-hybrid|Fragaria	alanine--tRNA ligase, mitochondrial	2465	gi|470121559|ref|XP_004296832.1|PREDICTED: alanine--tRNA ligase, mitochondrial [Fragaria vesca subsp. vesca]	XP_004296832	6.70613e-46	100	103.219	51	51
gene22204-v1.0-hybrid|gene22204-v1.0-hybrid|Fragaria	heparan-alpha-glucosaminide N-acetyltransferase	7770	gi|470133051|ref|XP_004302388.1|PREDICTED: heparan-alpha-glucosaminide N-acetyltransferase [Fragaria vesca subsp. vesca]	XP_004302388	4.09587e-80	60.5714	188.734	175	106
gene22415-v1.0-hybrid|gene22415-v1.0-hybrid|Fragaria	PTI1-like tyrosine- kinase 3 isoform X2	3341	gi|764571058|ref|XP_011462623.1|PREDICTED: PTI1-like tyrosine-protein kinase 3 isoform X2 [Fragaria vesca subsp. vesca]	XP_011462623	1.58052e-114	100	195.667	92	92
gene01471-v1.0-hybrid|gene01471-v1.0-hybrid|Fragaria	enhancer of mRNA-decapping 4-like [Fragaria vesca vesca]	2595	gi|764563255|ref|XP_011461583.1|PREDICTED: enhancer of mRNA-decapping protein 4-like [Fragaria vesca subsp. vesca]gi|764563259|ref|XP_011461584.1|PREDICTED: enhancer of mRNA-decapping protein 4-like [Fragaria vesca subsp. vesca]	XP_011461583, XP_011461584	5.96362e-91	100	309.301	190	190
gene13265-v1.0-hybrid|gene13265-v1.0-hybrid|Fragaria	PREDICTED: uncharacterized protein LOC101293047	802	gi|470144901|ref|XP_004308085.1|PREDICTED: uncharacterized protein LOC101293047 [Fragaria vesca subsp. vesca]	XP_004308085	2.2504e-103	83.2461	311.612	191	159
gene15359-v1.0-hybrid|gene15359-v1.0-hybrid|Fragaria	hypothetical protein B456_001G133200	8496	gi|763741794|gb|KJB09293.1|hypothetical protein B456_001G133200 [Gossypium raimondii]	KJB09293	2.71686e-61	68.1159	226.868	207	141
gene08524-v1.0-hybrid|gene08524-v1.0-hybrid|Fragaria	hypothetical protein JCGZ_08214	2913	gi|643728986|gb|KDP36923.1|hypothetical protein JCGZ_08214 [Jatropha curcas]	KDP36923	0	77.5735	773.081	544	422
gene02278-v1.0-hybrid|gene02278-v1.0-hybrid|Fragaria	non-lysosomal glucosylceramidase	10017	gi|470131836|ref|XP_004301796.1|PREDICTED: non-lysosomal glucosylceramidase [Fragaria vesca subsp. vesca]	XP_004301796	0	98.7382	623.239	317	313
gene21663-v1.0-hybrid|gene21663-v1.0-hybrid|Fragaria	DBIRD complex subunit ZNF326	3993	gi|470111854|ref|XP_004292157.1|PREDICTED: DBIRD complex subunit ZNF326 [Fragaria vesca subsp. vesca]	XP_004292157	1.09745e-46	87.8571	186.037	140	123
gene09950-v1.0-hybrid|gene09950-v1.0-hybrid|Fragaria	pachytene checkpoint 2 homolog isoform X1	3280	gi|470130241|ref|XP_004301013.1|PREDICTED: pachytene checkpoint protein 2 homolog isoform X1 [Fragaria vesca subsp. vesca]	XP_004301013	2.85567e-65	65.3465	239.195	202	132
gene20062-v1.0-hybrid|gene20062-v1.0-hybrid|Fragaria	hypothetical protein PRUPE_ppa008499mg [Prunus persica]	4044	gi|595863416|ref|XP_007211578.1|hypothetical protein PRUPE_ppa008499mg [Prunus persica]gi|462407443|gb|EMJ12777.1|hypothetical protein PRUPE_ppa008499mg [Prunus persica]	XP_007211578, EMJ12777	4.34215e-102	74.0947	340.117	359	266
gene31506-v1.0-hybrid|gene31506-v1.0-hybrid|Fragaria	coatomer subunit delta	13368	gi|470128386|ref|XP_004300123.1|PREDICTED: coatomer subunit delta [Fragaria vesca subsp. vesca]	XP_004300123	1.59824e-55	100	172.17	82	82
gene32534-v1.0-hybrid|gene32534-v1.0-hybrid|Fragaria	DNA-directed RNA polymerase subunit 7	705	gi|764518699|ref|XP_011467835.1|PREDICTED: DNA-directed RNA polymerase subunit 7-like protein [Fragaria vesca subsp. vesca]	XP_011467835	7.22569e-133	100	384.8	188	188
gene02173-v1.0-hybrid|gene02173-v1.0-hybrid|Fragaria	NEDD8-conjugating enzyme Ubc12-like	6708	gi|470106532|ref|XP_004289622.1|PREDICTED: NEDD8-conjugating enzyme Ubc12-like [Fragaria vesca subsp. vesca]	XP_004289622	3.11234e-57	65.1163	209.92	172	112
gene14152-v1.0-hybrid|gene14152-v1.0-hybrid|Fragaria	hypothetical protein SETIT_032292mg, partial	312	gi|944261369|gb|KQL25626.1|hypothetical protein SETIT_032292mg, partial [Setaria italica]	KQL25626	1.95422e-49	100	165.236	82	82
gene26534-v1.0-hybrid|gene26534-v1.0-hybrid|Fragaria		33261	No Blast Hit
gene05086-v1.0-hybrid|gene05086-v1.0-hybrid|Fragaria	PREDICTED: uncharacterized protein LOC101309339 isoform X1	2003	gi|764564575|ref|XP_011461736.1|PREDICTED: uncharacterized protein LOC101309339 isoform X1 [Fragaria vesca subsp. vesca]	XP_011461736	8.93139e-57	79.6992	202.216	133	106
gene01977-v1.0-hybrid|gene01977-v1.0-hybrid|Fragaria	F-box LRR-repeat At3g26922-like isoform X1	2572	gi|764551345|ref|XP_011460150.1|PREDICTED: F-box/LRR-repeat protein At3g26922-like isoform X1 [Fragaria vesca subsp. vesca]	XP_011460150	0	98.4756	607.06	328	323
gene18718-v1.0-hybrid|gene18718-v1.0-hybrid|Fragaria	BEL1-like homeodomain 9 isoform X1	2939	gi|470133700|ref|XP_004302698.1|PREDICTED: BEL1-like homeodomain protein 9 isoform X1 [Fragaria vesca subsp. vesca]	XP_004302698	1.54789e-175	100	344.739	179	179
gene13908-v1.0-hybrid|gene13908-v1.0-hybrid|Fragaria	auxin-induced 15A-like	300	gi|764590312|ref|XP_011465132.1|PREDICTED: auxin-induced protein 15A-like [Fragaria vesca subsp. vesca]	XP_011465132	7.16804e-63	97.9798	197.978	99	97
gene05166-v1.0-hybrid|gene05166-v1.0-hybrid|Fragaria	AMSH-like ubiquitin thioesterase 3	5576	gi|470117949|ref|XP_004295108.1|PREDICTED: AMSH-like ubiquitin thioesterase 3 [Fragaria vesca subsp. vesca]	XP_004295108	1.51384e-74	76.6667	266.929	180	138
gene20916-v1.0-hybrid|gene20916-v1.0-hybrid|Fragaria	PREDICTED: uncharacterized protein LOC101294017	5028	gi|470143919|ref|XP_004307614.1|PREDICTED: uncharacterized protein LOC101294017 [Fragaria vesca subsp. vesca]	XP_004307614	0	100	776.933	489	489
gene17865-v1.0-hybrid|gene17865-v1.0-hybrid|Fragaria	PREDICTED: protein TONSOKU	10780	gi|764517483|ref|XP_011466758.1|PREDICTED: protein TONSOKU [Fragaria vesca subsp. vesca]	XP_011466758	1.64584e-162	100	555.829	267	267
gene05893-v1.0-hybrid|gene05893-v1.0-hybrid|Fragaria	ARM REPEAT PROTEIN INTERACTING WITH ABF2	7150	gi|470121721|ref|XP_004296909.1|PREDICTED: ARM REPEAT PROTEIN INTERACTING WITH ABF2 [Fragaria vesca subsp. vesca]	XP_004296909	4.31787e-67	59.0604	161.77	149	88
gene10378-v1.0-hybrid|gene10378-v1.0-hybrid|Fragaria	probable glutathione S-transferase	1619	gi|470116090|ref|XP_004294219.1|PREDICTED: probable glutathione S-transferase [Fragaria vesca subsp. vesca]	XP_004294219	1.44791e-136	81.1808	407.527	271	220
gene24723-v1.0-hybrid|gene24723-v1.0-hybrid|Fragaria	trichome birefringence-like 1 isoform X1	3419	gi|470120118|ref|XP_004296155.1|PREDICTED: protein trichome birefringence-like 1 isoform X1 [Fragaria vesca subsp. vesca]	XP_004296155	0	100	978.008	499	499
gene28671-v1.0-hybrid|gene28671-v1.0-hybrid|Fragaria	probable pectin methyltransferase QUA2 [Fragaria vesca vesca]	5023	gi|470129494|ref|XP_004300652.1|PREDICTED: probable pectin methyltransferase QUA2 [Fragaria vesca subsp. vesca]gi|764593863|ref|XP_011465516.1|PREDICTED: probable pectin methyltransferase QUA2 [Fragaria vesca subsp. vesca]gi|764593866|ref|XP_011465517.1|PREDICTED: probable pectin methyltransferase QUA2 [Fragaria vesca subsp. vesca]gi|764593869|ref|XP_011465518.1|PREDICTED: probable pectin methylt…	XP_004300652, XP_011465516, XP_011465517, XP_011465518, XP_011465519	4.57819e-148	90.0322	484.182	311	280
[truncated: 5,098 more rows]
