# Supplementary material for: Transcriptomics, Targeted Metabolomics and Gene Expression of Blackberry Leaves and Fruits Indicate Flavonoid Metabolic Flux from Leaf to Red Fruit
Source: Front Plant Sci. 2017 Apr 6;8:472. doi: 10.3389/fpls.2017.00472 (PMC5382209; doi:10.3389/fpls.2017.00472)
Supplement: Supplementary file 3 [file DataSheet3.XLSX]

## Sheet: Topblast genes sobrexpresados (
Sequence name	Sequence desc.	Sequence length	Hit desc.	Hit ACC	E-Value	Similarity	Bit-Score	Alignment length	Positives
gene27370-v1.0-hybrid|gene27370-v1.0-hybrid|Fragaria	PREDICTED: uncharacterized protein At4g14100-like isoform X1	844	gi|470124105|ref|XP_004298057.1|PREDICTED: uncharacterized protein At4g14100-like isoform X1 [Fragaria vesca subsp. vesca]	XP_004298057	7.02843e-111	100	331.257	158	158
gene02385-v1.0-hybrid|gene02385-v1.0-hybrid|Fragaria	L-type lectin-domain containing receptor kinase	1473	gi|470119039|ref|XP_004295625.1|PREDICTED: L-type lectin-domain containing receptor kinase VII.1 [Fragaria vesca subsp. vesca]	XP_004295625	5.27994e-53	100	201.06	115	115
gene12730-v1.0-hybrid|gene12730-v1.0-hybrid|Fragaria	F-box kelch-repeat At3g06240-like	2384	gi|764522019|ref|XP_011470761.1|PREDICTED: F-box/kelch-repeat protein At3g06240-like [Fragaria vesca subsp. vesca]	XP_011470761	0	100	743.806	358	358
gene14775-v1.0-hybrid|gene14775-v1.0-hybrid|Fragaria	SUN domain-containing 3-like	6684	gi|764522263|ref|XP_011471047.1|PREDICTED: SUN domain-containing protein 3-like [Fragaria vesca subsp. vesca]	XP_011471047	1.15081e-108	100	359.377	169	169
gene29001-v1.0-hybrid|gene29001-v1.0-hybrid|Fragaria	G-type lectin S-receptor-like serine threonine- kinase At4g27290, partial	4473	gi|764566330|ref|XP_011461955.1|PREDICTED: G-type lectin S-receptor-like serine/threonine-protein kinase At4g27290, partial [Fragaria vesca subsp. vesca]	XP_011461955	3.01971e-164	91.2226	511.531	319	291
gene03354-v1.0-hybrid|gene03354-v1.0-hybrid|Fragaria	PREDICTED: uncharacterized protein LOC101297130	3774	gi|764559334|ref|XP_004295816.2|PREDICTED: uncharacterized protein LOC101297130 [Fragaria vesca subsp. vesca]	XP_004295816	5.61958e-90	100	257.299	122	122
gene08127-v1.0-hybrid|gene08127-v1.0-hybrid|Fragaria	thioredoxin Y1, chloroplastic	2785	gi|470108400|ref|XP_004290507.1|PREDICTED: thioredoxin Y1, chloroplastic [Fragaria vesca subsp. vesca]	XP_004290507	6.25527e-30	100	129.028	59	59
gene22547-v1.0-hybrid|gene22547-v1.0-hybrid|Fragaria	PREDICTED: uncharacterized protein LOC101296877	3259	gi|470133139|ref|XP_004302430.1|PREDICTED: uncharacterized protein LOC101296877 [Fragaria vesca subsp. vesca]	XP_004302430	1.3418e-23	100	70.4774	32	32
gene06611-v1.0-hybrid|gene06611-v1.0-hybrid|Fragaria	PREDICTED: uncharacterized protein LOC101314843 isoform X3	3648	gi|764573184|ref|XP_011462836.1|PREDICTED: uncharacterized protein LOC101314843 isoform X3 [Fragaria vesca subsp. vesca]	XP_011462836	8.83588e-24	100	114.005	67	67
gene32639-v1.0-hybrid|gene32639-v1.0-hybrid|Fragaria	F-box At2g32560-like	2300	gi|470108459|ref|XP_004290535.1|PREDICTED: F-box protein At2g32560-like [Fragaria vesca subsp. vesca]	XP_004290535	0	76.8638	587.8	389	299
gene22438-v1.0-hybrid|gene22438-v1.0-hybrid|Fragaria	pentatricopeptide repeat-containing At3g22690-like [Fragaria vesca vesca]	3532	gi|764570588|ref|XP_011462570.1|PREDICTED: pentatricopeptide repeat-containing protein At3g22690-like [Fragaria vesca subsp. vesca]gi|764570592|ref|XP_011462571.1|PREDICTED: pentatricopeptide repeat-containing protein At3g22690-like [Fragaria vesca subsp. vesca]gi|764570596|ref|XP_011462572.1|PREDICTED: pentatricopeptide repeat-containing protein At3g22690-like [Fragaria vesca subsp. vesca]gi|764…	XP_011462570, XP_011462571, XP_011462572, XP_011462573	0	100	1732.61	846	846
gene30635-v1.0-hybrid|gene30635-v1.0-hybrid|Fragaria	G-type lectin S-receptor-like serine threonine- kinase SD1-29	3237	gi|764566475|ref|XP_011461984.1|PREDICTED: G-type lectin S-receptor-like serine/threonine-protein kinase SD1-29 [Fragaria vesca subsp. vesca]	XP_011461984	0	92.8571	1043.11	574	533
gene20207-v1.0-hybrid|gene20207-v1.0-hybrid|Fragaria	wall-associated receptor kinase-like 16	3112	gi|764555968|ref|XP_011460632.1|PREDICTED: putative wall-associated receptor kinase-like 16 [Fragaria vesca subsp. vesca]	XP_011460632	7.26744e-163	92.4051	385.956	237	219
gene11725-v1.0-hybrid|gene11725-v1.0-hybrid|Fragaria	cysteine-rich receptor kinase 29	2780	gi|764548813|ref|XP_011459864.1|PREDICTED: cysteine-rich receptor-like protein kinase 29 [Fragaria vesca subsp. vesca]	XP_011459864	0	100	600.127	292	292
gene06392-v1.0-hybrid|gene06392-v1.0-hybrid|Fragaria	PREDICTED: uncharacterized protein LOC105351219	3859	gi|764577147|ref|XP_011463298.1|PREDICTED: uncharacterized protein LOC105351219 [Fragaria vesca subsp. vesca]	XP_011463298	1.32075e-155	100	491.115	237	237
gene10157-v1.0-hybrid|gene10157-v1.0-hybrid|Fragaria	PREDICTED: uncharacterized protein LOC103341346	1049	gi|645275994|ref|XP_008243081.1|PREDICTED: uncharacterized protein LOC103341346 [Prunus mume]	XP_008243081	5.78341e-63	93.8053	212.231	113	106
gene21784-v1.0-hybrid|gene21784-v1.0-hybrid|Fragaria	glucan endo-1,3-beta-glucosidase 14	2246	gi|470110677|ref|XP_004291598.1|PREDICTED: glucan endo-1,3-beta-glucosidase 14 [Fragaria vesca subsp. vesca]	XP_004291598	0	99.7151	714.916	351	350
gene30588-v1.0-hybrid|gene30588-v1.0-hybrid|Fragaria	TMV resistance N-like	6947	gi|764551598|ref|XP_004293532.2|PREDICTED: TMV resistance protein N-like [Fragaria vesca subsp. vesca]	XP_004293532	0	88.4021	2022.67	1164	1029
gene04244-v1.0-hybrid|gene04244-v1.0-hybrid|Fragaria	receptor kinase FERONIA	2658	gi|470140660|ref|XP_004306057.1|PREDICTED: receptor-like protein kinase FERONIA [Fragaria vesca subsp. vesca]	XP_004306057	0	100	1700.64	885	885
gene07270-v1.0-hybrid|gene07270-v1.0-hybrid|Fragaria	disease resistance At1g50180	3071	gi|470149420|ref|XP_004310236.1|PREDICTED: putative disease resistance protein At1g50180 [Fragaria vesca subsp. vesca]	XP_004310236	0	100	1162.9	583	583
gene11216-v1.0-hybrid|gene11216-v1.0-hybrid|Fragaria	aldehyde dehydrogenase family 3 member H1-like isoform X2	4332	gi|470109196|ref|XP_004290887.1|PREDICTED: aldehyde dehydrogenase family 3 member H1-like isoform X2 [Fragaria vesca subsp. vesca]	XP_004290887	4.31426e-75	67.7596	227.639	183	124
gene31922-v1.0-hybrid|gene31922-v1.0-hybrid|Fragaria	flavonol synthase flavanone 3-hydroxylase-like	1513	gi|658032691|ref|XP_008351855.1|PREDICTED: flavonol synthase/flavanone 3-hydroxylase-like [Malus domestica]	XP_008351855	6.62673e-74	86.0759	249.98	158	136
gene19566-v1.0-hybrid|gene19566-v1.0-hybrid|Fragaria	CRIB domain-containing RIC10	1388	gi|470114121|ref|XP_004293265.1|PREDICTED: CRIB domain-containing protein RIC10 [Fragaria vesca subsp. vesca]	XP_004293265	1.90166e-22	88.6364	74.3294	44	39
gene13241-v1.0-hybrid|gene13241-v1.0-hybrid|Fragaria	conserved hypothetical protein [Ricinus communis]	552	gi|255545250|ref|XP_002513686.1|conserved hypothetical protein [Ricinus communis]gi|223547594|gb|EEF49089.1|conserved hypothetical protein [Ricinus communis]	XP_002513686, EEF49089	6.74832e-16	97.6744	79.337	43	42
gene29081-v1.0-hybrid|gene29081-v1.0-hybrid|Fragaria	NRT1 PTR FAMILY -like	3958	gi|470128161|ref|XP_004300018.1|PREDICTED: protein NRT1/ PTR FAMILY 4.3-like [Fragaria vesca subsp. vesca]	XP_004300018	0	88.5787	578.17	394	349
gene23714-v1.0-hybrid|gene23714-v1.0-hybrid|Fragaria	PREDICTED: uncharacterized protein LOC101314427 isoform X2	3175	gi|764535210|ref|XP_011458680.1|PREDICTED: uncharacterized protein LOC101314427 isoform X2 [Fragaria vesca subsp. vesca]	XP_011458680	0	89.4207	586.645	397	355
gene22703-v1.0-hybrid|gene22703-v1.0-hybrid|Fragaria	nucleoside diphosphate kinase 2, chloroplastic	2088	gi|470148481|ref|XP_004309791.1|PREDICTED: nucleoside diphosphate kinase 2, chloroplastic [Fragaria vesca subsp. vesca]	XP_004309791	6.35072e-43	90	165.622	100	90
gene27938-v1.0-hybrid|gene27938-v1.0-hybrid|Fragaria	pentatricopeptide repeat-containing At1g11290-like	1953	gi|764621834|ref|XP_011468711.1|PREDICTED: pentatricopeptide repeat-containing protein At1g11290-like [Fragaria vesca subsp. vesca]	XP_011468711	0	100	724.161	350	350
gene14220-v1.0-hybrid|gene14220-v1.0-hybrid|Fragaria	transcription factor TGA2-like	6323	gi|658023223|ref|XP_008347016.1|PREDICTED: transcription factor TGA2-like [Malus domestica]	XP_008347016	2.29852e-55	98.0392	206.838	102	100
gene15474-v1.0-hybrid|gene15474-v1.0-hybrid|Fragaria	probable plastid-lipid-associated 8, chloroplastic	1668	gi|764607519|ref|XP_011467213.1|PREDICTED: probable plastid-lipid-associated protein 8, chloroplastic [Fragaria vesca subsp. vesca]	XP_011467213	7.21238e-34	100	139.428	66	66
gene20298-v1.0-hybrid|gene20298-v1.0-hybrid|Fragaria	PREDICTED: uncharacterized protein LOC101298849	994	gi|470108608|ref|XP_004290604.1|PREDICTED: uncharacterized protein LOC101298849 [Fragaria vesca subsp. vesca]	XP_004290604	1.25501e-59	81.0219	201.06	137	111
gene22443-v1.0-hybrid|gene22443-v1.0-hybrid|Fragaria	mitochondrial import inner membrane translocase subunit TIM44-2-like	4104	gi|470121250|ref|XP_004296689.1|PREDICTED: mitochondrial import inner membrane translocase subunit TIM44-2-like [Fragaria vesca subsp. vesca]	XP_004296689	1.55626e-72	82.9787	252.292	188	156
gene35072-v1.0-hybrid|gene35072-v1.0-hybrid|Fragaria	dirigent 22-like	585	gi|470139606|ref|XP_004305538.1|PREDICTED: dirigent protein 22-like [Fragaria vesca subsp. vesca]	XP_004305538	1.22306e-126	100	367.466	194	194
gene24223-v1.0-hybrid|gene24223-v1.0-hybrid|Fragaria	zinc transporter 5-like	1949	gi|470136339|ref|XP_004303952.1|PREDICTED: zinc transporter 5-like [Fragaria vesca subsp. vesca]	XP_004303952	4.29197e-103	100	330.102	204	204
gene13632-v1.0-hybrid|gene13632-v1.0-hybrid|Fragaria	histidine biosynthesis bifunctional hisIE, chloroplastic	3239	gi|657952732|ref|XP_008359021.1|PREDICTED: histidine biosynthesis bifunctional protein hisIE, chloroplastic [Malus domestica]	XP_008359021	1.5114e-64	90.1099	157.532	91	82
gene03113-v1.0-hybrid|gene03113-v1.0-hybrid|Fragaria	chromo domain LHP1	8752	gi|470143246|ref|XP_004307292.1|PREDICTED: chromo domain protein LHP1 [Fragaria vesca subsp. vesca]	XP_004307292	3.25829e-169	94.1581	542.732	291	274
gene04597-v1.0-hybrid|gene04597-v1.0-hybrid|Fragaria	aceous RNase P 1, chloroplastic mitochondrial	2901	gi|470122402|ref|XP_004297230.1|PREDICTED: proteinaceous RNase P 1, chloroplastic/mitochondrial [Fragaria vesca subsp. vesca]	XP_004297230	0	100	674.085	377	377
gene01613-v1.0-hybrid|gene01613-v1.0-hybrid|Fragaria	pentatricopeptide repeat-containing At2g17210 [Fragaria vesca vesca]	2253	gi|470112390|ref|XP_004292418.1|PREDICTED: pentatricopeptide repeat-containing protein At2g17210 [Fragaria vesca subsp. vesca]gi|764530185|ref|XP_011458265.1|PREDICTED: pentatricopeptide repeat-containing protein At2g17210 [Fragaria vesca subsp. vesca]gi|764530190|ref|XP_011458267.1|PREDICTED: pentatricopeptide repeat-containing protein At2g17210 [Fragaria vesca subsp. vesca]	XP_004292418, XP_011458265, XP_011458267	0	100	1552.34	750	750
gene18669-v1.0-hybrid|gene18669-v1.0-hybrid|Fragaria	heat shock cognate 70 kDa -like	3286	gi|470141846|ref|XP_004306637.1|PREDICTED: heat shock cognate 70 kDa protein-like [Fragaria vesca subsp. vesca]	XP_004306637	0	100	907.131	457	457
gene04384-v1.0-hybrid|gene04384-v1.0-hybrid|Fragaria	pentatricopeptide repeat-containing At3g29230	1812	gi|470140779|ref|XP_004306116.1|PREDICTED: pentatricopeptide repeat-containing protein At3g29230 [Fragaria vesca subsp. vesca]	XP_004306116	0	100	1258.82	603	603
gene15064-v1.0-hybrid|gene15064-v1.0-hybrid|Fragaria	PREDICTED: uncharacterized protein LOC101312516	1507	gi|470111372|ref|XP_004291922.1|PREDICTED: uncharacterized protein LOC101312516 [Fragaria vesca subsp. vesca]	XP_004291922	6.23898e-97	100	234.958	115	115
gene10559-v1.0-hybrid|gene10559-v1.0-hybrid|Fragaria	bifunctional 2 [Fragaria vesca vesca]	1826	gi|470108960|ref|XP_004290770.1|PREDICTED: bifunctional protein FolD 2 [Fragaria vesca subsp. vesca]gi|764535536|ref|XP_011458712.1|PREDICTED: bifunctional protein FolD 2 [Fragaria vesca subsp. vesca]gi|764535541|ref|XP_011458713.1|PREDICTED: bifunctional protein FolD 2 [Fragaria vesca subsp. vesca]	XP_004290770, XP_011458712, XP_011458713	5.54585e-85	68.1614	280.026	223	152
gene10612-v1.0-hybrid|gene10612-v1.0-hybrid|Fragaria	PREDICTED: uncharacterized protein LOC101310279	1937	gi|470109024|ref|XP_004290802.1|PREDICTED: uncharacterized protein LOC101310279 [Fragaria vesca subsp. vesca]	XP_004290802	2.52677e-77	70.7317	227.639	164	116
gene05586-v1.0-hybrid|gene05586-v1.0-hybrid|Fragaria	lysosomal Pro-X carboxypeptidase isoform X1	3075	gi|470103740|ref|XP_004288288.1|PREDICTED: lysosomal Pro-X carboxypeptidase isoform X1 [Fragaria vesca subsp. vesca]	XP_004288288	6.92709e-151	100	221.861	101	101
gene27277-v1.0-hybrid|gene27277-v1.0-hybrid|Fragaria	mediator of RNA polymerase II transcription subunit 21-like isoform X1 [Fragaria vesca vesca]	1441	gi|470115943|ref|XP_004294150.1|PREDICTED: mediator of RNA polymerase II transcription subunit 21-like isoform X1 [Fragaria vesca subsp. vesca]gi|764557563|ref|XP_011460796.1|PREDICTED: mediator of RNA polymerase II transcription subunit 21-like isoform X1 [Fragaria vesca subsp. vesca]	XP_004294150, XP_011460796	7.81014e-37	92.5926	144.436	81	75
gene13202-v1.0-hybrid|gene13202-v1.0-hybrid|Fragaria	PREDICTED: uncharacterized protein LOC101309101	2046	gi|470144843|ref|XP_004308057.1|PREDICTED: uncharacterized protein LOC101309101 [Fragaria vesca subsp. vesca]	XP_004308057	9.10202e-87	85.0679	244.973	221	188
gene00804-v1.0-hybrid|gene00804-v1.0-hybrid|Fragaria	porphobilinogen deaminase, chloroplastic-like	1987	gi|470123438|ref|XP_004297733.1|PREDICTED: porphobilinogen deaminase, chloroplastic-like [Fragaria vesca subsp. vesca]	XP_004297733	3.01198e-106	100	277.715	137	137
gene08910-v1.0-hybrid|gene08910-v1.0-hybrid|Fragaria	phosphatidylserine decarboxylase proenzyme 1, mitochondrial	3726	gi|470126912|ref|XP_004299425.1|PREDICTED: phosphatidylserine decarboxylase proenzyme 1, mitochondrial [Fragaria vesca subsp. vesca]	XP_004299425	6.35283e-66	74.5455	241.891	165	123
gene21605-v1.0-hybrid|gene21605-v1.0-hybrid|Fragaria	hypothetical protein glysoja_025981	1362	gi|734426822|gb|KHN43942.1|hypothetical protein glysoja_025981 [Glycine soja]	KHN43942	3.02621e-35	92.9577	137.117	71	66
gene07409-v1.0-hybrid|gene07409-v1.0-hybrid|Fragaria	PREDICTED: uncharacterized protein LOC101307819	2915	gi|764609596|ref|XP_011467421.1|PREDICTED: uncharacterized protein LOC101307819 [Fragaria vesca subsp. vesca]	XP_011467421	1.18241e-70	96.8254	244.202	126	122
gene25891-v1.0-hybrid|gene25891-v1.0-hybrid|Fragaria	PREDICTED: uncharacterized protein LOC101292725	826	gi|470136401|ref|XP_004303982.1|PREDICTED: uncharacterized protein LOC101292725 [Fragaria vesca subsp. vesca]	XP_004303982	1.33936e-70	100	227.639	140	140
gene08467-v1.0-hybrid|gene08467-v1.0-hybrid|Fragaria	OTU domain-containing 5 [Fragaria vesca vesca]	6330	gi|470110898|ref|XP_004291697.1|PREDICTED: OTU domain-containing protein 5 [Fragaria vesca subsp. vesca]gi|764544699|ref|XP_011459424.1|PREDICTED: OTU domain-containing protein 5 [Fragaria vesca subsp. vesca]	XP_004291697, XP_011459424	2.33893e-92	100	323.939	230	230
gene19239-v1.0-hybrid|gene19239-v1.0-hybrid|Fragaria	PREDICTED: uncharacterized protein LOC101314779	3985	gi|470139221|ref|XP_004305349.1|PREDICTED: uncharacterized protein LOC101314779 [Fragaria vesca subsp. vesca]	XP_004305349	5.89328e-06	60.3175	58.5362	63	38
gene00219-v1.0-hybrid|gene00219-v1.0-hybrid|Fragaria	UPF0481 At3g47200-like	1583	gi|470130312|ref|XP_004301047.1|PREDICTED: UPF0481 protein At3g47200-like [Fragaria vesca subsp. vesca]	XP_004301047	1.86076e-179	98.9619	527.324	289	286
gene12637-v1.0-hybrid|gene12637-v1.0-hybrid|Fragaria	transmembrane 9 superfamily member 7-like	3598	gi|764509769|ref|XP_004288948.2|PREDICTED: transmembrane 9 superfamily member 7-like [Fragaria vesca subsp. vesca]	XP_004288948	0	100	744.962	384	384
gene16901-v1.0-hybrid|gene16901-v1.0-hybrid|Fragaria	hypothetical protein PRUPE_ppa010306mg [Prunus persica]	1148	gi|596298719|ref|XP_007227539.1|hypothetical protein PRUPE_ppa010306mg [Prunus persica]gi|462424475|gb|EMJ28738.1|hypothetical protein PRUPE_ppa010306mg [Prunus persica]	XP_007227539, EMJ28738	5.15358e-61	60.1449	136.346	138	83
gene31533-v1.0-hybrid|gene31533-v1.0-hybrid|Fragaria	PREDICTED: uncharacterized protein LOC101298140	4722	gi|470132812|ref|XP_004302269.1|PREDICTED: uncharacterized protein LOC101298140 [Fragaria vesca subsp. vesca]	XP_004302269	1.96949e-47	100	174.096	99	99
gene27764-v1.0-hybrid|gene27764-v1.0-hybrid|Fragaria	SOSS complex subunit B homolog	414	gi|470108827|ref|XP_004290710.1|PREDICTED: SOSS complex subunit B homolog [Fragaria vesca subsp. vesca]	XP_004290710	9.29761e-97	100	287.345	137	137
gene32428-v1.0-hybrid|gene32428-v1.0-hybrid|Fragaria	PREDICTED: uncharacterized protein LOC101297144	1423	gi|470125557|ref|XP_004298768.1|PREDICTED: uncharacterized protein LOC101297144 [Fragaria vesca subsp. vesca]	XP_004298768	6.51817e-32	62.6087	134.42	115	72
gene14036-v1.0-hybrid|gene14036-v1.0-hybrid|Fragaria	DNA-directed RNA polymerase III subunit rpc1	14157	gi|470116960|ref|XP_004294640.1|PREDICTED: DNA-directed RNA polymerase III subunit rpc1 [Fragaria vesca subsp. vesca]	XP_004294640	7.26387e-87	98.6842	158.688	76	75
gene33413-v1.0-hybrid|gene33413-v1.0-hybrid|Fragaria	chromophore lyase CRL, chloroplastic	1943	gi|470128910|ref|XP_004300376.1|PREDICTED: chromophore lyase CRL, chloroplastic [Fragaria vesca subsp. vesca]	XP_004300376	2.23258e-56	57.0707	204.142	198	113
gene02714-v1.0-hybrid|gene02714-v1.0-hybrid|Fragaria	cytokinin riboside 5 -monophosphate phosphoribohydrolase LOG8	3183	gi|470109552|ref|XP_004291058.1|PREDICTED: cytokinin riboside 5'-monophosphate phosphoribohydrolase LOG8 [Fragaria vesca subsp. vesca]	XP_004291058	2.87149e-36	89.4737	105.145	57	51
gene07588-v1.0-hybrid|gene07588-v1.0-hybrid|Fragaria	PREDICTED: uncharacterized protein LOC101294899 isoform X2	7313	gi|764526207|ref|XP_011457961.1|PREDICTED: uncharacterized protein LOC101294899 isoform X2 [Fragaria vesca subsp. vesca]	XP_011457961	1.13108e-111	90.0498	368.622	201	181
gene06117-v1.0-hybrid|gene06117-v1.0-hybrid|Fragaria	PREDICTED: uncharacterized protein LOC101299950 [Fragaria vesca subsp. vesca]	6087	gi|470121853|ref|XP_004296971.1|PREDICTED: uncharacterized protein LOC101299950 [Fragaria vesca subsp. vesca]gi|764572644|ref|XP_011462782.1|PREDICTED: uncharacterized protein LOC101299950 [Fragaria vesca subsp. vesca]gi|764572648|ref|XP_011462783.1|PREDICTED: uncharacterized protein LOC101299950 [Fragaria vesca subsp. vesca]	XP_004296971, XP_011462782, XP_011462783	1.26612e-130	87.4046	434.491	262	229
gene27720-v1.0-hybrid|gene27720-v1.0-hybrid|Fragaria	disease resistance RPM1-like [Fragaria vesca vesca]	9526	gi|470131529|ref|XP_004301646.1|PREDICTED: disease resistance protein RPM1-like [Fragaria vesca subsp. vesca]gi|764590007|ref|XP_011465086.1|PREDICTED: disease resistance protein RPM1-like [Fragaria vesca subsp. vesca]	XP_004301646, XP_011465086	0	89.6491	925.235	570	511
gene08353-v1.0-hybrid|gene08353-v1.0-hybrid|Fragaria	tyrosine decarboxylase 1	5376	gi|764527382|ref|XP_011458049.1|PREDICTED: tyrosine decarboxylase 1 [Fragaria vesca subsp. vesca]	XP_011458049	1.66507e-62	65	235.343	200	130
gene03567-v1.0-hybrid|gene03567-v1.0-hybrid|Fragaria	pentatricopeptide repeat-containing At3g62890-like	3264	gi|694382859|ref|XP_009367417.1|PREDICTED: pentatricopeptide repeat-containing protein At3g62890-like [Pyrus x bretschneideri]	XP_009367417	0	90.9968	1085.48	622	566
gene13250-v1.0-hybrid|gene13250-v1.0-hybrid|Fragaria	cytochrome P450 89A2-like isoform X3	1512	gi|764637480|ref|XP_004308075.2|PREDICTED: cytochrome P450 89A2-like isoform X3 [Fragaria vesca subsp. vesca]	XP_004308075	0	100	930.628	464	464
gene18791-v1.0-hybrid|gene18791-v1.0-hybrid|Fragaria	steroid 5-alpha-reductase DET2	789	gi|470133635|ref|XP_004302671.1|PREDICTED: steroid 5-alpha-reductase DET2 [Fragaria vesca subsp. vesca]	XP_004302671	0	100	536.954	262	262
gene29129-v1.0-hybrid|gene29129-v1.0-hybrid|Fragaria	50S ribosomal L21, chloroplastic	4165	gi|470128205|ref|XP_004300037.1|PREDICTED: 50S ribosomal protein L21, chloroplastic [Fragaria vesca subsp. vesca]	XP_004300037	8.56915e-20	100	66.6254	55	55
gene30385-v1.0-hybrid|gene30385-v1.0-hybrid|Fragaria	solanesyl diphosphate synthase 3, chloroplastic mitochondrial	5943	gi|470114638|ref|XP_004293518.1|PREDICTED: solanesyl diphosphate synthase 3, chloroplastic/mitochondrial [Fragaria vesca subsp. vesca]	XP_004293518	3.65419e-27	97.1429	77.0258	35	34
gene32200-v1.0-hybrid|gene32200-v1.0-hybrid|Fragaria	PREDICTED: uncharacterized protein LOC101296108	2168	gi|470130016|ref|XP_004300903.1|PREDICTED: uncharacterized protein LOC101296108 [Fragaria vesca subsp. vesca]	XP_004300903	7.14355e-45	69.7674	172.94	129	90
gene14123-v1.0-hybrid|gene14123-v1.0-hybrid|Fragaria	pentatricopeptide repeat-containing At5g66520-like [Fragaria vesca vesca]	1524	gi|764560655|ref|XP_011461221.1|PREDICTED: pentatricopeptide repeat-containing protein At5g66520-like [Fragaria vesca subsp. vesca]gi|764560658|ref|XP_011461222.1|PREDICTED: pentatricopeptide repeat-containing protein At5g66520-like [Fragaria vesca subsp. vesca]gi|764560662|ref|XP_011461223.1|PREDICTED: pentatricopeptide repeat-containing protein At5g66520-like [Fragaria vesca subsp. vesca]gi|764…	XP_011461221, XP_011461222, XP_011461223, XP_011461224	0	100	1023.46	507	507
gene10060-v1.0-hybrid|gene10060-v1.0-hybrid|Fragaria	NADP-dependent glyceraldehyde-3-phosphate dehydrogenase	2580	gi|728811723|gb|KHG00405.1|NADP-dependent glyceraldehyde-3-phosphate dehydrogenase [Gossypium arboreum]	KHG00405	1.21121e-160	95.9677	219.164	124	119
gene31039-v1.0-hybrid|gene31039-v1.0-hybrid|Fragaria	SPX domain-containing 1-like	2187	gi|470101720|ref|XP_004287317.1|PREDICTED: SPX domain-containing protein 1-like [Fragaria vesca subsp. vesca]	XP_004287317	3.07312e-91	100	298.901	147	147
gene28558-v1.0-hybrid|gene28558-v1.0-hybrid|Fragaria	glutamate receptor -like [Fragaria vesca vesca]	3036	gi|470148664|ref|XP_004309874.1|PREDICTED: glutamate receptor 2.7-like [Fragaria vesca subsp. vesca]gi|764644010|ref|XP_011457313.1|PREDICTED: glutamate receptor 2.7-like [Fragaria vesca subsp. vesca]gi|764644019|ref|XP_011457314.1|PREDICTED: glutamate receptor 2.7-like [Fragaria vesca subsp. vesca]	XP_004309874, XP_011457313, XP_011457314	0	100	848.195	426	426
gene31295-v1.0-hybrid|gene31295-v1.0-hybrid|Fragaria	F-box kelch-repeat At1g22040	1437	gi|764593926|ref|XP_011465527.1|PREDICTED: F-box/kelch-repeat protein At1g22040 [Fragaria vesca subsp. vesca]	XP_011465527	0	100	952.97	478	478
gene11737-v1.0-hybrid|gene11737-v1.0-hybrid|Fragaria	pentatricopeptide repeat-containing At1g28690, mitochondrial	1578	gi|470131267|ref|XP_004301518.1|PREDICTED: pentatricopeptide repeat-containing protein At1g28690, mitochondrial [Fragaria vesca subsp. vesca]	XP_004301518	0	100	1060.06	525	525
gene25944-v1.0-hybrid|gene25944-v1.0-hybrid|Fragaria	PREDICTED: uncharacterized protein LOC101291824	1277	gi|470126856|ref|XP_004299398.1|PREDICTED: uncharacterized protein LOC101291824 [Fragaria vesca subsp. vesca]	XP_004299398	2.03437e-59	100	169.859	116	116
gene22564-v1.0-hybrid|gene22564-v1.0-hybrid|Fragaria	chitinase 2-like	912	gi|470138519|ref|XP_004305003.1|PREDICTED: chitinase 2-like [Fragaria vesca subsp. vesca]	XP_004305003	0	100	615.92	303	303
gene10399-v1.0-hybrid|gene10399-v1.0-hybrid|Fragaria	superoxide dismutase [Cu-Zn] 4AP	6663	gi|470103999|ref|XP_004288411.1|PREDICTED: superoxide dismutase [Cu-Zn] 4AP [Fragaria vesca subsp. vesca]	XP_004288411	5.38559e-57	100	135.576	67	67
gene02013-v1.0-hybrid|gene02013-v1.0-hybrid|Fragaria		21421	No Blast Hit
gene30705-v1.0-hybrid|gene30705-v1.0-hybrid|Fragaria	heterogeneous nuclear ribonucleo U 1	3673	gi|764552657|ref|XP_011460299.1|PREDICTED: heterogeneous nuclear ribonucleoprotein U-like protein 1 [Fragaria vesca subsp. vesca]	XP_011460299	2.56082e-172	94.964	538.11	278	264
gene03869-v1.0-hybrid|gene03869-v1.0-hybrid|Fragaria	allene oxide cyclase 3, chloroplastic	845	gi|470122212|ref|XP_004297139.1|PREDICTED: allene oxide cyclase 3, chloroplastic [Fragaria vesca subsp. vesca]	XP_004297139	4.66836e-115	100	317.39	173	173
gene23850-v1.0-hybrid|gene23850-v1.0-hybrid|Fragaria	PREDICTED: uncharacterized protein LOC101310466	9107	gi|764513744|ref|XP_011463782.1|PREDICTED: uncharacterized protein LOC101310466 [Fragaria vesca subsp. vesca]	XP_011463782	0	100	707.212	414	414
gene19063-v1.0-hybrid|gene19063-v1.0-hybrid|Fragaria	tRNA-specific adenosine deaminase 1	2822	gi|470145523|ref|XP_004308387.1|PREDICTED: tRNA-specific adenosine deaminase 1 [Fragaria vesca subsp. vesca]	XP_004308387	6.09437e-107	68.2143	350.132	280	191
gene08662-v1.0-hybrid|gene08662-v1.0-hybrid|Fragaria	glutamate receptor -like isoform X4	3875	gi|764540360|ref|XP_011459068.1|PREDICTED: glutamate receptor 2.7-like isoform X4 [Fragaria vesca subsp. vesca]	XP_011459068	0	89.9254	904.434	536	482
gene12861-v1.0-hybrid|gene12861-v1.0-hybrid|Fragaria	histone-lysine N-methyltransferase ATX5	6420	gi|764636435|ref|XP_011470230.1|PREDICTED: histone-lysine N-methyltransferase ATX5 [Fragaria vesca subsp. vesca]	XP_011470230	5.31505e-169	92.0245	442.965	326	300
gene30501-v1.0-hybrid|gene30501-v1.0-hybrid|Fragaria	UDP-glycosyltransferase 88A1-like	1428	gi|764520800|ref|XP_011469519.1|PREDICTED: UDP-glycosyltransferase 88A1-like [Fragaria vesca subsp. vesca]	XP_011469519	0	100	943.725	475	475
gene05034-v1.0-hybrid|gene05034-v1.0-hybrid|Fragaria	pentatricopeptide repeat-containing At3g48810	2001	gi|470117831|ref|XP_004295051.1|PREDICTED: pentatricopeptide repeat-containing protein At3g48810 [Fragaria vesca subsp. vesca]	XP_004295051	0	100	1385.16	666	666
gene13484-v1.0-hybrid|gene13484-v1.0-hybrid|Fragaria	ammonium transporter 2	2198	gi|470133415|ref|XP_004302561.1|PREDICTED: ammonium transporter 2 [Fragaria vesca subsp. vesca]	XP_004302561	1.98639e-138	100	429.098	212	212
gene02695-v1.0-hybrid|gene02695-v1.0-hybrid|Fragaria	probable leucine-rich repeat receptor kinase At1g68400	1974	gi|470113161|ref|XP_004292795.1|PREDICTED: probable leucine-rich repeat receptor-like protein kinase At1g68400 [Fragaria vesca subsp. vesca]	XP_004292795	0	100	1078.54	657	657
gene09004-v1.0-hybrid|gene09004-v1.0-hybrid|Fragaria	PREDICTED: protein cereblon	6139	gi|470109770|ref|XP_004291163.1|PREDICTED: protein cereblon [Fragaria vesca subsp. vesca]	XP_004291163	0	85.3282	375.555	259	221
gene25492-v1.0-hybrid|gene25492-v1.0-hybrid|Fragaria		21181	No Blast Hit
gene01965-v1.0-hybrid|gene01965-v1.0-hybrid|Fragaria	G-type lectin S-receptor-like serine threonine- kinase At4g27290	7865	gi|764566359|ref|XP_011461962.1|PREDICTED: G-type lectin S-receptor-like serine/threonine-protein kinase At4g27290 [Fragaria vesca subsp. vesca]	XP_011461962	0	95.641	729.554	390	373
gene18850-v1.0-hybrid|gene18850-v1.0-hybrid|Fragaria	PREDICTED: uncharacterized protein LOC101312742	2921	gi|470133585|ref|XP_004302646.1|PREDICTED: uncharacterized protein LOC101312742 [Fragaria vesca subsp. vesca]	XP_004302646	0	90.4762	615.15	336	304
gene20550-v1.0-hybrid|gene20550-v1.0-hybrid|Fragaria	cellulose synthase E1	13565	gi|764567724|ref|XP_011462247.1|PREDICTED: cellulose synthase-like protein E1 [Fragaria vesca subsp. vesca]	XP_011462247	0	92.1965	623.239	346	319
gene29874-v1.0-hybrid|gene29874-v1.0-hybrid|Fragaria	chloroplast envelope membrane [Fragaria vesca vesca]	948	gi|470121152|ref|XP_004296645.1|PREDICTED: chloroplast envelope membrane protein [Fragaria vesca subsp. vesca]gi|764570052|ref|XP_011462505.1|PREDICTED: chloroplast envelope membrane protein [Fragaria vesca subsp. vesca]	XP_004296645, XP_011462505	1.69875e-160	87.3016	467.233	315	275
gene32698-v1.0-hybrid|gene32698-v1.0-hybrid|Fragaria	pentatricopeptide repeat-containing At3g09040, mitochondrial	12573	gi|470112647|ref|XP_004292543.1|PREDICTED: pentatricopeptide repeat-containing protein At3g09040, mitochondrial [Fragaria vesca subsp. vesca]	XP_004292543	0	100	2063.11	1008	1008
gene08669-v1.0-hybrid|gene08669-v1.0-hybrid|Fragaria	glutamate receptor -like isoform X3	2264	gi|470113376|ref|XP_004292900.1|PREDICTED: glutamate receptor 2.8-like isoform X3 [Fragaria vesca subsp. vesca]	XP_004292900	1.06013e-180	89.4737	554.288	323	289
gene05398-v1.0-hybrid|gene05398-v1.0-hybrid|Fragaria	ABC transporter B family member 19-like	5542	gi|470140069|ref|XP_004305767.1|PREDICTED: ABC transporter B family member 19-like [Fragaria vesca subsp. vesca]	XP_004305767	0	100	1258.05	633	633
gene07974-v1.0-hybrid|gene07974-v1.0-hybrid|Fragaria	acyl-coenzyme A thioesterase 13-like [Fragaria vesca vesca]	1392	gi|764558573|ref|XP_004294275.2|PREDICTED: acyl-coenzyme A thioesterase 13-like [Fragaria vesca subsp. vesca]gi|764558577|ref|XP_011460919.1|PREDICTED: acyl-coenzyme A thioesterase 13-like [Fragaria vesca subsp. vesca]	XP_004294275, XP_011460919	2.11425e-33	86.0759	134.806	79	68
gene30004-v1.0-hybrid|gene30004-v1.0-hybrid|Fragaria	probable LRR receptor-like serine threonine- kinase At4g08850	2863	gi|470132080|ref|XP_004301914.1|PREDICTED: probable LRR receptor-like serine/threonine-protein kinase At4g08850 [Fragaria vesca subsp. vesca]	XP_004301914	0	99.3758	1526.92	801	796
gene07782-v1.0-hybrid|gene07782-v1.0-hybrid|Fragaria	PREDICTED: uncharacterized protein LOC101314450	4402	gi|470119236|ref|XP_004295721.1|PREDICTED: uncharacterized protein LOC101314450 [Fragaria vesca subsp. vesca]	XP_004295721	0	100	1546.18	962	962
gene06327-v1.0-hybrid|gene06327-v1.0-hybrid|Fragaria	LRR receptor-like serine threonine- kinase EFR	3477	gi|764576988|ref|XP_011463270.1|PREDICTED: LRR receptor-like serine/threonine-protein kinase EFR [Fragaria vesca subsp. vesca]	XP_011463270	0	96.2832	1978.37	1130	1088
gene14976-v1.0-hybrid|gene14976-v1.0-hybrid|Fragaria	pentatricopeptide repeat-containing At3g47840	2091	gi|764512576|ref|XP_004289123.2|PREDICTED: putative pentatricopeptide repeat-containing protein At3g47840 [Fragaria vesca subsp. vesca]	XP_004289123	0	100	1457.97	696	696
gene04427-v1.0-hybrid|gene04427-v1.0-hybrid|Fragaria	pentatricopeptide repeat-containing At5g15280-like	4204	gi|764615241|ref|XP_011467941.1|PREDICTED: pentatricopeptide repeat-containing protein At5g15280-like [Fragaria vesca subsp. vesca]	XP_011467941	0	97.191	2427.9	1246	1211
gene01964-v1.0-hybrid|gene01964-v1.0-hybrid|Fragaria	receptor-like serine threonine- kinase SD1-8, partial	4290	gi|764566349|ref|XP_011461961.1|PREDICTED: receptor-like serine/threonine-protein kinase SD1-8, partial [Fragaria vesca subsp. vesca]	XP_011461961	0	100	753.821	374	374
gene08620-v1.0-hybrid|gene08620-v1.0-hybrid|Fragaria	lysine histidine transporter-like 8	3130	gi|470109945|ref|XP_004291248.1|PREDICTED: lysine histidine transporter-like 8 [Fragaria vesca subsp. vesca]	XP_004291248	1.90008e-128	100	385.571	188	188
gene08506-v1.0-hybrid|gene08506-v1.0-hybrid|Fragaria	SUPPRESSOR OF npr1-1, CONSTITUTIVE 1-like isoform X1	6248	gi|764541318|ref|XP_011459122.1|PREDICTED: protein SUPPRESSOR OF npr1-1, CONSTITUTIVE 1-like isoform X1 [Fragaria vesca subsp. vesca]	XP_011459122	0	100	1182.55	627	627
gene04491-v1.0-hybrid|gene04491-v1.0-hybrid|Fragaria	PREDICTED: uncharacterized protein LOC101295330	2954	gi|470124653|ref|XP_004298325.1|PREDICTED: uncharacterized protein LOC101295330 [Fragaria vesca subsp. vesca]	XP_004298325	2.21101e-67	100	238.81	117	117
gene14942-v1.0-hybrid|gene14942-v1.0-hybrid|Fragaria	ocs element-binding factor 1-like	474	gi|470102854|ref|XP_004287866.1|PREDICTED: ocs element-binding factor 1-like [Fragaria vesca subsp. vesca]	XP_004287866	7.22948e-102	100	301.597	157	157
gene03301-v1.0-hybrid|gene03301-v1.0-hybrid|Fragaria	glyoxylate succinic semialdehyde reductase 1	5080	gi|764559126|ref|XP_011460983.1|PREDICTED: glyoxylate/succinic semialdehyde reductase 1 [Fragaria vesca subsp. vesca]	XP_011460983	6.91009e-37	69.4215	154.451	121	84
gene00580-v1.0-hybrid|gene00580-v1.0-hybrid|Fragaria	serine threonine- phosphatase 7 long form homolog [Fragaria vesca vesca]	2604	gi|470137491|ref|XP_004304497.1|PREDICTED: serine/threonine-protein phosphatase 7 long form homolog [Fragaria vesca subsp. vesca]gi|764617684|ref|XP_011468167.1|PREDICTED: serine/threonine-protein phosphatase 7 long form homolog [Fragaria vesca subsp. vesca]gi|764617689|ref|XP_011468168.1|PREDICTED: serine/threonine-protein phosphatase 7 long form homolog [Fragaria vesca subsp. vesca]	XP_004304497, XP_011468167, XP_011468168	0	100	571.237	301	301
gene08720-v1.0-hybrid|gene08720-v1.0-hybrid|Fragaria	probable WRKY transcription factor 17	1535	gi|470109972|ref|XP_004291261.1|PREDICTED: probable WRKY transcription factor 17 [Fragaria vesca subsp. vesca]	XP_004291261	3.32879e-113	100	351.288	245	245
gene21608-v1.0-hybrid|gene21608-v1.0-hybrid|Fragaria	zinc finger CCCH domain-containing 18 isoform X1	2657	gi|470114528|ref|XP_004293466.1|PREDICTED: zinc finger CCCH domain-containing protein 18 isoform X1 [Fragaria vesca subsp. vesca]	XP_004293466	0	99.6721	601.282	305	304
gene11720-v1.0-hybrid|gene11720-v1.0-hybrid|Fragaria	PREDICTED: uncharacterized protein LOC101305918	2775	gi|764548784|ref|XP_011459857.1|PREDICTED: uncharacterized protein LOC101305918 [Fragaria vesca subsp. vesca]	XP_011459857	2.99166e-166	100	533.487	253	253
gene23670-v1.0-hybrid|gene23670-v1.0-hybrid|Fragaria	rab9 effector with kelch motifs isoform X1	1216	gi|470127295|ref|XP_004299608.1|PREDICTED: rab9 effector protein with kelch motifs isoform X1 [Fragaria vesca subsp. vesca]	XP_004299608	1.2407e-06	96.7742	60.8474	31	30
gene13218-v1.0-hybrid|gene13218-v1.0-hybrid|Fragaria	TRANSPARENT TESTA 12-like	11245	gi|470144852|ref|XP_004308061.1|PREDICTED: protein TRANSPARENT TESTA 12-like [Fragaria vesca subsp. vesca]	XP_004308061	0	100	419.853	208	208
gene21956-v1.0-hybrid|gene21956-v1.0-hybrid|Fragaria	glucan endo-1,3-beta-glucosidase-like, partial	831	gi|470130237|ref|XP_004301011.1|PREDICTED: glucan endo-1,3-beta-glucosidase-like, partial [Fragaria vesca subsp. vesca]	XP_004301011	4.6773e-104	81.3397	314.694	209	170
gene11934-v1.0-hybrid|gene11934-v1.0-hybrid|Fragaria	ankyrin repeat-containing At3g12360-like	1888	gi|470130886|ref|XP_004301332.1|PREDICTED: ankyrin repeat-containing protein At3g12360-like [Fragaria vesca subsp. vesca]	XP_004301332	6.72481e-115	100	353.984	192	192
gene20781-v1.0-hybrid|gene20781-v1.0-hybrid|Fragaria	L-type lectin-domain containing receptor kinase -like	6397	gi|764522889|ref|XP_011457652.1|PREDICTED: L-type lectin-domain containing receptor kinase IX.1-like [Fragaria vesca subsp. vesca]	XP_011457652	0	100	783.097	373	373
gene32263-v1.0-hybrid|gene32263-v1.0-hybrid|Fragaria	PREDICTED: uncharacterized protein LOC103433080	1870	gi|657956088|ref|XP_008369523.1|PREDICTED: uncharacterized protein LOC103433080 [Malus domestica]	XP_008369523	1.64497e-36	49.3506	105.916	154	76
gene02717-v1.0-hybrid|gene02717-v1.0-hybrid|Fragaria	endochitinase PR4-like	954	gi|470109558|ref|XP_004291061.1|PREDICTED: endochitinase PR4-like [Fragaria vesca subsp. vesca]	XP_004291061	1.25788e-178	86.4353	508.064	317	274
gene09682-v1.0-hybrid|gene09682-v1.0-hybrid|Fragaria	PREDICTED: uncharacterized protein LOC101301891 [Fragaria vesca subsp. vesca]	1794	gi|470137447|ref|XP_004304475.1|PREDICTED: uncharacterized protein LOC101301891 [Fragaria vesca subsp. vesca]gi|764617429|ref|XP_011468145.1|PREDICTED: uncharacterized protein LOC101301891 [Fragaria vesca subsp. vesca]	XP_004304475, XP_011468145	8.70032e-45	77.193	166.392	114	88
gene06233-v1.0-hybrid|gene06233-v1.0-hybrid|Fragaria	MACPF domain-containing At1g14780	4011	gi|470122796|ref|XP_004297424.1|PREDICTED: MACPF domain-containing protein At1g14780 [Fragaria vesca subsp. vesca]	XP_004297424	2.80986e-126	100	417.542	213	213
gene25387-v1.0-hybrid|gene25387-v1.0-hybrid|Fragaria	NRT1 PTR FAMILY -like	3398	gi|470117062|ref|XP_004294684.1|PREDICTED: protein NRT1/ PTR FAMILY 2.6-like [Fragaria vesca subsp. vesca]	XP_004294684	0	100	568.155	277	277
gene08556-v1.0-hybrid|gene08556-v1.0-hybrid|Fragaria	DNA ligase 1	2122	gi|470110136|ref|XP_004291343.1|PREDICTED: DNA ligase 1 [Fragaria vesca subsp. vesca]	XP_004291343	6.11741e-119	100	312.383	149	149
gene11786-v1.0-hybrid|gene11786-v1.0-hybrid|Fragaria	purple acid phosphatase 23 isoform X2	6611	gi|470131291|ref|XP_004301530.1|PREDICTED: purple acid phosphatase 23 isoform X2 [Fragaria vesca subsp. vesca]	XP_004301530	1.32927e-80	79.096	290.426	177	140
gene08081-v1.0-hybrid|gene08081-v1.0-hybrid|Fragaria	inorganic phosphate transporter 1-4-like	1554	gi|470111967|ref|XP_004292211.1|PREDICTED: inorganic phosphate transporter 1-4-like [Fragaria vesca subsp. vesca]	XP_004292211	0	100	1025	517	517
gene27713-v1.0-hybrid|gene27713-v1.0-hybrid|Fragaria	nostrin isoform X2	11573	gi|764591775|ref|XP_011465301.1|PREDICTED: nostrin isoform X2 [Fragaria vesca subsp. vesca]	XP_011465301	2.94324e-47	73.5294	141.739	102	75
gene13125-v1.0-hybrid|gene13125-v1.0-hybrid|Fragaria	ABC transporter C family member 10-like	993	gi|764636913|ref|XP_004309165.2|PREDICTED: ABC transporter C family member 10-like [Fragaria vesca subsp. vesca]	XP_004309165	2.54666e-117	81.0458	247.669	153	124
gene09197-v1.0-hybrid|gene09197-v1.0-hybrid|Fragaria	pentatricopeptide repeat-containing At5g04810, chloroplastic	4651	gi|470145993|ref|XP_004308615.1|PREDICTED: pentatricopeptide repeat-containing protein At5g04810, chloroplastic [Fragaria vesca subsp. vesca]	XP_004308615	7.40046e-145	95.8621	481.1	290	278
gene12172-v1.0-hybrid|gene12172-v1.0-hybrid|Fragaria	PREDICTED: uncharacterized protein LOC101291344	4646	gi|764586715|ref|XP_011464684.1|PREDICTED: uncharacterized protein LOC101291344 [Fragaria vesca subsp. vesca]	XP_011464684	0	100	1060.83	512	512
gene27452-v1.0-hybrid|gene27452-v1.0-hybrid|Fragaria	nitronate monooxygenase-like	10837	gi|470126409|ref|XP_004299180.1|PREDICTED: nitronate monooxygenase-like [Fragaria vesca subsp. vesca]	XP_004299180	7.01318e-35	89.0244	150.984	82	73
gene09063-v1.0-hybrid|gene09063-v1.0-hybrid|Fragaria	patatin 2	1824	gi|470109701|ref|XP_004291130.1|PREDICTED: patatin-like protein 2 [Fragaria vesca subsp. vesca]	XP_004291130	0	73.3728	468.389	338	248
gene06823-v1.0-hybrid|gene06823-v1.0-hybrid|Fragaria	E3 ubiquitin- ligase LIN-1 isoform X4	7134	gi|764572039|ref|XP_011462733.1|PREDICTED: putative E3 ubiquitin-protein ligase LIN-1 isoform X4 [Fragaria vesca subsp. vesca]	XP_011462733	0	83.5355	895.96	577	482
gene24262-v1.0-hybrid|gene24262-v1.0-hybrid|Fragaria	uncharacterized membrane At3g27390	3778	gi|470140268|ref|XP_004305863.1|PREDICTED: uncharacterized membrane protein At3g27390 [Fragaria vesca subsp. vesca]	XP_004305863	4.43079e-73	99.2537	267.7	134	133
gene24163-v1.0-hybrid|gene24163-v1.0-hybrid|Fragaria	hypothetical protein PRUPE_ppa009431mg [Prunus persica]	1593	gi|596287287|ref|XP_007225751.1|hypothetical protein PRUPE_ppa009431mg [Prunus persica]gi|462422687|gb|EMJ26950.1|hypothetical protein PRUPE_ppa009431mg [Prunus persica]	XP_007225751, EMJ26950	1.53921e-71	83.6538	159.458	104	87
gene15505-v1.0-hybrid|gene15505-v1.0-hybrid|Fragaria	1-aminocyclopropane-1-carboxylate oxidase homolog 4-like isoform X1	2653	gi|470135475|ref|XP_004303540.1|PREDICTED: 1-aminocyclopropane-1-carboxylate oxidase homolog 4-like isoform X1 [Fragaria vesca subsp. vesca]	XP_004303540	0	100	559.681	282	282
gene08964-v1.0-hybrid|gene08964-v1.0-hybrid|Fragaria	type I inositol 1,4,5-trisphosphate 5-phosphatase 12 isoform X2	7373	gi|764584655|ref|XP_011464429.1|PREDICTED: type I inositol 1,4,5-trisphosphate 5-phosphatase 12 isoform X2 [Fragaria vesca subsp. vesca]	XP_011464429	0	84.8341	660.603	422	358
gene26697-v1.0-hybrid|gene26697-v1.0-hybrid|Fragaria	nuclease HARBI1 [Fragaria vesca vesca]	939	gi|470146546|ref|XP_004308885.1|PREDICTED: putative nuclease HARBI1 [Fragaria vesca subsp. vesca]gi|764633033|ref|XP_011469837.1|PREDICTED: putative nuclease HARBI1 [Fragaria vesca subsp. vesca]gi|764633036|ref|XP_011469838.1|PREDICTED: putative nuclease HARBI1 [Fragaria vesca subsp. vesca]	XP_004308885, XP_011469837, XP_011469838	0	100	653.284	312	312
gene30824-v1.0-hybrid|gene30824-v1.0-hybrid|Fragaria	probable phosphatase 2C 27	2386	gi|470101554|ref|XP_004287235.1|PREDICTED: probable protein phosphatase 2C 27 [Fragaria vesca subsp. vesca]	XP_004287235	1.89957e-115	98.4375	366.696	192	189
gene34534-v1.0-hybrid|gene34534-v1.0-hybrid|Fragaria	receptor 2	2172	gi|764562410|ref|XP_004296057.2|PREDICTED: receptor-like protein 2 [Fragaria vesca subsp. vesca]	XP_004296057	0	100	1314.67	723	723
gene34574-v1.0-hybrid|gene34574-v1.0-hybrid|Fragaria	PREDICTED: uncharacterized protein LOC105349391	17468	gi|764522346|ref|XP_011457309.1|PREDICTED: uncharacterized protein LOC105349391 [Fragaria vesca subsp. vesca]	XP_011457309	2.20349e-161	81.982	515.768	333	273
gene18589-v1.0-hybrid|gene18589-v1.0-hybrid|Fragaria	NAC domain-containing 74-like	5601	gi|470145278|ref|XP_004308268.1|PREDICTED: NAC domain-containing protein 74-like [Fragaria vesca subsp. vesca]	XP_004308268	2.21145e-161	90.4762	515.383	315	285
gene18948-v1.0-hybrid|gene18948-v1.0-hybrid|Fragaria	---NA---	663	No Blast Hit
gene12308-v1.0-hybrid|gene12308-v1.0-hybrid|Fragaria	probable WRKY transcription factor 11	1146	gi|470127689|ref|XP_004299798.1|PREDICTED: probable WRKY transcription factor 11 [Fragaria vesca subsp. vesca]	XP_004299798	7.76322e-93	100	278.87	202	202
gene20120-v1.0-hybrid|gene20120-v1.0-hybrid|Fragaria	probable lysine-specific demethylase JMJ14 isoform X2	6900	gi|764553781|ref|XP_011460434.1|PREDICTED: probable lysine-specific demethylase JMJ14 isoform X2 [Fragaria vesca subsp. vesca]	XP_011460434	0	91.25	820.076	480	438
gene34160-v1.0-hybrid|gene34160-v1.0-hybrid|Fragaria	pentatricopeptide repeat-containing At4g21065-like	1398	gi|764565752|ref|XP_004296321.2|PREDICTED: pentatricopeptide repeat-containing protein At4g21065-like [Fragaria vesca subsp. vesca]	XP_004296321	0	100	920.613	465	465
gene05439-v1.0-hybrid|gene05439-v1.0-hybrid|Fragaria	GDSL esterase lipase 1-like	1484	gi|470135897|ref|XP_004303742.1|PREDICTED: GDSL esterase/lipase 1-like [Fragaria vesca subsp. vesca]	XP_004303742	1.38268e-104	97.8022	182.956	91	89
gene21464-v1.0-hybrid|gene21464-v1.0-hybrid|Fragaria	probable carboxylesterase 15	1047	gi|470143061|ref|XP_004307205.1|PREDICTED: probable carboxylesterase 15 [Fragaria vesca subsp. vesca]	XP_004307205	0	100	692.189	348	348
gene08965-v1.0-hybrid|gene08965-v1.0-hybrid|Fragaria	PREDICTED: uncharacterized protein LOC101304101	5022	gi|764584670|ref|XP_011464431.1|PREDICTED: uncharacterized protein LOC101304101 [Fragaria vesca subsp. vesca]	XP_011464431	1.60652e-68	100	248.825	134	134
gene27477-v1.0-hybrid|gene27477-v1.0-hybrid|Fragaria	PREDICTED: uncharacterized protein LOC101292757 isoform X2	4377	gi|764532090|ref|XP_011458428.1|PREDICTED: uncharacterized protein LOC101292757 isoform X2 [Fragaria vesca subsp. vesca]	XP_011458428	4.36587e-23	98.1481	111.694	54	53
gene13306-v1.0-hybrid|gene13306-v1.0-hybrid|Fragaria	homeobox-leucine zipper HDG1 isoform X1	7408	gi|764637800|ref|XP_004309219.2|PREDICTED: homeobox-leucine zipper protein HDG1 isoform X1 [Fragaria vesca subsp. vesca]	XP_004309219	0	88.9262	473.396	298	265
gene18454-v1.0-hybrid|gene18454-v1.0-hybrid|Fragaria	PREDICTED: protein SRG1-like	1498	gi|764620150|ref|XP_011468464.1|PREDICTED: protein SRG1-like [Fragaria vesca subsp. vesca]	XP_011468464	3.82276e-94	100	197.978	96	96
gene16078-v1.0-hybrid|gene16078-v1.0-hybrid|Fragaria	LL-diaminopimelate aminotransferase, chloroplastic-like isoform X1	3383	gi|470129602|ref|XP_004300698.1|PREDICTED: LL-diaminopimelate aminotransferase, chloroplastic-like isoform X1 [Fragaria vesca subsp. vesca]	XP_004300698	2.81726e-137	100	207.608	98	98
gene28414-v1.0-hybrid|gene28414-v1.0-hybrid|Fragaria	L-aspartate oxidase, chloroplastic [Fragaria vesca vesca]	3473	gi|470137741|ref|XP_004304621.1|PREDICTED: L-aspartate oxidase, chloroplastic [Fragaria vesca subsp. vesca]gi|764618588|ref|XP_011468265.1|PREDICTED: L-aspartate oxidase, chloroplastic [Fragaria vesca subsp. vesca]	XP_004304621, XP_011468265	0	100	706.442	336	336
gene07914-v1.0-hybrid|gene07914-v1.0-hybrid|Fragaria	zinc finger CCCH domain-containing 66-like	2106	gi|470116236|ref|XP_004294290.1|PREDICTED: zinc finger CCCH domain-containing protein 66-like [Fragaria vesca subsp. vesca]	XP_004294290	0	100	1327	701	701
gene13686-v1.0-hybrid|gene13686-v1.0-hybrid|Fragaria	disease resistance RPM1-like [Fragaria vesca vesca]	3259	gi|470131533|ref|XP_004301648.1|PREDICTED: disease resistance protein RPM1-like [Fragaria vesca subsp. vesca]gi|764590024|ref|XP_011465087.1|PREDICTED: disease resistance protein RPM1-like [Fragaria vesca subsp. vesca]gi|764590027|ref|XP_011465088.1|PREDICTED: disease resistance protein RPM1-like [Fragaria vesca subsp. vesca]gi|764590031|ref|XP_011465089.1|PREDICTED: disease resistance protein RP…	XP_004301648, XP_011465087, XP_011465088, XP_011465089	0	100	1613.2	805	805
gene24726-v1.0-hybrid|gene24726-v1.0-hybrid|Fragaria	late embryogenesis abundant 1-like	867	gi|470117634|ref|XP_004294958.1|PREDICTED: late embryogenesis abundant protein 1-like [Fragaria vesca subsp. vesca]	XP_004294958	1.80812e-87	100	271.166	157	157
gene27006-v1.0-hybrid|gene27006-v1.0-hybrid|Fragaria	RING-H2 finger ATL70-like	432	gi|764638513|ref|XP_011470463.1|PREDICTED: RING-H2 finger protein ATL70-like [Fragaria vesca subsp. vesca]	XP_011470463	1.94445e-82	100	251.136	143	143
gene25729-v1.0-hybrid|gene25729-v1.0-hybrid|Fragaria	RNA polymerase II-associated factor 1 homolog	5857	gi|470134026|ref|XP_004302858.1|PREDICTED: RNA polymerase II-associated factor 1 homolog [Fragaria vesca subsp. vesca]	XP_004302858	4.09456e-75	100	278.1	303	303
gene14011-v1.0-hybrid|gene14011-v1.0-hybrid|Fragaria	calcium-transporting ATPase 4, endoplasmic reticulum-type-like [Fragaria vesca vesca]	4965	gi|470119715|ref|XP_004295956.1|PREDICTED: calcium-transporting ATPase 4, endoplasmic reticulum-type-like [Fragaria vesca subsp. vesca]gi|764561163|ref|XP_011461298.1|PREDICTED: calcium-transporting ATPase 4, endoplasmic reticulum-type-like [Fragaria vesca subsp. vesca]	XP_004295956, XP_011461298	0	100	880.552	464	464
gene27926-v1.0-hybrid|gene27926-v1.0-hybrid|Fragaria	PREDICTED: uncharacterized protein LOC101312328	3835	gi|470117106|ref|XP_004294705.1|PREDICTED: uncharacterized protein LOC101312328 [Fragaria vesca subsp. vesca]	XP_004294705	4.41944e-79	100	119.398	57	57
gene26144-v1.0-hybrid|gene26144-v1.0-hybrid|Fragaria	UDP-glycosyltransferase 89B1	1461	gi|764583465|ref|XP_004301093.2|PREDICTED: UDP-glycosyltransferase 89B1 [Fragaria vesca subsp. vesca]	XP_004301093	0	100	944.495	486	486
gene08323-v1.0-hybrid|gene08323-v1.0-hybrid|Fragaria	glutathione S-transferase omega-like 2	1417	gi|470112023|ref|XP_004292238.1|PREDICTED: glutathione S-transferase omega-like 2 [Fragaria vesca subsp. vesca]	XP_004292238	0	93.1232	593.193	349	325
gene24179-v1.0-hybrid|gene24179-v1.0-hybrid|Fragaria	NAC domain-containing 2-like	12879	gi|470104175|ref|XP_004288488.1|PREDICTED: NAC domain-containing protein 2-like [Fragaria vesca subsp. vesca]	XP_004288488	4.15595e-98	100	334.339	177	177
gene21490-v1.0-hybrid|gene21490-v1.0-hybrid|Fragaria	PREDICTED: uncharacterized protein LOC101310172, partial	10363	gi|470106463|ref|XP_004289591.1|PREDICTED: uncharacterized protein LOC101310172, partial [Fragaria vesca subsp. vesca]	XP_004289591	9.43797e-122	65.2439	377.481	328	214
gene21777-v1.0-hybrid|gene21777-v1.0-hybrid|Fragaria	factor of DNA methylation 4-like [Fragaria vesca vesca]	4532	gi|470113715|ref|XP_004293066.1|PREDICTED: factor of DNA methylation 4-like [Fragaria vesca subsp. vesca]gi|764543571|ref|XP_011459324.1|PREDICTED: factor of DNA methylation 4-like [Fragaria vesca subsp. vesca]gi|764543580|ref|XP_011459325.1|PREDICTED: factor of DNA methylation 4-like [Fragaria vesca subsp. vesca]	XP_004293066, XP_011459324, XP_011459325	2.55467e-47	100	187.963	85	85
gene11721-v1.0-hybrid|gene11721-v1.0-hybrid|Fragaria	cysteine-rich receptor kinase 29	7305	gi|764548798|ref|XP_011459861.1|PREDICTED: cysteine-rich receptor-like protein kinase 29 [Fragaria vesca subsp. vesca]	XP_011459861	2.23943e-166	100	525.783	275	275
gene18904-v1.0-hybrid|gene18904-v1.0-hybrid|Fragaria	trichome birefringence-like 25	2612	gi|470145382|ref|XP_004308318.1|PREDICTED: protein trichome birefringence-like 25 [Fragaria vesca subsp. vesca]	XP_004308318	1.23794e-174	100	525.783	262	262
gene21561-v1.0-hybrid|gene21561-v1.0-hybrid|Fragaria	homeobox-leucine zipper REVOLUTA	6114	gi|470110617|ref|XP_004291573.1|PREDICTED: homeobox-leucine zipper protein REVOLUTA [Fragaria vesca subsp. vesca]	XP_004291573	3.79347e-84	80.102	308.916	196	157
gene24471-v1.0-hybrid|gene24471-v1.0-hybrid|Fragaria	PREDICTED: protein FAM192A	1898	gi|764517939|ref|XP_011467160.1|PREDICTED: protein FAM192A [Fragaria vesca subsp. vesca]	XP_011467160	2.44925e-49	98.8764	174.866	89	88
gene20467-v1.0-hybrid|gene20467-v1.0-hybrid|Fragaria	probable glutamate carboxypeptidase 2 isoform X2	3944	gi|764617741|ref|XP_011468172.1|PREDICTED: probable glutamate carboxypeptidase 2 isoform X2 [Fragaria vesca subsp. vesca]	XP_011468172	1.9269e-77	97.931	281.567	145	142
gene13682-v1.0-hybrid|gene13682-v1.0-hybrid|Fragaria	disease resistance RPM1-like [Fragaria vesca vesca]	2847	gi|470131529|ref|XP_004301646.1|PREDICTED: disease resistance protein RPM1-like [Fragaria vesca subsp. vesca]gi|764590007|ref|XP_011465086.1|PREDICTED: disease resistance protein RPM1-like [Fragaria vesca subsp. vesca]	XP_004301646, XP_011465086	0	100	1848.56	948	948
gene07145-v1.0-hybrid|gene07145-v1.0-hybrid|Fragaria	geraniol 8-hydroxylase-like	7006	gi|764646292|ref|XP_011457550.1|PREDICTED: geraniol 8-hydroxylase-like [Fragaria vesca subsp. vesca]	XP_011457550	4.65378e-161	100	517.309	276	276
gene11627-v1.0-hybrid|gene11627-v1.0-hybrid|Fragaria	PREDICTED: uncharacterized protein LOC101295200	1684	gi|764541961|ref|XP_011459176.1|PREDICTED: uncharacterized protein LOC101295200 [Fragaria vesca subsp. vesca]	XP_011459176	0	100	575.089	276	276
gene00799-v1.0-hybrid|gene00799-v1.0-hybrid|Fragaria	PREDICTED: uncharacterized protein LOC101312533	1974	gi|470123431|ref|XP_004297730.1|PREDICTED: uncharacterized protein LOC101312533 [Fragaria vesca subsp. vesca]	XP_004297730	2.39359e-167	84.2105	501.901	361	304
gene07737-v1.0-hybrid|gene07737-v1.0-hybrid|Fragaria	adenylate kinase, chloroplastic [Fragaria vesca vesca]	3980	gi|470148731|ref|XP_004309905.1|PREDICTED: adenylate kinase, chloroplastic [Fragaria vesca subsp. vesca]gi|764644253|ref|XP_011457340.1|PREDICTED: adenylate kinase, chloroplastic [Fragaria vesca subsp. vesca]	XP_004309905, XP_011457340	1.55284e-43	79.1304	173.326	115	91
gene04247-v1.0-hybrid|gene04247-v1.0-hybrid|Fragaria	receptor kinase FERONIA isoform X2	2502	gi|764614494|ref|XP_011467877.1|PREDICTED: receptor-like protein kinase FERONIA isoform X2 [Fragaria vesca subsp. vesca]	XP_011467877	0	74.881	1010.36	840	629
gene18529-v1.0-hybrid|gene18529-v1.0-hybrid|Fragaria	PREDICTED: uncharacterized protein LOC101300106 isoform X2	3038	gi|764623342|ref|XP_011468860.1|PREDICTED: uncharacterized protein LOC101300106 isoform X2 [Fragaria vesca subsp. vesca]	XP_011468860	1.6411e-73	100	259.61	126	126
gene09128-v1.0-hybrid|gene09128-v1.0-hybrid|Fragaria	uncharacterized acetyltransferase At3g50280-like	1374	gi|470109619|ref|XP_004291090.1|PREDICTED: uncharacterized acetyltransferase At3g50280-like [Fragaria vesca subsp. vesca]	XP_004291090	0	100	885.945	457	457
gene20264-v1.0-hybrid|gene20264-v1.0-hybrid|Fragaria	indeterminate-domain 12	3107	gi|470108671|ref|XP_004290634.1|PREDICTED: protein indeterminate-domain 12 [Fragaria vesca subsp. vesca]	XP_004290634	5.10477e-139	97.6834	437.958	259	253
gene21745-v1.0-hybrid|gene21745-v1.0-hybrid|Fragaria	ABC transporter C family member 3-like	6325	gi|470113692|ref|XP_004293055.1|PREDICTED: ABC transporter C family member 3-like [Fragaria vesca subsp. vesca]	XP_004293055	0	100	1590.09	796	796
gene30964-v1.0-hybrid|gene30964-v1.0-hybrid|Fragaria	probable histone H2A variant 3	1368	gi|470101842|ref|XP_004287377.1|PREDICTED: probable histone H2A variant 3 [Fragaria vesca subsp. vesca]	XP_004287377	2.24628e-58	93.578	200.29	109	102
gene01362-v1.0-hybrid|gene01362-v1.0-hybrid|Fragaria	double-stranded RNA-binding 5	2696	gi|470141180|ref|XP_004306313.1|PREDICTED: double-stranded RNA-binding protein 5 [Fragaria vesca subsp. vesca]	XP_004306313	0	92.9385	573.548	439	408
gene09433-v1.0-hybrid|gene09433-v1.0-hybrid|Fragaria	ATP-dependent RNA helicase DHX36	7124	gi|470130757|ref|XP_004301269.1|PREDICTED: ATP-dependent RNA helicase DHX36 [Fragaria vesca subsp. vesca]	XP_004301269	1.7428e-88	98.9362	199.904	94	93
gene04172-v1.0-hybrid|gene04172-v1.0-hybrid|Fragaria	zinc finger CONSTANS-LIKE 2	3807	gi|470136804|ref|XP_004304173.1|PREDICTED: zinc finger protein CONSTANS-LIKE 2 [Fragaria vesca subsp. vesca]	XP_004304173	2.55971e-143	100	452.595	268	268
gene22805-v1.0-hybrid|gene22805-v1.0-hybrid|Fragaria	late embryogenesis abundant , group 3	4803	gi|470122069|ref|XP_004297072.1|PREDICTED: late embryogenesis abundant protein, group 3 [Fragaria vesca subsp. vesca]	XP_004297072	4.68658e-66	100	239.965	225	225
gene01338-v1.0-hybrid|gene01338-v1.0-hybrid|Fragaria	squamosa promoter-binding 13A	2200	gi|470137555|ref|XP_004304529.1|PREDICTED: squamosa promoter-binding-like protein 13A [Fragaria vesca subsp. vesca]	XP_004304529	7.09123e-112	100	356.681	189	189
gene29797-v1.0-hybrid|gene29797-v1.0-hybrid|Fragaria	glutamate receptor -like	3105	gi|764555515|ref|XP_004295569.2|PREDICTED: glutamate receptor 2.7-like [Fragaria vesca subsp. vesca]	XP_004295569	0	92.8571	1028.85	560	520
gene10989-v1.0-hybrid|gene10989-v1.0-hybrid|Fragaria	aberrant root formation 4 isoform X1	1998	gi|764537196|ref|XP_011458835.1|PREDICTED: aberrant root formation protein 4 isoform X1 [Fragaria vesca subsp. vesca]	XP_011458835	5.00849e-85	78.7671	231.876	146	115
gene20001-v1.0-hybrid|gene20001-v1.0-hybrid|Fragaria	CHROMATIN REMODELING 4 isoform X2	10614	gi|764554456|ref|XP_011460502.1|PREDICTED: protein CHROMATIN REMODELING 4 isoform X2 [Fragaria vesca subsp. vesca]	XP_011460502	0	99.6788	1883.61	934	931
gene04274-v1.0-hybrid|gene04274-v1.0-hybrid|Fragaria	PREDICTED: uncharacterized protein LOC101297367 isoform X3	952	gi|470140688|ref|XP_004306071.1|PREDICTED: uncharacterized protein LOC101297367 isoform X3 [Fragaria vesca subsp. vesca]	XP_004306071	6.7529e-62	98.9362	191.045	94	93
gene25849-v1.0-hybrid|gene25849-v1.0-hybrid|Fragaria	PREDICTED: uncharacterized protein LOC101293605	5298	gi|470134122|ref|XP_004302905.1|PREDICTED: uncharacterized protein LOC101293605 [Fragaria vesca subsp. vesca]	XP_004302905	5.42757e-49	72.5191	116.316	131	95
gene03137-v1.0-hybrid|gene03137-v1.0-hybrid|Fragaria	PREDICTED: uncharacterized protein LOC101303307	501	gi|470116386|ref|XP_004294363.1|PREDICTED: uncharacterized protein LOC101303307 [Fragaria vesca subsp. vesca]	XP_004294363	2.24816e-106	100	313.923	166	166
gene07272-v1.0-hybrid|gene07272-v1.0-hybrid|Fragaria	ankyrin repeat and SAM domain-containing 3-like	849	gi|470149424|ref|XP_004310238.1|PREDICTED: ankyrin repeat and SAM domain-containing protein 3-like [Fragaria vesca subsp. vesca]	XP_004310238	9.09614e-157	100	451.44	282	282
gene11032-v1.0-hybrid|gene11032-v1.0-hybrid|Fragaria	thiamine biosynthetic bifunctional enzyme TH1, chloroplastic isoform X2	3033	gi|764587847|ref|XP_011464828.1|PREDICTED: thiamine biosynthetic bifunctional enzyme TH1, chloroplastic isoform X2 [Fragaria vesca subsp. vesca]	XP_011464828	1.48466e-110	100	364.385	177	177
gene01186-v1.0-hybrid|gene01186-v1.0-hybrid|Fragaria	peroxisome biogenesis 5	8364	gi|764562976|ref|XP_011461534.1|PREDICTED: peroxisome biogenesis protein 5 [Fragaria vesca subsp. vesca]	XP_011461534	6.25617e-66	74.7475	253.062	198	148
gene24161-v1.0-hybrid|gene24161-v1.0-hybrid|Fragaria	transcription factor HBP-1b(c38)-like [Fragaria vesca vesca]	2362	gi|764519028|ref|XP_004288481.2|PREDICTED: transcription factor HBP-1b(c38)-like [Fragaria vesca subsp. vesca]gi|764519034|ref|XP_011468151.1|PREDICTED: transcription factor HBP-1b(c38)-like [Fragaria vesca subsp. vesca]	XP_004288481, XP_011468151	0	100	763.451	376	376
gene25048-v1.0-hybrid|gene25048-v1.0-hybrid|Fragaria	uncharacterized aarF domain-containing kinase 2-like	6720	gi|764560092|ref|XP_004294475.2|PREDICTED: uncharacterized aarF domain-containing protein kinase 2-like [Fragaria vesca subsp. vesca]	XP_004294475	0	99.1031	904.434	446	442
gene16334-v1.0-hybrid|gene16334-v1.0-hybrid|Fragaria	probable LRR receptor-like serine threonine- kinase At1g56130	12233	gi|764516177|ref|XP_011465668.1|PREDICTED: LOW QUALITY PROTEIN: probable LRR receptor-like serine/threonine-protein kinase At1g56130 [Fragaria vesca subsp. vesca]	XP_011465668	0	77.4617	676.781	457	354
gene27204-v1.0-hybrid|gene27204-v1.0-hybrid|Fragaria	transcription elongation factor 1 homolog isoform X1 [Citrus sinensis]	2376	gi|568826700|ref|XP_006467708.1|PREDICTED: transcription elongation factor 1 homolog isoform X1 [Citrus sinensis]gi|568826702|ref|XP_006467709.1|PREDICTED: transcription elongation factor 1 homolog isoform X2 [Citrus sinensis]gi|641859043|gb|KDO77733.1|hypothetical protein CISIN_1g034538mg [Citrus sinensis]gi|641859044|gb|KDO77734.1|hypothetical protein CISIN_1g034538mg [Citrus sinensis]gi|641859…	XP_006467708, XP_006467709, KDO77733, KDO77734, KDO77735	4.39542e-06	83.7838	56.9954	37	31
gene12918-v1.0-hybrid|gene12918-v1.0-hybrid|Fragaria	20 kDa chaperonin, chloroplastic	1921	gi|470102438|ref|XP_004287661.1|PREDICTED: 20 kDa chaperonin, chloroplastic [Fragaria vesca subsp. vesca]	XP_004287661	1.04814e-49	100	117.857	61	61
gene20439-v1.0-hybrid|gene20439-v1.0-hybrid|Fragaria	BURP domain-containing 3-like	4312	gi|470126245|ref|XP_004299100.1|PREDICTED: BURP domain-containing protein 3-like [Fragaria vesca subsp. vesca]	XP_004299100	1.01028e-169	99.6283	521.931	269	268
gene15041-v1.0-hybrid|gene15041-v1.0-hybrid|Fragaria	PREDICTED: uncharacterized protein LOC101292374	750	gi|470111404|ref|XP_004291938.1|PREDICTED: uncharacterized protein LOC101292374 [Fragaria vesca subsp. vesca]	XP_004291938	2.77806e-111	95.3488	331.643	172	164
gene03343-v1.0-hybrid|gene03343-v1.0-hybrid|Fragaria	ATP synthase gamma chain, chloroplastic-like	918	gi|470116510|ref|XP_004294425.1|PREDICTED: ATP synthase gamma chain, chloroplastic-like [Fragaria vesca subsp. vesca]	XP_004294425	0	100	533.872	305	305
gene04477-v1.0-hybrid|gene04477-v1.0-hybrid|Fragaria	phospholipid-transporting ATPase 9	5522	gi|470122262|ref|XP_004297163.1|PREDICTED: putative phospholipid-transporting ATPase 9 [Fragaria vesca subsp. vesca]	XP_004297163	0	100	895.575	444	444
gene24508-v1.0-hybrid|gene24508-v1.0-hybrid|Fragaria	probable inactive leucine-rich repeat receptor kinase At1g66830 [Fragaria vesca vesca]	2141	gi|470148364|ref|XP_004309737.1|PREDICTED: probable inactive leucine-rich repeat receptor-like protein kinase At1g66830 [Fragaria vesca subsp. vesca]gi|764642826|ref|XP_011471029.1|PREDICTED: probable inactive leucine-rich repeat receptor-like protein kinase At1g66830 [Fragaria vesca subsp. vesca]	XP_004309737, XP_011471029	0	100	800.045	462	462
gene19827-v1.0-hybrid|gene19827-v1.0-hybrid|Fragaria	pentatricopeptide repeat-containing At4g16390, chloroplastic	1458	gi|470114371|ref|XP_004293389.1|PREDICTED: pentatricopeptide repeat-containing protein At4g16390, chloroplastic [Fragaria vesca subsp. vesca]	XP_004293389	1.05635e-162	96.9072	392.119	194	188
gene31273-v1.0-hybrid|gene31273-v1.0-hybrid|Fragaria	hypothetical protein L484_025667 [Morus notabilis]	1330	gi|703108363|ref|XP_010099007.1|hypothetical protein L484_025667 [Morus notabilis]gi|587887569|gb|EXB76309.1|hypothetical protein L484_025667 [Morus notabilis]	XP_010099007, EXB76309	3.30357e-58	90.6977	158.688	86	78
gene22963-v1.0-hybrid|gene22963-v1.0-hybrid|Fragaria	transcription factor PIF3 isoform X1 [Fragaria vesca vesca]	3807	gi|470132925|ref|XP_004302325.1|PREDICTED: transcription factor PIF3 isoform X1 [Fragaria vesca subsp. vesca]gi|764597776|ref|XP_011466209.1|PREDICTED: transcription factor PIF3 isoform X1 [Fragaria vesca subsp. vesca]	XP_004302325, XP_011466209	0	89.0086	766.918	464	413
gene14841-v1.0-hybrid|gene14841-v1.0-hybrid|Fragaria	probable inactive 2-oxoglutarate-dependent dioxygenase AOP2	1765	gi|470113894|ref|XP_004293154.1|PREDICTED: probable inactive 2-oxoglutarate-dependent dioxygenase AOP2 [Fragaria vesca subsp. vesca]	XP_004293154	3.74467e-128	100	263.462	125	125
gene07002-v1.0-hybrid|gene07002-v1.0-hybrid|Fragaria	TRANSPARENT TESTA 12-like	3052	gi|470148896|ref|XP_004309983.1|PREDICTED: protein TRANSPARENT TESTA 12-like [Fragaria vesca subsp. vesca]	XP_004309983	4.00809e-98	99.4505	332.028	182	181
gene09782-v1.0-hybrid|gene09782-v1.0-hybrid|Fragaria	calcium-binding EF-hand [Medicago truncatula]	960	gi|922343040|ref|XP_013448443.1|calcium-binding EF-hand protein [Medicago truncatula]gi|657377593|gb|KEH22470.1|calcium-binding EF-hand protein [Medicago truncatula]	XP_013448443, KEH22470	2.04895e-48	79.3103	76.2554	58	46
gene34805-v1.0-hybrid|gene34805-v1.0-hybrid|Fragaria	leucine-rich repeat receptor kinase EXS-like	907	gi|764567554|ref|XP_011462208.1|PREDICTED: leucine-rich repeat receptor protein kinase EXS-like [Fragaria vesca subsp. vesca]	XP_011462208	1.05388e-75	76.0234	169.088	171	130
gene09450-v1.0-hybrid|gene09450-v1.0-hybrid|Fragaria	PREDICTED: uncharacterized protein LOC101294661	3161	gi|470127213|ref|XP_004299570.1|PREDICTED: uncharacterized protein LOC101294661 [Fragaria vesca subsp. vesca]	XP_004299570	3.88082e-91	100	308.531	195	195
gene16932-v1.0-hybrid|gene16932-v1.0-hybrid|Fragaria	VIN3 2	9170	gi|470120725|ref|XP_004296441.1|PREDICTED: VIN3-like protein 2 [Fragaria vesca subsp. vesca]	XP_004296441	0	99.7481	789.645	397	396
gene03651-v1.0-hybrid|gene03651-v1.0-hybrid|Fragaria	zinc finger At1g68190 isoform X1	5426	gi|470130119|ref|XP_004300953.1|PREDICTED: putative zinc finger protein At1g68190 isoform X1 [Fragaria vesca subsp. vesca]	XP_004300953	3.45503e-149	100	311.997	159	159
gene07667-v1.0-hybrid|gene07667-v1.0-hybrid|Fragaria	PREDICTED: uncharacterized protein LOC101297045 isoform X2	6131	gi|764565105|ref|XP_011461783.1|PREDICTED: uncharacterized protein LOC101297045 isoform X2 [Fragaria vesca subsp. vesca]	XP_011461783	7.8556e-22	100	107.457	50	50
gene30533-v1.0-hybrid|gene30533-v1.0-hybrid|Fragaria	PREDICTED: uncharacterized protein LOC103938985 [Pyrus x bretschneideri]	9194	gi|694441080|ref|XP_009347314.1|PREDICTED: uncharacterized protein LOC103938985 [Pyrus x bretschneideri]gi|694441089|ref|XP_009347317.1|PREDICTED: uncharacterized protein LOC103938988 [Pyrus x bretschneideri]	XP_009347314, XP_009347317	5.82433e-58	94.3396	196.823	106	100
gene26210-v1.0-hybrid|gene26210-v1.0-hybrid|Fragaria	transcription initiation factor TFIID subunit 2	9931	gi|470126536|ref|XP_004299239.1|PREDICTED: transcription initiation factor TFIID subunit 2 [Fragaria vesca subsp. vesca]	XP_004299239	0	89.5175	912.909	601	538
gene23040-v1.0-hybrid|gene23040-v1.0-hybrid|Fragaria	inactive cadmium zinc-transporting ATPase HMA3 isoform X1	8806	gi|470123027|ref|XP_004297538.1|PREDICTED: putative inactive cadmium/zinc-transporting ATPase HMA3 isoform X1 [Fragaria vesca subsp. vesca]	XP_004297538	3.8825e-165	100	546.199	263	263
gene31211-v1.0-hybrid|gene31211-v1.0-hybrid|Fragaria	FAR1-RELATED SEQUENCE 7-like [Fragaria vesca vesca]	4892	gi|764529677|ref|XP_011458214.1|PREDICTED: protein FAR1-RELATED SEQUENCE 7-like [Fragaria vesca subsp. vesca]gi|764529682|ref|XP_011458215.1|PREDICTED: protein FAR1-RELATED SEQUENCE 7-like [Fragaria vesca subsp. vesca]	XP_011458214, XP_011458215	0	100	1738.01	838	838
gene21603-v1.0-hybrid|gene21603-v1.0-hybrid|Fragaria	calcium-transporting ATPase 13, plasma membrane-type	4673	gi|764551144|ref|XP_011460114.1|PREDICTED: putative calcium-transporting ATPase 13, plasma membrane-type [Fragaria vesca subsp. vesca]	XP_011460114	0	96.6894	1910.96	1027	993
gene09095-v1.0-hybrid|gene09095-v1.0-hybrid|Fragaria	PREDICTED: protein CYPRO4	4401	gi|470109661|ref|XP_004291111.1|PREDICTED: protein CYPRO4 [Fragaria vesca subsp. vesca]	XP_004291111	0	100	1018.84	546	546
gene25410-v1.0-hybrid|gene25410-v1.0-hybrid|Fragaria	PREDICTED: uncharacterized protein YKR070W	2628	gi|470119801|ref|XP_004295999.1|PREDICTED: uncharacterized protein YKR070W [Fragaria vesca subsp. vesca]	XP_004295999	8.66466e-89	73.3871	176.792	124	91
gene25906-v1.0-hybrid|gene25906-v1.0-hybrid|Fragaria	PREDICTED: uncharacterized protein At3g27210-like	2569	gi|470136409|ref|XP_004303986.1|PREDICTED: uncharacterized protein At3g27210-like [Fragaria vesca subsp. vesca]	XP_004303986	1.27027e-88	95.4545	293.123	154	147
gene05129-v1.0-hybrid|gene05129-v1.0-hybrid|Fragaria	PREDICTED: uncharacterized protein LOC105350910	2474	gi|764567628|ref|XP_011462229.1|PREDICTED: uncharacterized protein LOC105350910 [Fragaria vesca subsp. vesca]	XP_011462229	0	100	775.778	403	403
gene20651-v1.0-hybrid|gene20651-v1.0-hybrid|Fragaria	probable disease resistance At4g27220 isoform X4	10919	gi|764566154|ref|XP_004295233.2|PREDICTED: probable disease resistance protein At4g27220 isoform X4 [Fragaria vesca subsp. vesca]	XP_004295233	0	88.5021	1536.16	948	839
gene27146-v1.0-hybrid|gene27146-v1.0-hybrid|Fragaria	cytochrome P450 CYP72A219-like	3318	gi|764557998|ref|XP_011460847.1|PREDICTED: LOW QUALITY PROTEIN: cytochrome P450 CYP72A219-like [Fragaria vesca subsp. vesca]	XP_011460847	2.40936e-180	87.037	550.436	324	282
gene29760-v1.0-hybrid|gene29760-v1.0-hybrid|Fragaria	pentatricopeptide repeat-containing At5g46100	1431	gi|470115297|ref|XP_004293839.1|PREDICTED: pentatricopeptide repeat-containing protein At5g46100 [Fragaria vesca subsp. vesca]	XP_004293839	0	100	991.104	476	476
gene10626-v1.0-hybrid|gene10626-v1.0-hybrid|Fragaria	bifunctional epoxide hydrolase 2	1893	gi|470109038|ref|XP_004290809.1|PREDICTED: bifunctional epoxide hydrolase 2 [Fragaria vesca subsp. vesca]	XP_004290809	4.97042e-93	97.5	302.368	160	156
gene00707-v1.0-hybrid|gene00707-v1.0-hybrid|Fragaria	DEAD-box ATP-dependent RNA helicase 22 [Fragaria vesca vesca]	3172	gi|470123302|ref|XP_004297666.1|PREDICTED: DEAD-box ATP-dependent RNA helicase 22 [Fragaria vesca subsp. vesca]gi|764577888|ref|XP_011463390.1|PREDICTED: DEAD-box ATP-dependent RNA helicase 22 [Fragaria vesca subsp. vesca]	XP_004297666, XP_011463390	1.40615e-133	78.9773	276.559	176	139
gene27813-v1.0-hybrid|gene27813-v1.0-hybrid|Fragaria	chloroplast stem-loop binding of 41 kDa a, chloroplastic	2647	gi|470108717|ref|XP_004290655.1|PREDICTED: chloroplast stem-loop binding protein of 41 kDa a, chloroplastic [Fragaria vesca subsp. vesca]	XP_004290655	4.28133e-108	70.9302	229.565	172	122
gene28482-v1.0-hybrid|gene28482-v1.0-hybrid|Fragaria	RST1 isoform X3	12081	gi|764618883|ref|XP_011468296.1|PREDICTED: protein RST1 isoform X3 [Fragaria vesca subsp. vesca]	XP_011468296	0	91.6667	797.349	432	396
gene02606-v1.0-hybrid|gene02606-v1.0-hybrid|Fragaria	UPF0481 At3g47200-like	1485	gi|764537815|ref|XP_011458876.1|PREDICTED: UPF0481 protein At3g47200-like [Fragaria vesca subsp. vesca]	XP_011458876	0	100	927.932	494	494
gene13226-v1.0-hybrid|gene13226-v1.0-hybrid|Fragaria	transporter arsB	2271	gi|470144863|ref|XP_004308066.1|PREDICTED: putative transporter arsB [Fragaria vesca subsp. vesca]	XP_004308066	0	98.5	797.349	400	394
gene22007-v1.0-hybrid|gene22007-v1.0-hybrid|Fragaria	serine threonine- kinase D6PK-like [Fragaria vesca vesca]	6141	gi|470110741|ref|XP_004291630.1|PREDICTED: serine/threonine-protein kinase D6PK-like [Fragaria vesca subsp. vesca]gi|764543997|ref|XP_011459356.1|PREDICTED: serine/threonine-protein kinase D6PK-like [Fragaria vesca subsp. vesca]	XP_004291630, XP_011459356	0	100	953.355	550	550
gene14092-v1.0-hybrid|gene14092-v1.0-hybrid|Fragaria	pentatricopeptide repeat-containing At1g07590, mitochondrial, partial	1717	gi|764567198|ref|XP_011462134.1|PREDICTED: pentatricopeptide repeat-containing protein At1g07590, mitochondrial, partial [Fragaria vesca subsp. vesca]	XP_011462134	0	100	858.596	416	416
gene29685-v1.0-hybrid|gene29685-v1.0-hybrid|Fragaria	probable LRR receptor-like serine threonine- kinase At2g24230	2354	gi|470115548|ref|XP_004293961.1|PREDICTED: probable LRR receptor-like serine/threonine-protein kinase At2g24230 [Fragaria vesca subsp. vesca]	XP_004293961	0	100	825.469	456	456
gene26117-v1.0-hybrid|gene26117-v1.0-hybrid|Fragaria	squamosa promoter-binding 18 [Fragaria vesca vesca]	2520	gi|470126622|ref|XP_004299282.1|PREDICTED: squamosa promoter-binding-like protein 18 [Fragaria vesca subsp. vesca]gi|764583539|ref|XP_011464285.1|PREDICTED: squamosa promoter-binding-like protein 18 [Fragaria vesca subsp. vesca]gi|764583542|ref|XP_011464286.1|PREDICTED: squamosa promoter-binding-like protein 18 [Fragaria vesca subsp. vesca]gi|764583545|ref|XP_011464287.1|PREDICTED: squamosa promo…	XP_004299282, XP_011464285, XP_011464286, XP_011464287	0	100	551.592	282	282
gene12738-v1.0-hybrid|gene12738-v1.0-hybrid|Fragaria	myb-related Hv1	1130	gi|470102351|ref|XP_004287618.1|PREDICTED: myb-related protein Hv1 [Fragaria vesca subsp. vesca]	XP_004287618	3.65316e-135	100	344.739	209	209
gene23993-v1.0-hybrid|gene23993-v1.0-hybrid|Fragaria	suppressor of RPS4-RLD 1	11155	gi|470103082|ref|XP_004287974.1|PREDICTED: suppressor of RPS4-RLD 1 [Fragaria vesca subsp. vesca]	XP_004287974	5.60863e-132	100	458.759	252	252
gene18233-v1.0-hybrid|gene18233-v1.0-hybrid|Fragaria	cation H(+) antiporter 20-like	1356	gi|764601525|ref|XP_011466585.1|PREDICTED: LOW QUALITY PROTEIN: cation/H(+) antiporter 20-like [Fragaria vesca subsp. vesca]	XP_011466585	0	91.5909	769.615	440	403
gene09525-v1.0-hybrid|gene09525-v1.0-hybrid|Fragaria	polynucleotide 5 -hydroxyl-kinase NOL9	3045	gi|470130802|ref|XP_004301291.1|PREDICTED: polynucleotide 5'-hydroxyl-kinase NOL9 [Fragaria vesca subsp. vesca]	XP_004301291	6.81139e-45	100	130.183	63	63
gene13386-v1.0-hybrid|gene13386-v1.0-hybrid|Fragaria	cytochrome P450 704C1-like	1868	gi|470145024|ref|XP_004308144.1|PREDICTED: cytochrome P450 704C1-like [Fragaria vesca subsp. vesca]	XP_004308144	1.44898e-120	70.6587	202.601	167	118
gene30306-v1.0-hybrid|gene30306-v1.0-hybrid|Fragaria	heme-binding At3g10130, chloroplastic	1834	gi|764602997|ref|XP_004305335.2|PREDICTED: heme-binding-like protein At3g10130, chloroplastic [Fragaria vesca subsp. vesca]	XP_004305335	6.75764e-34	100	96.6709	46	46
gene29688-v1.0-hybrid|gene29688-v1.0-hybrid|Fragaria	PREDICTED: uncharacterized protein At1g04910-like isoform X2	2583	gi|764555794|ref|XP_011460621.1|PREDICTED: uncharacterized protein At1g04910-like isoform X2 [Fragaria vesca subsp. vesca]	XP_011460621	0	100	239.965	114	114
gene10908-v1.0-hybrid|gene10908-v1.0-hybrid|Fragaria	serine threonine- kinase CDL1-like isoform X1	4632	gi|470129551|ref|XP_004300677.1|PREDICTED: serine/threonine-protein kinase CDL1-like isoform X1 [Fragaria vesca subsp. vesca]	XP_004300677	1.01987e-78	99.2481	278.1	133	132
gene19926-v1.0-hybrid|gene19926-v1.0-hybrid|Fragaria	PREDICTED: uncharacterized protein LOC101310385	2685	gi|470115283|ref|XP_004293832.1|PREDICTED: uncharacterized protein LOC101310385 [Fragaria vesca subsp. vesca]	XP_004293832	1.17978e-160	78.6834	352.443	319	251
gene24016-v1.0-hybrid|gene24016-v1.0-hybrid|Fragaria	probable receptor kinase At2g23200 isoform X1	3162	gi|764513660|ref|XP_011463697.1|PREDICTED: probable receptor-like protein kinase At2g23200 isoform X1 [Fragaria vesca subsp. vesca]	XP_011463697	0	100	1607.04	827	827
gene12289-v1.0-hybrid|gene12289-v1.0-hybrid|Fragaria	PREDICTED: uncharacterized protein LOC101313896	1059	gi|470127672|ref|XP_004299790.1|PREDICTED: uncharacterized protein LOC101313896 [Fragaria vesca subsp. vesca]	XP_004299790	1.75039e-34	100	134.42	81	81
gene13889-v1.0-hybrid|gene13889-v1.0-hybrid|Fragaria	PREDICTED: uncharacterized protein LOC101304886	718	gi|764599691|ref|XP_004302620.2|PREDICTED: uncharacterized protein LOC101304886 [Fragaria vesca subsp. vesca]	XP_004302620	9.57817e-99	99.4012	299.671	167	166
gene11125-v1.0-hybrid|gene11125-v1.0-hybrid|Fragaria	UPF0695 membrane -like	2773	gi|470109092|ref|XP_004290836.1|PREDICTED: UPF0695 membrane protein C977.11/PB8B6.06c-like [Fragaria vesca subsp. vesca]	XP_004290836	2.54616e-81	86.7403	282.337	181	157
gene12390-v1.0-hybrid|gene12390-v1.0-hybrid|Fragaria	PREDICTED: uncharacterized protein LOC101296612 isoform X2	1390	gi|470104550|ref|XP_004288661.1|PREDICTED: uncharacterized protein LOC101296612 isoform X2 [Fragaria vesca subsp. vesca]	XP_004288661	1.15267e-65	89.8204	224.557	167	150
gene10776-v1.0-hybrid|gene10776-v1.0-hybrid|Fragaria	flavonol synthase 3-like	1430	gi|470128799|ref|XP_004300322.1|PREDICTED: flavonol synthase 3-like [Fragaria vesca subsp. vesca]	XP_004300322	3.82275e-105	83.2487	330.102	197	164
gene22584-v1.0-hybrid|gene22584-v1.0-hybrid|Fragaria	nuclear transcription factor Y subunit C-9	804	gi|470133167|ref|XP_004302444.1|PREDICTED: nuclear transcription factor Y subunit C-9 [Fragaria vesca subsp. vesca]	XP_004302444	5.22806e-166	100	473.396	267	267
gene27065-v1.0-hybrid|gene27065-v1.0-hybrid|Fragaria	probable serine threonine- kinase At1g54610 isoform X2	3716	gi|470131138|ref|XP_004301455.1|PREDICTED: probable serine/threonine-protein kinase At1g54610 isoform X2 [Fragaria vesca subsp. vesca]	XP_004301455	4.95728e-80	100	287.345	151	151
gene01306-v1.0-hybrid|gene01306-v1.0-hybrid|Fragaria	probable mitochondrial chaperone BCS1-B	1602	gi|764598163|ref|XP_004302369.2|PREDICTED: probable mitochondrial chaperone BCS1-B [Fragaria vesca subsp. vesca]	XP_004302369	0	99.8124	924.08	533	532
gene30903-v1.0-hybrid|gene30903-v1.0-hybrid|Fragaria	pentatricopeptide repeat-containing At5g21222-like isoform X1	2178	gi|470104917|ref|XP_004288839.1|PREDICTED: pentatricopeptide repeat-containing protein At5g21222-like isoform X1 [Fragaria vesca subsp. vesca]	XP_004288839	0	100	622.854	299	299
gene16586-v1.0-hybrid|gene16586-v1.0-hybrid|Fragaria	histone -like	2533	gi|470132388|ref|XP_004302064.1|PREDICTED: histone H1.2-like [Fragaria vesca subsp. vesca]	XP_004302064	7.76246e-30	74.1071	129.798	112	83
gene29390-v1.0-hybrid|gene29390-v1.0-hybrid|Fragaria	L-ascorbate oxidase homolog	3064	gi|470131952|ref|XP_004301852.1|PREDICTED: L-ascorbate oxidase homolog [Fragaria vesca subsp. vesca]	XP_004301852	1.15495e-173	87.1795	461.84	273	238
gene02313-v1.0-hybrid|gene02313-v1.0-hybrid|Fragaria	pentatricopeptide repeat-containing At3g62470, mitochondrial-like	1941	gi|470131858|ref|XP_004301807.1|PREDICTED: pentatricopeptide repeat-containing protein At3g62470, mitochondrial-like [Fragaria vesca subsp. vesca]	XP_004301807	0	100	1095.49	646	646
gene29710-v1.0-hybrid|gene29710-v1.0-hybrid|Fragaria	PREDICTED: uncharacterized protein LOC101314642	4657	gi|470118963|ref|XP_004295588.1|PREDICTED: uncharacterized protein LOC101314642 [Fragaria vesca subsp. vesca]	XP_004295588	2.67689e-48	95.5556	88.9669	45	43
gene30598-v1.0-hybrid|gene30598-v1.0-hybrid|Fragaria	uncharacterized mitochondrial ymf11	2097	gi|764551731|ref|XP_011460193.1|PREDICTED: uncharacterized mitochondrial protein ymf11 [Fragaria vesca subsp. vesca]	XP_011460193	0	100	1338.94	698	698
gene30901-v1.0-hybrid|gene30901-v1.0-hybrid|Fragaria	methylesterase 3-like	973	gi|470104919|ref|XP_004288840.1|PREDICTED: methylesterase 3-like [Fragaria vesca subsp. vesca]	XP_004288840	7.20047e-158	100	400.593	191	191
gene24924-v1.0-hybrid|gene24924-v1.0-hybrid|Fragaria	spermatogenesis-associated 20	2805	gi|764642532|ref|XP_004309681.2|PREDICTED: spermatogenesis-associated protein 20 [Fragaria vesca subsp. vesca]	XP_004309681	1.6263e-140	79.1139	242.276	158	125
gene00826-v1.0-hybrid|gene00826-v1.0-hybrid|Fragaria	alanine--tRNA ligase	6833	gi|470123475|ref|XP_004297751.1|PREDICTED: alanine--tRNA ligase [Fragaria vesca subsp. vesca]	XP_004297751	1.87582e-100	73.3333	361.688	240	176
gene05572-v1.0-hybrid|gene05572-v1.0-hybrid|Fragaria	probable cytosolic oligopeptidase A	6692	gi|764517324|ref|XP_011466617.1|PREDICTED: probable cytosolic oligopeptidase A [Fragaria vesca subsp. vesca]	XP_011466617	1.22379e-73	81.6456	246.514	158	129
gene22139-v1.0-hybrid|gene22139-v1.0-hybrid|Fragaria	probable leucine-rich repeat receptor kinase At1g35710	10367	gi|764594849|ref|XP_011465716.1|PREDICTED: probable leucine-rich repeat receptor-like protein kinase At1g35710 [Fragaria vesca subsp. vesca]	XP_011465716	0	95.3575	1815.82	1077	1027
gene04521-v1.0-hybrid|gene04521-v1.0-hybrid|Fragaria	hypothetical protein PRUPE_ppa001590mg [Prunus persica]	5398	gi|596286730|ref|XP_007225664.1|hypothetical protein PRUPE_ppa001590mg [Prunus persica]gi|462422600|gb|EMJ26863.1|hypothetical protein PRUPE_ppa001590mg [Prunus persica]	XP_007225664, EMJ26863	2.6106e-138	59.0106	270.396	283	167
gene23604-v1.0-hybrid|gene23604-v1.0-hybrid|Fragaria	probable receptor kinase At1g67000 isoform X1	2307	gi|764627836|ref|XP_011469300.1|PREDICTED: probable receptor-like protein kinase At1g67000 isoform X1 [Fragaria vesca subsp. vesca]	XP_011469300	0	91.358	599.356	324	296
gene12867-v1.0-hybrid|gene12867-v1.0-hybrid|Fragaria	O-acyltransferase WSD1-like isoform X3	4760	gi|764636459|ref|XP_011470232.1|PREDICTED: O-acyltransferase WSD1-like isoform X3 [Fragaria vesca subsp. vesca]	XP_011470232	1.03735e-62	91.9192	161.77	99	91
gene04693-v1.0-hybrid|gene04693-v1.0-hybrid|Fragaria	ribulose-1,5 bisphosphate carboxylase oxygenase large subunit N-methyltransferase, chloroplastic	1141	gi|764579502|ref|XP_011463675.1|PREDICTED: ribulose-1,5 bisphosphate carboxylase/oxygenase large subunit N-methyltransferase, chloroplastic [Fragaria vesca subsp. vesca]	XP_011463675	4.71346e-84	100	280.411	152	152
gene05318-v1.0-hybrid|gene05318-v1.0-hybrid|Fragaria	trihelix transcription factor ASIL2	1071	gi|470143154|ref|XP_004307247.1|PREDICTED: trihelix transcription factor ASIL2 [Fragaria vesca subsp. vesca]	XP_004307247	9.38924e-133	100	396.356	306	306
gene18548-v1.0-hybrid|gene18548-v1.0-hybrid|Fragaria	PREDICTED: uncharacterized protein LOC101301828	1143	gi|470145257|ref|XP_004308258.1|PREDICTED: uncharacterized protein LOC101301828 [Fragaria vesca subsp. vesca]	XP_004308258	0	100	780.4	380	380
gene13098-v1.0-hybrid|gene13098-v1.0-hybrid|Fragaria	probable trehalose-phosphate phosphatase C	2624	gi|694321793|ref|XP_009352049.1|PREDICTED: probable trehalose-phosphate phosphatase C [Pyrus x bretschneideri]	XP_009352049	9.36846e-99	66.6667	158.303	138	92
gene21022-v1.0-hybrid|gene21022-v1.0-hybrid|Fragaria	serine threonine- phosphatase 6 regulatory ankyrin repeat subunit A-like isoform X1	1499	gi|764634003|ref|XP_011469938.1|PREDICTED: serine/threonine-protein phosphatase 6 regulatory ankyrin repeat subunit A-like isoform X1 [Fragaria vesca subsp. vesca]	XP_011469938	2.64319e-139	100	419.083	243	243
gene13905-v1.0-hybrid|gene13905-v1.0-hybrid|Fragaria	disease resistance RPM1-like	2826	gi|764590351|ref|XP_011465136.1|PREDICTED: disease resistance protein RPM1-like [Fragaria vesca subsp. vesca]	XP_011465136	0	100	1862.04	941	941
gene05872-v1.0-hybrid|gene05872-v1.0-hybrid|Fragaria	PREDICTED: uncharacterized protein LOC103341935	2081	gi|645277293|ref|XP_008243702.1|PREDICTED: uncharacterized protein LOC103341935 [Prunus mume]	XP_008243702	0	93.6963	635.565	349	327
gene05175-v1.0-hybrid|gene05175-v1.0-hybrid|Fragaria	GATA transcription factor 15-like	646	gi|470117955|ref|XP_004295111.1|PREDICTED: GATA transcription factor 15-like [Fragaria vesca subsp. vesca]	XP_004295111	3.74367e-90	81.25	274.248	176	143
gene28338-v1.0-hybrid|gene28338-v1.0-hybrid|Fragaria	metalloendo ase 1-like	1150	gi|470120973|ref|XP_004296560.1|PREDICTED: metalloendoproteinase 1-like [Fragaria vesca subsp. vesca]	XP_004296560	4.35574e-56	84.507	198.364	142	120
gene23700-v1.0-hybrid|gene23700-v1.0-hybrid|Fragaria	PREDICTED: uncharacterized protein LOC101307646	16000	gi|764639845|ref|XP_011470669.1|PREDICTED: uncharacterized protein LOC101307646 [Fragaria vesca subsp. vesca]	XP_011470669	0	93.4307	721.85	411	384
gene16478-v1.0-hybrid|gene16478-v1.0-hybrid|Fragaria	luminal-binding 4-like isoform X1	6300	gi|764595652|ref|XP_011465904.1|PREDICTED: luminal-binding protein 4-like isoform X1 [Fragaria vesca subsp. vesca]	XP_011465904	2.70832e-150	79.0997	459.914	311	246
gene18303-v1.0-hybrid|gene18303-v1.0-hybrid|Fragaria	ATP-dependent RNA helicase DHX36	10718	gi|764607374|ref|XP_004303378.2|PREDICTED: ATP-dependent RNA helicase DHX36 [Fragaria vesca subsp. vesca]	XP_004303378	1.31933e-114	86.1878	310.457	181	156
gene32206-v1.0-hybrid|gene32206-v1.0-hybrid|Fragaria	serine threonine phosphatase 2A 55 kDa regulatory subunit B beta isoform-like	9703	gi|470125948|ref|XP_004298959.1|PREDICTED: serine/threonine protein phosphatase 2A 55 kDa regulatory subunit B beta isoform-like [Fragaria vesca subsp. vesca]	XP_004298959	3.27101e-53	65.8065	173.326	155	102
gene22803-v1.0-hybrid|gene22803-v1.0-hybrid|Fragaria	tRNA pseudouridine synthase-like 1	2097	gi|470122067|ref|XP_004297071.1|PREDICTED: tRNA pseudouridine synthase-like 1 [Fragaria vesca subsp. vesca]	XP_004297071	3.63645e-76	93.2836	259.996	134	125
gene04815-v1.0-hybrid|gene04815-v1.0-hybrid|Fragaria	probable catabolite repression creC	3473	gi|764564201|ref|XP_011461701.1|PREDICTED: probable catabolite repression protein creC [Fragaria vesca subsp. vesca]	XP_011461701	7.18838e-109	98.895	366.696	181	179
gene32292-v1.0-hybrid|gene32292-v1.0-hybrid|Fragaria	heat shock cognate 70 kDa -like	4540	gi|470129654|ref|XP_004300724.1|PREDICTED: heat shock cognate 70 kDa protein-like [Fragaria vesca subsp. vesca]	XP_004300724	0	99.8182	1107.43	550	549
gene30850-v1.0-hybrid|gene30850-v1.0-hybrid|Fragaria	(-)-isopiperitenol (-)-carveol dehydrogenase, mitochondrial-like	798	gi|764506888|ref|XP_004288755.2|PREDICTED: (-)-isopiperitenol/(-)-carveol dehydrogenase, mitochondrial-like [Fragaria vesca subsp. vesca]	XP_004288755	0	100	540.806	265	265
gene02008-v1.0-hybrid|gene02008-v1.0-hybrid|Fragaria	zinc finger CONSTANS-LIKE 9-like [Fragaria vesca vesca]	869	gi|470114554|ref|XP_004293479.1|PREDICTED: zinc finger protein CONSTANS-LIKE 9-like [Fragaria vesca subsp. vesca]gi|764551251|ref|XP_011460127.1|PREDICTED: zinc finger protein CONSTANS-LIKE 9-like [Fragaria vesca subsp. vesca]	XP_004293479, XP_011460127	2.54476e-104	100	242.662	171	171
gene09384-v1.0-hybrid|gene09384-v1.0-hybrid|Fragaria	probable auxin efflux carrier component 1c	3091	gi|470127133|ref|XP_004299530.1|PREDICTED: probable auxin efflux carrier component 1c [Fragaria vesca subsp. vesca]	XP_004299530	0	93.9571	937.176	513	482
gene18114-v1.0-hybrid|gene18114-v1.0-hybrid|Fragaria	probable phosphatase 2C 38	1728	gi|470133957|ref|XP_004302825.1|PREDICTED: probable protein phosphatase 2C 38 [Fragaria vesca subsp. vesca]	XP_004302825	4.2399e-75	97.6744	170.629	86	84
gene17522-v1.0-hybrid|gene17522-v1.0-hybrid|Fragaria	PREDICTED: uncharacterized protein LOC101297793 [Fragaria vesca subsp. vesca]	5351	gi|764529386|ref|XP_011458194.1|PREDICTED: uncharacterized protein LOC101297793 [Fragaria vesca subsp. vesca]gi|764529391|ref|XP_011458195.1|PREDICTED: uncharacterized protein LOC101297793 [Fragaria vesca subsp. vesca]	XP_011458194, XP_011458195	1.1477e-59	100	227.639	107	107
gene12641-v1.0-hybrid|gene12641-v1.0-hybrid|Fragaria	receptor-like serine threonine- kinase ALE2 isoform X1	6111	gi|764509790|ref|XP_011460089.1|PREDICTED: receptor-like serine/threonine-protein kinase ALE2 isoform X1 [Fragaria vesca subsp. vesca]	XP_011460089	0	99.5556	442.965	225	224
gene03640-v1.0-hybrid|gene03640-v1.0-hybrid|Fragaria	pentatricopeptide repeat-containing At1g22960, mitochondrial	2133	gi|470130101|ref|XP_004300944.1|PREDICTED: pentatricopeptide repeat-containing protein At1g22960, mitochondrial [Fragaria vesca subsp. vesca]	XP_004300944	0	100	1429.08	710	710
gene16059-v1.0-hybrid|gene16059-v1.0-hybrid|Fragaria	beta-xylosidase alpha-L-arabinofuranosidase 2-like isoform X1	3742	gi|470129589|ref|XP_004300692.1|PREDICTED: beta-xylosidase/alpha-L-arabinofuranosidase 2-like isoform X1 [Fragaria vesca subsp. vesca]	XP_004300692	0	73.6077	587.03	413	304
gene15632-v1.0-hybrid|gene15632-v1.0-hybrid|Fragaria	probable F-box At1g60180	8575	gi|764620794|ref|XP_011468551.1|PREDICTED: LOW QUALITY PROTEIN: probable F-box protein At1g60180 [Fragaria vesca subsp. vesca]	XP_011468551	0	99.6743	583.563	307	306
gene11960-v1.0-hybrid|gene11960-v1.0-hybrid|Fragaria	F-box FBW2-like [Fragaria vesca vesca]	1094	gi|470127396|ref|XP_004299655.1|PREDICTED: F-box protein FBW2-like [Fragaria vesca subsp. vesca]gi|764586034|ref|XP_011464602.1|PREDICTED: F-box protein FBW2-like [Fragaria vesca subsp. vesca]	XP_004299655, XP_011464602	2.99051e-128	100	382.489	185	185
gene15106-v1.0-hybrid|gene15106-v1.0-hybrid|Fragaria	PREDICTED: uncharacterized protein LOC101306008	1397	gi|470111326|ref|XP_004291899.1|PREDICTED: uncharacterized protein LOC101306008 [Fragaria vesca subsp. vesca]	XP_004291899	3.03027e-101	82.7778	291.197	180	149
gene19864-v1.0-hybrid|gene19864-v1.0-hybrid|Fragaria	pentatricopeptide repeat-containing At4g02750-like	1962	gi|764550833|ref|XP_004295339.2|PREDICTED: pentatricopeptide repeat-containing protein At4g02750-like [Fragaria vesca subsp. vesca]	XP_004295339	0	100	1370.91	653	653
gene26284-v1.0-hybrid|gene26284-v1.0-hybrid|Fragaria	zinc finger CCHC domain-containing 7	6510	gi|764613055|ref|XP_011467751.1|PREDICTED: zinc finger CCHC domain-containing protein 7 [Fragaria vesca subsp. vesca]	XP_011467751	4.18928e-96	85.0679	333.183	221	188
gene11740-v1.0-hybrid|gene11740-v1.0-hybrid|Fragaria	PREDICTED: uncharacterized protein LOC101313119	444	gi|470128003|ref|XP_004299945.1|PREDICTED: uncharacterized protein LOC101313119 [Fragaria vesca subsp. vesca]	XP_004299945	1.52654e-69	100	218.779	147	147
gene23569-v1.0-hybrid|gene23569-v1.0-hybrid|Fragaria	probable mitochondrial import inner membrane translocase subunit TIM21	5575	gi|470142666|ref|XP_004307024.1|PREDICTED: probable mitochondrial import inner membrane translocase subunit TIM21 [Fragaria vesca subsp. vesca]	XP_004307024	5.84167e-48	69.0647	186.808	139	96
gene08913-v1.0-hybrid|gene08913-v1.0-hybrid|Fragaria	PREDICTED: uncharacterized protein LOC101300624	2418	gi|470126916|ref|XP_004299426.1|PREDICTED: uncharacterized protein LOC101300624 [Fragaria vesca subsp. vesca]	XP_004299426	3.65008e-54	100	203.371	117	117
gene21550-v1.0-hybrid|gene21550-v1.0-hybrid|Fragaria	PREDICTED: uncharacterized protein LOC101300502	3235	gi|470110628|ref|XP_004291578.1|PREDICTED: uncharacterized protein LOC101300502 [Fragaria vesca subsp. vesca]	XP_004291578	2.32203e-15	100	84.3445	39	39
gene19732-v1.0-hybrid|gene19732-v1.0-hybrid|Fragaria	mediator of RNA polymerase II transcription subunit 22b-like	1502	gi|470115337|ref|XP_004293859.1|PREDICTED: mediator of RNA polymerase II transcription subunit 22b-like [Fragaria vesca subsp. vesca]	XP_004293859	7.77633e-26	100	113.62	81	81
gene14712-v1.0-hybrid|gene14712-v1.0-hybrid|Fragaria	cinnamoyl- reductase 1	7084	gi|470111062|ref|XP_004291772.1|PREDICTED: cinnamoyl-CoA reductase 1 [Fragaria vesca subsp. vesca]	XP_004291772	2.27071e-30	100	136.346	63	63
gene33875-v1.0-hybrid|gene33875-v1.0-hybrid|Fragaria	pentatricopeptide repeat-containing At1g12700, mitochondrial	1459	gi|764558782|ref|XP_011460945.1|PREDICTED: putative pentatricopeptide repeat-containing protein At1g12700, mitochondrial [Fragaria vesca subsp. vesca]	XP_011460945	0	93.0599	570.466	317	295
gene08908-v1.0-hybrid|gene08908-v1.0-hybrid|Fragaria	PREDICTED: uncharacterized protein LOC101299476	10414	gi|764584460|ref|XP_011464404.1|PREDICTED: uncharacterized protein LOC101299476 [Fragaria vesca subsp. vesca]	XP_011464404	1.04661e-45	88.5714	116.701	70	62
gene28204-v1.0-hybrid|gene28204-v1.0-hybrid|Fragaria	glucan endo-1,3-beta-glucosidase 9	5442	gi|470119914|ref|XP_004296055.1|PREDICTED: glucan endo-1,3-beta-glucosidase 9 [Fragaria vesca subsp. vesca]	XP_004296055	0	99.7305	739.184	371	370
gene29076-v1.0-hybrid|gene29076-v1.0-hybrid|Fragaria	survival of motor neuron-related-splicing factor 30 isoform X1	4570	gi|470128159|ref|XP_004300017.1|PREDICTED: survival of motor neuron-related-splicing factor 30 isoform X1 [Fragaria vesca subsp. vesca]	XP_004300017	1.18622e-30	100	98.2117	63	63
gene07979-v1.0-hybrid|gene07979-v1.0-hybrid|Fragaria	PREDICTED: uncharacterized protein LOC101299456	657	gi|470116200|ref|XP_004294273.1|PREDICTED: uncharacterized protein LOC101299456 [Fragaria vesca subsp. vesca]	XP_004294273	2.09198e-104	100	311.227	152	152
gene03204-v1.0-hybrid|gene03204-v1.0-hybrid|Fragaria	hypothetical protein CARUB_v10026347mg [Capsella rubella]	3094	gi|565432778|ref|XP_006280414.1|hypothetical protein CARUB_v10026347mg [Capsella rubella]gi|482549118|gb|EOA13312.1|hypothetical protein CARUB_v10026347mg [Capsella rubella]	XP_006280414, EOA13312	9.32247e-91	97.973	296.975	148	145
gene20132-v1.0-hybrid|gene20132-v1.0-hybrid|Fragaria	reticuline oxidase	7582	gi|470118680|ref|XP_004295450.1|PREDICTED: reticuline oxidase-like protein [Fragaria vesca subsp. vesca]	XP_004295450	0	100	952.199	481	481
gene04650-v1.0-hybrid|gene04650-v1.0-hybrid|Fragaria	pentatricopeptide repeat-containing At5g43790-like	1605	gi|764574955|ref|XP_011463034.1|PREDICTED: pentatricopeptide repeat-containing protein At5g43790-like [Fragaria vesca subsp. vesca]	XP_011463034	0	100	1085.86	534	534
gene00923-v1.0-hybrid|gene00923-v1.0-hybrid|Fragaria	glutamate--tRNA ligase, chloroplastic mitochondrial	4421	gi|470108566|ref|XP_004290586.1|PREDICTED: glutamate--tRNA ligase, chloroplastic/mitochondrial [Fragaria vesca subsp. vesca]	XP_004290586	9.96177e-63	81.0811	237.269	148	120
gene26503-v1.0-hybrid|gene26503-v1.0-hybrid|Fragaria	probable serine threonine- kinase NAK [Fragaria vesca vesca]	2747	gi|470143688|ref|XP_004307503.1|PREDICTED: probable serine/threonine-protein kinase NAK [Fragaria vesca subsp. vesca]gi|764632476|ref|XP_011469762.1|PREDICTED: probable serine/threonine-protein kinase NAK [Fragaria vesca subsp. vesca]	XP_004307503, XP_011469762	6.83071e-142	98.5075	264.618	134	132
gene22871-v1.0-hybrid|gene22871-v1.0-hybrid|Fragaria	U-box domain-containing 44-like [Fragaria vesca vesca]	3326	gi|764577160|ref|XP_011463302.1|PREDICTED: U-box domain-containing protein 44-like [Fragaria vesca subsp. vesca]gi|764577164|ref|XP_011463303.1|PREDICTED: U-box domain-containing protein 44-like [Fragaria vesca subsp. vesca]	XP_011463302, XP_011463303	0	100	910.212	521	521
gene07697-v1.0-hybrid|gene07697-v1.0-hybrid|Fragaria	PREDICTED: uncharacterized protein LOC101302817	2265	gi|470118020|ref|XP_004295141.1|PREDICTED: uncharacterized protein LOC101302817 [Fragaria vesca subsp. vesca]	XP_004295141	0	100	1431.77	754	754
gene22577-v1.0-hybrid|gene22577-v1.0-hybrid|Fragaria	root phototropism 3-like	2297	gi|764598795|ref|XP_004302441.2|PREDICTED: root phototropism protein 3-like [Fragaria vesca subsp. vesca]	XP_004302441	0	94.5076	988.408	528	499
gene06226-v1.0-hybrid|gene06226-v1.0-hybrid|Fragaria	pantothenate kinase 1	3014	gi|470122908|ref|XP_004297480.1|PREDICTED: pantothenate kinase 1 [Fragaria vesca subsp. vesca]	XP_004297480	1.32355e-40	71.2871	144.821	101	72
gene05994-v1.0-hybrid|gene05994-v1.0-hybrid|Fragaria	D-glycerate 3-kinase, chloroplastic	3799	gi|470134191|ref|XP_004302939.1|PREDICTED: D-glycerate 3-kinase, chloroplastic [Fragaria vesca subsp. vesca]	XP_004302939	3.08886e-82	97.1631	288.115	141	137
gene25394-v1.0-hybrid|gene25394-v1.0-hybrid|Fragaria	ethylene-responsive transcription factor RAP2-7-like isoform X3	3208	gi|764561670|ref|XP_011461368.1|PREDICTED: ethylene-responsive transcription factor RAP2-7-like isoform X3 [Fragaria vesca subsp. vesca]	XP_011461368	5.98324e-68	94.4724	244.588	199	188
gene15990-v1.0-hybrid|gene15990-v1.0-hybrid|Fragaria	pyrophosphate-energized vacuolar membrane proton pump-like	10857	gi|470134918|ref|XP_004303283.1|PREDICTED: pyrophosphate-energized vacuolar membrane proton pump-like [Fragaria vesca subsp. vesca]	XP_004303283	0	85.049	666.381	408	347
gene19681-v1.0-hybrid|gene19681-v1.0-hybrid|Fragaria	4-hydroxy-3-methylbut-2-enyl diphosphate reductase, chloroplastic	2481	gi|764523820|ref|XP_004289689.2|PREDICTED: 4-hydroxy-3-methylbut-2-enyl diphosphate reductase, chloroplastic [Fragaria vesca subsp. vesca]	XP_004289689	8.48972e-162	62.9808	237.654	208	131
gene26735-v1.0-hybrid|gene26735-v1.0-hybrid|Fragaria	LST8 homolog isoform X1	3460	gi|645271314|ref|XP_008240854.1|PREDICTED: protein LST8 homolog isoform X1 [Prunus mume]	XP_008240854	1.07363e-39	97.2973	82.8037	37	36
gene02335-v1.0-hybrid|gene02335-v1.0-hybrid|Fragaria	PREDICTED: uncharacterized protein LOC101306923	2273	gi|764592330|ref|XP_004300478.2|PREDICTED: uncharacterized protein LOC101306923 [Fragaria vesca subsp. vesca]	XP_004300478	1.33393e-178	89.9306	531.176	288	259
gene04383-v1.0-hybrid|gene04383-v1.0-hybrid|Fragaria	PREDICTED: uncharacterized protein LOC101304985	1122	gi|764615014|ref|XP_004304264.2|PREDICTED: uncharacterized protein LOC101304985 [Fragaria vesca subsp. vesca]	XP_004304264	0	92.4933	651.744	373	345
gene24970-v1.0-hybrid|gene24970-v1.0-hybrid|Fragaria	probable mannitol dehydrogenase	1658	gi|470104197|ref|XP_004288496.1|PREDICTED: probable mannitol dehydrogenase [Fragaria vesca subsp. vesca]	XP_004288496	1.12523e-146	88.5827	409.838	254	225
gene19353-v1.0-hybrid|gene19353-v1.0-hybrid|Fragaria	brefeldin A-inhibited guanine nucleotide-exchange 2-like	9528	gi|470142429|ref|XP_004306910.1|PREDICTED: brefeldin A-inhibited guanine nucleotide-exchange protein 2-like [Fragaria vesca subsp. vesca]	XP_004306910	0	93.379	807.364	438	409
gene07170-v1.0-hybrid|gene07170-v1.0-hybrid|Fragaria	cytochrome P450 78A5-like	2622	gi|470149088|ref|XP_004310075.1|PREDICTED: cytochrome P450 78A5-like [Fragaria vesca subsp. vesca]	XP_004310075	0	100	585.104	320	320
gene20154-v1.0-hybrid|gene20154-v1.0-hybrid|Fragaria	LIGHT-DEPENDENT SHORT HYPOCOTYLS 4-like	753	gi|470115051|ref|XP_004293717.1|PREDICTED: protein LIGHT-DEPENDENT SHORT HYPOCOTYLS 4-like [Fragaria vesca subsp. vesca]	XP_004293717	5.24558e-137	100	398.667	225	225
gene01283-v1.0-hybrid|gene01283-v1.0-hybrid|Fragaria	pentatricopeptide repeat-containing At3g28660-like	1474	gi|764598102|ref|XP_004304947.2|PREDICTED: pentatricopeptide repeat-containing protein At3g28660-like [Fragaria vesca subsp. vesca]	XP_004304947	0	100	1018.84	490	490
gene06970-v1.0-hybrid|gene06970-v1.0-hybrid|Fragaria	cleavage and polyadenylation specificity factor subunit 6-like	1860	gi|764645015|ref|XP_011457426.1|PREDICTED: cleavage and polyadenylation specificity factor subunit 6-like [Fragaria vesca subsp. vesca]	XP_011457426	0	100	598.586	326	326
gene07162-v1.0-hybrid|gene07162-v1.0-hybrid|Fragaria	sulfite oxidase-like isoform X2	3172	gi|470149372|ref|XP_004310212.1|PREDICTED: sulfite oxidase-like isoform X2 [Fragaria vesca subsp. vesca]	XP_004310212	3.64466e-89	100	155.606	76	76
gene08835-v1.0-hybrid|gene08835-v1.0-hybrid|Fragaria	probable glycosyltransferase At5g25310	5424	gi|470109813|ref|XP_004291184.1|PREDICTED: probable glycosyltransferase At5g25310 [Fragaria vesca subsp. vesca]	XP_004291184	0	88.2507	701.049	383	338
gene24751-v1.0-hybrid|gene24751-v1.0-hybrid|Fragaria	E3 ubiquitin- ligase BRE1-like 2	7295	gi|470117669|ref|XP_004294975.1|PREDICTED: E3 ubiquitin-protein ligase BRE1-like 2 [Fragaria vesca subsp. vesca]	XP_004294975	3.29389e-111	85.7988	272.322	169	145
gene19711-v1.0-hybrid|gene19711-v1.0-hybrid|Fragaria	organic cation carnitine transporter 3-like	1560	gi|764555115|ref|XP_011460566.1|PREDICTED: organic cation/carnitine transporter 3-like [Fragaria vesca subsp. vesca]	XP_011460566	0	100	975.696	519	519
gene26214-v1.0-hybrid|gene26214-v1.0-hybrid|Fragaria	transcription factor DIVARICATA	1296	gi|470126530|ref|XP_004299236.1|PREDICTED: transcription factor DIVARICATA [Fragaria vesca subsp. vesca]	XP_004299236	7.64144e-69	100	233.032	126	126
gene23270-v1.0-hybrid|gene23270-v1.0-hybrid|Fragaria	PREDICTED: uncharacterized protein LOC101294601	1659	gi|470143437|ref|XP_004307383.1|PREDICTED: uncharacterized protein LOC101294601 [Fragaria vesca subsp. vesca]	XP_004307383	3.6517e-118	100	365.155	176	176
gene30698-v1.0-hybrid|gene30698-v1.0-hybrid|Fragaria	telomerase Cajal body 1	3181	gi|764552636|ref|XP_004293516.2|PREDICTED: LOW QUALITY PROTEIN: telomerase Cajal body protein 1 [Fragaria vesca subsp. vesca]	XP_004293516	8.43413e-43	74.1667	173.326	120	89
gene04022-v1.0-hybrid|gene04022-v1.0-hybrid|Fragaria	TWIN LOV 1 isoform X4	2926	gi|764575641|ref|XP_011463107.1|PREDICTED: protein TWIN LOV 1 isoform X4 [Fragaria vesca subsp. vesca]	XP_011463107	1.65117e-126	99.4845	399.053	194	193
gene26070-v1.0-hybrid|gene26070-v1.0-hybrid|Fragaria	PREDICTED: uncharacterized protein LOC101304195 isoform X1 [Fragaria vesca subsp. vesca]	3560	gi|764583874|ref|XP_011464340.1|PREDICTED: uncharacterized protein LOC101304195 isoform X1 [Fragaria vesca subsp. vesca]gi|764583877|ref|XP_011464341.1|PREDICTED: uncharacterized protein LOC101304195 isoform X1 [Fragaria vesca subsp. vesca]gi|764583880|ref|XP_011464342.1|PREDICTED: uncharacterized protein LOC101304195 isoform X1 [Fragaria vesca subsp. vesca]gi|764583883|ref|XP_011464343.1|PREDICT…	XP_011464340, XP_011464341, XP_011464342, XP_011464343	0	100	1550.03	777	777
gene19997-v1.0-hybrid|gene19997-v1.0-hybrid|Fragaria	FAR-RED IMPAIRED RESPONSE 1 isoform X2	3588	gi|764554488|ref|XP_011460507.1|PREDICTED: protein FAR-RED IMPAIRED RESPONSE 1 isoform X2 [Fragaria vesca subsp. vesca]	XP_011460507	0	100	1553.88	767	767
gene12902-v1.0-hybrid|gene12902-v1.0-hybrid|Fragaria	receptor 12	3742	gi|764636706|ref|XP_011470269.1|PREDICTED: receptor-like protein 12 [Fragaria vesca subsp. vesca]	XP_011470269	0	100	1751.87	950	950
gene04452-v1.0-hybrid|gene04452-v1.0-hybrid|Fragaria	granule-bound starch synthase 2, chloroplastic amyloplastic	9963	gi|764615358|ref|XP_011467955.1|PREDICTED: granule-bound starch synthase 2, chloroplastic/amyloplastic [Fragaria vesca subsp. vesca]	XP_011467955	0	100	676.011	319	319
gene06058-v1.0-hybrid|gene06058-v1.0-hybrid|Fragaria	endo-1,3 1,4-beta-D-glucanase-like isoform X1	4286	gi|694424300|ref|XP_009339924.1|PREDICTED: endo-1,3;1,4-beta-D-glucanase-like isoform X1 [Pyrus x bretschneideri]	XP_009339924	7.80178e-24	50.9259	77.411	108	55
gene25470-v1.0-hybrid|gene25470-v1.0-hybrid|Fragaria	PREDICTED: uncharacterized protein LOC101303452 [Fragaria vesca subsp. vesca]	5799	gi|764518066|ref|XP_011467269.1|PREDICTED: uncharacterized protein LOC101303452 [Fragaria vesca subsp. vesca]gi|764518069|ref|XP_011467274.1|PREDICTED: uncharacterized protein LOC101303452 [Fragaria vesca subsp. vesca]	XP_011467269, XP_011467274	8.97218e-66	100	244.202	112	112
gene11533-v1.0-hybrid|gene11533-v1.0-hybrid|Fragaria	cyanate hydratase [Fragaria vesca vesca]	2326	gi|470120614|ref|XP_004296394.1|PREDICTED: cyanate hydratase [Fragaria vesca subsp. vesca]gi|764568065|ref|XP_011462294.1|PREDICTED: cyanate hydratase [Fragaria vesca subsp. vesca]	XP_004296394, XP_011462294	1.90024e-50	98.913	184.882	92	91
gene08646-v1.0-hybrid|gene08646-v1.0-hybrid|Fragaria	1,4-alpha-glucan-branching enzyme 1, chloroplastic amyloplastic-like	8030	gi|470109899|ref|XP_004291225.1|PREDICTED: 1,4-alpha-glucan-branching enzyme 1, chloroplastic/amyloplastic-like [Fragaria vesca subsp. vesca]	XP_004291225	0	87.7232	795.423	448	393
gene07016-v1.0-hybrid|gene07016-v1.0-hybrid|Fragaria	cytochrome P450 71B34-like	2157	gi|470148916|ref|XP_004309993.1|PREDICTED: cytochrome P450 71B34-like [Fragaria vesca subsp. vesca]	XP_004309993	0	90.8915	927.546	516	469
gene26655-v1.0-hybrid|gene26655-v1.0-hybrid|Fragaria	pentatricopeptide repeat-containing At2g39620 [Fragaria vesca vesca]	2409	gi|470146532|ref|XP_004308878.1|PREDICTED: pentatricopeptide repeat-containing protein At2g39620 [Fragaria vesca subsp. vesca]gi|764632911|ref|XP_011469815.1|PREDICTED: pentatricopeptide repeat-containing protein At2g39620 [Fragaria vesca subsp. vesca]	XP_004308878, XP_011469815	0	100	1628.22	786	786
gene34055-v1.0-hybrid|gene34055-v1.0-hybrid|Fragaria	receptor 2	2229	gi|470120174|ref|XP_004296183.1|PREDICTED: receptor-like protein 2 [Fragaria vesca subsp. vesca]	XP_004296183	0	100	1177.54	597	597
gene06890-v1.0-hybrid|gene06890-v1.0-hybrid|Fragaria	rapid alkalinization factor	333	gi|764571906|ref|XP_011462718.1|PREDICTED: rapid alkalinization factor [Fragaria vesca subsp. vesca]	XP_011462718	9.98072e-38	100	134.806	80	80
gene25924-v1.0-hybrid|gene25924-v1.0-hybrid|Fragaria	ribosome-recycling factor, chloroplastic isoform X1	3428	gi|470136423|ref|XP_004303993.1|PREDICTED: ribosome-recycling factor, chloroplastic isoform X1 [Fragaria vesca subsp. vesca]	XP_004303993	1.52562e-32	69.3694	139.813	111	77
gene32413-v1.0-hybrid|gene32413-v1.0-hybrid|Fragaria	PREDICTED: uncharacterized protein LOC103958488	606	gi|694386499|ref|XP_009369028.1|PREDICTED: uncharacterized protein LOC103958488 [Pyrus x bretschneideri]	XP_009369028	2.45762e-84	77.7228	261.536	202	157
gene27999-v1.0-hybrid|gene27999-v1.0-hybrid|Fragaria	zinc finger CONSTANS-LIKE 8	1492	gi|470137877|ref|XP_004304686.1|PREDICTED: zinc finger protein CONSTANS-LIKE 8 [Fragaria vesca subsp. vesca]	XP_004304686	4.01969e-104	100	328.176	294	294
gene17608-v1.0-hybrid|gene17608-v1.0-hybrid|Fragaria		21016	No Blast Hit
gene07480-v1.0-hybrid|gene07480-v1.0-hybrid|Fragaria	PREDICTED: uncharacterized protein LOC101307926	612	gi|470143035|ref|XP_004307193.1|PREDICTED: uncharacterized protein LOC101307926 [Fragaria vesca subsp. vesca]	XP_004307193	1.72023e-142	100	417.157	203	203
gene06999-v1.0-hybrid|gene06999-v1.0-hybrid|Fragaria	PREDICTED: uncharacterized protein LOC101303085	2075	gi|470148892|ref|XP_004309981.1|PREDICTED: uncharacterized protein LOC101303085 [Fragaria vesca subsp. vesca]	XP_004309981	4.32246e-59	98.5915	149.828	71	70
gene02604-v1.0-hybrid|gene02604-v1.0-hybrid|Fragaria	U-box domain-containing 30-like	1359	gi|470109397|ref|XP_004290984.1|PREDICTED: U-box domain-containing protein 30-like [Fragaria vesca subsp. vesca]	XP_004290984	0	100	832.402	452	452
gene03006-v1.0-hybrid|gene03006-v1.0-hybrid|Fragaria	tRNA (guanine-N(7)-)-methyltransferase	5460	gi|470143242|ref|XP_004307290.1|PREDICTED: tRNA (guanine-N(7)-)-methyltransferase [Fragaria vesca subsp. vesca]	XP_004307290	7.77612e-49	100	181.415	85	85
gene23188-v1.0-hybrid|gene23188-v1.0-hybrid|Fragaria	ATPase GET3	3582	gi|470143413|ref|XP_004307371.1|PREDICTED: ATPase GET3 [Fragaria vesca subsp. vesca]	XP_004307371	2.8591e-60	94.7368	150.599	76	72
gene19000-v1.0-hybrid|gene19000-v1.0-hybrid|Fragaria	---NA---	601	No Blast Hit
gene30607-v1.0-hybrid|gene30607-v1.0-hybrid|Fragaria	gibberellin 2-beta-dioxygenase-like	1635	gi|764551770|ref|XP_011460201.1|PREDICTED: gibberellin 2-beta-dioxygenase-like [Fragaria vesca subsp. vesca]	XP_011460201	1.73028e-172	85.7143	504.212	294	252
gene01550-v1.0-hybrid|gene01550-v1.0-hybrid|Fragaria	TPA: hypothetical protein ZEAMMB73_133509	6873	gi|414876237|tpg|DAA53368.1|TPA: hypothetical protein ZEAMMB73_133509 [Zea mays]	DAA53368	7.34923e-169	73.2143	395.971	336	246
gene12223-v1.0-hybrid|gene12223-v1.0-hybrid|Fragaria	superkiller viralicidic activity 2-like 2	7586	gi|470127625|ref|XP_004299768.1|PREDICTED: superkiller viralicidic activity 2-like 2 [Fragaria vesca subsp. vesca]	XP_004299768	0	100	643.654	325	325
gene08917-v1.0-hybrid|gene08917-v1.0-hybrid|Fragaria	PREDICTED: uncharacterized protein At1g04910	4132	gi|470130604|ref|XP_004301193.1|PREDICTED: uncharacterized protein At1g04910 [Fragaria vesca subsp. vesca]	XP_004301193	5.09077e-74	100	270.011	126	126
gene01653-v1.0-hybrid|gene01653-v1.0-hybrid|Fragaria	fructose-bisphosphate aldolase 1, chloroplastic	1978	gi|470107959|ref|XP_004290303.1|PREDICTED: fructose-bisphosphate aldolase 1, chloroplastic [Fragaria vesca subsp. vesca]	XP_004290303	1.71048e-95	100	191.815	92	92
gene13540-v1.0-hybrid|gene13540-v1.0-hybrid|Fragaria	isoflavone reductase homolog	6842	gi|470128458|ref|XP_004300158.1|PREDICTED: isoflavone reductase homolog [Fragaria vesca subsp. vesca]	XP_004300158	4.01277e-64	100	234.958	116	116
gene22970-v1.0-hybrid|gene22970-v1.0-hybrid|Fragaria	ABC transporter B family member 11-like	5939	gi|764579400|ref|XP_011463651.1|PREDICTED: ABC transporter B family member 11-like [Fragaria vesca subsp. vesca]	XP_011463651	0	59.0102	624.78	788	465
gene28498-v1.0-hybrid|gene28498-v1.0-hybrid|Fragaria	PREDICTED: uncharacterized protein LOC101302486 isoform X2	3016	gi|764618930|ref|XP_011468300.1|PREDICTED: uncharacterized protein LOC101302486 isoform X2 [Fragaria vesca subsp. vesca]	XP_011468300	1.32954e-27	100	120.168	58	58
gene04903-v1.0-hybrid|gene04903-v1.0-hybrid|Fragaria	receptor 12	9678	gi|470145760|ref|XP_004308502.1|PREDICTED: receptor-like protein 12 [Fragaria vesca subsp. vesca]	XP_004308502	0	99.5726	1685.62	936	932
gene13585-v1.0-hybrid|gene13585-v1.0-hybrid|Fragaria	probable LRR receptor-like serine threonine- kinase At1g06840	1943	gi|764599542|ref|XP_011466400.1|PREDICTED: probable LRR receptor-like serine/threonine-protein kinase At1g06840 [Fragaria vesca subsp. vesca]	XP_011466400	1.78647e-168	71.6216	494.967	370	265
gene15602-v1.0-hybrid|gene15602-v1.0-hybrid|Fragaria	transcriptional adapter ADA2 isoform X2	4382	gi|764608478|ref|XP_011467297.1|PREDICTED: transcriptional adapter ADA2 isoform X2 [Fragaria vesca subsp. vesca]	XP_011467297	4.70985e-73	100	196.823	97	97
gene21781-v1.0-hybrid|gene21781-v1.0-hybrid|Fragaria	nucleolin-like [Fragaria vesca vesca]	5842	gi|470110675|ref|XP_004291597.1|PREDICTED: nucleolin-like [Fragaria vesca subsp. vesca]gi|764543590|ref|XP_011459326.1|PREDICTED: nucleolin-like [Fragaria vesca subsp. vesca]gi|764543598|ref|XP_011459327.1|PREDICTED: nucleolin-like [Fragaria vesca subsp. vesca]	XP_004291597, XP_011459326, XP_011459327	1.68376e-50	73.2394	200.675	142	104
gene26459-v1.0-hybrid|gene26459-v1.0-hybrid|Fragaria	probable lysine--tRNA ligase, cytoplasmic	2597	gi|470117619|ref|XP_004294951.1|PREDICTED: probable lysine--tRNA ligase, cytoplasmic [Fragaria vesca subsp. vesca]	XP_004294951	8.03507e-24	100	117.472	56	56
gene02010-v1.0-hybrid|gene02010-v1.0-hybrid|Fragaria	G-type lectin S-receptor-like serine threonine- kinase At4g03230	585	gi|764551267|ref|XP_011460131.1|PREDICTED: G-type lectin S-receptor-like serine/threonine-protein kinase At4g03230 [Fragaria vesca subsp. vesca]	XP_011460131	4.48377e-60	72.6804	198.364	194	141
gene23909-v1.0-hybrid|gene23909-v1.0-hybrid|Fragaria	zinc finger CCCH domain-containing 13 isoform X2 [Fragaria vesca vesca]	4663	gi|764513077|ref|XP_011463132.1|PREDICTED: zinc finger CCCH domain-containing protein 13 isoform X2 [Fragaria vesca subsp. vesca]gi|764513081|ref|XP_011463136.1|PREDICTED: zinc finger CCCH domain-containing protein 13 isoform X2 [Fragaria vesca subsp. vesca]gi|764513085|ref|XP_011463137.1|PREDICTED: zinc finger CCCH domain-containing protein 13 isoform X2 [Fragaria vesca subsp. vesca]gi|764513090…	XP_011463132, XP_011463136, XP_011463137, XP_011463141	1.64085e-56	97.2973	146.362	74	72
gene28939-v1.0-hybrid|gene28939-v1.0-hybrid|Fragaria	probable LRR receptor-like serine threonine- kinase At3g47570	3769	gi|764556139|ref|XP_004293986.2|PREDICTED: probable LRR receptor-like serine/threonine-protein kinase At3g47570 [Fragaria vesca subsp. vesca]	XP_004293986	0	96.0384	1372.84	833	800
gene00807-v1.0-hybrid|gene00807-v1.0-hybrid|Fragaria	Uncharacterized protein ypgQ [Morus notabilis]	3348	gi|703090443|ref|XP_010094083.1|Uncharacterized protein ypgQ [Morus notabilis]gi|587865643|gb|EXB55173.1|Uncharacterized protein ypgQ [Morus notabilis]	XP_010094083, EXB55173	4.3173e-34	57.3333	142.895	150	86
gene07191-v1.0-hybrid|gene07191-v1.0-hybrid|Fragaria	geraniol 8-hydroxylase-like	1640	gi|470149050|ref|XP_004310057.1|PREDICTED: geraniol 8-hydroxylase-like [Fragaria vesca subsp. vesca]	XP_004310057	3.30409e-47	52.1739	173.326	276	144
gene01131-v1.0-hybrid|gene01131-v1.0-hybrid|Fragaria	3-oxoacyl-[acyl-carrier- ] synthase, mitochondrial	4101	gi|470136579|ref|XP_004304064.1|PREDICTED: 3-oxoacyl-[acyl-carrier-protein] synthase, mitochondrial [Fragaria vesca subsp. vesca]	XP_004304064	1.13739e-61	76.9231	231.106	156	120
gene14964-v1.0-hybrid|gene14964-v1.0-hybrid|Fragaria	PREDICTED: uncharacterized protein LOC101309100	2691	gi|470105501|ref|XP_004289121.1|PREDICTED: uncharacterized protein LOC101309100 [Fragaria vesca subsp. vesca]	XP_004289121	2.61067e-180	100	545.814	262	262
gene29414-v1.0-hybrid|gene29414-v1.0-hybrid|Fragaria	BEL1-like homeodomain 2 [Fragaria vesca vesca]	5646	gi|470129350|ref|XP_004300584.1|PREDICTED: BEL1-like homeodomain protein 2 [Fragaria vesca subsp. vesca]gi|764593234|ref|XP_011465451.1|PREDICTED: BEL1-like homeodomain protein 2 [Fragaria vesca subsp. vesca]gi|764593238|ref|XP_011465452.1|PREDICTED: BEL1-like homeodomain protein 2 [Fragaria vesca subsp. vesca]	XP_004300584, XP_011465451, XP_011465452	0	99.7738	676.396	442	441
gene24025-v1.0-hybrid|gene24025-v1.0-hybrid|Fragaria	cinnamyl alcohol dehydrogenase 1-like	2425	gi|764513674|ref|XP_011463717.1|PREDICTED: cinnamyl alcohol dehydrogenase 1-like [Fragaria vesca subsp. vesca]	XP_011463717	4.03148e-99	88.2022	253.447	178	157
gene22501-v1.0-hybrid|gene22501-v1.0-hybrid|Fragaria	PREDICTED: uncharacterized protein LOC101313815	4070	gi|470133086|ref|XP_004302405.1|PREDICTED: uncharacterized protein LOC101313815 [Fragaria vesca subsp. vesca]	XP_004302405	0	100	1471.06	818	818
gene11413-v1.0-hybrid|gene11413-v1.0-hybrid|Fragaria	pentatricopeptide repeat-containing At2g15690-like	1428	gi|470102177|ref|XP_004287534.1|PREDICTED: pentatricopeptide repeat-containing protein At2g15690-like [Fragaria vesca subsp. vesca]	XP_004287534	0	100	803.127	475	475
gene13583-v1.0-hybrid|gene13583-v1.0-hybrid|Fragaria	acetyltransferase NSI	3360	gi|470133324|ref|XP_004302517.1|PREDICTED: acetyltransferase NSI [Fragaria vesca subsp. vesca]	XP_004302517	1.86724e-37	59.8214	120.168	112	67
gene09641-v1.0-hybrid|gene09641-v1.0-hybrid|Fragaria	PREDICTED: uncharacterized protein LOC101307916	2568	gi|470141028|ref|XP_004306237.1|PREDICTED: uncharacterized protein LOC101307916 [Fragaria vesca subsp. vesca]	XP_004306237	2.32529e-85	100	290.812	153	153
gene24107-v1.0-hybrid|gene24107-v1.0-hybrid|Fragaria	RPW8 3 [Fragaria vesca vesca]	744	gi|470105741|ref|XP_004289240.1|PREDICTED: RPW8-like protein 3 [Fragaria vesca subsp. vesca]gi|764514519|ref|XP_011464418.1|PREDICTED: RPW8-like protein 3 [Fragaria vesca subsp. vesca]	XP_004289240, XP_011464418	2.09089e-155	100	444.891	247	247
gene00980-v1.0-hybrid|gene00980-v1.0-hybrid|Fragaria	PREDICTED: uncharacterized protein LOC101309127	2364	gi|764542541|ref|XP_011459237.1|PREDICTED: uncharacterized protein LOC101309127 [Fragaria vesca subsp. vesca]	XP_011459237	4.02537e-61	100	222.631	110	110
gene04072-v1.0-hybrid|gene04072-v1.0-hybrid|Fragaria	PREDICTED: uncharacterized protein LOC101291046	9531	gi|470124937|ref|XP_004298465.1|PREDICTED: uncharacterized protein LOC101291046 [Fragaria vesca subsp. vesca]	XP_004298465	8.72914e-114	86.5306	402.134	245	212
gene32673-v1.0-hybrid|gene32673-v1.0-hybrid|Fragaria	LRR receptor-like serine threonine- kinase RCH1	3422	gi|470108491|ref|XP_004290550.1|PREDICTED: LRR receptor-like serine/threonine-protein kinase RCH1 [Fragaria vesca subsp. vesca]	XP_004290550	0	100	1758.81	938	938
gene23685-v1.0-hybrid|gene23685-v1.0-hybrid|Fragaria	hypothetical protein SOVF_189190	779	gi|902151781|gb|KNA05560.1|hypothetical protein SOVF_189190 [Spinacia oleracea]	KNA05560	4.09784e-124	96.2121	256.529	132	127
gene15710-v1.0-hybrid|gene15710-v1.0-hybrid|Fragaria	pentatricopeptide repeat-containing At1g80150, mitochondrial isoform X2	1382	gi|764606712|ref|XP_011467104.1|PREDICTED: pentatricopeptide repeat-containing protein At1g80150, mitochondrial isoform X2 [Fragaria vesca subsp. vesca]	XP_011467104	0	99.7506	779.245	401	400
gene21409-v1.0-hybrid|gene21409-v1.0-hybrid|Fragaria	PREDICTED: uncharacterized protein LOC101295872	3767	gi|764639647|ref|XP_011470639.1|PREDICTED: uncharacterized protein LOC101295872 [Fragaria vesca subsp. vesca]	XP_011470639	1.87087e-134	100	404.06	216	216
gene24640-v1.0-hybrid|gene24640-v1.0-hybrid|Fragaria	urea-proton symporter DUR3	5549	gi|764590484|ref|XP_011465150.1|PREDICTED: urea-proton symporter DUR3 [Fragaria vesca subsp. vesca]	XP_011465150	1.32029e-160	100	439.113	217	217
gene00973-v1.0-hybrid|gene00973-v1.0-hybrid|Fragaria	30S ribosomal S20, chloroplastic	1960	gi|470110462|ref|XP_004291502.1|PREDICTED: 30S ribosomal protein S20, chloroplastic [Fragaria vesca subsp. vesca]	XP_004291502	1.55649e-30	100	129.413	77	77
gene21838-v1.0-hybrid|gene21838-v1.0-hybrid|Fragaria	PREDICTED: uncharacterized protein LOC101314805 [Fragaria vesca subsp. vesca]	2926	gi|764523399|ref|XP_011457716.1|PREDICTED: uncharacterized protein LOC101314805 [Fragaria vesca subsp. vesca]gi|764523404|ref|XP_011457717.1|PREDICTED: uncharacterized protein LOC101314805 [Fragaria vesca subsp. vesca]	XP_011457716, XP_011457717	8.78352e-176	91.8256	531.561	367	337
gene21856-v1.0-hybrid|gene21856-v1.0-hybrid|Fragaria	SUMO-activating enzyme subunit 2	5612	gi|719986175|ref|XP_010251621.1|PREDICTED: SUMO-activating enzyme subunit 2 [Nelumbo nucifera]	XP_010251621	2.66507e-100	85.7143	258.07	154	132
gene14849-v1.0-hybrid|gene14849-v1.0-hybrid|Fragaria	chloroplastic group IIA intron splicing facilitator CRS1, chloroplastic-like	10889	gi|470111012|ref|XP_004291748.1|PREDICTED: chloroplastic group IIA intron splicing facilitator CRS1, chloroplastic-like [Fragaria vesca subsp. vesca]	XP_004291748	1.34438e-111	100	346.28	166	166
gene07635-v1.0-hybrid|gene07635-v1.0-hybrid|Fragaria	actin-depolymerizing factor 5	964	gi|470107045|ref|XP_004289861.1|PREDICTED: actin-depolymerizing factor 5 [Fragaria vesca subsp. vesca]	XP_004289861	1.47061e-53	100	184.111	88	88
gene20128-v1.0-hybrid|gene20128-v1.0-hybrid|Fragaria	pentatricopeptide repeat-containing At1g30610, chloroplastic	6518	gi|470118686|ref|XP_004295453.1|PREDICTED: pentatricopeptide repeat-containing protein At1g30610, chloroplastic [Fragaria vesca subsp. vesca]	XP_004295453	0	100	683.715	333	333
gene31006-v1.0-hybrid|gene31006-v1.0-hybrid|Fragaria	F-box kelch-repeat At1g55270-like	2410	gi|470101775|ref|XP_004287344.1|PREDICTED: F-box/kelch-repeat protein At1g55270-like [Fragaria vesca subsp. vesca]	XP_004287344	0	100	866.3	419	419
gene23846-v1.0-hybrid|gene23846-v1.0-hybrid|Fragaria	PREDICTED: uncharacterized protein LOC101309588, partial	12761	gi|764522319|ref|XP_004289196.2|PREDICTED: uncharacterized protein LOC101309588, partial [Fragaria vesca subsp. vesca]	XP_004289196	0	98.5037	756.518	401	395
gene29774-v1.0-hybrid|gene29774-v1.0-hybrid|Fragaria	PREDICTED: uncharacterized protein LOC101307761	841	gi|470115433|ref|XP_004293904.1|PREDICTED: uncharacterized protein LOC101307761 [Fragaria vesca subsp. vesca]	XP_004293904	8.15975e-114	99.4949	319.701	198	197
gene08216-v1.0-hybrid|gene08216-v1.0-hybrid|Fragaria	probable WRKY transcription factor 21 isoform X2	1812	gi|470107145|ref|XP_004289910.1|PREDICTED: probable WRKY transcription factor 21 isoform X2 [Fragaria vesca subsp. vesca]	XP_004289910	3.31006e-55	100	202.601	133	133
gene08221-v1.0-hybrid|gene08221-v1.0-hybrid|Fragaria	pentatricopeptide repeat-containing At1g12700, mitochondrial	1905	gi|470111923|ref|XP_004292190.1|PREDICTED: putative pentatricopeptide repeat-containing protein At1g12700, mitochondrial [Fragaria vesca subsp. vesca]	XP_004292190	0	100	1253.04	634	634
gene09962-v1.0-hybrid|gene09962-v1.0-hybrid|Fragaria	high-affinity nitrate transporter -like	846	gi|470126346|ref|XP_004299149.1|PREDICTED: high-affinity nitrate transporter 3.1-like [Fragaria vesca subsp. vesca]	XP_004299149	1.04354e-119	100	354.369	170	170
gene04718-v1.0-hybrid|gene04718-v1.0-hybrid|Fragaria	cytochrome P450 704B1	2038	gi|470124842|ref|XP_004298418.1|PREDICTED: cytochrome P450 704B1 [Fragaria vesca subsp. vesca]	XP_004298418	0	70.3264	401.364	337	237
gene05244-v1.0-hybrid|gene05244-v1.0-hybrid|Fragaria	abscisic acid receptor PYL8-like	8652	gi|764644833|ref|XP_011457407.1|PREDICTED: abscisic acid receptor PYL8-like [Fragaria vesca subsp. vesca]	XP_011457407	8.21749e-42	98.75	166.007	80	79
gene25599-v1.0-hybrid|gene25599-v1.0-hybrid|Fragaria	PREDICTED: uncharacterized protein LOC101296820 [Fragaria vesca subsp. vesca]	3760	gi|470106957|ref|XP_004289820.1|PREDICTED: uncharacterized protein LOC101296820 [Fragaria vesca subsp. vesca]gi|764525414|ref|XP_011457892.1|PREDICTED: uncharacterized protein LOC101296820 [Fragaria vesca subsp. vesca]	XP_004289820, XP_011457892	2.68979e-167	100	518.079	252	252
gene08389-v1.0-hybrid|gene08389-v1.0-hybrid|Fragaria	probable glutathione S-transferase	330	gi|764547758|ref|XP_011459710.1|PREDICTED: probable glutathione S-transferase [Fragaria vesca subsp. vesca]	XP_011459710	2.69122e-72	100	223.016	109	109
gene08918-v1.0-hybrid|gene08918-v1.0-hybrid|Fragaria	metalloendo ase 1	1095	gi|764584500|ref|XP_004301194.2|PREDICTED: metalloendoproteinase 1 [Fragaria vesca subsp. vesca]	XP_004301194	0	100	689.493	350	350
gene17582-v1.0-hybrid|gene17582-v1.0-hybrid|Fragaria	chaperone dnaJ 1, mitochondrial-like isoform X1	2129	gi|470112274|ref|XP_004292361.1|PREDICTED: chaperone protein dnaJ 1, mitochondrial-like isoform X1 [Fragaria vesca subsp. vesca]	XP_004292361	2.96872e-175	96.1131	521.546	283	272
gene28050-v1.0-hybrid|gene28050-v1.0-hybrid|Fragaria	probable LRR receptor-like serine threonine- kinase At1g56130	4498	gi|645239402|ref|XP_008226109.1|PREDICTED: probable LRR receptor-like serine/threonine-protein kinase At1g56130 [Prunus mume]	XP_008226109	1.56281e-86	81.0345	263.077	174	141
gene32180-v1.0-hybrid|gene32180-v1.0-hybrid|Fragaria	pentatricopeptide repeat-containing At3g01580 [Fragaria vesca vesca]	2529	gi|764581537|ref|XP_004298941.2|PREDICTED: putative pentatricopeptide repeat-containing protein At3g01580 [Fragaria vesca subsp. vesca]gi|764581540|ref|XP_011464010.1|PREDICTED: putative pentatricopeptide repeat-containing protein At3g01580 [Fragaria vesca subsp. vesca]gi|764581543|ref|XP_011464011.1|PREDICTED: putative pentatricopeptide repeat-containing protein At3g01580 [Fragaria vesca subsp. …	XP_004298941, XP_011464010, XP_011464011	0	100	1750.33	842	842
gene16671-v1.0-hybrid|gene16671-v1.0-hybrid|Fragaria	diphthine--ammonia ligase-like	6168	gi|470132457|ref|XP_004302098.1|PREDICTED: diphthine--ammonia ligase-like [Fragaria vesca subsp. vesca]	XP_004302098	1.13792e-133	76.5027	272.707	183	140
gene11671-v1.0-hybrid|gene11671-v1.0-hybrid|Fragaria	UPF0481 At3g47200-like	1392	gi|470113582|ref|XP_004293002.1|PREDICTED: UPF0481 protein At3g47200-like [Fragaria vesca subsp. vesca]	XP_004293002	0	100	963.755	463	463
gene22939-v1.0-hybrid|gene22939-v1.0-hybrid|Fragaria	hypothetical protein PRUPE_ppa016911mg, partial [Prunus persica]	771	gi|595792807|ref|XP_007200152.1|hypothetical protein PRUPE_ppa016911mg, partial [Prunus persica]gi|462395552|gb|EMJ01351.1|hypothetical protein PRUPE_ppa016911mg, partial [Prunus persica]	XP_007200152, EMJ01351	1.28165e-40	67.2222	150.984	180	121
gene01563-v1.0-hybrid|gene01563-v1.0-hybrid|Fragaria	endoglucanase 24-like	5500	gi|470107979|ref|XP_004290313.1|PREDICTED: endoglucanase 24-like [Fragaria vesca subsp. vesca]	XP_004290313	6.83534e-153	89.8601	492.271	286	257
gene21361-v1.0-hybrid|gene21361-v1.0-hybrid|Fragaria	glycerol-3-phosphate dehydrogenase [NAD(+)] 2, chloroplastic	2385	gi|764634536|ref|XP_011469995.1|PREDICTED: glycerol-3-phosphate dehydrogenase [NAD(+)] 2, chloroplastic [Fragaria vesca subsp. vesca]	XP_011469995	4.85793e-122	75.7576	179.489	132	100
gene21332-v1.0-hybrid|gene21332-v1.0-hybrid|Fragaria	PREDICTED: uncharacterized protein LOC101302013 isoform X2	8633	gi|764634424|ref|XP_011469985.1|PREDICTED: uncharacterized protein LOC101302013 isoform X2 [Fragaria vesca subsp. vesca]	XP_011469985	2.51601e-98	99.3902	342.428	164	163
gene25352-v1.0-hybrid|gene25352-v1.0-hybrid|Fragaria	calcium-binding CML24-like	447	gi|764517991|ref|XP_011467223.1|PREDICTED: calcium-binding protein CML24-like [Fragaria vesca subsp. vesca]	XP_011467223	1.9289e-91	100	274.633	138	138
gene20929-v1.0-hybrid|gene20929-v1.0-hybrid|Fragaria	PREDICTED: uncharacterized protein LOC101295757 [Fragaria vesca subsp. vesca]	2102	gi|470143931|ref|XP_004307620.1|PREDICTED: uncharacterized protein LOC101295757 [Fragaria vesca subsp. vesca]gi|764633561|ref|XP_011469895.1|PREDICTED: uncharacterized protein LOC101295757 [Fragaria vesca subsp. vesca]gi|764633570|ref|XP_011469896.1|PREDICTED: uncharacterized protein LOC101295757 [Fragaria vesca subsp. vesca]	XP_004307620, XP_011469895, XP_011469896	0	100	843.188	446	446
gene33865-v1.0-hybrid|gene33865-v1.0-hybrid|Fragaria	hypothetical protein L484_002552 [Morus notabilis]	1417	gi|703137890|ref|XP_010106597.1|hypothetical protein L484_002552 [Morus notabilis]gi|587923547|gb|EXC10888.1|hypothetical protein L484_002552 [Morus notabilis]	XP_010106597, EXC10888	2.18369e-72	74.4186	239.58	172	128
gene11303-v1.0-hybrid|gene11303-v1.0-hybrid|Fragaria	PREDICTED: uncharacterized protein LOC101296509	1885	gi|470102058|ref|XP_004287476.1|PREDICTED: uncharacterized protein LOC101296509 [Fragaria vesca subsp. vesca]	XP_004287476	0	98.4962	528.094	266	262
gene00903-v1.0-hybrid|gene00903-v1.0-hybrid|Fragaria	indeterminate-domain 4, chloroplastic-like	3030	gi|470123558|ref|XP_004297790.1|PREDICTED: protein indeterminate-domain 4, chloroplastic-like [Fragaria vesca subsp. vesca]	XP_004297790	1.57051e-164	99.5204	509.605	417	415
gene21675-v1.0-hybrid|gene21675-v1.0-hybrid|Fragaria	sufE , chloroplastic	1001	gi|470148537|ref|XP_004309813.1|PREDICTED: sufE-like protein, chloroplastic [Fragaria vesca subsp. vesca]	XP_004309813	1.21741e-119	100	354.755	170	170
gene14801-v1.0-hybrid|gene14801-v1.0-hybrid|Fragaria	ABC transporter G family member 15-like	4254	gi|720044041|ref|XP_010269756.1|PREDICTED: ABC transporter G family member 15-like [Nelumbo nucifera]	XP_010269756	7.88911e-177	90.9091	256.529	154	140
gene01357-v1.0-hybrid|gene01357-v1.0-hybrid|Fragaria	PREDICTED: uncharacterized protein LOC101296410	584	gi|470137580|ref|XP_004304541.1|PREDICTED: uncharacterized protein LOC101296410 [Fragaria vesca subsp. vesca]	XP_004304541	6.596e-77	97.479	240.35	119	116
gene26385-v1.0-hybrid|gene26385-v1.0-hybrid|Fragaria	hypothetical protein CISIN_1g008853mg	3162	gi|641836702|gb|KDO55664.1|hypothetical protein CISIN_1g008853mg [Citrus sinensis]	KDO55664	2.95411e-117	57.5342	145.591	146	84
gene19671-v1.0-hybrid|gene19671-v1.0-hybrid|Fragaria	plastid division PDV2-like	2430	gi|470111636|ref|XP_004292051.1|PREDICTED: plastid division protein PDV2-like [Fragaria vesca subsp. vesca]	XP_004292051	2.34888e-123	100	390.963	206	206
gene26212-v1.0-hybrid|gene26212-v1.0-hybrid|Fragaria	DNA mismatch repair MSH2	13031	gi|470126534|ref|XP_004299238.1|PREDICTED: DNA mismatch repair protein MSH2 [Fragaria vesca subsp. vesca]	XP_004299238	0	100	717.998	358	358
gene30507-v1.0-hybrid|gene30507-v1.0-hybrid|Fragaria	hydroxymethylglutaryl- lyase, mitochondrial-like isoform X2	11501	gi|764520916|ref|XP_011469601.1|PREDICTED: hydroxymethylglutaryl-CoA lyase, mitochondrial-like isoform X2 [Fragaria vesca subsp. vesca]	XP_011469601	5.14212e-42	100	126.331	63	63
gene18353-v1.0-hybrid|gene18353-v1.0-hybrid|Fragaria	RCC2 homolog isoform X2	3048	gi|764601045|ref|XP_011466532.1|PREDICTED: protein RCC2 homolog isoform X2 [Fragaria vesca subsp. vesca]	XP_011466532	6.80411e-98	100	330.872	161	161
gene05292-v1.0-hybrid|gene05292-v1.0-hybrid|Fragaria	PREDICTED: uncharacterized protein LOC103327624	3460	gi|645243894|ref|XP_008228186.1|PREDICTED: uncharacterized protein LOC103327624 [Prunus mume]	XP_008228186	7.15673e-25	82.8829	113.235	111	92
gene18685-v1.0-hybrid|gene18685-v1.0-hybrid|Fragaria	bifunctional fucokinase fucose pyrophosphorylase	4448	gi|764623971|ref|XP_011468916.1|PREDICTED: bifunctional fucokinase/fucose pyrophosphorylase [Fragaria vesca subsp. vesca]	XP_011468916	0	98.8473	640.573	347	343
gene26051-v1.0-hybrid|gene26051-v1.0-hybrid|Fragaria	pentatricopeptide repeat-containing At5g61400	1896	gi|470130496|ref|XP_004301139.1|PREDICTED: pentatricopeptide repeat-containing protein At5g61400 [Fragaria vesca subsp. vesca]	XP_004301139	0	100	1303.89	631	631
gene02533-v1.0-hybrid|gene02533-v1.0-hybrid|Fragaria	isoflavone 3 -hydroxylase-like	844	gi|764537405|ref|XP_004292746.2|PREDICTED: isoflavone 3'-hydroxylase-like [Fragaria vesca subsp. vesca]	XP_004292746	1.71491e-146	99.0431	434.106	209	207
gene02073-v1.0-hybrid|gene02073-v1.0-hybrid|Fragaria	probable strigolactone esterase D14 homolog	1209	gi|470101223|ref|XP_004287076.1|PREDICTED: probable strigolactone esterase D14 homolog [Fragaria vesca subsp. vesca]	XP_004287076	4.86978e-99	100	308.916	149	149
gene19094-v1.0-hybrid|gene19094-v1.0-hybrid|Fragaria	hypothetical protein PRUPE_ppa018029mg [Prunus persica]	1193	gi|596027415|ref|XP_007219247.1|hypothetical protein PRUPE_ppa018029mg [Prunus persica]gi|462415709|gb|EMJ20446.1|hypothetical protein PRUPE_ppa018029mg [Prunus persica]	XP_007219247, EMJ20446	5.61316e-82	81.2155	265.388	181	147
gene06774-v1.0-hybrid|gene06774-v1.0-hybrid|Fragaria	monothiol glutaredoxin-S2	309	gi|470121505|ref|XP_004296806.1|PREDICTED: monothiol glutaredoxin-S2 [Fragaria vesca subsp. vesca]	XP_004296806	1.0747e-55	100	180.259	102	102
gene21832-v1.0-hybrid|gene21832-v1.0-hybrid|Fragaria	ocs element-binding factor 1	480	gi|470106572|ref|XP_004289640.1|PREDICTED: ocs element-binding factor 1 [Fragaria vesca subsp. vesca]	XP_004289640	7.17586e-103	100	304.294	159	159
gene01543-v1.0-hybrid|gene01543-v1.0-hybrid|Fragaria	PREDICTED: uncharacterized protein ycf36	2509	gi|470106252|ref|XP_004289487.1|PREDICTED: uncharacterized protein ycf36 [Fragaria vesca subsp. vesca]	XP_004289487	4.59126e-40	100	108.997	55	55
gene14981-v1.0-hybrid|gene14981-v1.0-hybrid|Fragaria	zinc finger CONSTANS-LIKE 4	1020	gi|470111508|ref|XP_004291989.1|PREDICTED: zinc finger protein CONSTANS-LIKE 4 [Fragaria vesca subsp. vesca]	XP_004291989	0	92.0354	631.328	339	312
gene23616-v1.0-hybrid|gene23616-v1.0-hybrid|Fragaria	probable receptor kinase At5g39020 isoform X2	6221	gi|764627900|ref|XP_011469306.1|PREDICTED: probable receptor-like protein kinase At5g39020 isoform X2 [Fragaria vesca subsp. vesca]	XP_011469306	0	100	751.895	375	375
gene21491-v1.0-hybrid|gene21491-v1.0-hybrid|Fragaria	THO complex subunit 1 isoform X2	9523	gi|764629744|ref|XP_011469469.1|PREDICTED: THO complex subunit 1 isoform X2 [Fragaria vesca subsp. vesca]	XP_011469469	9.94094e-29	64.0351	134.806	114	73
gene20049-v1.0-hybrid|gene20049-v1.0-hybrid|Fragaria	PHLOEM PROTEIN 2-LIKE A1-like	1236	gi|470115116|ref|XP_004293749.1|PREDICTED: protein PHLOEM PROTEIN 2-LIKE A1-like [Fragaria vesca subsp. vesca]	XP_004293749	1.77084e-102	76.7773	318.546	211	162
gene20546-v1.0-hybrid|gene20546-v1.0-hybrid|Fragaria	cellulose synthase E1	3359	gi|470120472|ref|XP_004296326.1|PREDICTED: cellulose synthase-like protein E1 [Fragaria vesca subsp. vesca]	XP_004296326	1.46434e-156	100	215.698	118	118
gene24659-v1.0-hybrid|gene24659-v1.0-hybrid|Fragaria	probable histone	1596	gi|470148203|ref|XP_004309659.1|PREDICTED: probable histone H2A.3 [Fragaria vesca subsp. vesca]	XP_004309659	2.4898e-35	100	139.428	68	68
gene14854-v1.0-hybrid|gene14854-v1.0-hybrid|Fragaria	hypothetical protein EUGRSUZ_K01630	2000	gi|629081440|gb|KCW47885.1|hypothetical protein EUGRSUZ_K01630 [Eucalyptus grandis]	KCW47885	1.40643e-21	78.8462	72.7886	52	41
gene21496-v1.0-hybrid|gene21496-v1.0-hybrid|Fragaria	7-deoxyloganetin glucosyltransferase-like	2558	gi|470146083|ref|XP_004308659.1|PREDICTED: 7-deoxyloganetin glucosyltransferase-like [Fragaria vesca subsp. vesca]	XP_004308659	0	100	642.499	309	309
gene29696-v1.0-hybrid|gene29696-v1.0-hybrid|Fragaria	SAP BP-73	1226	gi|470115566|ref|XP_004293969.1|PREDICTED: SAP-like protein BP-73 [Fragaria vesca subsp. vesca]	XP_004293969	1.46845e-54	100	193.356	95	95
gene09230-v1.0-hybrid|gene09230-v1.0-hybrid|Fragaria	acyl-activating enzyme 19	10746	gi|470142956|ref|XP_004307155.1|PREDICTED: putative acyl-activating enzyme 19 [Fragaria vesca subsp. vesca]	XP_004307155	4.84789e-165	99.6587	557.37	293	292
gene22077-v1.0-hybrid|gene22077-v1.0-hybrid|Fragaria	acetyl- carboxylase 1-like isoform X1	12222	gi|764585819|ref|XP_011464572.1|PREDICTED: acetyl-CoA carboxylase 1-like isoform X1 [Fragaria vesca subsp. vesca]	XP_011464572	0	94.8052	1474.53	770	730
gene29058-v1.0-hybrid|gene29058-v1.0-hybrid|Fragaria	PREDICTED: uncharacterized protein LOC101310409	5213	gi|470123959|ref|XP_004297986.1|PREDICTED: uncharacterized protein LOC101310409 [Fragaria vesca subsp. vesca]	XP_004297986	3.07539e-75	74.1259	202.986	143	106
gene33850-v1.0-hybrid|gene33850-v1.0-hybrid|Fragaria	probable receptor kinase At1g67000	392	gi|764619461|ref|XP_011468345.1|PREDICTED: probable receptor-like protein kinase At1g67000 [Fragaria vesca subsp. vesca]	XP_011468345	2.42886e-60	94.5946	148.673	74	70
gene17489-v1.0-hybrid|gene17489-v1.0-hybrid|Fragaria	PREDICTED: uncharacterized protein LOC101292280 [Fragaria vesca subsp. vesca]	2741	gi|764528519|ref|XP_011458128.1|PREDICTED: uncharacterized protein LOC101292280 [Fragaria vesca subsp. vesca]gi|764528521|ref|XP_011458129.1|PREDICTED: uncharacterized protein LOC101292280 [Fragaria vesca subsp. vesca]	XP_011458128, XP_011458129	9.04872e-77	66.6667	139.428	114	76
gene22391-v1.0-hybrid|gene22391-v1.0-hybrid|Fragaria	zinc finger CCCH domain-containing 40-like	12869	gi|470121309|ref|XP_004296718.1|PREDICTED: zinc finger CCCH domain-containing protein 40-like [Fragaria vesca subsp. vesca]	XP_004296718	8.44226e-123	90.367	412.92	218	197
gene07363-v1.0-hybrid|gene07363-v1.0-hybrid|Fragaria	pentatricopeptide repeat-containing MRL1, chloroplastic	7780	gi|470111835|ref|XP_004292148.1|PREDICTED: pentatricopeptide repeat-containing protein MRL1, chloroplastic [Fragaria vesca subsp. vesca]	XP_004292148	8.32068e-147	99.2908	498.819	282	280
gene08526-v1.0-hybrid|gene08526-v1.0-hybrid|Fragaria	PREDICTED: uncharacterized protein LOC105350125	396	gi|764548680|ref|XP_011459841.1|PREDICTED: uncharacterized protein LOC105350125 [Fragaria vesca subsp. vesca]	XP_011459841	3.35112e-58	100	188.734	131	131
gene00209-v1.0-hybrid|gene00209-v1.0-hybrid|Fragaria	pentatricopeptide repeat-containing DOT4, chloroplastic-like	1971	gi|470130308|ref|XP_004301045.1|PREDICTED: pentatricopeptide repeat-containing protein DOT4, chloroplastic-like [Fragaria vesca subsp. vesca]	XP_004301045	0	100	1316.21	656	656
gene22444-v1.0-hybrid|gene22444-v1.0-hybrid|Fragaria	pentatricopeptide repeat-containing At4g39620, chloroplastic	3114	gi|764570624|ref|XP_004296690.2|PREDICTED: pentatricopeptide repeat-containing protein At4g39620, chloroplastic [Fragaria vesca subsp. vesca]	XP_004296690	0	100	706.442	372	372
gene11173-v1.0-hybrid|gene11173-v1.0-hybrid|Fragaria	PREDICTED: uncharacterized protein LOC101305527	2468	gi|470109155|ref|XP_004290867.1|PREDICTED: uncharacterized protein LOC101305527 [Fragaria vesca subsp. vesca]	XP_004290867	5.64032e-66	91.9355	229.95	124	114
gene18844-v1.0-hybrid|gene18844-v1.0-hybrid|Fragaria	probable LRR receptor-like serine threonine- kinase At3g47570 isoform X1	438	gi|764600414|ref|XP_011466480.1|PREDICTED: probable LRR receptor-like serine/threonine-protein kinase At3g47570 isoform X1 [Fragaria vesca subsp. vesca]	XP_011466480	5.01952e-95	100	307.76	143	143
gene13195-v1.0-hybrid|gene13195-v1.0-hybrid|Fragaria	beta-carotene hydroxylase 2, chloroplastic-like	1695	gi|470144837|ref|XP_004308054.1|PREDICTED: beta-carotene hydroxylase 2, chloroplastic-like [Fragaria vesca subsp. vesca]	XP_004308054	4.95526e-119	100	232.261	136	136
gene13734-v1.0-hybrid|gene13734-v1.0-hybrid|Fragaria	glycerol-3-phosphate acyltransferase, chloroplastic isoform X1	7135	gi|764590200|ref|XP_011465115.1|PREDICTED: glycerol-3-phosphate acyltransferase, chloroplastic isoform X1 [Fragaria vesca subsp. vesca]	XP_011465115	1.37377e-32	100	88.9669	41	41
gene07999-v1.0-hybrid|gene07999-v1.0-hybrid|Fragaria	probable anion transporter 1, chloroplastic	3472	gi|764558679|ref|XP_011460931.1|PREDICTED: probable anion transporter 1, chloroplastic [Fragaria vesca subsp. vesca]	XP_011460931	5.1343e-72	100	153.68	71	71
gene09285-v1.0-hybrid|gene09285-v1.0-hybrid|Fragaria	rhodanese-like domain-containing 8, chloroplastic	1429	gi|470127019|ref|XP_004299477.1|PREDICTED: rhodanese-like domain-containing protein 8, chloroplastic [Fragaria vesca subsp. vesca]	XP_004299477	2.86253e-79	97.9592	199.904	98	96
gene02406-v1.0-hybrid|gene02406-v1.0-hybrid|Fragaria	E3 ubiquitin- ligase RMA1H1-like	729	gi|470115689|ref|XP_004294026.1|PREDICTED: E3 ubiquitin-protein ligase RMA1H1-like [Fragaria vesca subsp. vesca]	XP_004294026	1.42651e-141	100	409.453	242	242
gene04014-v1.0-hybrid|gene04014-v1.0-hybrid|Fragaria	probable disease resistance At5g66900 isoform X1	3031	gi|764575557|ref|XP_011463096.1|PREDICTED: probable disease resistance protein At5g66900 isoform X1 [Fragaria vesca subsp. vesca]	XP_011463096	0	100	800.431	393	393
gene21196-v1.0-hybrid|gene21196-v1.0-hybrid|Fragaria	leucine-rich repeat receptor kinase TDR	3689	gi|470144304|ref|XP_004307799.1|PREDICTED: leucine-rich repeat receptor-like protein kinase TDR [Fragaria vesca subsp. vesca]	XP_004307799	0	100	1614.36	866	866
gene22794-v1.0-hybrid|gene22794-v1.0-hybrid|Fragaria	CHUP1, chloroplastic [Fragaria vesca vesca]	3565	gi|470122055|ref|XP_004297066.1|PREDICTED: protein CHUP1, chloroplastic [Fragaria vesca subsp. vesca]gi|764573508|ref|XP_011462871.1|PREDICTED: protein CHUP1, chloroplastic [Fragaria vesca subsp. vesca]	XP_004297066, XP_011462871	1.4372e-113	100	378.252	188	188
gene11895-v1.0-hybrid|gene11895-v1.0-hybrid|Fragaria	PREDICTED: uncharacterized protein LOC101293225 [Fragaria vesca subsp. vesca]	1673	gi|470102036|ref|XP_004287465.1|PREDICTED: uncharacterized protein LOC101293225 [Fragaria vesca subsp. vesca]gi|764508821|ref|XP_011459174.1|PREDICTED: uncharacterized protein LOC101293225 [Fragaria vesca subsp. vesca]	XP_004287465, XP_011459174	0	100	696.427	346	346
gene02532-v1.0-hybrid|gene02532-v1.0-hybrid|Fragaria	isoflavone 2 -hydroxylase-like	987	gi|470113060|ref|XP_004292745.1|PREDICTED: isoflavone 2'-hydroxylase-like [Fragaria vesca subsp. vesca]	XP_004292745	3.0601e-145	100	432.95	206	206
gene04871-v1.0-hybrid|gene04871-v1.0-hybrid|Fragaria	PREDICTED: uncharacterized protein LOC101312007	3097	gi|470145736|ref|XP_004308490.1|PREDICTED: uncharacterized protein LOC101312007 [Fragaria vesca subsp. vesca]	XP_004308490	5.91213e-106	100	311.997	149	149
gene19126-v1.0-hybrid|gene19126-v1.0-hybrid|Fragaria	E3 ubiquitin- ligase At4g11680	2492	gi|470142264|ref|XP_004306831.1|PREDICTED: E3 ubiquitin-protein ligase At4g11680 [Fragaria vesca subsp. vesca]	XP_004306831	3.69436e-67	100	238.81	156	156
gene09080-v1.0-hybrid|gene09080-v1.0-hybrid|Fragaria	origin of replication complex subunit 2	2303	gi|470109681|ref|XP_004291121.1|PREDICTED: origin of replication complex subunit 2 [Fragaria vesca subsp. vesca]	XP_004291121	7.63751e-87	84.6154	291.197	169	143
gene19727-v1.0-hybrid|gene19727-v1.0-hybrid|Fragaria	calcium-transporting ATPase 12, plasma membrane-type-like	4462	gi|764566706|ref|XP_011462020.1|PREDICTED: calcium-transporting ATPase 12, plasma membrane-type-like [Fragaria vesca subsp. vesca]	XP_011462020	0	100	1873.98	989	989
gene03246-v1.0-hybrid|gene03246-v1.0-hybrid|Fragaria	hypothetical protein GLYMA_07G122000	9357	gi|947100447|gb|KRH48939.1|hypothetical protein GLYMA_07G122000 [Glycine max]	KRH48939	3.98069e-43	97.619	171.785	84	82
gene22191-v1.0-hybrid|gene22191-v1.0-hybrid|Fragaria	high affinity nitrate transporter -like isoform X1	648	gi|702276939|ref|XP_010044589.1|PREDICTED: high affinity nitrate transporter 2.5-like isoform X1 [Eucalyptus grandis]	XP_010044589	3.79522e-11	54.0323	72.0182	124	67
gene13362-v1.0-hybrid|gene13362-v1.0-hybrid|Fragaria	hypothetical protein PRUPE_ppa023957mg [Prunus persica]	1562	gi|596036428|ref|XP_007219695.1|hypothetical protein PRUPE_ppa023957mg [Prunus persica]gi|462416157|gb|EMJ20894.1|hypothetical protein PRUPE_ppa023957mg [Prunus persica]	XP_007219695, EMJ20894	1.72876e-146	80.0654	435.647	306	245
gene08840-v1.0-hybrid|gene08840-v1.0-hybrid|Fragaria	probable transcriptional regulatory At2g25830 isoform X2	1863	gi|731385418|ref|XP_010648495.1|PREDICTED: probable transcriptional regulatory protein At2g25830 isoform X2 [Vitis vinifera]	XP_010648495	3.95064e-66	94.186	154.066	86	81
gene35140-v1.0-hybrid|gene35140-v1.0-hybrid|Fragaria	disease resistance RPP13 1 [Fragaria vesca vesca]	4008	gi|764603702|ref|XP_011466814.1|PREDICTED: putative disease resistance RPP13-like protein 1 [Fragaria vesca subsp. vesca]gi|764603706|ref|XP_004303061.2|PREDICTED: putative disease resistance RPP13-like protein 1 [Fragaria vesca subsp. vesca]	XP_011466814, XP_004303061	0	100	2630.51	1335	1335
gene08653-v1.0-hybrid|gene08653-v1.0-hybrid|Fragaria	BTB POZ domain-containing At2g30600 [Fragaria vesca vesca]	4872	gi|470109905|ref|XP_004291228.1|PREDICTED: BTB/POZ domain-containing protein At2g30600 [Fragaria vesca subsp. vesca]gi|764540418|ref|XP_011459073.1|PREDICTED: BTB/POZ domain-containing protein At2g30600 [Fragaria vesca subsp. vesca]	XP_004291228, XP_011459073	3.0468e-164	100	531.176	265	265
gene00448-v1.0-hybrid|gene00448-v1.0-hybrid|Fragaria	PREDICTED: uncharacterized protein LOC101311061	5241	gi|470147831|ref|XP_004309481.1|PREDICTED: uncharacterized protein LOC101311061 [Fragaria vesca subsp. vesca]	XP_004309481	2.42621e-40	95.7746	144.05	71	68
gene23458-v1.0-hybrid|gene23458-v1.0-hybrid|Fragaria	PREDICTED: uncharacterized protein LOC101312783	5208	gi|470146297|ref|XP_004308763.1|PREDICTED: uncharacterized protein LOC101312783 [Fragaria vesca subsp. vesca]	XP_004308763	2.05497e-22	100	109.768	55	55
gene14580-v1.0-hybrid|gene14580-v1.0-hybrid|Fragaria	L-ascorbate peroxidase 3, peroxisomal-like	2034	gi|470105417|ref|XP_004289080.1|PREDICTED: L-ascorbate peroxidase 3, peroxisomal-like [Fragaria vesca subsp. vesca]	XP_004289080	3.27252e-98	93.2432	114.39	74	69
gene11601-v1.0-hybrid|gene11601-v1.0-hybrid|Fragaria	cysteine--tRNA ligase, cytoplasmic-like isoform X3	1039	gi|764541806|ref|XP_011459162.1|PREDICTED: cysteine--tRNA ligase, cytoplasmic-like isoform X3 [Fragaria vesca subsp. vesca]	XP_011459162	1.22441e-76	100	245.358	118	118
gene05922-v1.0-hybrid|gene05922-v1.0-hybrid|Fragaria	trichome birefringence-like 11	2805	gi|470121755|ref|XP_004296926.1|PREDICTED: protein trichome birefringence-like 11 [Fragaria vesca subsp. vesca]	XP_004296926	1.72014e-114	83.0357	371.703	224	186
gene11072-v1.0-hybrid|gene11072-v1.0-hybrid|Fragaria	pentatricopeptide repeat-containing At3g16890, mitochondrial	2741	gi|470127977|ref|XP_004299932.1|PREDICTED: putative pentatricopeptide repeat-containing protein At3g16890, mitochondrial [Fragaria vesca subsp. vesca]	XP_004299932	0	100	1396.33	674	674
gene25726-v1.0-hybrid|gene25726-v1.0-hybrid|Fragaria	clavaminate synthase At3g21360	2340	gi|470134022|ref|XP_004302856.1|PREDICTED: clavaminate synthase-like protein At3g21360 [Fragaria vesca subsp. vesca]	XP_004302856	2.44679e-178	87.234	405.601	235	205
gene18373-v1.0-hybrid|gene18373-v1.0-hybrid|Fragaria	uracil phosphoribosyltransferase	3940	gi|470133708|ref|XP_004302702.1|PREDICTED: uracil phosphoribosyltransferase [Fragaria vesca subsp. vesca]	XP_004302702	8.33027e-20	43.9655	75.485	116	51
gene18566-v1.0-hybrid|gene18566-v1.0-hybrid|Fragaria	hypothetical protein PRUPE_ppa007362mg [Prunus persica]	1011	gi|596185314|ref|XP_007223330.1|hypothetical protein PRUPE_ppa007362mg [Prunus persica]gi|462420266|gb|EMJ24529.1|hypothetical protein PRUPE_ppa007362mg [Prunus persica]	XP_007223330, EMJ24529	7.4543e-19	100	63.1586	31	31
gene21932-v1.0-hybrid|gene21932-v1.0-hybrid|Fragaria	apurinic endonuclease-redox	5164	gi|470135638|ref|XP_004303619.1|PREDICTED: apurinic endonuclease-redox protein [Fragaria vesca subsp. vesca]	XP_004303619	2.66406e-134	61.8243	295.049	296	183
gene08827-v1.0-hybrid|gene08827-v1.0-hybrid|Fragaria	probable lactoylglutathione lyase, chloroplast	2809	gi|470113276|ref|XP_004292850.1|PREDICTED: probable lactoylglutathione lyase, chloroplast [Fragaria vesca subsp. vesca]	XP_004292850	3.14526e-69	67.8392	246.128	199	135
gene14689-v1.0-hybrid|gene14689-v1.0-hybrid|Fragaria	pentatricopeptide repeat-containing At1g62350	2227	gi|470111076|ref|XP_004291779.1|PREDICTED: pentatricopeptide repeat-containing protein At1g62350 [Fragaria vesca subsp. vesca]	XP_004291779	1.25744e-86	97.2414	286.189	145	141
gene03433-v1.0-hybrid|gene03433-v1.0-hybrid|Fragaria	GDP-L-galactose phosphorylase 2	2107	gi|470116462|ref|XP_004294401.1|PREDICTED: GDP-L-galactose phosphorylase 2 [Fragaria vesca subsp. vesca]	XP_004294401	0	77.5401	281.952	187	145
gene17637-v1.0-hybrid|gene17637-v1.0-hybrid|Fragaria	PREDICTED: uncharacterized protein LOC101295670	2157	gi|470107767|ref|XP_004290213.1|PREDICTED: uncharacterized protein LOC101295670 [Fragaria vesca subsp. vesca]	XP_004290213	1.22003e-19	96	98.5969	50	48
gene20910-v1.0-hybrid|gene20910-v1.0-hybrid|Fragaria	hypothetical protein EUTSA_v10010434mg [Eutrema salsugineum]	3125	gi|567186084|ref|XP_006403416.1|hypothetical protein EUTSA_v10010434mg [Eutrema salsugineum]gi|557104535|gb|ESQ44869.1|hypothetical protein EUTSA_v10010434mg [Eutrema salsugineum]	XP_006403416, ESQ44869	3.24226e-108	68.4932	189.504	146	100
gene11969-v1.0-hybrid|gene11969-v1.0-hybrid|Fragaria	serine threonine- kinase SAPK2-like	2668	gi|470127412|ref|XP_004299663.1|PREDICTED: serine/threonine-protein kinase SAPK2-like [Fragaria vesca subsp. vesca]	XP_004299663	1.62713e-62	62.2222	102.064	90	56
gene30983-v1.0-hybrid|gene30983-v1.0-hybrid|Fragaria	PREDICTED: uncharacterized protein LOC101308207	784	gi|470101806|ref|XP_004287359.1|PREDICTED: uncharacterized protein LOC101308207 [Fragaria vesca subsp. vesca]	XP_004287359	1.25482e-36	100	107.842	50	50
gene32653-v1.0-hybrid|gene32653-v1.0-hybrid|Fragaria	PREDICTED: protein WHI3	1152	gi|470108481|ref|XP_004290545.1|PREDICTED: protein WHI3 [Fragaria vesca subsp. vesca]	XP_004290545	1.60193e-43	97.5904	162.925	83	81
gene08611-v1.0-hybrid|gene08611-v1.0-hybrid|Fragaria	alcohol dehydrogenase-like 7 isoform X1	2347	gi|828314317|ref|XP_012571743.1|PREDICTED: alcohol dehydrogenase-like 7 isoform X1 [Cicer arietinum]	XP_012571743	8.5902e-95	66.6667	192.2	180	120
gene26828-v1.0-hybrid|gene26828-v1.0-hybrid|Fragaria		18159	No Blast Hit
gene27330-v1.0-hybrid|gene27330-v1.0-hybrid|Fragaria	probable leucine-rich repeat receptor-like serine threonine- kinase At3g14840 isoform X1	11096	gi|764557733|ref|XP_011460821.1|PREDICTED: probable leucine-rich repeat receptor-like serine/threonine-protein kinase At3g14840 isoform X1 [Fragaria vesca subsp. vesca]	XP_011460821	1.57179e-84	92.7711	150.984	83	77
gene18889-v1.0-hybrid|gene18889-v1.0-hybrid|Fragaria	transcription repressor MYB6	450	gi|470142203|ref|XP_004306804.1|PREDICTED: transcription repressor MYB6 [Fragaria vesca subsp. vesca]	XP_004306804	3.24722e-07	95	43.8986	20	19
gene17952-v1.0-hybrid|gene17952-v1.0-hybrid|Fragaria	U-box domain-containing 2	3032	gi|470135022|ref|XP_004303330.1|PREDICTED: U-box domain-containing protein 2 [Fragaria vesca subsp. vesca]	XP_004303330	2.56516e-170	100	515.768	283	283
gene05127-v1.0-hybrid|gene05127-v1.0-hybrid|Fragaria	FIP1[V] isoform X1	6188	gi|764564695|ref|XP_011461747.1|PREDICTED: FIP1[V]-like protein isoform X1 [Fragaria vesca subsp. vesca]	XP_011461747	0	99.0017	1205.28	601	595
gene10769-v1.0-hybrid|gene10769-v1.0-hybrid|Fragaria	Serine threonine- kinase SAPK3 isoform 2, partial [Theobroma cacao]	2945	gi|590676168|ref|XP_007039658.1|Serine/threonine-protein kinase SAPK3 isoform 2, partial [Theobroma cacao]gi|508776903|gb|EOY24159.1|Serine/threonine-protein kinase SAPK3 isoform 2, partial [Theobroma cacao]	XP_007039658, EOY24159	6.84248e-49	57.4713	94.3597	87	50
gene19623-v1.0-hybrid|gene19623-v1.0-hybrid|Fragaria	ATP synthase gamma chain, chloroplastic	1122	gi|470114169|ref|XP_004293289.1|PREDICTED: ATP synthase gamma chain, chloroplastic [Fragaria vesca subsp. vesca]	XP_004293289	0	100	701.819	373	373
gene23031-v1.0-hybrid|gene23031-v1.0-hybrid|Fragaria	beta-fructofuranosidase, insoluble isoenzyme CWINV1-like isoform X1	10075	gi|470123073|ref|XP_004297561.1|PREDICTED: beta-fructofuranosidase, insoluble isoenzyme CWINV1-like isoform X1 [Fragaria vesca subsp. vesca]	XP_004297561	0	88.8312	694.115	385	342
gene27162-v1.0-hybrid|gene27162-v1.0-hybrid|Fragaria	PREDICTED: uncharacterized protein LOC105350813	6738	gi|764566851|ref|XP_011462057.1|PREDICTED: uncharacterized protein LOC105350813 [Fragaria vesca subsp. vesca]	XP_011462057	0	99.3255	1138.25	593	589
gene09116-v1.0-hybrid|gene09116-v1.0-hybrid|Fragaria	heat stress transcription factor B-4	6956	gi|764538572|ref|XP_004291096.2|PREDICTED: heat stress transcription factor B-4 [Fragaria vesca subsp. vesca]	XP_004291096	0	94.2529	800.431	522	492
gene25842-v1.0-hybrid|gene25842-v1.0-hybrid|Fragaria	ABCI7, chloroplastic [Fragaria vesca vesca]	1670	gi|470134114|ref|XP_004302901.1|PREDICTED: protein ABCI7, chloroplastic [Fragaria vesca subsp. vesca]gi|764602366|ref|XP_011466689.1|PREDICTED: protein ABCI7, chloroplastic [Fragaria vesca subsp. vesca]gi|764602369|ref|XP_011466690.1|PREDICTED: protein ABCI7, chloroplastic [Fragaria vesca subsp. vesca]	XP_004302901, XP_011466689, XP_011466690	0	89.7619	607.831	420	377
gene10841-v1.0-hybrid|gene10841-v1.0-hybrid|Fragaria	ethylene-responsive transcription factor 2	891	gi|470128866|ref|XP_004300354.1|PREDICTED: ethylene-responsive transcription factor 2 [Fragaria vesca subsp. vesca]	XP_004300354	4.37755e-129	100	382.104	296	296
gene11723-v1.0-hybrid|gene11723-v1.0-hybrid|Fragaria	receptor kinase [Glycine max]	1531	gi|351727136|ref|NP_001238174.1|receptor-like protein kinase [Glycine max]gi|212552160|gb|ACJ31801.1|receptor-like protein kinase [Glycine max]	NP_001238174, ACJ31801	2.91142e-66	91.4634	140.198	82	75
gene18289-v1.0-hybrid|gene18289-v1.0-hybrid|Fragaria	polyphenol oxidase, chloroplastic-like	1812	gi|764607342|ref|XP_004303397.2|PREDICTED: polyphenol oxidase, chloroplastic-like [Fragaria vesca subsp. vesca]	XP_004303397	0	100	1015.76	603	603
gene22521-v1.0-hybrid|gene22521-v1.0-hybrid|Fragaria	E3 ubiquitin- ligase SINAT5-like	7276	gi|470129970|ref|XP_004300880.1|PREDICTED: E3 ubiquitin-protein ligase SINAT5-like [Fragaria vesca subsp. vesca]	XP_004300880	3.35451e-18	70.5128	99.3673	78	55
gene28248-v1.0-hybrid|gene28248-v1.0-hybrid|Fragaria	DJ-1 homolog C	3565	gi|694438602|ref|XP_009346259.1|PREDICTED: protein DJ-1 homolog C [Pyrus x bretschneideri]	XP_009346259	1.75777e-60	66.8712	149.058	163	109
gene06713-v1.0-hybrid|gene06713-v1.0-hybrid|Fragaria	vacuolar Na+ H+ reverse transporter	4173	gi|657305072|gb|AID51453.1|vacuolar Na+/H+ reverse transporter [Glehnia littoralis]	AID51453	2.53376e-56	56.051	142.895	157	88
gene29616-v1.0-hybrid|gene29616-v1.0-hybrid|Fragaria	MATE efflux family 5-like	2523	gi|764568260|ref|XP_004296419.2|PREDICTED: MATE efflux family protein 5-like [Fragaria vesca subsp. vesca]	XP_004296419	3.02651e-154	70.7937	381.333	315	223
gene09009-v1.0-hybrid|gene09009-v1.0-hybrid|Fragaria	amino acid permease 1-like	2182	gi|470109760|ref|XP_004291158.1|PREDICTED: amino acid permease 1-like [Fragaria vesca subsp. vesca]	XP_004291158	4.58288e-87	60.2339	176.792	171	103
gene18125-v1.0-hybrid|gene18125-v1.0-hybrid|Fragaria	PREDICTED: uncharacterized protein LOC103340218	594	gi|645220792|ref|XP_008241839.1|PREDICTED: uncharacterized protein LOC103340218 [Prunus mume]	XP_008241839	6.48576e-56	69.7917	187.963	192	134
gene32375-v1.0-hybrid|gene32375-v1.0-hybrid|Fragaria	calcium-dependent kinase 26	2364	gi|470125529|ref|XP_004298754.1|PREDICTED: calcium-dependent protein kinase 26 [Fragaria vesca subsp. vesca]	XP_004298754	2.48115e-167	100	410.609	197	197
gene20019-v1.0-hybrid|gene20019-v1.0-hybrid|Fragaria	sulfiredoxin, chloroplastic mitochondrial	1567	gi|657960634|ref|XP_008371894.1|PREDICTED: sulfiredoxin, chloroplastic/mitochondrial [Malus domestica]	XP_008371894	5.63379e-20	93.0233	76.2554	43	40
gene01405-v1.0-hybrid|gene01405-v1.0-hybrid|Fragaria	calcium-binding mitochondrial carrier S -3-like isoform X2	1886	gi|764618228|ref|XP_011468225.1|PREDICTED: calcium-binding mitochondrial carrier protein SCaMC-3-like isoform X2 [Fragaria vesca subsp. vesca]	XP_011468225	1.95644e-178	99.6296	523.472	270	269
gene31528-v1.0-hybrid|gene31528-v1.0-hybrid|Fragaria	PREDICTED: uncharacterized protein LOC101298435 [Fragaria vesca subsp. vesca]	3485	gi|470132814|ref|XP_004302270.1|PREDICTED: uncharacterized protein LOC101298435 [Fragaria vesca subsp. vesca]gi|764597367|ref|XP_011466166.1|PREDICTED: uncharacterized protein LOC101298435 [Fragaria vesca subsp. vesca]	XP_004302270, XP_011466166	2.02411e-156	100	271.166	128	128
gene11334-v1.0-hybrid|gene11334-v1.0-hybrid|Fragaria	caffeoylshikimate esterase-like	888	gi|470105046|ref|XP_004288899.1|PREDICTED: caffeoylshikimate esterase-like [Fragaria vesca subsp. vesca]	XP_004288899	0	100	615.15	295	295
gene21169-v1.0-hybrid|gene21169-v1.0-hybrid|Fragaria	PREDICTED: uncharacterized protein At3g06530 isoform X2	12933	gi|764634949|ref|XP_011470044.1|PREDICTED: uncharacterized protein At3g06530 isoform X2 [Fragaria vesca subsp. vesca]	XP_011470044	0	100	412.535	226	226
gene02231-v1.0-hybrid|gene02231-v1.0-hybrid|Fragaria	probable inactive 2-oxoglutarate-dependent dioxygenase AOP2	1035	gi|764591964|ref|XP_011465324.1|PREDICTED: probable inactive 2-oxoglutarate-dependent dioxygenase AOP2 [Fragaria vesca subsp. vesca]	XP_011465324	0	100	718.383	344	344
gene01053-v1.0-hybrid|gene01053-v1.0-hybrid|Fragaria	pentatricopeptide repeat-containing At5g11310, mitochondrial	3103	gi|764548700|ref|XP_011459843.1|PREDICTED: pentatricopeptide repeat-containing protein At5g11310, mitochondrial [Fragaria vesca subsp. vesca]	XP_011459843	0	100	808.135	410	410
gene19909-v1.0-hybrid|gene19909-v1.0-hybrid|Fragaria	receptor 2	711	gi|470118851|ref|XP_004295535.1|PREDICTED: receptor-like protein 2 [Fragaria vesca subsp. vesca]	XP_004295535	2.87265e-155	100	443.736	236	236
gene27289-v1.0-hybrid|gene27289-v1.0-hybrid|Fragaria	ubiquitin domain-containing 1-like	5577	gi|657988217|ref|XP_008386272.1|PREDICTED: ubiquitin domain-containing protein 1-like [Malus domestica]	XP_008386272	1.5483e-08	97.7273	65.0846	44	43
gene19439-v1.0-hybrid|gene19439-v1.0-hybrid|Fragaria	glyoxylate hydroxypyruvate reductase HPR3-like	1576	gi|470145601|ref|XP_004308424.1|PREDICTED: glyoxylate/hydroxypyruvate reductase HPR3-like [Fragaria vesca subsp. vesca]	XP_004308424	7.18682e-116	100	358.221	175	175
gene21568-v1.0-hybrid|gene21568-v1.0-hybrid|Fragaria	PREDICTED: uncharacterized protein LOC101299444	516	gi|470110621|ref|XP_004291575.1|PREDICTED: uncharacterized protein LOC101299444 [Fragaria vesca subsp. vesca]	XP_004291575	5.85331e-83	100	254.988	171	171
gene04030-v1.0-hybrid|gene04030-v1.0-hybrid|Fragaria	pentatricopeptide repeat-containing At5g40405	11456	gi|470124917|ref|XP_004298455.1|PREDICTED: putative pentatricopeptide repeat-containing protein At5g40405 [Fragaria vesca subsp. vesca]	XP_004298455	0	100	1280	614	614
gene23378-v1.0-hybrid|gene23378-v1.0-hybrid|Fragaria	caffeoylshikimate esterase-like	1676	gi|470143593|ref|XP_004307458.1|PREDICTED: caffeoylshikimate esterase-like [Fragaria vesca subsp. vesca]	XP_004307458	2.23757e-113	100	352.829	171	171
gene03778-v1.0-hybrid|gene03778-v1.0-hybrid|Fragaria	CTL DDB_G0274487	9287	gi|470122194|ref|XP_004297132.1|PREDICTED: CTL-like protein DDB_G0274487 [Fragaria vesca subsp. vesca]	XP_004297132	7.9655e-82	98.7179	293.508	156	154
gene32255-v1.0-hybrid|gene32255-v1.0-hybrid|Fragaria	PREDICTED: uncharacterized protein LOC101292210	537	gi|470125353|ref|XP_004298667.1|PREDICTED: uncharacterized protein LOC101292210 [Fragaria vesca subsp. vesca]	XP_004298667	9.88261e-121	100	351.288	178	178
gene18897-v1.0-hybrid|gene18897-v1.0-hybrid|Fragaria	TMV resistance N-like [Fragaria vesca vesca]	13751	gi|764609535|ref|XP_011467412.1|PREDICTED: TMV resistance protein N-like [Fragaria vesca subsp. vesca]gi|764609540|ref|XP_011467413.1|PREDICTED: TMV resistance protein N-like [Fragaria vesca subsp. vesca]gi|764609544|ref|XP_011467414.1|PREDICTED: TMV resistance protein N-like [Fragaria vesca subsp. vesca]	XP_011467412, XP_011467413, XP_011467414	2.06217e-157	73.9946	403.675	373	276
gene31323-v1.0-hybrid|gene31323-v1.0-hybrid|Fragaria	PREDICTED: uncharacterized protein LOC101293005	1832	gi|470129524|ref|XP_004300666.1|PREDICTED: uncharacterized protein LOC101293005 [Fragaria vesca subsp. vesca]	XP_004300666	1.67907e-45	100	158.303	84	84
gene27113-v1.0-hybrid|gene27113-v1.0-hybrid|Fragaria	trichome birefringence-like 43	2913	gi|764587596|ref|XP_011464795.1|PREDICTED: protein trichome birefringence-like 43 [Fragaria vesca subsp. vesca]	XP_011464795	1.79417e-55	100	207.223	99	99
gene17266-v1.0-hybrid|gene17266-v1.0-hybrid|Fragaria	DNA ligase 4	11697	gi|470123797|ref|XP_004297907.1|PREDICTED: DNA ligase 4 [Fragaria vesca subsp. vesca]	XP_004297907	3.75893e-158	99.6183	539.65	262	261
gene13401-v1.0-hybrid|gene13401-v1.0-hybrid|Fragaria	CDGSH iron-sulfur domain-containing NEET	758	gi|470145042|ref|XP_004308153.1|PREDICTED: CDGSH iron-sulfur domain-containing protein NEET [Fragaria vesca subsp. vesca]	XP_004308153	5.71315e-53	100	179.874	90	90
gene05026-v1.0-hybrid|gene05026-v1.0-hybrid|Fragaria	F-box At5g49610	1086	gi|470117821|ref|XP_004295046.1|PREDICTED: F-box protein At5g49610 [Fragaria vesca subsp. vesca]	XP_004295046	0	100	751.895	361	361
gene17408-v1.0-hybrid|gene17408-v1.0-hybrid|Fragaria	quinone-oxidoreductase homolog, chloroplastic	1934	gi|470107674|ref|XP_004290168.1|PREDICTED: putative quinone-oxidoreductase homolog, chloroplastic [Fragaria vesca subsp. vesca]	XP_004290168	9.1356e-153	100	457.218	229	229
gene25660-v1.0-hybrid|gene25660-v1.0-hybrid|Fragaria	PREDICTED: uncharacterized protein LOC101304007	15838	gi|470131192|ref|XP_004301481.1|PREDICTED: uncharacterized protein LOC101304007 [Fragaria vesca subsp. vesca]	XP_004301481	0	99.6743	638.647	307	306
gene12134-v1.0-hybrid|gene12134-v1.0-hybrid|Fragaria	PREDICTED: beta-galactosidase-like	7489	gi|645249837|ref|XP_008230925.1|PREDICTED: beta-galactosidase-like [Prunus mume]	XP_008230925	8.59831e-53	60.177	102.064	113	68
gene02011-v1.0-hybrid|gene02011-v1.0-hybrid|Fragaria		47138	No Blast Hit
gene25756-v1.0-hybrid|gene25756-v1.0-hybrid|Fragaria	PREDICTED: uncharacterized protein LOC101313730	4594	gi|470139075|ref|XP_004305277.1|PREDICTED: uncharacterized protein LOC101313730 [Fragaria vesca subsp. vesca]	XP_004305277	8.39592e-164	100	338.191	206	206
gene10823-v1.0-hybrid|gene10823-v1.0-hybrid|Fragaria	PREDICTED: uncharacterized protein At1g04910-like isoform X1	2568	gi|764555789|ref|XP_011460620.1|PREDICTED: uncharacterized protein At1g04910-like isoform X1 [Fragaria vesca subsp. vesca]	XP_011460620	7.80146e-154	97.2727	220.705	110	107
gene10417-v1.0-hybrid|gene10417-v1.0-hybrid|Fragaria	glutamate dehydrogenase 1 [Fragaria vesca vesca]	1918	gi|470104016|ref|XP_004288417.1|PREDICTED: glutamate dehydrogenase 1 [Fragaria vesca subsp. vesca]gi|764518341|ref|XP_011467558.1|PREDICTED: glutamate dehydrogenase 1 [Fragaria vesca subsp. vesca]gi|764518345|ref|XP_011467559.1|PREDICTED: glutamate dehydrogenase 1 [Fragaria vesca subsp. vesca]	XP_004288417, XP_011467558, XP_011467559	4.00488e-179	74.6114	271.552	193	144
gene25273-v1.0-hybrid|gene25273-v1.0-hybrid|Fragaria	transcription factor bHLH63	4542	gi|470106634|ref|XP_004289668.1|PREDICTED: transcription factor bHLH63 [Fragaria vesca subsp. vesca]	XP_004289668	6.45312e-138	61.0422	444.121	403	246
gene14022-v1.0-hybrid|gene14022-v1.0-hybrid|Fragaria	PREDICTED: uncharacterized protein LOC101312707	4122	gi|470116950|ref|XP_004294635.1|PREDICTED: uncharacterized protein LOC101312707 [Fragaria vesca subsp. vesca]	XP_004294635	0	100	2671.34	1373	1373
gene09586-v1.0-hybrid|gene09586-v1.0-hybrid|Fragaria	disease resistance RGA3 isoform X1 [Fragaria vesca vesca]	9487	gi|764616793|ref|XP_011468079.1|PREDICTED: putative disease resistance protein RGA3 isoform X1 [Fragaria vesca subsp. vesca]gi|764616797|ref|XP_011468080.1|PREDICTED: putative disease resistance protein RGA3 isoform X1 [Fragaria vesca subsp. vesca]	XP_011468079, XP_011468080	0	100	1821.59	899	899
gene30176-v1.0-hybrid|gene30176-v1.0-hybrid|Fragaria	scarecrow 33 isoform X1 [Fragaria vesca vesca]	6903	gi|764561299|ref|XP_011461311.1|PREDICTED: scarecrow-like protein 33 isoform X1 [Fragaria vesca subsp. vesca]gi|764561303|ref|XP_011461312.1|PREDICTED: scarecrow-like protein 33 isoform X1 [Fragaria vesca subsp. vesca]	XP_011461311, XP_011461312	0	100	1470.68	699	699
gene12371-v1.0-hybrid|gene12371-v1.0-hybrid|Fragaria	amidophosphoribosyltransferase, chloroplastic-like	1716	gi|764523006|ref|XP_004289605.2|PREDICTED: amidophosphoribosyltransferase, chloroplastic-like [Fragaria vesca subsp. vesca]	XP_004289605	0	100	979.934	496	496
gene07383-v1.0-hybrid|gene07383-v1.0-hybrid|Fragaria	PREDICTED: uncharacterized protein LOC101302021	390	gi|470106991|ref|XP_004289835.1|PREDICTED: uncharacterized protein LOC101302021 [Fragaria vesca subsp. vesca]	XP_004289835	2.83761e-62	100	198.749	129	129
gene04832-v1.0-hybrid|gene04832-v1.0-hybrid|Fragaria	E3 ubiquitin- ligase BRE1-like 1	13741	gi|470142631|ref|XP_004307007.1|PREDICTED: E3 ubiquitin-protein ligase BRE1-like 1 [Fragaria vesca subsp. vesca]	XP_004307007	2.94026e-81	78.626	190.66	131	103
gene16070-v1.0-hybrid|gene16070-v1.0-hybrid|Fragaria	MATE efflux family 5-like	3636	gi|764594339|ref|XP_011465602.1|PREDICTED: MATE efflux family protein 5-like [Fragaria vesca subsp. vesca]	XP_011465602	7.24937e-174	100	331.643	179	179
gene17502-v1.0-hybrid|gene17502-v1.0-hybrid|Fragaria	uncharacterized CRM domain-containing At3g25440, chloroplastic	1738	gi|764547852|ref|XP_004290124.2|PREDICTED: uncharacterized CRM domain-containing protein At3g25440, chloroplastic [Fragaria vesca subsp. vesca]	XP_004290124	6.49002e-131	88.4615	411.764	260	230
gene26180-v1.0-hybrid|gene26180-v1.0-hybrid|Fragaria	probable acyl-activating enzyme 17, peroxisomal	4739	gi|470126568|ref|XP_004299255.1|PREDICTED: probable acyl-activating enzyme 17, peroxisomal [Fragaria vesca subsp. vesca]	XP_004299255	2.69085e-123	65.8462	382.874	325	214
gene28253-v1.0-hybrid|gene28253-v1.0-hybrid|Fragaria	PREDICTED: uncharacterized protein LOC101292781 isoform X1	2684	gi|470117305|ref|XP_004294801.1|PREDICTED: uncharacterized protein LOC101292781 isoform X1 [Fragaria vesca subsp. vesca]	XP_004294801	4.42075e-74	100	163.696	79	79
gene00242-v1.0-hybrid|gene00242-v1.0-hybrid|Fragaria	chloroplast stem-loop binding of 41 kDa b, chloroplastic	3559	gi|470132857|ref|XP_004302291.1|PREDICTED: chloroplast stem-loop binding protein of 41 kDa b, chloroplastic [Fragaria vesca subsp. vesca]	XP_004302291	1.57995e-60	64.6667	180.259	150	97
gene15999-v1.0-hybrid|gene15999-v1.0-hybrid|Fragaria	abhydrolase domain-containing 8	3612	gi|470134922|ref|XP_004303285.1|PREDICTED: abhydrolase domain-containing protein 8 [Fragaria vesca subsp. vesca]	XP_004303285	4.46137e-44	52.381	176.792	189	99
gene32016-v1.0-hybrid|gene32016-v1.0-hybrid|Fragaria	translation initiation factor IF-2, mitochondrial-like	4041	gi|470125747|ref|XP_004298861.1|PREDICTED: translation initiation factor IF-2, mitochondrial-like [Fragaria vesca subsp. vesca]	XP_004298861	0	100	625.935	348	348
gene01806-v1.0-hybrid|gene01806-v1.0-hybrid|Fragaria	PREDICTED: uncharacterized protein LOC105349237	615	gi|764641867|ref|XP_011470908.1|PREDICTED: uncharacterized protein LOC105349237 [Fragaria vesca subsp. vesca]	XP_011470908	2.95333e-105	100	313.153	166	166
gene05291-v1.0-hybrid|gene05291-v1.0-hybrid|Fragaria	monoacylglycerol lipase abhd6-B-like isoform X2	2056	gi|470140041|ref|XP_004305753.1|PREDICTED: monoacylglycerol lipase abhd6-B-like isoform X2 [Fragaria vesca subsp. vesca]	XP_004305753	3.09357e-171	99.1837	506.138	245	243
gene21669-v1.0-hybrid|gene21669-v1.0-hybrid|Fragaria	FAR1-RELATED SEQUENCE 1 isoform X3	2159	gi|764643516|ref|XP_011457261.1|PREDICTED: protein FAR1-RELATED SEQUENCE 1 isoform X3 [Fragaria vesca subsp. vesca]	XP_011457261	7.59562e-87	89.899	285.419	198	178
gene23502-v1.0-hybrid|gene23502-v1.0-hybrid|Fragaria	pleiotropic drug resistance 2-like	7424	gi|764542913|ref|XP_011459272.1|PREDICTED: pleiotropic drug resistance protein 2-like [Fragaria vesca subsp. vesca]	XP_011459272	0	99.3421	626.706	304	302
gene09308-v1.0-hybrid|gene09308-v1.0-hybrid|Fragaria	pentatricopeptide repeat-containing At1g73400, mitochondrial	1479	gi|764584909|ref|XP_004299489.2|PREDICTED: pentatricopeptide repeat-containing protein At1g73400, mitochondrial [Fragaria vesca subsp. vesca]	XP_004299489	0	100	1030.78	492	492
gene28555-v1.0-hybrid|gene28555-v1.0-hybrid|Fragaria	U11 U12 small nuclear ribonucleo 65 kDa	4688	gi|764644214|ref|XP_011457334.1|PREDICTED: U11/U12 small nuclear ribonucleoprotein 65 kDa protein [Fragaria vesca subsp. vesca]	XP_011457334	7.34269e-59	71.7557	179.489	131	94
gene02286-v1.0-hybrid|gene02286-v1.0-hybrid|Fragaria	glutamate--tRNA ligase, chloroplastic mitochondrial	694	gi|747082783|ref|XP_011088729.1|PREDICTED: glutamate--tRNA ligase, chloroplastic/mitochondrial [Sesamum indicum]	XP_011088729	3.49375e-55	78.5714	121.324	84	66
gene09126-v1.0-hybrid|gene09126-v1.0-hybrid|Fragaria	probable E3 ubiquitin- ligase HIP1 isoform X2	2820	gi|470109623|ref|XP_004291092.1|PREDICTED: probable E3 ubiquitin-protein ligase HIP1 isoform X2 [Fragaria vesca subsp. vesca]	XP_004291092	0	96.7051	1033.48	607	587
gene22776-v1.0-hybrid|gene22776-v1.0-hybrid|Fragaria	transcription factor HY5-like isoform X5	1419	gi|764573447|ref|XP_011462863.1|PREDICTED: transcription factor HY5-like isoform X5 [Fragaria vesca subsp. vesca]	XP_011462863	7.96777e-29	68.6275	122.094	102	70
gene13491-v1.0-hybrid|gene13491-v1.0-hybrid|Fragaria	lectin-domain containing receptor kinase -like	2028	gi|764600109|ref|XP_011466452.1|PREDICTED: lectin-domain containing receptor kinase VI.3-like [Fragaria vesca subsp. vesca]	XP_011466452	0	100	1123.61	636	636
gene16556-v1.0-hybrid|gene16556-v1.0-hybrid|Fragaria	probable aldo-keto reductase 1	3278	gi|645222639|ref|XP_008218256.1|PREDICTED: probable aldo-keto reductase 1 [Prunus mume]	XP_008218256	3.04505e-45	61.4973	179.104	187	115
gene08168-v1.0-hybrid|gene08168-v1.0-hybrid|Fragaria	pentatricopeptide repeat-containing At3g47840	5653	gi|764533060|ref|XP_011458508.1|PREDICTED: LOW QUALITY PROTEIN: putative pentatricopeptide repeat-containing protein At3g47840 [Fragaria vesca subsp. vesca]	XP_011458508	0	99.7925	1001.12	482	481
gene22808-v1.0-hybrid|gene22808-v1.0-hybrid|Fragaria	probable GTP diphosphokinase CRSH, chloroplastic	2456	gi|470124505|ref|XP_004298253.1|PREDICTED: probable GTP diphosphokinase CRSH, chloroplastic [Fragaria vesca subsp. vesca]	XP_004298253	0	89.6104	768.844	462	414
gene28089-v1.0-hybrid|gene28089-v1.0-hybrid|Fragaria	DEAD-box ATP-dependent RNA helicase 20-like isoform X1	6151	gi|470117146|ref|XP_004294724.1|PREDICTED: DEAD-box ATP-dependent RNA helicase 20-like isoform X1 [Fragaria vesca subsp. vesca]	XP_004294724	2.14272e-52	70.4918	131.724	122	86
gene24009-v1.0-hybrid|gene24009-v1.0-hybrid|Fragaria	cytochrome P450 81E8-like	2517	gi|470103106|ref|XP_004287985.1|PREDICTED: cytochrome P450 81E8-like [Fragaria vesca subsp. vesca]	XP_004287985	0	100	577.015	298	298
gene21730-v1.0-hybrid|gene21730-v1.0-hybrid|Fragaria	PREDICTED: uncharacterized protein LOC101304737	5082	gi|470110653|ref|XP_004291588.1|PREDICTED: uncharacterized protein LOC101304737 [Fragaria vesca subsp. vesca]	XP_004291588	4.70143e-54	99.1803	204.142	122	121
gene27442-v1.0-hybrid|gene27442-v1.0-hybrid|Fragaria	pentatricopeptide repeat-containing At5g09450, mitochondrial isoform X2	2446	gi|764531754|ref|XP_011458411.1|PREDICTED: pentatricopeptide repeat-containing protein At5g09450, mitochondrial isoform X2 [Fragaria vesca subsp. vesca]	XP_011458411	0	100	623.239	299	299
gene05357-v1.0-hybrid|gene05357-v1.0-hybrid|Fragaria	PREDICTED: uncharacterized protein LOC101312173 isoform X2	4345	gi|764610734|ref|XP_011467537.1|PREDICTED: uncharacterized protein LOC101312173 isoform X2 [Fragaria vesca subsp. vesca]	XP_011467537	1.01831e-49	100	199.519	95	95
gene30369-v1.0-hybrid|gene30369-v1.0-hybrid|Fragaria	F-box At5g46170	1209	gi|764551952|ref|XP_011460217.1|PREDICTED: F-box protein At5g46170 [Fragaria vesca subsp. vesca]	XP_011460217	0	100	696.041	402	402
gene19565-v1.0-hybrid|gene19565-v1.0-hybrid|Fragaria	FBD-associated F-box At5g22720	2194	gi|470118266|ref|XP_004295252.1|PREDICTED: putative FBD-associated F-box protein At5g22720 [Fragaria vesca subsp. vesca]	XP_004295252	0	99.7409	740.725	386	385
gene28148-v1.0-hybrid|gene28148-v1.0-hybrid|Fragaria	ATP-dependent RNA helicase	7658	gi|470117199|ref|XP_004294749.1|PREDICTED: putative ATP-dependent RNA helicase PB1A10.06c [Fragaria vesca subsp. vesca]	XP_004294749	0	100	994.186	487	487
gene19227-v1.0-hybrid|gene19227-v1.0-hybrid|Fragaria	pentatricopeptide repeat-containing PNM1, mitochondrial-like	1490	gi|470131303|ref|XP_004301536.1|PREDICTED: pentatricopeptide repeat-containing protein PNM1, mitochondrial-like [Fragaria vesca subsp. vesca]	XP_004301536	9.60629e-171	93.9716	504.597	282	265
gene13698-v1.0-hybrid|gene13698-v1.0-hybrid|Fragaria	pentatricopeptide repeat-containing At1g31920	808	gi|470128513|ref|XP_004300183.1|PREDICTED: pentatricopeptide repeat-containing protein At1g31920 [Fragaria vesca subsp. vesca]	XP_004300183	1.41344e-180	100	523.472	269	269
gene08619-v1.0-hybrid|gene08619-v1.0-hybrid|Fragaria	Transmembrane amino acid transporter family [Theobroma cacao]	4331	gi|590594861|ref|XP_007017969.1|Transmembrane amino acid transporter family protein [Theobroma cacao]gi|508723297|gb|EOY15194.1|Transmembrane amino acid transporter family protein [Theobroma cacao]	XP_007017969, EOY15194	9.43682e-106	70.3349	236.498	209	147
gene10476-v1.0-hybrid|gene10476-v1.0-hybrid|Fragaria	kinesin-like calmodulin-binding homolog	5071	gi|470119187|ref|XP_004295697.1|PREDICTED: kinesin-like calmodulin-binding protein homolog [Fragaria vesca subsp. vesca]	XP_004295697	0	100	593.578	283	283
gene17934-v1.0-hybrid|gene17934-v1.0-hybrid|Fragaria	PREDICTED: protein sym-1	6556	gi|470135035|ref|XP_004303336.1|PREDICTED: protein sym-1 [Fragaria vesca subsp. vesca]	XP_004303336	1.57447e-41	71.978	167.548	182	131
gene13606-v1.0-hybrid|gene13606-v1.0-hybrid|Fragaria	calcium-binding CML42-like	657	gi|470133296|ref|XP_004302503.1|PREDICTED: calcium-binding protein CML42-like [Fragaria vesca subsp. vesca]	XP_004302503	8.10717e-123	100	359.762	203	203
gene32688-v1.0-hybrid|gene32688-v1.0-hybrid|Fragaria	pathogen-related -like	1651	gi|470108503|ref|XP_004290556.1|PREDICTED: pathogen-related protein-like [Fragaria vesca subsp. vesca]	XP_004290556	8.96381e-73	80.3571	170.244	112	90
gene06770-v1.0-hybrid|gene06770-v1.0-hybrid|Fragaria	general transcription factor IIE subunit 1-like	1763	gi|470126538|ref|XP_004299240.1|PREDICTED: general transcription factor IIE subunit 1-like [Fragaria vesca subsp. vesca]	XP_004299240	6.22699e-17	100	93.9745	44	44
gene23667-v1.0-hybrid|gene23667-v1.0-hybrid|Fragaria	ubiquinone biosynthesis COQ9, mitochondrial	867	gi|470142763|ref|XP_004307067.1|PREDICTED: ubiquinone biosynthesis protein COQ9, mitochondrial [Fragaria vesca subsp. vesca]	XP_004307067	0	100	599.356	288	288
gene27141-v1.0-hybrid|gene27141-v1.0-hybrid|Fragaria	---NA---	454	No Blast Hit
gene16110-v1.0-hybrid|gene16110-v1.0-hybrid|Fragaria	lipase-like PAD4	3515	gi|470103445|ref|XP_004288147.1|PREDICTED: lipase-like PAD4 [Fragaria vesca subsp. vesca]	XP_004288147	0	93.4901	1060.83	553	517
gene01314-v1.0-hybrid|gene01314-v1.0-hybrid|Fragaria	PREDICTED: uncharacterized protein LOC101304011	1898	gi|470133021|ref|XP_004302373.1|PREDICTED: uncharacterized protein LOC101304011 [Fragaria vesca subsp. vesca]	XP_004302373	1.41051e-77	61.8644	131.339	118	73
gene24666-v1.0-hybrid|gene24666-v1.0-hybrid|Fragaria	probable leucine-rich repeat receptor-like serine threonine- kinase At5g15730	3119	gi|470148229|ref|XP_004309671.1|PREDICTED: probable leucine-rich repeat receptor-like serine/threonine-protein kinase At5g15730 [Fragaria vesca subsp. vesca]	XP_004309671	5.90696e-100	99.0099	203.756	101	100
gene08819-v1.0-hybrid|gene08819-v1.0-hybrid|Fragaria	tocopherol cyclase, chloroplastic	4819	gi|470109823|ref|XP_004291189.1|PREDICTED: tocopherol cyclase, chloroplastic [Fragaria vesca subsp. vesca]	XP_004291189	7.87731e-52	67.5	203.371	160	108
gene08423-v1.0-hybrid|gene08423-v1.0-hybrid|Fragaria	phosphopantetheine adenylyltransferase	4178	gi|764544550|ref|XP_011459411.1|PREDICTED: LOW QUALITY PROTEIN: phosphopantetheine adenylyltransferase [Fragaria vesca subsp. vesca]	XP_011459411	4.51319e-82	99.2701	278.485	137	136
gene30037-v1.0-hybrid|gene30037-v1.0-hybrid|Fragaria	probable potassium transporter 13 isoform X1	4304	gi|470115800|ref|XP_004294079.1|PREDICTED: probable potassium transporter 13 isoform X1 [Fragaria vesca subsp. vesca]	XP_004294079	9.85282e-138	96.2766	361.303	188	181
gene11056-v1.0-hybrid|gene11056-v1.0-hybrid|Fragaria	L-ascorbate oxidase-like	1588	gi|470127956|ref|XP_004299923.1|PREDICTED: L-ascorbate oxidase-like [Fragaria vesca subsp. vesca]	XP_004299923	4.37687e-109	99.2248	271.937	129	128
gene15430-v1.0-hybrid|gene15430-v1.0-hybrid|Fragaria	PREDICTED: uncharacterized protein LOC101308779	1542	gi|764607801|ref|XP_004303493.2|PREDICTED: uncharacterized protein LOC101308779 [Fragaria vesca subsp. vesca]	XP_004303493	0	100	889.412	513	513
gene16788-v1.0-hybrid|gene16788-v1.0-hybrid|Fragaria	hypothetical protein PRUPE_ppa017605mg [Prunus persica]	4362	gi|595831801|ref|XP_007206344.1|hypothetical protein PRUPE_ppa017605mg [Prunus persica]gi|462401986|gb|EMJ07543.1|hypothetical protein PRUPE_ppa017605mg [Prunus persica]	XP_007206344, EMJ07543	1.86823e-168	94.5455	388.267	220	208
gene06436-v1.0-hybrid|gene06436-v1.0-hybrid|Fragaria	ATP-dependent Clp protease ATP-binding subunit clpA homolog CD4B, chloroplastic	4561	gi|470122943|ref|XP_004297496.1|PREDICTED: ATP-dependent Clp protease ATP-binding subunit clpA homolog CD4B, chloroplastic [Fragaria vesca subsp. vesca]	XP_004297496	0	100	763.066	393	393
gene35110-v1.0-hybrid|gene35110-v1.0-hybrid|Fragaria	TMV resistance N-like	770	gi|470119641|ref|XP_004295919.1|PREDICTED: TMV resistance protein N-like [Fragaria vesca subsp. vesca]	XP_004295919	1.0507e-105	100	318.546	152	152
gene19821-v1.0-hybrid|gene19821-v1.0-hybrid|Fragaria	pentatricopeptide repeat-containing At4g16390, chloroplastic	2052	gi|470114371|ref|XP_004293389.1|PREDICTED: pentatricopeptide repeat-containing protein At4g16390, chloroplastic [Fragaria vesca subsp. vesca]	XP_004293389	0	100	1326.23	683	683
gene29796-v1.0-hybrid|gene29796-v1.0-hybrid|Fragaria	glutamate receptor -like [Fragaria vesca vesca]	3039	gi|470148664|ref|XP_004309874.1|PREDICTED: glutamate receptor 2.7-like [Fragaria vesca subsp. vesca]gi|764644010|ref|XP_011457313.1|PREDICTED: glutamate receptor 2.7-like [Fragaria vesca subsp. vesca]gi|764644019|ref|XP_011457314.1|PREDICTED: glutamate receptor 2.7-like [Fragaria vesca subsp. vesca]	XP_004309874, XP_011457313, XP_011457314	0	91.1007	704.131	427	389
gene13565-v1.0-hybrid|gene13565-v1.0-hybrid|Fragaria	serine threonine- kinase STN8, chloroplastic	2821	gi|470133405|ref|XP_004302556.1|PREDICTED: serine/threonine-protein kinase STN8, chloroplastic [Fragaria vesca subsp. vesca]	XP_004302556	7.09918e-169	85.1133	514.998	309	263
gene17056-v1.0-hybrid|gene17056-v1.0-hybrid|Fragaria	PREDICTED: uncharacterized protein LOC101298310 [Fragaria vesca subsp. vesca]	3078	gi|470123767|ref|XP_004297892.1|PREDICTED: uncharacterized protein LOC101298310 [Fragaria vesca subsp. vesca]gi|764568737|ref|XP_011462351.1|PREDICTED: uncharacterized protein LOC101298310 [Fragaria vesca subsp. vesca]	XP_004297892, XP_011462351	0	99.2308	622.468	390	387
gene31131-v1.0-hybrid|gene31131-v1.0-hybrid|Fragaria	translocase of chloroplast 90, chloroplastic	8650	gi|764507233|ref|XP_011457740.1|PREDICTED: translocase of chloroplast 90, chloroplastic [Fragaria vesca subsp. vesca]	XP_011457740	0	100	1211.44	616	616
gene09017-v1.0-hybrid|gene09017-v1.0-hybrid|Fragaria	PREDICTED: uncharacterized protein LOC101298577	3963	gi|764539116|ref|XP_004292838.2|PREDICTED: uncharacterized protein LOC101298577 [Fragaria vesca subsp. vesca]	XP_004292838	7.70373e-121	100	203.756	107	107
gene19513-v1.0-hybrid|gene19513-v1.0-hybrid|Fragaria	ankyrin repeat-containing At3g12360-like isoform X2	1543	gi|764550128|ref|XP_011460021.1|PREDICTED: ankyrin repeat-containing protein At3g12360-like isoform X2 [Fragaria vesca subsp. vesca]	XP_011460021	2.22516e-119	99.0991	371.703	222	220
gene28994-v1.0-hybrid|gene28994-v1.0-hybrid|Fragaria	PREDICTED: uncharacterized protein LOC105349238	1921	gi|764579057|ref|XP_011463560.1|PREDICTED: uncharacterized protein LOC105349238 [Fragaria vesca subsp. vesca]	XP_011463560	2.08181e-46	75.8333	171.785	120	91
gene24670-v1.0-hybrid|gene24670-v1.0-hybrid|Fragaria	BTB POZ domain-containing At3g22104-like	2299	gi|764642444|ref|XP_011470980.1|PREDICTED: BTB/POZ domain-containing protein At3g22104-like [Fragaria vesca subsp. vesca]	XP_011470980	0	100	719.539	365	365
gene03358-v1.0-hybrid|gene03358-v1.0-hybrid|Fragaria	PREDICTED: uncharacterized protein LOC101305047 [Fragaria vesca subsp. vesca]	2694	gi|764559349|ref|XP_011461016.1|PREDICTED: uncharacterized protein LOC101305047 [Fragaria vesca subsp. vesca]gi|764559353|ref|XP_011461017.1|PREDICTED: uncharacterized protein LOC101305047 [Fragaria vesca subsp. vesca]gi|764559356|ref|XP_011461018.1|PREDICTED: uncharacterized protein LOC101305047 [Fragaria vesca subsp. vesca]gi|764559359|ref|XP_011461019.1|PREDICTED: uncharacterized protein LOC10…	XP_011461016, XP_011461017, XP_011461018, XP_011461019	0	100	849.736	433	433
gene19541-v1.0-hybrid|gene19541-v1.0-hybrid|Fragaria	cysteine-rich receptor kinase 25	2984	gi|764549343|ref|XP_011459947.1|PREDICTED: cysteine-rich receptor-like protein kinase 25 [Fragaria vesca subsp. vesca]	XP_011459947	2.15585e-174	89.7361	536.569	341	306
gene14601-v1.0-hybrid|gene14601-v1.0-hybrid|Fragaria	thaumatin 1b	2697	gi|470102730|ref|XP_004287804.1|PREDICTED: thaumatin-like protein 1b [Fragaria vesca subsp. vesca]	XP_004287804	1.95229e-129	94.7368	404.06	247	234
gene27039-v1.0-hybrid|gene27039-v1.0-hybrid|Fragaria	transcription factor LHW	15578	gi|470113804|ref|XP_004293110.1|PREDICTED: transcription factor LHW [Fragaria vesca subsp. vesca]	XP_004293110	0	100	1206.43	615	615
gene13203-v1.0-hybrid|gene13203-v1.0-hybrid|Fragaria	PREDICTED: uncharacterized protein LOC103333731	2335	gi|645258349|ref|XP_008234846.1|PREDICTED: uncharacterized protein LOC103333731 [Prunus mume]	XP_008234846	5.7018e-77	67.7778	199.519	180	122
gene13297-v1.0-hybrid|gene13297-v1.0-hybrid|Fragaria	PREDICTED: uncharacterized protein LOC101298658	612	gi|470144940|ref|XP_004308104.1|PREDICTED: uncharacterized protein LOC101298658 [Fragaria vesca subsp. vesca]	XP_004308104	3.44552e-144	100	412.92	203	203
gene29878-v1.0-hybrid|gene29878-v1.0-hybrid|Fragaria	probable starch synthase 4, chloroplastic amyloplastic	8817	gi|470121128|ref|XP_004296633.1|PREDICTED: probable starch synthase 4, chloroplastic/amyloplastic [Fragaria vesca subsp. vesca]	XP_004296633	8.74485e-110	98.3333	377.867	180	177
gene27755-v1.0-hybrid|gene27755-v1.0-hybrid|Fragaria	pentatricopeptide repeat-containing At2g30780	1861	gi|470112789|ref|XP_004292613.1|PREDICTED: pentatricopeptide repeat-containing protein At2g30780 [Fragaria vesca subsp. vesca]	XP_004292613	0	100	786.563	374	374
gene30069-v1.0-hybrid|gene30069-v1.0-hybrid|Fragaria	alcohol dehydrogenase	2472	gi|470108528|ref|XP_004290568.1|PREDICTED: alcohol dehydrogenase [Fragaria vesca subsp. vesca]	XP_004290568	2.0838e-83	74.1935	184.882	124	92
gene12636-v1.0-hybrid|gene12636-v1.0-hybrid|Fragaria	PREDICTED: uncharacterized protein LOC101300290	8536	gi|764521967|ref|XP_011470722.1|PREDICTED: uncharacterized protein LOC101300290 [Fragaria vesca subsp. vesca]	XP_011470722	0	98.4733	815.068	393	387
gene10931-v1.0-hybrid|gene10931-v1.0-hybrid|Fragaria	abscisic acid 8 -hydroxylase 1-like	2061	gi|470129565|ref|XP_004300683.1|PREDICTED: abscisic acid 8'-hydroxylase 1-like [Fragaria vesca subsp. vesca]	XP_004300683	3.16675e-152	96.3768	271.552	138	133
gene07935-v1.0-hybrid|gene07935-v1.0-hybrid|Fragaria	gibberellin 2-beta-dioxygenase 8	1821	gi|470116250|ref|XP_004294297.1|PREDICTED: gibberellin 2-beta-dioxygenase 8 [Fragaria vesca subsp. vesca]	XP_004294297	3.38143e-98	99.0909	228.409	110	109
gene26028-v1.0-hybrid|gene26028-v1.0-hybrid|Fragaria	floral homeotic FBP1 [Fragaria vesca vesca]	7302	gi|470130504|ref|XP_004301143.1|PREDICTED: floral homeotic protein FBP1 [Fragaria vesca subsp. vesca]gi|764584039|ref|XP_011464357.1|PREDICTED: floral homeotic protein FBP1 [Fragaria vesca subsp. vesca]gi|764584046|ref|XP_011464358.1|PREDICTED: floral homeotic protein FBP1 [Fragaria vesca subsp. vesca]gi|764584049|ref|XP_011464359.1|PREDICTED: floral homeotic protein FBP1 [Fragaria vesca subsp. v…	XP_004301143, XP_011464357, XP_011464358, XP_011464359	1.71165e-69	100	252.677	143	143
gene28603-v1.0-hybrid|gene28603-v1.0-hybrid|Fragaria	PREDICTED: uncharacterized protein LOC101300802	2692	gi|470117361|ref|XP_004294827.1|PREDICTED: uncharacterized protein LOC101300802 [Fragaria vesca subsp. vesca]	XP_004294827	1.54979e-104	100	342.813	164	164
gene30888-v1.0-hybrid|gene30888-v1.0-hybrid|Fragaria	PREDICTED: uncharacterized protein LOC101301808	2306	gi|470101928|ref|XP_004287418.1|PREDICTED: uncharacterized protein LOC101301808 [Fragaria vesca subsp. vesca]	XP_004287418	9.0598e-91	95.5696	305.064	158	151
gene09425-v1.0-hybrid|gene09425-v1.0-hybrid|Fragaria	glutathione S-transferase U7-like	809	gi|470130753|ref|XP_004301267.1|PREDICTED: glutathione S-transferase U7-like [Fragaria vesca subsp. vesca]	XP_004301267	4.34818e-72	100	232.646	114	114
gene31955-v1.0-hybrid|gene31955-v1.0-hybrid|Fragaria	B3 domain-containing transcription factor VRN1	2986	gi|470108150|ref|XP_004290393.1|PREDICTED: B3 domain-containing transcription factor VRN1 [Fragaria vesca subsp. vesca]	XP_004290393	0	91.2226	569.311	319	291
gene24578-v1.0-hybrid|gene24578-v1.0-hybrid|Fragaria	U-box domain-containing 26	1248	gi|470148386|ref|XP_004309747.1|PREDICTED: U-box domain-containing protein 26 [Fragaria vesca subsp. vesca]	XP_004309747	0	100	747.273	415	415
gene02005-v1.0-hybrid|gene02005-v1.0-hybrid|Fragaria	PREDICTED: uncharacterized protein C167.05-like	744	gi|764551242|ref|XP_004295362.2|PREDICTED: uncharacterized protein C167.05-like [Fragaria vesca subsp. vesca]	XP_004295362	8.4257e-126	100	368.622	216	216
gene18413-v1.0-hybrid|gene18413-v1.0-hybrid|Fragaria	metallothionein type 2 MET1	687	gi|470133874|ref|XP_004302784.1|PREDICTED: metallothionein-like protein type 2 MET1 [Fragaria vesca subsp. vesca]	XP_004302784	4.44457e-10	100	64.3142	31	31
gene25786-v1.0-hybrid|gene25786-v1.0-hybrid|Fragaria	PREDICTED: uncharacterized protein LOC105349294	929	gi|764594719|ref|XP_011465690.1|PREDICTED: uncharacterized protein LOC105349294 [Fragaria vesca subsp. vesca]	XP_011465690	1.08026e-49	72.6562	173.711	128	93
gene21725-v1.0-hybrid|gene21725-v1.0-hybrid|Fragaria	peroxidase 60	2453	gi|470110651|ref|XP_004291587.1|PREDICTED: peroxidase 60 [Fragaria vesca subsp. vesca]	XP_004291587	1.26652e-85	94.7368	287.73	152	144
gene00836-v1.0-hybrid|gene00836-v1.0-hybrid|Fragaria	PREDICTED: uncharacterized protein LOC103321048	6011	gi|645228492|ref|XP_008221021.1|PREDICTED: uncharacterized protein LOC103321048 [Prunus mume]	XP_008221021	1.79191e-133	62.5	441.425	472	295
gene31214-v1.0-hybrid|gene31214-v1.0-hybrid|Fragaria	pentatricopeptide repeat-containing At2g13600-like [Fragaria vesca vesca]	17819	gi|764544500|ref|XP_011459406.1|PREDICTED: pentatricopeptide repeat-containing protein At2g13600-like [Fragaria vesca subsp. vesca]gi|764544504|ref|XP_011459407.1|PREDICTED: pentatricopeptide repeat-containing protein At2g13600-like [Fragaria vesca subsp. vesca]gi|764544508|ref|XP_004293115.2|PREDICTED: pentatricopeptide repeat-containing protein At2g13600-like [Fragaria vesca subsp. vesca]	XP_011459406, XP_011459407, XP_004293115	0	97.5904	1164.44	581	567
gene04528-v1.0-hybrid|gene04528-v1.0-hybrid|Fragaria	pentatricopeptide repeat-containing At1g13630	2671	gi|470122319|ref|XP_004297191.1|PREDICTED: putative pentatricopeptide repeat-containing protein At1g13630 [Fragaria vesca subsp. vesca]	XP_004297191	0	100	1341.25	682	682
gene30636-v1.0-hybrid|gene30636-v1.0-hybrid|Fragaria	G-type lectin S-receptor-like serine threonine- kinase SD1-29	5373	gi|764552901|ref|XP_011460347.1|PREDICTED: LOW QUALITY PROTEIN: G-type lectin S-receptor-like serine/threonine-protein kinase SD1-29 [Fragaria vesca subsp. vesca]	XP_011460347	0	99.5402	857.825	435	433
gene20637-v1.0-hybrid|gene20637-v1.0-hybrid|Fragaria	pentatricopeptide repeat-containing At5g59600-like [Fragaria vesca vesca]	1587	gi|470120505|ref|XP_004296342.1|PREDICTED: pentatricopeptide repeat-containing protein At5g59600-like [Fragaria vesca subsp. vesca]gi|764566025|ref|XP_011461902.1|PREDICTED: pentatricopeptide repeat-containing protein At5g59600-like [Fragaria vesca subsp. vesca]	XP_004296342, XP_011461902	0	100	1093.18	528	528
gene27005-v1.0-hybrid|gene27005-v1.0-hybrid|Fragaria	MATE efflux family 1 [Fragaria vesca vesca]	3672	gi|764622898|ref|XP_011468824.1|PREDICTED: MATE efflux family protein 1 [Fragaria vesca subsp. vesca]gi|764622902|ref|XP_011468825.1|PREDICTED: MATE efflux family protein 1 [Fragaria vesca subsp. vesca]	XP_011468824, XP_011468825	1.80337e-91	82.6087	301.597	230	190
gene16317-v1.0-hybrid|gene16317-v1.0-hybrid|Fragaria	TLD domain-containing 2	8776	gi|470103564|ref|XP_004288205.1|PREDICTED: TLD domain-containing protein 2 [Fragaria vesca subsp. vesca]	XP_004288205	2.35549e-106	83.75	359.377	240	201
gene16799-v1.0-hybrid|gene16799-v1.0-hybrid|Fragaria	PREDICTED: uncharacterized protein LOC101307034	4192	gi|764596579|ref|XP_011466067.1|PREDICTED: uncharacterized protein LOC101307034 [Fragaria vesca subsp. vesca]	XP_011466067	2.47972e-104	65.1515	150.214	132	86
gene29252-v1.0-hybrid|gene29252-v1.0-hybrid|Fragaria	pentatricopeptide repeat-containing At1g10270	9997	gi|470131369|ref|XP_004301568.1|PREDICTED: pentatricopeptide repeat-containing protein At1g10270 [Fragaria vesca subsp. vesca]	XP_004301568	0	100	1154.81	598	598
gene04657-v1.0-hybrid|gene04657-v1.0-hybrid|Fragaria	PREDICTED: uncharacterized protein LOC101293772 isoform X2	2289	gi|764575004|ref|XP_011463037.1|PREDICTED: uncharacterized protein LOC101293772 isoform X2 [Fragaria vesca subsp. vesca]	XP_011463037	4.31441e-49	100	185.652	109	109
gene18569-v1.0-hybrid|gene18569-v1.0-hybrid|Fragaria	RING-H2 finger ATL78	708	gi|470141749|ref|XP_004306591.1|PREDICTED: RING-H2 finger protein ATL78 [Fragaria vesca subsp. vesca]	XP_004306591	1.95336e-134	100	390.963	235	235
gene30287-v1.0-hybrid|gene30287-v1.0-hybrid|Fragaria	cell division homolog 2-1, chloroplastic [Fragaria vesca vesca]	3671	gi|470134301|ref|XP_004302993.1|PREDICTED: cell division protein FtsZ homolog 2-1, chloroplastic [Fragaria vesca subsp. vesca]gi|764603081|ref|XP_011466765.1|PREDICTED: cell division protein FtsZ homolog 2-1, chloroplastic [Fragaria vesca subsp. vesca]	XP_004302993, XP_011466765	0	84.8485	557.37	363	308
gene09119-v1.0-hybrid|gene09119-v1.0-hybrid|Fragaria	subtilisin-like protease	6042	gi|645227094|ref|XP_008220348.1|PREDICTED: subtilisin-like protease [Prunus mume]	XP_008220348	4.32779e-131	87.9227	332.798	207	182
gene04110-v1.0-hybrid|gene04110-v1.0-hybrid|Fragaria	CRS2-associated factor 2, chloroplastic	2964	gi|470124968|ref|XP_004298480.1|PREDICTED: CRS2-associated factor 2, chloroplastic [Fragaria vesca subsp. vesca]	XP_004298480	1.64109e-131	86.2179	421.779	312	269
gene16946-v1.0-hybrid|gene16946-v1.0-hybrid|Fragaria	PREDICTED: uncharacterized protein LOC101314653	9377	gi|764568433|ref|XP_011462326.1|PREDICTED: uncharacterized protein LOC101314653 [Fragaria vesca subsp. vesca]	XP_011462326	9.20688e-49	96.1905	197.208	105	101
gene31427-v1.0-hybrid|gene31427-v1.0-hybrid|Fragaria	threonylcarbamoyladenosine tRNA methylthiotransferase	1878	gi|764587673|ref|XP_004299881.2|PREDICTED: threonylcarbamoyladenosine tRNA methylthiotransferase [Fragaria vesca subsp. vesca]	XP_004299881	5.3906e-33	75.974	144.821	154	117
gene16561-v1.0-hybrid|gene16561-v1.0-hybrid|Fragaria	light-inducible CPRF2	2901	gi|470132362|ref|XP_004302051.1|PREDICTED: light-inducible protein CPRF2 [Fragaria vesca subsp. vesca]	XP_004302051	9.77252e-90	100	262.692	125	125
gene12927-v1.0-hybrid|gene12927-v1.0-hybrid|Fragaria	PREDICTED: uncharacterized protein LOC101305590	696	gi|470102450|ref|XP_004287667.1|PREDICTED: uncharacterized protein LOC101305590 [Fragaria vesca subsp. vesca]	XP_004287667	4.36242e-20	100	92.8189	45	45
gene30693-v1.0-hybrid|gene30693-v1.0-hybrid|Fragaria	trichohyalin-like isoform X2	2964	gi|764599221|ref|XP_011466360.1|PREDICTED: trichohyalin-like isoform X2 [Fragaria vesca subsp. vesca]	XP_011466360	7.16526e-15	74.1935	89.3521	93	69
gene10101-v1.0-hybrid|gene10101-v1.0-hybrid|Fragaria	UPF0057 membrane At2g24040-like	567	gi|470101359|ref|XP_004287140.1|PREDICTED: UPF0057 membrane protein At2g24040-like [Fragaria vesca subsp. vesca]	XP_004287140	1.24337e-16	68.0412	81.6481	97	66
gene04453-v1.0-hybrid|gene04453-v1.0-hybrid|Fragaria	PREDICTED: uncharacterized protein LOC101290973 [Fragaria vesca subsp. vesca]	7513	gi|470137065|ref|XP_004304298.1|PREDICTED: uncharacterized protein LOC101290973 [Fragaria vesca subsp. vesca]gi|764615378|ref|XP_011467957.1|PREDICTED: uncharacterized protein LOC101290973 [Fragaria vesca subsp. vesca]gi|764615384|ref|XP_011467958.1|PREDICTED: uncharacterized protein LOC101290973 [Fragaria vesca subsp. vesca]	XP_004304298, XP_011467957, XP_011467958	5.74595e-169	89.9023	541.191	307	276
gene08417-v1.0-hybrid|gene08417-v1.0-hybrid|Fragaria	---NA---	1503	No Blast Hit
gene09151-v1.0-hybrid|gene09151-v1.0-hybrid|Fragaria	receptor kinase 1	2367	gi|470109585|ref|XP_004291073.1|PREDICTED: putative receptor protein kinase ZmPK1 [Fragaria vesca subsp. vesca]	XP_004291073	0	100	1558.12	788	788
gene08715-v1.0-hybrid|gene08715-v1.0-hybrid|Fragaria	PREDICTED: uncharacterized protein LOC101308044	1263	gi|470110014|ref|XP_004291282.1|PREDICTED: uncharacterized protein LOC101308044 [Fragaria vesca subsp. vesca]	XP_004291282	0	100	827.395	420	420
gene10956-v1.0-hybrid|gene10956-v1.0-hybrid|Fragaria	NAD(P)H-quinone oxidoreductase subunit M, chloroplastic	1053	gi|764537076|ref|XP_004290919.2|PREDICTED: NAD(P)H-quinone oxidoreductase subunit M, chloroplastic [Fragaria vesca subsp. vesca]	XP_004290919	5.26954e-94	100	291.967	151	151
gene30229-v1.0-hybrid|gene30229-v1.0-hybrid|Fragaria	structural maintenance of chromosomes 1A-like isoform X2	1663	gi|470134352|ref|XP_004303018.1|PREDICTED: structural maintenance of chromosomes protein 1A-like isoform X2 [Fragaria vesca subsp. vesca]	XP_004303018	5.39966e-43	100	162.925	98	98
gene30563-v1.0-hybrid|gene30563-v1.0-hybrid|Fragaria	tobamovirus multiplication 1-like	5589	gi|764551520|ref|XP_011460176.1|PREDICTED: tobamovirus multiplication protein 1-like [Fragaria vesca subsp. vesca]	XP_011460176	8.45042e-35	65.7143	150.214	140	92
gene14552-v1.0-hybrid|gene14552-v1.0-hybrid|Fragaria	methyltransferase 23	1405	gi|470102678|ref|XP_004287778.1|PREDICTED: methyltransferase-like protein 23 [Fragaria vesca subsp. vesca]	XP_004287778	2.46883e-56	74.5283	150.599	106	79
gene24753-v1.0-hybrid|gene24753-v1.0-hybrid|Fragaria	PREDICTED: uncharacterized protein LOC101298104	2247	gi|470117671|ref|XP_004294976.1|PREDICTED: uncharacterized protein LOC101298104 [Fragaria vesca subsp. vesca]	XP_004294976	5.92361e-54	75	197.978	140	105
gene24160-v1.0-hybrid|gene24160-v1.0-hybrid|Fragaria	asparagine--tRNA ligase, chloroplastic mitochondrial	7073	gi|470104155|ref|XP_004288480.1|PREDICTED: asparagine--tRNA ligase, chloroplastic/mitochondrial [Fragaria vesca subsp. vesca]	XP_004288480	1.26386e-37	94.8529	162.925	136	129
gene27545-v1.0-hybrid|gene27545-v1.0-hybrid|Fragaria	PREDICTED: uncharacterized protein OsI_027940-like	2475	gi|764532497|ref|XP_011458453.1|PREDICTED: uncharacterized protein OsI_027940-like [Fragaria vesca subsp. vesca]	XP_011458453	1.11622e-49	96.875	129.798	64	62
gene28551-v1.0-hybrid|gene28551-v1.0-hybrid|Fragaria	LRR receptor-like serine threonine- kinase FLS2	3053	gi|764566697|ref|XP_011462016.1|PREDICTED: LRR receptor-like serine/threonine-protein kinase FLS2 [Fragaria vesca subsp. vesca]	XP_011462016	0	74.8115	805.438	663	496
gene10108-v1.0-hybrid|gene10108-v1.0-hybrid|Fragaria	translation initiation factor IF-3, chloroplastic-like	2230	gi|470101371|ref|XP_004287146.1|PREDICTED: translation initiation factor IF-3, chloroplastic-like [Fragaria vesca subsp. vesca]	XP_004287146	1.22849e-43	56.4246	169.474	179	101
gene35111-v1.0-hybrid|gene35111-v1.0-hybrid|Fragaria	disease resistance At4g27190 isoform X1	2909	gi|764625544|ref|XP_011469046.1|PREDICTED: disease resistance protein At4g27190 isoform X1 [Fragaria vesca subsp. vesca]	XP_011469046	0	68.8488	388.267	443	305
gene18080-v1.0-hybrid|gene18080-v1.0-hybrid|Fragaria	serine arginine-rich SC35-like splicing factor SCL30A	1910	gi|470135116|ref|XP_004303370.1|PREDICTED: serine/arginine-rich SC35-like splicing factor SCL30A [Fragaria vesca subsp. vesca]	XP_004303370	1.14475e-24	100	113.62	53	53
gene17702-v1.0-hybrid|gene17702-v1.0-hybrid|Fragaria	PREDICTED: uncharacterized protein LOC101291066 isoform X4	7103	gi|764604571|ref|XP_011466898.1|PREDICTED: uncharacterized protein LOC101291066 isoform X4 [Fragaria vesca subsp. vesca]	XP_011466898	5.60292e-64	100	231.491	115	115
gene12324-v1.0-hybrid|gene12324-v1.0-hybrid|Fragaria	choline monooxygenase, chloroplastic isoform X2	2611	gi|764587143|ref|XP_004301419.2|PREDICTED: choline monooxygenase, chloroplastic isoform X2 [Fragaria vesca subsp. vesca]	XP_004301419	1.75799e-78	72.5191	181.415	131	95
gene23228-v1.0-hybrid|gene23228-v1.0-hybrid|Fragaria	PREDICTED: uncharacterized protein LOC101307338	867	gi|470143513|ref|XP_004307418.1|PREDICTED: uncharacterized protein LOC101307338 [Fragaria vesca subsp. vesca]	XP_004307418	3.65602e-75	99.1228	239.965	114	113
gene27179-v1.0-hybrid|gene27179-v1.0-hybrid|Fragaria	transcription factor GTE3, chloroplastic isoform X1	2113	gi|764557326|ref|XP_011460773.1|PREDICTED: transcription factor GTE3, chloroplastic isoform X1 [Fragaria vesca subsp. vesca]	XP_011460773	0	100	993.03	532	532
gene31164-v1.0-hybrid|gene31164-v1.0-hybrid|Fragaria	probable sucrose-phosphate synthase 4	5204	gi|470107866|ref|XP_004290259.1|PREDICTED: probable sucrose-phosphate synthase 4 [Fragaria vesca subsp. vesca]	XP_004290259	0	84.1849	632.484	411	346
gene17100-v1.0-hybrid|gene17100-v1.0-hybrid|Fragaria	early nodulin 2 [Fragaria vesca vesca]	870	gi|470120884|ref|XP_004296517.1|PREDICTED: early nodulin-like protein 2 [Fragaria vesca subsp. vesca]gi|764569065|ref|XP_011462393.1|PREDICTED: early nodulin-like protein 2 [Fragaria vesca subsp. vesca]	XP_004296517, XP_011462393	7.60971e-86	84.2697	269.626	267	225
gene06786-v1.0-hybrid|gene06786-v1.0-hybrid|Fragaria	proline-rich receptor kinase PERK3 [Fragaria vesca vesca]	2066	gi|764571751|ref|XP_011462700.1|PREDICTED: proline-rich receptor-like protein kinase PERK3 [Fragaria vesca subsp. vesca]gi|764571755|ref|XP_011462702.1|PREDICTED: proline-rich receptor-like protein kinase PERK3 [Fragaria vesca subsp. vesca]	XP_011462700, XP_011462702	1.52041e-82	98.4375	132.88	64	63
gene11430-v1.0-hybrid|gene11430-v1.0-hybrid|Fragaria	thioredoxin-like 2, chloroplastic	1888	gi|764509537|ref|XP_011459858.1|PREDICTED: thioredoxin-like 2, chloroplastic [Fragaria vesca subsp. vesca]	XP_011459858	6.53366e-35	79.7872	142.124	94	75
gene08224-v1.0-hybrid|gene08224-v1.0-hybrid|Fragaria	iron-sulfur NUBPL	2559	gi|470107151|ref|XP_004289913.1|PREDICTED: iron-sulfur protein NUBPL [Fragaria vesca subsp. vesca]	XP_004289913	3.31495e-28	88	93.2041	50	44
gene01990-v1.0-hybrid|gene01990-v1.0-hybrid|Fragaria	THYLAKOID FORMATION1, chloroplastic	11610	gi|470114530|ref|XP_004293467.1|PREDICTED: protein THYLAKOID FORMATION1, chloroplastic [Fragaria vesca subsp. vesca]	XP_004293467	1.09678e-49	100	193.356	92	92
gene12492-v1.0-hybrid|gene12492-v1.0-hybrid|Fragaria	PREDICTED: uncharacterized protein At1g04910	3759	gi|470105209|ref|XP_004288979.1|PREDICTED: uncharacterized protein At1g04910 [Fragaria vesca subsp. vesca]	XP_004288979	1.55205e-143	85.6061	462.225	264	226
gene19160-v1.0-hybrid|gene19160-v1.0-hybrid|Fragaria	PREDICTED: mavicyanin-like	518	gi|470145356|ref|XP_004308307.1|PREDICTED: mavicyanin-like [Fragaria vesca subsp. vesca]	XP_004308307	1.25673e-56	98.5294	140.969	68	67
gene25449-v1.0-hybrid|gene25449-v1.0-hybrid|Fragaria	LIM domain-containing WLIM1-like isoform X1 [Fragaria vesca vesca]	1696	gi|764524948|ref|XP_011457843.1|PREDICTED: LIM domain-containing protein WLIM1-like isoform X1 [Fragaria vesca subsp. vesca]gi|764524953|ref|XP_011457844.1|PREDICTED: LIM domain-containing protein WLIM1-like isoform X1 [Fragaria vesca subsp. vesca]gi|764524958|ref|XP_011457845.1|PREDICTED: LIM domain-containing protein WLIM1-like isoform X1 [Fragaria vesca subsp. vesca]gi|764524962|ref|XP_0114578…	XP_011457843, XP_011457844, XP_011457845, XP_011457846, XP_011457847	8.9797e-48	100	156.762	75	75
gene08837-v1.0-hybrid|gene08837-v1.0-hybrid|Fragaria	PREDICTED: uncharacterized protein LOC101302896	2080	gi|470109811|ref|XP_004291183.1|PREDICTED: uncharacterized protein LOC101302896 [Fragaria vesca subsp. vesca]	XP_004291183	2.14167e-23	100	110.153	102	102
gene04013-v1.0-hybrid|gene04013-v1.0-hybrid|Fragaria	PREDICTED: uncharacterized protein LOC101310024	2921	gi|470124899|ref|XP_004298446.1|PREDICTED: uncharacterized protein LOC101310024 [Fragaria vesca subsp. vesca]	XP_004298446	8.23286e-80	100	277.33	133	133
gene08593-v1.0-hybrid|gene08593-v1.0-hybrid|Fragaria	mechanosensitive ion channel 8-like	2699	gi|764540761|ref|XP_011459091.1|PREDICTED: mechanosensitive ion channel protein 8-like [Fragaria vesca subsp. vesca]	XP_011459091	0	99.5294	791.956	425	423
gene08227-v1.0-hybrid|gene08227-v1.0-hybrid|Fragaria	cytochrome P450 94A1-like	1858	gi|470107153|ref|XP_004289914.1|PREDICTED: cytochrome P450 94A1-like [Fragaria vesca subsp. vesca]	XP_004289914	4.64619e-67	89.8551	239.195	138	124
gene06252-v1.0-hybrid|gene06252-v1.0-hybrid|Fragaria	cleavage and polyadenylation specificity factor subunit 3-II	4608	gi|764576204|ref|XP_011463169.1|PREDICTED: cleavage and polyadenylation specificity factor subunit 3-II [Fragaria vesca subsp. vesca]	XP_011463169	5.01052e-150	100	485.337	260	260
gene27731-v1.0-hybrid|gene27731-v1.0-hybrid|Fragaria	PREDICTED: uncharacterized protein LOC101300872	1487	gi|470108789|ref|XP_004290691.1|PREDICTED: uncharacterized protein LOC101300872 [Fragaria vesca subsp. vesca]	XP_004290691	6.28232e-61	77.2455	211.075	167	129
gene08366-v1.0-hybrid|gene08366-v1.0-hybrid|Fragaria	PREDICTED: uncharacterized protein LOC101306871 isoform X1 [Fragaria vesca subsp. vesca]	485	gi|470107338|ref|XP_004290004.1|PREDICTED: uncharacterized protein LOC101306871 isoform X1 [Fragaria vesca subsp. vesca]gi|764527578|ref|XP_011458055.1|PREDICTED: uncharacterized protein LOC101306871 isoform X2 [Fragaria vesca subsp. vesca]	XP_004290004, XP_011458055	3.79642e-42	98.6301	148.288	73	72
gene17206-v1.0-hybrid|gene17206-v1.0-hybrid|Fragaria	PREDICTED: uncharacterized protein LOC101303673	825	gi|470112121|ref|XP_004292286.1|PREDICTED: uncharacterized protein LOC101303673 [Fragaria vesca subsp. vesca]	XP_004292286	1.95434e-172	100	490.345	274	274
gene24518-v1.0-hybrid|gene24518-v1.0-hybrid|Fragaria	hypothetical protein GLYMA_10G009700 [Glycine max]	2793	gi|947083025|gb|KRH31746.1|hypothetical protein GLYMA_10G009700 [Glycine max]gi|947083026|gb|KRH31747.1|hypothetical protein GLYMA_10G009700 [Glycine max]	KRH31746, KRH31747	4.4761e-23	89.1892	70.0922	37	33
gene25080-v1.0-hybrid|gene25080-v1.0-hybrid|Fragaria	12-oxophytodienoate reductase 1-like, partial	5138	gi|470116713|ref|XP_004294522.1|PREDICTED: 12-oxophytodienoate reductase 1-like, partial [Fragaria vesca subsp. vesca]	XP_004294522	2.3908e-129	100	420.624	201	201
gene05910-v1.0-hybrid|gene05910-v1.0-hybrid|Fragaria	glucose-1-phosphate adenylyltransferase large subunit 3, chloroplastic amyloplastic	4061	gi|470121741|ref|XP_004296919.1|PREDICTED: glucose-1-phosphate adenylyltransferase large subunit 3, chloroplastic/amyloplastic [Fragaria vesca subsp. vesca]	XP_004296919	4.81322e-59	76.0684	179.104	117	89
gene11469-v1.0-hybrid|gene11469-v1.0-hybrid|Fragaria	aldo-keto reductase-like	4814	gi|645235609|ref|XP_008224352.1|PREDICTED: aldo-keto reductase-like [Prunus mume]	XP_008224352	1.27925e-58	67.2566	134.035	113	76
gene12549-v1.0-hybrid|gene12549-v1.0-hybrid|Fragaria	growth-regulating factor 4-like	2878	gi|470144384|ref|XP_004307837.1|PREDICTED: growth-regulating factor 4-like [Fragaria vesca subsp. vesca]	XP_004307837	2.76158e-73	100	256.914	136	136
gene31056-v1.0-hybrid|gene31056-v1.0-hybrid|Fragaria	axial regulator YABBY 5 isoform X2	2882	gi|764507547|ref|XP_011458048.1|PREDICTED: axial regulator YABBY 5 isoform X2 [Fragaria vesca subsp. vesca]	XP_011458048	9.49766e-35	57.7465	71.2478	71	41
gene04720-v1.0-hybrid|gene04720-v1.0-hybrid|Fragaria	photosynthetic NDH subunit of lumenal location 2, chloroplastic	710	gi|470124844|ref|XP_004298419.1|PREDICTED: photosynthetic NDH subunit of lumenal location 2, chloroplastic [Fragaria vesca subsp. vesca]	XP_004298419	5.79265e-115	98.8095	339.732	168	166
gene17771-v1.0-hybrid|gene17771-v1.0-hybrid|Fragaria	trans-resveratrol di-O-methyltransferase-like	1256	gi|470134582|ref|XP_004303127.1|PREDICTED: trans-resveratrol di-O-methyltransferase-like [Fragaria vesca subsp. vesca]	XP_004303127	0	100	556.599	267	267
gene03751-v1.0-hybrid|gene03751-v1.0-hybrid|Fragaria	ethylene-responsive transcription factor ERF118 [Fragaria vesca vesca]	1041	gi|470126211|ref|XP_004299085.1|PREDICTED: ethylene-responsive transcription factor ERF118 [Fragaria vesca subsp. vesca]gi|470126213|ref|XP_004299086.1|PREDICTED: ethylene-responsive transcription factor ERF118 [Fragaria vesca subsp. vesca]	XP_004299085, XP_004299086	0	100	719.153	346	346
gene10814-v1.0-hybrid|gene10814-v1.0-hybrid|Fragaria	PREDICTED: uncharacterized protein LOC101314377 isoform X2	1763	gi|764591266|ref|XP_011465239.1|PREDICTED: uncharacterized protein LOC101314377 isoform X2 [Fragaria vesca subsp. vesca]	XP_011465239	2.67016e-15	98.9362	83.1889	94	93
gene08102-v1.0-hybrid|gene08102-v1.0-hybrid|Fragaria	rho-N domain-containing 1, chloroplastic	1938	gi|470107229|ref|XP_004289951.1|PREDICTED: rho-N domain-containing protein 1, chloroplastic [Fragaria vesca subsp. vesca]	XP_004289951	0	99.4723	668.692	379	377
gene11901-v1.0-hybrid|gene11901-v1.0-hybrid|Fragaria	serine--tRNA ligase, mitochondrial	4305	gi|764594874|ref|XP_011465722.1|PREDICTED: serine--tRNA ligase, mitochondrial [Fragaria vesca subsp. vesca]	XP_011465722	3.24604e-52	98.4615	133.265	65	64
gene04727-v1.0-hybrid|gene04727-v1.0-hybrid|Fragaria	PREDICTED: uncharacterized protein LOC101302749	909	gi|764575244|ref|XP_011463057.1|PREDICTED: uncharacterized protein LOC101302749 [Fragaria vesca subsp. vesca]	XP_011463057	0	100	576.244	302	302
gene04859-v1.0-hybrid|gene04859-v1.0-hybrid|Fragaria	PREDICTED: uncharacterized protein LOC101311511 isoform X2	1379	gi|470142566|ref|XP_004306975.1|PREDICTED: uncharacterized protein LOC101311511 isoform X2 [Fragaria vesca subsp. vesca]	XP_004306975	1.44782e-48	95.5752	179.104	113	108
gene12192-v1.0-hybrid|gene12192-v1.0-hybrid|Fragaria	SULFUR DEFICIENCY-INDUCED 2-like	2845	gi|470127595|ref|XP_004299753.1|PREDICTED: protein SULFUR DEFICIENCY-INDUCED 2-like [Fragaria vesca subsp. vesca]	XP_004299753	3.22538e-84	100	285.419	136	136
gene04298-v1.0-hybrid|gene04298-v1.0-hybrid|Fragaria	PREDICTED: expansin-A23-like	3349	gi|470140714|ref|XP_004306084.1|PREDICTED: expansin-A23-like [Fragaria vesca subsp. vesca]	XP_004306084	5.57432e-140	100	435.261	207	207
gene14155-v1.0-hybrid|gene14155-v1.0-hybrid|Fragaria	ACT domain-containing ACR9-like	5031	gi|470116834|ref|XP_004294579.1|PREDICTED: ACT domain-containing protein ACR9-like [Fragaria vesca subsp. vesca]	XP_004294579	3.22625e-66	98.3607	243.817	122	120
gene20265-v1.0-hybrid|gene20265-v1.0-hybrid|Fragaria	PREDICTED: uncharacterized protein LOC101308336 isoform X1	5807	gi|764534270|ref|XP_011458600.1|PREDICTED: uncharacterized protein LOC101308336 isoform X1 [Fragaria vesca subsp. vesca]	XP_011458600	1.19653e-58	100	226.098	110	110
gene00094-v1.0-hybrid|gene00094-v1.0-hybrid|Fragaria	UDP-glycosyltransferase 73D1	1503	gi|470137140|ref|XP_004304331.1|PREDICTED: UDP-glycosyltransferase 73D1 [Fragaria vesca subsp. vesca]	XP_004304331	0	100	953.74	500	500
gene10371-v1.0-hybrid|gene10371-v1.0-hybrid|Fragaria	probable LRR receptor-like serine threonine- kinase At4g08850, partial	3118	gi|645239252|ref|XP_008226046.1|PREDICTED: probable LRR receptor-like serine/threonine-protein kinase At4g08850, partial [Prunus mume]	XP_008226046	0	77.7379	642.499	557	433
gene01801-v1.0-hybrid|gene01801-v1.0-hybrid|Fragaria	1-aminocyclopropane-1-carboxylate oxidase homolog 1-like, partial	995	gi|764547392|ref|XP_011459653.1|PREDICTED: 1-aminocyclopropane-1-carboxylate oxidase homolog 1-like, partial [Fragaria vesca subsp. vesca]	XP_011459653	2.48335e-98	82.5137	303.523	183	151
gene30532-v1.0-hybrid|gene30532-v1.0-hybrid|Fragaria	PREDICTED: uncharacterized protein LOC101302302 isoform X2 [Fragaria vesca subsp. vesca]	7906	gi|470104424|ref|XP_004288604.1|PREDICTED: uncharacterized protein LOC101302302 isoform X2 [Fragaria vesca subsp. vesca]gi|764521027|ref|XP_011469702.1|PREDICTED: uncharacterized protein LOC101302302 isoform X2 [Fragaria vesca subsp. vesca]	XP_004288604, XP_011469702	3.6045e-108	100	352.829	188	188
gene06264-v1.0-hybrid|gene06264-v1.0-hybrid|Fragaria	ankyrin repeat-containing At2g01680	3505	gi|470122828|ref|XP_004297440.1|PREDICTED: ankyrin repeat-containing protein At2g01680 [Fragaria vesca subsp. vesca]	XP_004297440	0	100	601.282	292	292
gene06711-v1.0-hybrid|gene06711-v1.0-hybrid|Fragaria	pentatricopeptide repeat-containing At3g14730	1893	gi|764571598|ref|XP_011462686.1|PREDICTED: pentatricopeptide repeat-containing protein At3g14730 [Fragaria vesca subsp. vesca]	XP_011462686	0	100	1323.53	630	630
gene11526-v1.0-hybrid|gene11526-v1.0-hybrid|Fragaria	splicing factor U2af large subunit A	7285	gi|764568031|ref|XP_004296390.2|PREDICTED: splicing factor U2af large subunit A [Fragaria vesca subsp. vesca]	XP_004296390	0	93.6449	845.499	535	501
gene01595-v1.0-hybrid|gene01595-v1.0-hybrid|Fragaria	subtilisin-like protease , partial	3382	gi|764567503|ref|XP_011462200.1|PREDICTED: subtilisin-like protease SBT3.5, partial [Fragaria vesca subsp. vesca]	XP_011462200	0	79.198	588.186	399	316
gene16546-v1.0-hybrid|gene16546-v1.0-hybrid|Fragaria	U4 tri-snRNP-associated 2-like [Fragaria vesca vesca]	1428	gi|470137992|ref|XP_004304743.1|PREDICTED: U4/U6.U5 tri-snRNP-associated protein 2-like [Fragaria vesca subsp. vesca]gi|764595879|ref|XP_011465945.1|PREDICTED: U4/U6.U5 tri-snRNP-associated protein 2-like [Fragaria vesca subsp. vesca]	XP_004304743, XP_011465945	0	100	952.97	475	475
gene30023-v1.0-hybrid|gene30023-v1.0-hybrid|Fragaria	probable signal peptidase complex subunit 1	392	gi|470129474|ref|XP_004300643.1|PREDICTED: probable signal peptidase complex subunit 1 [Fragaria vesca subsp. vesca]	XP_004300643	2.16513e-31	100	119.398	84	84
gene22118-v1.0-hybrid|gene22118-v1.0-hybrid|Fragaria	probable trehalose-phosphate phosphatase D	3192	gi|470127301|ref|XP_004299611.1|PREDICTED: probable trehalose-phosphate phosphatase D [Fragaria vesca subsp. vesca]	XP_004299611	3.06613e-53	100	136.732	106	106
gene20300-v1.0-hybrid|gene20300-v1.0-hybrid|Fragaria	F-box SKIP17-like	3529	gi|470112702|ref|XP_004292570.1|PREDICTED: F-box protein SKIP17-like [Fragaria vesca subsp. vesca]	XP_004292570	4.82469e-79	97.1014	137.117	69	67
gene04467-v1.0-hybrid|gene04467-v1.0-hybrid|Fragaria	ABC transporter G family member 21	7919	gi|470122250|ref|XP_004297158.1|PREDICTED: ABC transporter G family member 21 [Fragaria vesca subsp. vesca]	XP_004297158	1.00558e-168	99.6324	549.666	272	271
gene06030-v1.0-hybrid|gene06030-v1.0-hybrid|Fragaria	caffeoylshikimate esterase	990	gi|470134211|ref|XP_004302949.1|PREDICTED: caffeoylshikimate esterase [Fragaria vesca subsp. vesca]	XP_004302949	0	100	687.567	329	329
gene18142-v1.0-hybrid|gene18142-v1.0-hybrid|Fragaria	sucrose-phosphatase 1	5372	gi|470135159|ref|XP_004303391.1|PREDICTED: sucrose-phosphatase 1 [Fragaria vesca subsp. vesca]	XP_004303391	9.81678e-111	69.3103	370.933	290	201
gene30647-v1.0-hybrid|gene30647-v1.0-hybrid|Fragaria	receptor kinase At4g00960	409	gi|764552915|ref|XP_011460350.1|PREDICTED: putative receptor-like protein kinase At4g00960 [Fragaria vesca subsp. vesca]	XP_011460350	2.9496e-51	89.2157	182.57	102	91
gene14128-v1.0-hybrid|gene14128-v1.0-hybrid|Fragaria	dof zinc finger -like	1309	gi|764560694|ref|XP_011461229.1|PREDICTED: dof zinc finger protein DOF2.4-like [Fragaria vesca subsp. vesca]	XP_011461229	3.87129e-164	100	479.559	337	337
gene09709-v1.0-hybrid|gene09709-v1.0-hybrid|Fragaria	PREDICTED: uncharacterized protein LOC101308990	1419	gi|764617010|ref|XP_011468103.1|PREDICTED: uncharacterized protein LOC101308990 [Fragaria vesca subsp. vesca]	XP_011468103	0	100	941.414	472	472
gene14012-v1.0-hybrid|gene14012-v1.0-hybrid|Fragaria	hypothetical protein SETIT_032292mg, partial	312	gi|944261369|gb|KQL25626.1|hypothetical protein SETIT_032292mg, partial [Setaria italica]	KQL25626	1.95422e-49	100	165.236	82	82
gene17175-v1.0-hybrid|gene17175-v1.0-hybrid|Fragaria	signal recognition particle 43 kDa , chloroplastic	1107	gi|470112101|ref|XP_004292276.1|PREDICTED: signal recognition particle 43 kDa protein, chloroplastic [Fragaria vesca subsp. vesca]	XP_004292276	0	100	700.279	368	368
gene23665-v1.0-hybrid|gene23665-v1.0-hybrid|Fragaria	amidophosphoribosyltransferase, chloroplastic-like	1710	gi|764628141|ref|XP_004308561.2|PREDICTED: amidophosphoribosyltransferase, chloroplastic-like [Fragaria vesca subsp. vesca]	XP_004308561	0	100	1121.3	569	569
gene01303-v1.0-hybrid|gene01303-v1.0-hybrid|Fragaria	probable mitochondrial chaperone BCS1-B isoform X1	1590	gi|470133011|ref|XP_004302368.1|PREDICTED: probable mitochondrial chaperone BCS1-B isoform X1 [Fragaria vesca subsp. vesca]	XP_004302368	0	100	916.761	459	459
gene16094-v1.0-hybrid|gene16094-v1.0-hybrid|Fragaria	probable phosphatase 2C 62 isoform X2	8454	gi|764594376|ref|XP_011465609.1|PREDICTED: probable protein phosphatase 2C 62 isoform X2 [Fragaria vesca subsp. vesca]	XP_011465609	0	99.3737	932.169	479	476
gene15199-v1.0-hybrid|gene15199-v1.0-hybrid|Fragaria	peroxidase 9	6098	gi|470111204|ref|XP_004291839.1|PREDICTED: peroxidase 9 [Fragaria vesca subsp. vesca]	XP_004291839	1.61054e-133	100	282.337	138	138
gene00659-v1.0-hybrid|gene00659-v1.0-hybrid|Fragaria	probable receptor kinase At5g18500	2558	gi|470125183|ref|XP_004298585.1|PREDICTED: probable receptor-like protein kinase At5g18500 [Fragaria vesca subsp. vesca]	XP_004298585	4.27333e-162	99.1453	432.565	234	232
gene26082-v1.0-hybrid|gene26082-v1.0-hybrid|Fragaria	ABC transporter F family member 4-like	5648	gi|470130452|ref|XP_004301117.1|PREDICTED: ABC transporter F family member 4-like [Fragaria vesca subsp. vesca]	XP_004301117	0	91.7857	673.315	560	514
gene01579-v1.0-hybrid|gene01579-v1.0-hybrid|Fragaria	nuclear pore complex NUP214 isoform X1	10017	gi|764563606|ref|XP_011461636.1|PREDICTED: nuclear pore complex protein NUP214 isoform X1 [Fragaria vesca subsp. vesca]	XP_011461636	0	94.3457	853.203	619	584
gene18117-v1.0-hybrid|gene18117-v1.0-hybrid|Fragaria	E3 ubiquitin- ligase SGR9, amyloplastic	939	gi|764601892|ref|XP_004302822.2|PREDICTED: E3 ubiquitin-protein ligase SGR9, amyloplastic [Fragaria vesca subsp. vesca]	XP_004302822	3.8995e-141	100	414.075	312	312
gene09008-v1.0-hybrid|gene09008-v1.0-hybrid|Fragaria	amino acid permease 1-like	2827	gi|470109760|ref|XP_004291158.1|PREDICTED: amino acid permease 1-like [Fragaria vesca subsp. vesca]	XP_004291158	2.16846e-135	74.4928	427.172	345	257
gene29935-v1.0-hybrid|gene29935-v1.0-hybrid|Fragaria	type I inositol 1,4,5-trisphosphate 5-phosphatase CVP2-like	3264	gi|470121132|ref|XP_004296635.1|PREDICTED: type I inositol 1,4,5-trisphosphate 5-phosphatase CVP2-like [Fragaria vesca subsp. vesca]	XP_004296635	2.60242e-166	100	376.326	242	242
gene25251-v1.0-hybrid|gene25251-v1.0-hybrid|Fragaria	PREDICTED: uncharacterized protein LOC101295868 isoform X1 [Fragaria vesca subsp. vesca]	2536	gi|764523622|ref|XP_004289661.2|PREDICTED: uncharacterized protein LOC101295868 isoform X1 [Fragaria vesca subsp. vesca]gi|764523626|ref|XP_011457735.1|PREDICTED: uncharacterized protein LOC101295868 isoform X1 [Fragaria vesca subsp. vesca]	XP_004289661, XP_011457735	0	100	914.45	436	436
gene23155-v1.0-hybrid|gene23155-v1.0-hybrid|Fragaria	PREDICTED: uncharacterized protein LOC101309992	14576	gi|470110529|ref|XP_004291533.1|PREDICTED: uncharacterized protein LOC101309992 [Fragaria vesca subsp. vesca]	XP_004291533	1.26665e-113	100	381.719	218	218
gene26181-v1.0-hybrid|gene26181-v1.0-hybrid|Fragaria	calcium sensing receptor, chloroplastic	3031	gi|470126566|ref|XP_004299254.1|PREDICTED: calcium sensing receptor, chloroplastic [Fragaria vesca subsp. vesca]	XP_004299254	8.38583e-92	73.5931	310.457	231	170
gene19346-v1.0-hybrid|gene19346-v1.0-hybrid|Fragaria	hypothetical protein PRUPE_ppa026124mg [Prunus persica]	2487	gi|596056471|ref|XP_007220949.1|hypothetical protein PRUPE_ppa026124mg [Prunus persica]gi|462417411|gb|EMJ22148.1|hypothetical protein PRUPE_ppa026124mg [Prunus persica]	XP_007220949, EMJ22148	1.87378e-101	84.6154	189.119	117	99
gene23543-v1.0-hybrid|gene23543-v1.0-hybrid|Fragaria	myosin heavy chain, embryonic smooth muscle isoform-like	2976	gi|764627547|ref|XP_011469262.1|PREDICTED: myosin heavy chain, embryonic smooth muscle isoform-like [Fragaria vesca subsp. vesca]	XP_011469262	3.50489e-146	99.6516	466.463	287	286
gene12632-v1.0-hybrid|gene12632-v1.0-hybrid|Fragaria	PREDICTED: uncharacterized protein LOC101296509	691	gi|470102058|ref|XP_004287476.1|PREDICTED: uncharacterized protein LOC101296509 [Fragaria vesca subsp. vesca]	XP_004287476	3.54842e-118	99.3789	326.635	161	160
gene21546-v1.0-hybrid|gene21546-v1.0-hybrid|Fragaria	2-alkenal reductase (NADP(+)-dependent)	3346	gi|470132629|ref|XP_004302181.1|PREDICTED: 2-alkenal reductase (NADP(+)-dependent) [Fragaria vesca subsp. vesca]	XP_004302181	7.72456e-75	99.2248	262.307	129	128
gene13762-v1.0-hybrid|gene13762-v1.0-hybrid|Fragaria	PREDICTED: uncharacterized protein LOC101299587	659	gi|470128574|ref|XP_004300213.1|PREDICTED: uncharacterized protein LOC101299587 [Fragaria vesca subsp. vesca]	XP_004300213	9.22287e-51	100	104.76	85	85
gene04591-v1.0-hybrid|gene04591-v1.0-hybrid|Fragaria	asparagine synthetase domain-containing 1	8319	gi|470124740|ref|XP_004298367.1|PREDICTED: asparagine synthetase domain-containing protein 1 [Fragaria vesca subsp. vesca]	XP_004298367	1.20714e-81	72.549	149.443	102	74
gene26106-v1.0-hybrid|gene26106-v1.0-hybrid|Fragaria	presenilins-associated rhomboid , mitochondrial	2262	gi|764594703|ref|XP_004299290.2|PREDICTED: presenilins-associated rhomboid-like protein, mitochondrial [Fragaria vesca subsp. vesca]	XP_004299290	2.05947e-26	100	83.1889	41	41
gene31287-v1.0-hybrid|gene31287-v1.0-hybrid|Fragaria	low affinity sulfate transporter 3-like	4852	gi|470132116|ref|XP_004301932.1|PREDICTED: low affinity sulfate transporter 3-like [Fragaria vesca subsp. vesca]	XP_004301932	2.56181e-63	80.5369	241.506	149	120
gene09667-v1.0-hybrid|gene09667-v1.0-hybrid|Fragaria	PREDICTED: uncharacterized protein LOC103339825	1782	gi|645272448|ref|XP_008241401.1|PREDICTED: uncharacterized protein LOC103339825 [Prunus mume]	XP_008241401	2.76026e-23	96.9697	71.2478	33	32
gene20150-v1.0-hybrid|gene20150-v1.0-hybrid|Fragaria	uncharacterized oxidoreductase	3066	gi|470115043|ref|XP_004293713.1|PREDICTED: uncharacterized oxidoreductase C663.09c [Fragaria vesca subsp. vesca]	XP_004293713	1.80858e-68	69.5187	242.276	187	130
gene18721-v1.0-hybrid|gene18721-v1.0-hybrid|Fragaria	NRT1 PTR FAMILY	3422	gi|470133698|ref|XP_004302697.1|PREDICTED: protein NRT1/ PTR FAMILY 5.6 [Fragaria vesca subsp. vesca]	XP_004302697	0	100	590.112	289	289
gene03400-v1.0-hybrid|gene03400-v1.0-hybrid|Fragaria	glutamate receptor -like	2260	gi|470119442|ref|XP_004295823.1|PREDICTED: glutamate receptor 2.7-like [Fragaria vesca subsp. vesca]	XP_004295823	0	85.3053	868.226	524	447
gene10743-v1.0-hybrid|gene10743-v1.0-hybrid|Fragaria	5 -3 exoribonuclease 3-like	2388	gi|764595219|ref|XP_011465800.1|PREDICTED: 5'-3' exoribonuclease 3-like [Fragaria vesca subsp. vesca]	XP_011465800	0	100	1527.3	795	795
gene02680-v1.0-hybrid|gene02680-v1.0-hybrid|Fragaria	glutamate receptor -like	6168	gi|764538148|ref|XP_004292790.2|PREDICTED: glutamate receptor 2.8-like [Fragaria vesca subsp. vesca]	XP_004292790	0	100	847.04	443	443
gene11311-v1.0-hybrid|gene11311-v1.0-hybrid|Fragaria	receptor kinase HSL1	3130	gi|470105035|ref|XP_004288894.1|PREDICTED: receptor-like protein kinase HSL1 [Fragaria vesca subsp. vesca]	XP_004288894	0	100	1540.78	875	875
gene27561-v1.0-hybrid|gene27561-v1.0-hybrid|Fragaria	DEAD-box ATP-dependent RNA helicase 39	11454	gi|470108327|ref|XP_004290472.1|PREDICTED: DEAD-box ATP-dependent RNA helicase 39 [Fragaria vesca subsp. vesca]	XP_004290472	4.39344e-76	100	280.411	171	171
gene11063-v1.0-hybrid|gene11063-v1.0-hybrid|Fragaria	pentatricopeptide repeat-containing At1g77010, mitochondrial	2049	gi|470127963|ref|XP_004299926.1|PREDICTED: putative pentatricopeptide repeat-containing protein At1g77010, mitochondrial [Fragaria vesca subsp. vesca]	XP_004299926	0	100	1375.92	682	682
gene08099-v1.0-hybrid|gene08099-v1.0-hybrid|Fragaria	TOM1 2	2238	gi|470107225|ref|XP_004289949.1|PREDICTED: TOM1-like protein 2 [Fragaria vesca subsp. vesca]	XP_004289949	5.80703e-90	100	300.056	148	148
gene04122-v1.0-hybrid|gene04122-v1.0-hybrid|Fragaria	trichome birefringence-like 2	2468	gi|470124978|ref|XP_004298485.1|PREDICTED: protein trichome birefringence-like 2 [Fragaria vesca subsp. vesca]	XP_004298485	0	98.4615	588.956	325	320
gene32204-v1.0-hybrid|gene32204-v1.0-hybrid|Fragaria	PREDICTED: uncharacterized protein LOC101305372	2069	gi|470125942|ref|XP_004298956.1|PREDICTED: uncharacterized protein LOC101305372 [Fragaria vesca subsp. vesca]	XP_004298956	9.04914e-47	94.5652	175.252	92	87
gene02579-v1.0-hybrid|gene02579-v1.0-hybrid|Fragaria	GPN-loop GTPase 2	2506	gi|764537684|ref|XP_011458864.1|PREDICTED: GPN-loop GTPase 2 [Fragaria vesca subsp. vesca]	XP_011458864	2.48018e-66	70.5882	152.525	119	84
gene16702-v1.0-hybrid|gene16702-v1.0-hybrid|Fragaria	ammonium transporter 1 member 2	1527	gi|764596341|ref|XP_011466031.1|PREDICTED: ammonium transporter 1 member 2 [Fragaria vesca subsp. vesca]	XP_011466031	0	100	925.235	508	508
gene10401-v1.0-hybrid|gene10401-v1.0-hybrid|Fragaria	eukaryotic translation initiation factor NCBP	1341	gi|470104003|ref|XP_004288413.1|PREDICTED: eukaryotic translation initiation factor NCBP [Fragaria vesca subsp. vesca]	XP_004288413	1.44605e-65	73.7864	142.51	103	76
gene04842-v1.0-hybrid|gene04842-v1.0-hybrid|Fragaria	pentatricopeptide repeat-containing At1g71460, chloroplastic [Fragaria vesca vesca]	2052	gi|470145811|ref|XP_004308527.1|PREDICTED: pentatricopeptide repeat-containing protein At1g71460, chloroplastic [Fragaria vesca subsp. vesca]gi|764627538|ref|XP_011469261.1|PREDICTED: pentatricopeptide repeat-containing protein At1g71460, chloroplastic [Fragaria vesca subsp. vesca]	XP_004308527, XP_011469261	0	100	1427.92	683	683
gene10613-v1.0-hybrid|gene10613-v1.0-hybrid|Fragaria	PREDICTED: uncharacterized protein C57A7.06	10997	gi|470109018|ref|XP_004290799.1|PREDICTED: uncharacterized protein C57A7.06 [Fragaria vesca subsp. vesca]	XP_004290799	3.03022e-93	86.2745	338.961	204	176
gene05088-v1.0-hybrid|gene05088-v1.0-hybrid|Fragaria	PREDICTED: uncharacterized protein LOC101303101 isoform X2	962	gi|764564596|ref|XP_011461739.1|PREDICTED: uncharacterized protein LOC101303101 isoform X2 [Fragaria vesca subsp. vesca]	XP_011461739	1.27944e-59	63.6905	199.134	168	107
gene19577-v1.0-hybrid|gene19577-v1.0-hybrid|Fragaria	RNA pseudouridine synthase 6, chloroplastic [Fragaria vesca vesca]	2861	gi|470114131|ref|XP_004293270.1|PREDICTED: RNA pseudouridine synthase 6, chloroplastic [Fragaria vesca subsp. vesca]gi|764549508|ref|XP_011459966.1|PREDICTED: RNA pseudouridine synthase 6, chloroplastic [Fragaria vesca subsp. vesca]gi|764549517|ref|XP_011459967.1|PREDICTED: RNA pseudouridine synthase 6, chloroplastic [Fragaria vesca subsp. vesca]	XP_004293270, XP_011459966, XP_011459967	3.54378e-100	65	303.523	260	169
gene06777-v1.0-hybrid|gene06777-v1.0-hybrid|Fragaria	monothiol glutaredoxin-S2-like	309	gi|764571717|ref|XP_011462695.1|PREDICTED: monothiol glutaredoxin-S2-like [Fragaria vesca subsp. vesca]	XP_011462695	1.39665e-67	100	210.305	102	102
gene04655-v1.0-hybrid|gene04655-v1.0-hybrid|Fragaria	PREDICTED: uncharacterized protein LOC101293189	1651	gi|470122466|ref|XP_004297262.1|PREDICTED: uncharacterized protein LOC101293189 [Fragaria vesca subsp. vesca]	XP_004297262	4.00244e-47	57.6087	174.481	184	106
gene14196-v1.0-hybrid|gene14196-v1.0-hybrid|Fragaria	PREDICTED: uncharacterized protein LOC101298165 isoform X1 [Fragaria vesca subsp. vesca]	1580	gi|470142804|ref|XP_004307085.1|PREDICTED: uncharacterized protein LOC101298165 isoform X1 [Fragaria vesca subsp. vesca]gi|764628472|ref|XP_011469347.1|PREDICTED: uncharacterized protein LOC101298165 isoform X1 [Fragaria vesca subsp. vesca]	XP_004307085, XP_011469347	1.92453e-46	96.1538	155.992	78	75
gene11678-v1.0-hybrid|gene11678-v1.0-hybrid|Fragaria	receptor-like serine threonine- kinase SD1-8	11385	gi|764542248|ref|XP_011459203.1|PREDICTED: receptor-like serine/threonine-protein kinase SD1-8 [Fragaria vesca subsp. vesca]	XP_011459203	0	99.7207	701.049	358	357
gene22035-v1.0-hybrid|gene22035-v1.0-hybrid|Fragaria	nudix hydrolase 26, chloroplastic-like	882	gi|470104328|ref|XP_004288559.1|PREDICTED: nudix hydrolase 26, chloroplastic-like [Fragaria vesca subsp. vesca]	XP_004288559	7.57621e-66	97.2222	218.009	108	105
gene22073-v1.0-hybrid|gene22073-v1.0-hybrid|Fragaria	leucoanthocyanidin dioxygenase-like	1068	gi|470127344|ref|XP_004299632.1|PREDICTED: leucoanthocyanidin dioxygenase-like [Fragaria vesca subsp. vesca]	XP_004299632	0	100	678.322	355	355
gene15005-v1.0-hybrid|gene15005-v1.0-hybrid|Fragaria	PREDICTED: uncharacterized protein LOC101300414	2004	gi|470111459|ref|XP_004291965.1|PREDICTED: uncharacterized protein LOC101300414 [Fragaria vesca subsp. vesca]	XP_004291965	1.63303e-16	62.963	89.3521	81	51
gene29331-v1.0-hybrid|gene29331-v1.0-hybrid|Fragaria	PREDICTED: protein LYK5-like	2019	gi|470131430|ref|XP_004301598.1|PREDICTED: protein LYK5-like [Fragaria vesca subsp. vesca]	XP_004301598	0	100	1189.87	649	649
gene20328-v1.0-hybrid|gene20328-v1.0-hybrid|Fragaria	PREDICTED: protein SREK1IP1	583	gi|470108646|ref|XP_004290623.1|PREDICTED: protein SREK1IP1 [Fragaria vesca subsp. vesca]	XP_004290623	5.98075e-55	100	184.111	140	140
gene29260-v1.0-hybrid|gene29260-v1.0-hybrid|Fragaria	NAC domain-containing 48	1923	gi|470131395|ref|XP_004301581.1|PREDICTED: NAC domain-containing protein 48 [Fragaria vesca subsp. vesca]	XP_004301581	2.17316e-112	100	358.221	300	300
gene15937-v1.0-hybrid|gene15937-v1.0-hybrid|Fragaria	DCN1 4	6154	gi|470134868|ref|XP_004303258.1|PREDICTED: DCN1-like protein 4 [Fragaria vesca subsp. vesca]	XP_004303258	9.07691e-24	48.7805	113.62	164	80
gene26344-v1.0-hybrid|gene26344-v1.0-hybrid|Fragaria	UDP-glucose flavonoid 3-O-glucosyltransferase 7	1410	gi|470136482|ref|XP_004304021.1|PREDICTED: UDP-glucose flavonoid 3-O-glucosyltransferase 7 [Fragaria vesca subsp. vesca]	XP_004304021	0	100	941.799	469	469
gene09952-v1.0-hybrid|gene09952-v1.0-hybrid|Fragaria	hypothetical protein VITISV_021034	5356	gi|147768020|emb|CAN69396.1|hypothetical protein VITISV_021034 [Vitis vinifera]	CAN69396	1.71217e-99	78.8679	354.755	265	209
gene28597-v1.0-hybrid|gene28597-v1.0-hybrid|Fragaria	hypothetical protein PRUPE_ppa026741m1g, partial [Prunus persica]	1643	gi|595802019|ref|XP_007201917.1|hypothetical protein PRUPE_ppa026741m1g, partial [Prunus persica]gi|462397317|gb|EMJ03116.1|hypothetical protein PRUPE_ppa026741m1g, partial [Prunus persica]	XP_007201917, EMJ03116	1.44612e-47	82.0312	176.792	128	105
gene23696-v1.0-hybrid|gene23696-v1.0-hybrid|Fragaria	1-aminocyclopropane-1-carboxylate oxidase-like	1746	gi|470112821|ref|XP_004292629.1|PREDICTED: 1-aminocyclopropane-1-carboxylate oxidase-like [Fragaria vesca subsp. vesca]	XP_004292629	6.32726e-67	100	233.417	112	112
gene05339-v1.0-hybrid|gene05339-v1.0-hybrid|Fragaria	PREDICTED: uncharacterized protein LOC101308986	435	gi|470136021|ref|XP_004303800.1|PREDICTED: uncharacterized protein LOC101308986 [Fragaria vesca subsp. vesca]	XP_004303800	3.46016e-100	100	296.59	144	144
gene07290-v1.0-hybrid|gene07290-v1.0-hybrid|Fragaria	PREDICTED: putative laccase-9	5228	gi|470149219|ref|XP_004310137.1|PREDICTED: putative laccase-9 [Fragaria vesca subsp. vesca]	XP_004310137	1.99407e-161	98.5366	381.333	205	202
gene04495-v1.0-hybrid|gene04495-v1.0-hybrid|Fragaria	NSP-INTERACTING KINASE 2	2961	gi|470122286|ref|XP_004297175.1|PREDICTED: protein NSP-INTERACTING KINASE 2 [Fragaria vesca subsp. vesca]	XP_004297175	0	89.0566	473.011	265	236
gene14799-v1.0-hybrid|gene14799-v1.0-hybrid|Fragaria	A G-specific adenine DNA glycosylase	5954	gi|764545477|ref|XP_004293166.2|PREDICTED: A/G-specific adenine DNA glycosylase [Fragaria vesca subsp. vesca]	XP_004293166	2.63212e-113	99.4565	382.104	184	183
gene07671-v1.0-hybrid|gene07671-v1.0-hybrid|Fragaria	F-box WD-40 repeat-containing At5g21040 [Fragaria vesca vesca]	1665	gi|470120346|ref|XP_004296265.1|PREDICTED: F-box/WD-40 repeat-containing protein At5g21040 [Fragaria vesca subsp. vesca]gi|764565126|ref|XP_011461786.1|PREDICTED: F-box/WD-40 repeat-containing protein At5g21040 [Fragaria vesca subsp. vesca]	XP_004296265, XP_011461786	0	100	1148.27	554	554
gene29862-v1.0-hybrid|gene29862-v1.0-hybrid|Fragaria	PREDICTED: uncharacterized protein LOC101291426	8063	gi|764579111|ref|XP_011463574.1|PREDICTED: uncharacterized protein LOC101291426 [Fragaria vesca subsp. vesca]	XP_011463574	0	92.449	861.677	490	453
gene34611-v1.0-hybrid|gene34611-v1.0-hybrid|Fragaria	cytochrome P450 CYP736A12-like	1827	gi|470109998|ref|XP_004291274.1|PREDICTED: cytochrome P450 CYP736A12-like [Fragaria vesca subsp. vesca]	XP_004291274	0	99.6441	577.4	281	280
gene01599-v1.0-hybrid|gene01599-v1.0-hybrid|Fragaria	probable lysine--tRNA ligase, cytoplasmic	7223	gi|470117619|ref|XP_004294951.1|PREDICTED: probable lysine--tRNA ligase, cytoplasmic [Fragaria vesca subsp. vesca]	XP_004294951	5.24308e-65	100	150.599	71	71
gene05894-v1.0-hybrid|gene05894-v1.0-hybrid|Fragaria	PREDICTED: uncharacterized protein LOC101305932	1953	gi|470121723|ref|XP_004296910.1|PREDICTED: uncharacterized protein LOC101305932 [Fragaria vesca subsp. vesca]	XP_004296910	0	100	1273.46	650	650
gene22661-v1.0-hybrid|gene22661-v1.0-hybrid|Fragaria	G patch domain-containing 11	2385	gi|470140995|ref|XP_004306221.1|PREDICTED: G patch domain-containing protein 11 [Fragaria vesca subsp. vesca]	XP_004306221	4.16038e-96	100	312.383	157	157
gene22141-v1.0-hybrid|gene22141-v1.0-hybrid|Fragaria	probable LRR receptor-like serine threonine- kinase At4g08850	1332	gi|764594858|ref|XP_011465719.1|PREDICTED: probable LRR receptor-like serine/threonine-protein kinase At4g08850 [Fragaria vesca subsp. vesca]	XP_011465719	2.22081e-94	79.1667	297.36	192	152
gene15723-v1.0-hybrid|gene15723-v1.0-hybrid|Fragaria	disease resistance RGA4	6751	gi|764620598|ref|XP_011468521.1|PREDICTED: putative disease resistance protein RGA4 [Fragaria vesca subsp. vesca]	XP_011468521	0	100	1853.57	931	931
gene24884-v1.0-hybrid|gene24884-v1.0-hybrid|Fragaria	phytochrome E-like isoform X1	3959	gi|470118615|ref|XP_004295419.1|PREDICTED: phytochrome E-like isoform X1 [Fragaria vesca subsp. vesca]	XP_004295419	0	95.183	2008.8	1038	988
gene05380-v1.0-hybrid|gene05380-v1.0-hybrid|Fragaria	F-box kelch-repeat At1g51550	3233	gi|764610834|ref|XP_004303823.2|PREDICTED: F-box/kelch-repeat protein At1g51550 [Fragaria vesca subsp. vesca]	XP_004303823	0	98.4472	619.002	322	317
gene10471-v1.0-hybrid|gene10471-v1.0-hybrid|Fragaria	PREDICTED: uncharacterized protein LOC101302047	4094	gi|470116052|ref|XP_004294200.1|PREDICTED: uncharacterized protein LOC101302047 [Fragaria vesca subsp. vesca]	XP_004294200	1.14912e-41	70.6349	169.859	126	89
gene12546-v1.0-hybrid|gene12546-v1.0-hybrid|Fragaria	probable folate-biopterin transporter 7	2772	gi|470144375|ref|XP_004307833.1|PREDICTED: probable folate-biopterin transporter 7 [Fragaria vesca subsp. vesca]	XP_004307833	0	99.1736	654.825	363	360
gene10711-v1.0-hybrid|gene10711-v1.0-hybrid|Fragaria	PREDICTED: ferredoxin	1630	gi|470131618|ref|XP_004301690.1|PREDICTED: ferredoxin [Fragaria vesca subsp. vesca]	XP_004301690	3.95818e-64	100	181.415	86	86
gene00237-v1.0-hybrid|gene00237-v1.0-hybrid|Fragaria	pentatricopeptide repeat-containing At1g56570	1922	gi|470138328|ref|XP_004304909.1|PREDICTED: putative pentatricopeptide repeat-containing protein At1g56570 [Fragaria vesca subsp. vesca]	XP_004304909	0	99.7531	850.892	405	404
gene06454-v1.0-hybrid|gene06454-v1.0-hybrid|Fragaria	PREDICTED: uncharacterized protein LOC101291136	3656	gi|470122963|ref|XP_004297506.1|PREDICTED: uncharacterized protein LOC101291136 [Fragaria vesca subsp. vesca]	XP_004297506	0	100	853.588	423	423
gene23879-v1.0-hybrid|gene23879-v1.0-hybrid|Fragaria	uncharacterized acetyltransferase At3g50280-like	5224	gi|470105677|ref|XP_004289208.1|PREDICTED: uncharacterized acetyltransferase At3g50280-like [Fragaria vesca subsp. vesca]	XP_004289208	0	100	933.324	450	450
gene03854-v1.0-hybrid|gene03854-v1.0-hybrid|Fragaria	lysine histidine transporter-like 6	2094	gi|764579441|ref|XP_011463661.1|PREDICTED: lysine histidine transporter-like 6 [Fragaria vesca subsp. vesca]	XP_011463661	2.32726e-130	83.9196	325.094	199	167
gene16794-v1.0-hybrid|gene16794-v1.0-hybrid|Fragaria	PREDICTED: uncharacterized protein LOC101306449	5361	gi|764596585|ref|XP_011466068.1|PREDICTED: uncharacterized protein LOC101306449 [Fragaria vesca subsp. vesca]	XP_011466068	7.0939e-120	56.1404	175.252	171	96
gene24273-v1.0-hybrid|gene24273-v1.0-hybrid|Fragaria	DEAD-box ATP-dependent RNA helicase 53-like	4179	gi|764611908|ref|XP_011467638.1|PREDICTED: DEAD-box ATP-dependent RNA helicase 53-like [Fragaria vesca subsp. vesca]	XP_011467638	7.46114e-164	78.6047	325.865	215	169
gene15471-v1.0-hybrid|gene15471-v1.0-hybrid|Fragaria	pentatricopeptide repeat-containing At5g24830	6537	gi|470139734|ref|XP_004305601.1|PREDICTED: pentatricopeptide repeat-containing protein At5g24830 [Fragaria vesca subsp. vesca]	XP_004305601	0	100	971.844	480	480
gene14195-v1.0-hybrid|gene14195-v1.0-hybrid|Fragaria	hypothetical protein CHLNCDRAFT_22373 [Chlorella variabilis]	3218	gi|552833417|ref|XP_005848531.1|hypothetical protein CHLNCDRAFT_22373 [Chlorella variabilis]gi|307108188|gb|EFN56429.1|hypothetical protein CHLNCDRAFT_22373 [Chlorella variabilis]	XP_005848531, EFN56429	2.38974e-22	86.5385	87.0409	52	45
gene21148-v1.0-hybrid|gene21148-v1.0-hybrid|Fragaria	ras-related Rab7	1651	gi|764514955|ref|XP_011464793.1|PREDICTED: ras-related protein Rab7 [Fragaria vesca subsp. vesca]	XP_011464793	1.75505e-74	70.2703	152.14	111	78
gene13082-v1.0-hybrid|gene13082-v1.0-hybrid|Fragaria	lysine histidine transporter-like 8	2679	gi|470102620|ref|XP_004287749.1|PREDICTED: lysine histidine transporter-like 8 [Fragaria vesca subsp. vesca]	XP_004287749	0	89.0585	638.262	393	350
gene15385-v1.0-hybrid|gene15385-v1.0-hybrid|Fragaria	trihelix transcription factor GT-2-like	1801	gi|764607628|ref|XP_011467225.1|PREDICTED: trihelix transcription factor GT-2-like [Fragaria vesca subsp. vesca]	XP_011467225	0	100	801.201	431	431
gene18734-v1.0-hybrid|gene18734-v1.0-hybrid|Fragaria	PREDICTED: uncharacterized protein LOC101303240	5269	gi|470133679|ref|XP_004302688.1|PREDICTED: uncharacterized protein LOC101303240 [Fragaria vesca subsp. vesca]	XP_004302688	2.89212e-73	100	156.762	106	106
gene13716-v1.0-hybrid|gene13716-v1.0-hybrid|Fragaria	PREDICTED: uncharacterized protein LOC101292798	12329	gi|470128529|ref|XP_004300191.1|PREDICTED: uncharacterized protein LOC101292798 [Fragaria vesca subsp. vesca]	XP_004300191	2.44658e-171	100	548.51	269	269
gene03933-v1.0-hybrid|gene03933-v1.0-hybrid|Fragaria	coiled-coil domain-containing 115 isoform X1	1030	gi|470142490|ref|XP_004306940.1|PREDICTED: coiled-coil domain-containing protein 115 isoform X1 [Fragaria vesca subsp. vesca]	XP_004306940	7.9498e-149	100	328.946	160	160
gene26232-v1.0-hybrid|gene26232-v1.0-hybrid|Fragaria	peptidyl-tRNA hydrolase, mitochondrial isoform X2	2188	gi|764583228|ref|XP_011464240.1|PREDICTED: peptidyl-tRNA hydrolase, mitochondrial isoform X2 [Fragaria vesca subsp. vesca]	XP_011464240	3.86477e-28	68.8172	122.865	93	64
gene12417-v1.0-hybrid|gene12417-v1.0-hybrid|Fragaria	PREDICTED: uncharacterized protein LOC105353125	330	gi|764635826|ref|XP_011470156.1|PREDICTED: uncharacterized protein LOC105353125 [Fragaria vesca subsp. vesca]	XP_011470156	2.34527e-37	100	133.65	109	109
gene29787-v1.0-hybrid|gene29787-v1.0-hybrid|Fragaria	PREDICTED: uncharacterized protein LOC101305925	2924	gi|764555473|ref|XP_011460591.1|PREDICTED: uncharacterized protein LOC101305925 [Fragaria vesca subsp. vesca]	XP_011460591	0	100	627.476	339	339
gene17448-v1.0-hybrid|gene17448-v1.0-hybrid|Fragaria	transcription factor IBH1-like	537	gi|764528654|ref|XP_011458138.1|PREDICTED: transcription factor IBH1-like [Fragaria vesca subsp. vesca]	XP_011458138	2.14273e-97	100	291.967	158	158
gene07416-v1.0-hybrid|gene07416-v1.0-hybrid|Fragaria	transcription factor TT2-like	1504	gi|470135775|ref|XP_004303684.1|PREDICTED: transcription factor TT2-like [Fragaria vesca subsp. vesca]	XP_004303684	7.58558e-146	97.4138	433.335	232	226
gene14807-v1.0-hybrid|gene14807-v1.0-hybrid|Fragaria	PREDICTED: uncharacterized protein LOC101292284 isoform X3	5770	gi|764545335|ref|XP_011459493.1|PREDICTED: uncharacterized protein LOC101292284 isoform X3 [Fragaria vesca subsp. vesca]	XP_011459493	1.09485e-173	100	561.607	282	282
gene17574-v1.0-hybrid|gene17574-v1.0-hybrid|Fragaria	membrane of ER body	3982	gi|470112270|ref|XP_004292359.1|PREDICTED: membrane protein of ER body-like protein [Fragaria vesca subsp. vesca]	XP_004292359	1.71462e-139	100	456.447	241	241
gene29628-v1.0-hybrid|gene29628-v1.0-hybrid|Fragaria	60S ribosomal L10	4322	gi|764561793|ref|XP_011461387.1|PREDICTED: 60S ribosomal protein L10 [Fragaria vesca subsp. vesca]	XP_011461387	2.07632e-55	65.4255	204.912	188	123
gene25797-v1.0-hybrid|gene25797-v1.0-hybrid|Fragaria	PREDICTED: uncharacterized protein LOC101290862	2339	gi|470126680|ref|XP_004299311.1|PREDICTED: uncharacterized protein LOC101290862 [Fragaria vesca subsp. vesca]	XP_004299311	4.8279e-48	100	160.229	79	79
gene02139-v1.0-hybrid|gene02139-v1.0-hybrid|Fragaria	filament-like plant 7 [Fragaria vesca vesca]	3183	gi|764533843|ref|XP_011458562.1|PREDICTED: filament-like plant protein 7 [Fragaria vesca subsp. vesca]gi|764533847|ref|XP_011458563.1|PREDICTED: filament-like plant protein 7 [Fragaria vesca subsp. vesca]gi|764533852|ref|XP_011458564.1|PREDICTED: filament-like plant protein 7 [Fragaria vesca subsp. vesca]	XP_011458562, XP_011458563, XP_011458564	0	95.107	1222.61	654	622
gene08576-v1.0-hybrid|gene08576-v1.0-hybrid|Fragaria	calcium-dependent kinase 29 isoform X1	3906	gi|470110110|ref|XP_004291330.1|PREDICTED: calcium-dependent protein kinase 29 isoform X1 [Fragaria vesca subsp. vesca]	XP_004291330	2.18407e-117	100	389.423	233	233
gene06385-v1.0-hybrid|gene06385-v1.0-hybrid|Fragaria	4-coumarate-- ligase-like 9	3327	gi|470123051|ref|XP_004297550.1|PREDICTED: 4-coumarate--CoA ligase-like 9 [Fragaria vesca subsp. vesca]	XP_004297550	0	100	568.155	342	342
gene16992-v1.0-hybrid|gene16992-v1.0-hybrid|Fragaria	probable receptor-like serine threonine- kinase At5g57670	2975	gi|764568582|ref|XP_004296444.2|PREDICTED: probable receptor-like serine/threonine-protein kinase At5g57670 [Fragaria vesca subsp. vesca]	XP_004296444	1.49632e-134	79.096	272.707	177	140
gene12461-v1.0-hybrid|gene12461-v1.0-hybrid|Fragaria	MATE efflux family 6-like	1464	gi|470144518|ref|XP_004307901.1|PREDICTED: MATE efflux family protein 6-like [Fragaria vesca subsp. vesca]	XP_004307901	2.95842e-121	100	376.711	181	181
gene10771-v1.0-hybrid|gene10771-v1.0-hybrid|Fragaria	DNA repair endonuclease UVH1	9085	gi|764591087|ref|XP_011465214.1|PREDICTED: LOW QUALITY PROTEIN: DNA repair endonuclease UVH1 [Fragaria vesca subsp. vesca]	XP_011465214	7.18077e-174	100	578.556	327	327
gene22873-v1.0-hybrid|gene22873-v1.0-hybrid|Fragaria	nudix hydrolase 12, mitochondrial-like [Fragaria vesca vesca]	4969	gi|764577168|ref|XP_011463304.1|PREDICTED: nudix hydrolase 12, mitochondrial-like [Fragaria vesca subsp. vesca]gi|764577172|ref|XP_011463305.1|PREDICTED: nudix hydrolase 12, mitochondrial-like [Fragaria vesca subsp. vesca]	XP_011463304, XP_011463305	2.04246e-27	100	124.405	74	74
gene02148-v1.0-hybrid|gene02148-v1.0-hybrid|Fragaria	caffeoyl- O-methyltransferase	1304	gi|657987165|ref|XP_008385739.1|PREDICTED: caffeoyl-CoA O-methyltransferase [Malus domestica]	XP_008385739	3.81896e-61	99.0196	211.075	102	101
gene08394-v1.0-hybrid|gene08394-v1.0-hybrid|Fragaria	hypothetical protein PRUPE_ppa012923mg [Prunus persica]	1019	gi|595801534|ref|XP_007201838.1|hypothetical protein PRUPE_ppa012923mg [Prunus persica]gi|462397238|gb|EMJ03037.1|hypothetical protein PRUPE_ppa012923mg [Prunus persica]	XP_007201838, EMJ03037	1.08068e-19	100	75.0998	35	35
gene14865-v1.0-hybrid|gene14865-v1.0-hybrid|Fragaria	PREDICTED: uncharacterized protein LOC101303642	2043	gi|470102774|ref|XP_004287826.1|PREDICTED: uncharacterized protein LOC101303642 [Fragaria vesca subsp. vesca]	XP_004287826	1.29825e-59	70.9877	211.075	162	115
gene10667-v1.0-hybrid|gene10667-v1.0-hybrid|Fragaria	pentatricopeptide repeat-containing At4g17616 [Fragaria vesca vesca]	2226	gi|470131687|ref|XP_004301723.1|PREDICTED: pentatricopeptide repeat-containing protein At4g17616 [Fragaria vesca subsp. vesca]gi|764591024|ref|XP_011465204.1|PREDICTED: pentatricopeptide repeat-containing protein At4g17616 [Fragaria vesca subsp. vesca]	XP_004301723, XP_011465204	0	100	1424.45	741	741
gene08776-v1.0-hybrid|gene08776-v1.0-hybrid|Fragaria	helicase and polymerase-containing TEBICHI	13354	gi|764539678|ref|XP_011459012.1|PREDICTED: helicase and polymerase-containing protein TEBICHI [Fragaria vesca subsp. vesca]	XP_011459012	0	86.4726	940.258	584	505
gene17500-v1.0-hybrid|gene17500-v1.0-hybrid|Fragaria	FAR1-RELATED SEQUENCE 7	1641	gi|470107577|ref|XP_004290121.1|PREDICTED: protein FAR1-RELATED SEQUENCE 7 [Fragaria vesca subsp. vesca]	XP_004290121	3.23618e-92	100	293.893	139	139
gene19497-v1.0-hybrid|gene19497-v1.0-hybrid|Fragaria	PREDICTED: uncharacterized protein LOC103446745	1242	gi|657984028|ref|XP_008384097.1|PREDICTED: uncharacterized protein LOC103446745 [Malus domestica]	XP_008384097	1.64798e-37	83.0189	79.7221	53	44
gene23918-v1.0-hybrid|gene23918-v1.0-hybrid|Fragaria	hypothetical protein PRUPE_ppa022105mg, partial [Prunus persica]	2423	gi|595952017|ref|XP_007216425.1|hypothetical protein PRUPE_ppa022105mg, partial [Prunus persica]gi|462412575|gb|EMJ17624.1|hypothetical protein PRUPE_ppa022105mg, partial [Prunus persica]	XP_007216425, EMJ17624	1.89847e-43	72.3577	166.007	123	89
gene10603-v1.0-hybrid|gene10603-v1.0-hybrid|Fragaria	peter Pan	2108	gi|470109006|ref|XP_004290793.1|PREDICTED: peter Pan-like protein [Fragaria vesca subsp. vesca]	XP_004290793	6.01127e-46	98.4615	132.88	65	64
gene22747-v1.0-hybrid|gene22747-v1.0-hybrid|Fragaria	pentatricopeptide repeat-containing At5g02860	2439	gi|470106777|ref|XP_004289736.1|PREDICTED: pentatricopeptide repeat-containing protein At5g02860 [Fragaria vesca subsp. vesca]	XP_004289736	0	100	1538.86	766	766
gene18455-v1.0-hybrid|gene18455-v1.0-hybrid|Fragaria	PREDICTED: protein SRG1-like	1493	gi|470138900|ref|XP_004305191.1|PREDICTED: protein SRG1-like [Fragaria vesca subsp. vesca]	XP_004305191	1.74405e-126	85.7778	385.956	225	193
gene27078-v1.0-hybrid|gene27078-v1.0-hybrid|Fragaria	PREDICTED: uncharacterized protein LOC101297355	11578	gi|470131152|ref|XP_004301462.1|PREDICTED: uncharacterized protein LOC101297355 [Fragaria vesca subsp. vesca]	XP_004301462	9.54799e-21	100	108.227	72	72
gene07038-v1.0-hybrid|gene07038-v1.0-hybrid|Fragaria	bifunctional epoxide hydrolase 2-like isoform X2	3791	gi|764572098|ref|XP_011462738.1|PREDICTED: bifunctional epoxide hydrolase 2-like isoform X2 [Fragaria vesca subsp. vesca]	XP_011462738	2.73131e-80	91.3333	273.092	150	137
gene00857-v1.0-hybrid|gene00857-v1.0-hybrid|Fragaria	inactive leucine-rich repeat receptor-like serine threonine- kinase At1g60630	4375	gi|470125263|ref|XP_004298624.1|PREDICTED: inactive leucine-rich repeat receptor-like serine/threonine-protein kinase At1g60630 [Fragaria vesca subsp. vesca]	XP_004298624	0	100	738.799	449	449
gene19885-v1.0-hybrid|gene19885-v1.0-hybrid|Fragaria	pentatricopeptide repeat-containing At1g79540	2443	gi|470118868|ref|XP_004295543.1|PREDICTED: LOW QUALITY PROTEIN: pentatricopeptide repeat-containing protein At1g79540 [Fragaria vesca subsp. vesca]	XP_004295543	0	100	871.307	423	423
gene03942-v1.0-hybrid|gene03942-v1.0-hybrid|Fragaria	PREDICTED: uncharacterized protein LOC101302107	513	gi|764626738|ref|XP_011469167.1|PREDICTED: uncharacterized protein LOC101302107 [Fragaria vesca subsp. vesca]	XP_011469167	1.13075e-106	100	315.079	155	155
gene14822-v1.0-hybrid|gene14822-v1.0-hybrid|Fragaria	THUMP domain-containing 1	4551	gi|470111033|ref|XP_004291758.1|PREDICTED: THUMP domain-containing protein 1 [Fragaria vesca subsp. vesca]	XP_004291758	2.27993e-75	98.7952	268.47	166	164
gene31712-v1.0-hybrid|gene31712-v1.0-hybrid|Fragaria	reticulocyte binding 2 homolog b	3001	gi|470132677|ref|XP_004302203.1|PREDICTED: reticulocyte binding protein 2 homolog b [Fragaria vesca subsp. vesca]	XP_004302203	0	100	731.865	465	465
gene25833-v1.0-hybrid|gene25833-v1.0-hybrid|Fragaria	homeobox-leucine zipper GLABRA 2 isoform X1	5884	gi|764602344|ref|XP_011466687.1|PREDICTED: homeobox-leucine zipper protein GLABRA 2 isoform X1 [Fragaria vesca subsp. vesca]	XP_011466687	9.96788e-170	86.3158	323.939	190	164
gene31975-v1.0-hybrid|gene31975-v1.0-hybrid|Fragaria	triacylglycerol lipase 2-like	3411	gi|470129876|ref|XP_004300834.1|PREDICTED: triacylglycerol lipase 2-like [Fragaria vesca subsp. vesca]	XP_004300834	0	100	778.089	398	398
gene23518-v1.0-hybrid|gene23518-v1.0-hybrid|Fragaria	major latex 146-like	588	gi|470113654|ref|XP_004293036.1|PREDICTED: major latex protein 146-like [Fragaria vesca subsp. vesca]	XP_004293036	4.19656e-98	77.9487	293.508	195	152
gene23466-v1.0-hybrid|gene23466-v1.0-hybrid|Fragaria	armadillo repeat-containing kinesin 1 isoform X1	8066	gi|470146309|ref|XP_004308769.1|PREDICTED: armadillo repeat-containing kinesin-like protein 1 isoform X1 [Fragaria vesca subsp. vesca]	XP_004308769	2.95156e-78	76.1194	203.371	134	102
gene04006-v1.0-hybrid|gene04006-v1.0-hybrid|Fragaria	probable WRKY transcription factor 72	3031	gi|764575525|ref|XP_004298443.2|PREDICTED: probable WRKY transcription factor 72 [Fragaria vesca subsp. vesca]	XP_004298443	0	85.6688	965.296	628	538
gene13782-v1.0-hybrid|gene13782-v1.0-hybrid|Fragaria	MATE efflux family 2, chloroplastic	3695	gi|764600029|ref|XP_004305106.2|PREDICTED: MATE efflux family protein 2, chloroplastic [Fragaria vesca subsp. vesca]	XP_004305106	1.61413e-81	70.9199	289.271	337	239
gene00994-v1.0-hybrid|gene00994-v1.0-hybrid|Fragaria	probable phosphatase 2C 39	2651	gi|470110486|ref|XP_004291512.1|PREDICTED: probable protein phosphatase 2C 39 [Fragaria vesca subsp. vesca]	XP_004291512	1.13835e-109	78.0702	350.903	228	178
gene12454-v1.0-hybrid|gene12454-v1.0-hybrid|Fragaria	two-component response regulator-like APRR5	3622	gi|764635942|ref|XP_004307890.2|PREDICTED: two-component response regulator-like APRR5 [Fragaria vesca subsp. vesca]	XP_004307890	0	78.672	724.546	497	391
gene17969-v1.0-hybrid|gene17969-v1.0-hybrid|Fragaria	PREDICTED: uncharacterized protein LOC101312459	1122	gi|764606969|ref|XP_011467126.1|PREDICTED: uncharacterized protein LOC101312459 [Fragaria vesca subsp. vesca]	XP_011467126	8.48008e-124	100	371.318	214	214
gene28872-v1.0-hybrid|gene28872-v1.0-hybrid|Fragaria	small RNA 2 -O-methyltransferase-like	6939	gi|470118991|ref|XP_004295601.1|PREDICTED: small RNA 2'-O-methyltransferase-like [Fragaria vesca subsp. vesca]	XP_004295601	0	97.8916	625.55	332	325
gene32483-v1.0-hybrid|gene32483-v1.0-hybrid|Fragaria	PREDICTED: uncharacterized protein LOC101309355 [Fragaria vesca subsp. vesca]	5317	gi|470129790|ref|XP_004300791.1|PREDICTED: uncharacterized protein LOC101309355 [Fragaria vesca subsp. vesca]gi|764580673|ref|XP_011463887.1|PREDICTED: uncharacterized protein LOC101309355 [Fragaria vesca subsp. vesca]	XP_004300791, XP_011463887	0	100	833.558	402	402
gene23577-v1.0-hybrid|gene23577-v1.0-hybrid|Fragaria	GABA transporter 1-like	2897	gi|470142672|ref|XP_004307027.1|PREDICTED: GABA transporter 1-like [Fragaria vesca subsp. vesca]	XP_004307027	1.46407e-160	100	252.292	126	126
gene27221-v1.0-hybrid|gene27221-v1.0-hybrid|Fragaria	PREDICTED: uncharacterized protein LOC101302046	3550	gi|764557369|ref|XP_004294127.2|PREDICTED: uncharacterized protein LOC101302046 [Fragaria vesca subsp. vesca]	XP_004294127	4.0939e-76	99.2958	266.544	142	141
gene32362-v1.0-hybrid|gene32362-v1.0-hybrid|Fragaria	phospholipase D gamma 1-like	5060	gi|764580201|ref|XP_011463799.1|PREDICTED: phospholipase D gamma 1-like [Fragaria vesca subsp. vesca]	XP_011463799	0	100	647.121	311	311
gene32609-v1.0-hybrid|gene32609-v1.0-hybrid|Fragaria	PREDICTED: uncharacterized protein LOC101297774	1041	gi|470104063|ref|XP_004288434.1|PREDICTED: uncharacterized protein LOC101297774 [Fragaria vesca subsp. vesca]	XP_004288434	1.32036e-94	100	304.679	150	150
gene06035-v1.0-hybrid|gene06035-v1.0-hybrid|Fragaria	boron transporter 4-like [Malus domestica]	12688	gi|657950408|ref|XP_008347793.1|PREDICTED: boron transporter 4-like [Malus domestica]gi|657950410|ref|XP_008347798.1|PREDICTED: boron transporter 4-like [Malus domestica]gi|657950412|ref|XP_008347804.1|PREDICTED: boron transporter 4-like [Malus domestica]	XP_008347793, XP_008347798, XP_008347804	2.88641e-104	67.9104	133.265	134	91
gene12763-v1.0-hybrid|gene12763-v1.0-hybrid|Fragaria	auxin-induced 10A5-like	369	gi|470144584|ref|XP_004307934.1|PREDICTED: auxin-induced protein 10A5-like [Fragaria vesca subsp. vesca]	XP_004307934	2.65238e-62	100	198.364	122	122
gene31355-v1.0-hybrid|gene31355-v1.0-hybrid|Fragaria	pentatricopeptide repeat-containing At1g53600, mitochondrial	2040	gi|764594071|ref|XP_011465554.1|PREDICTED: LOW QUALITY PROTEIN: pentatricopeptide repeat-containing protein At1g53600, mitochondrial [Fragaria vesca subsp. vesca]	XP_011465554	0	100	1386.32	679	679
gene34042-v1.0-hybrid|gene34042-v1.0-hybrid|Fragaria	dirigent 22-like	585	gi|764563842|ref|XP_004294971.2|PREDICTED: dirigent protein 22-like [Fragaria vesca subsp. vesca]	XP_004294971	2.47186e-127	100	370.548	194	194
gene29674-v1.0-hybrid|gene29674-v1.0-hybrid|Fragaria	abscisic acid receptor PYL12-like	525	gi|470115530|ref|XP_004293952.1|PREDICTED: abscisic acid receptor PYL12-like [Fragaria vesca subsp. vesca]	XP_004293952	2.01315e-124	100	360.533	174	174
gene22801-v1.0-hybrid|gene22801-v1.0-hybrid|Fragaria	5 -nucleotidase domain-containing 4	5665	gi|470122063|ref|XP_004297069.1|PREDICTED: 5'-nucleotidase domain-containing protein 4 [Fragaria vesca subsp. vesca]	XP_004297069	1.19433e-49	67.8899	145.206	109	74
gene08665-v1.0-hybrid|gene08665-v1.0-hybrid|Fragaria	PREDICTED: uncharacterized protein LOC101300307	2218	gi|470109961|ref|XP_004291256.1|PREDICTED: uncharacterized protein LOC101300307 [Fragaria vesca subsp. vesca]	XP_004291256	1.85623e-53	64.7727	202.216	176	114
gene13216-v1.0-hybrid|gene13216-v1.0-hybrid|Fragaria	TRANSPARENT TESTA 12-like	10680	gi|764637289|ref|XP_011470327.1|PREDICTED: protein TRANSPARENT TESTA 12-like [Fragaria vesca subsp. vesca]	XP_011470327	4.28582e-128	100	423.705	208	208
gene24315-v1.0-hybrid|gene24315-v1.0-hybrid|Fragaria	7-deoxyloganetin glucosyltransferase-like	9146	gi|764612110|ref|XP_011467660.1|PREDICTED: 7-deoxyloganetin glucosyltransferase-like [Fragaria vesca subsp. vesca]	XP_011467660	0	100	659.833	316	316
gene30234-v1.0-hybrid|gene30234-v1.0-hybrid|Fragaria	pleiotropic drug resistance 2 [Fragaria vesca vesca]	6614	gi|470134346|ref|XP_004303015.1|PREDICTED: pleiotropic drug resistance protein 2 [Fragaria vesca subsp. vesca]gi|764603294|ref|XP_011466786.1|PREDICTED: pleiotropic drug resistance protein 2 [Fragaria vesca subsp. vesca]	XP_004303015, XP_011466786	0	82.9897	627.091	388	322
gene25527-v1.0-hybrid|gene25527-v1.0-hybrid|Fragaria	PREDICTED: uncharacterized protein LOC101311427	1035	gi|470106889|ref|XP_004289788.1|PREDICTED: uncharacterized protein LOC101311427 [Fragaria vesca subsp. vesca]	XP_004289788	0	100	711.064	344	344
gene07642-v1.0-hybrid|gene07642-v1.0-hybrid|Fragaria	---NA---	1428	No Blast Hit
gene28660-v1.0-hybrid|gene28660-v1.0-hybrid|Fragaria	hypothetical protein PRUPE_ppa019597mg, partial [Prunus persica]	6099	gi|595949542|ref|XP_007216306.1|hypothetical protein PRUPE_ppa019597mg, partial [Prunus persica]gi|462412456|gb|EMJ17505.1|hypothetical protein PRUPE_ppa019597mg, partial [Prunus persica]	XP_007216306, EMJ17505	1.15753e-134	59.9448	270.781	362	217
gene19335-v1.0-hybrid|gene19335-v1.0-hybrid|Fragaria	probable leucine-rich repeat receptor kinase At1g35710	489	gi|470120205|ref|XP_004296198.1|PREDICTED: probable leucine-rich repeat receptor-like protein kinase At1g35710 [Fragaria vesca subsp. vesca]	XP_004296198	2.86691e-67	83.5526	231.106	152	127
gene20692-v1.0-hybrid|gene20692-v1.0-hybrid|Fragaria	methyl- -binding domain 4	6381	gi|470148472|ref|XP_004309787.1|PREDICTED: methyl-CpG-binding domain protein 4 [Fragaria vesca subsp. vesca]	XP_004309787	0	100	570.081	298	298
gene08661-v1.0-hybrid|gene08661-v1.0-hybrid|Fragaria	PREDICTED: uncharacterized protein LOC101300307	5203	gi|470109961|ref|XP_004291256.1|PREDICTED: uncharacterized protein LOC101300307 [Fragaria vesca subsp. vesca]	XP_004291256	1.99192e-86	70.3863	302.753	233	164
gene09898-v1.0-hybrid|gene09898-v1.0-hybrid|Fragaria	probable UDP-N-acetylglucosamine--peptide N-acetylglucosaminyltransferase SPINDLY	3529	gi|470126407|ref|XP_004299179.1|PREDICTED: probable UDP-N-acetylglucosamine--peptide N-acetylglucosaminyltransferase SPINDLY [Fragaria vesca subsp. vesca]	XP_004299179	6.25623e-88	73.3333	293.508	300	220
gene16590-v1.0-hybrid|gene16590-v1.0-hybrid|Fragaria	poly(rC)-binding 1	4195	gi|470132392|ref|XP_004302066.1|PREDICTED: poly(rC)-binding protein 1 [Fragaria vesca subsp. vesca]	XP_004302066	4.91026e-54	100	211.075	192	192
gene00895-v1.0-hybrid|gene00895-v1.0-hybrid|Fragaria	---NA---	351	No Blast Hit
gene16162-v1.0-hybrid|gene16162-v1.0-hybrid|Fragaria	DNA topoisomerase 3-alpha isoform X1	11291	gi|764515323|ref|XP_011465095.1|PREDICTED: DNA topoisomerase 3-alpha isoform X1 [Fragaria vesca subsp. vesca]	XP_011465095	4.35383e-69	61.7647	266.159	238	147
gene18788-v1.0-hybrid|gene18788-v1.0-hybrid|Fragaria	OTU domain-containing At3g57810	2398	gi|470133621|ref|XP_004302664.1|PREDICTED: OTU domain-containing protein At3g57810 [Fragaria vesca subsp. vesca]	XP_004302664	8.62987e-31	100	83.1889	52	52
gene28581-v1.0-hybrid|gene28581-v1.0-hybrid|Fragaria	calmodulin 1	3905	gi|764562626|ref|XP_011461491.1|PREDICTED: calmodulin-like protein 1 [Fragaria vesca subsp. vesca]	XP_011461491	1.68818e-109	100	354.369	174	174
gene12839-v1.0-hybrid|gene12839-v1.0-hybrid|Fragaria	PREDICTED: uncharacterized protein LOC101306760	1370	gi|470144659|ref|XP_004307966.1|PREDICTED: uncharacterized protein LOC101306760 [Fragaria vesca subsp. vesca]	XP_004307966	9.2959e-14	60.5263	78.1814	76	46
gene31145-v1.0-hybrid|gene31145-v1.0-hybrid|Fragaria	peroxidase 47	2282	gi|470110831|ref|XP_004291666.1|PREDICTED: peroxidase 47 [Fragaria vesca subsp. vesca]	XP_004291666	1.4495e-77	97.7444	265.003	133	130
gene27329-v1.0-hybrid|gene27329-v1.0-hybrid|Fragaria	probable leucine-rich repeat receptor-like serine threonine- kinase At3g14840	6422	gi|694357783|ref|XP_009359382.1|PREDICTED: probable leucine-rich repeat receptor-like serine/threonine-protein kinase At3g14840 [Pyrus x bretschneideri]	XP_009359382	4.05818e-77	92.4051	143.665	79	73
gene32259-v1.0-hybrid|gene32259-v1.0-hybrid|Fragaria	elongation factor G-2, chloroplastic	3999	gi|470125361|ref|XP_004298671.1|PREDICTED: elongation factor G-2, chloroplastic [Fragaria vesca subsp. vesca]	XP_004298671	0	95.4545	976.467	506	483
gene03110-v1.0-hybrid|gene03110-v1.0-hybrid|Fragaria	fatty acid desaturase 4, chloroplastic	886	gi|225461021|ref|XP_002280983.1|PREDICTED: fatty acid desaturase 4, chloroplastic [Vitis vinifera]	XP_002280983	1.34776e-80	82.0312	196.052	128	105
gene11527-v1.0-hybrid|gene11527-v1.0-hybrid|Fragaria	GDSL esterase lipase At5g45910	1901	gi|470120608|ref|XP_004296391.1|PREDICTED: GDSL esterase/lipase At5g45910 [Fragaria vesca subsp. vesca]	XP_004296391	1.56904e-72	80.6061	250.366	165	133
gene17203-v1.0-hybrid|gene17203-v1.0-hybrid|Fragaria	NAC transcription factor 29	1428	gi|470107415|ref|XP_004290041.1|PREDICTED: NAC transcription factor 29 [Fragaria vesca subsp. vesca]	XP_004290041	3.81203e-68	100	232.646	166	166
gene32052-v1.0-hybrid|gene32052-v1.0-hybrid|Fragaria	probable GABA transporter 2	1689	gi|764581234|ref|XP_004298886.2|PREDICTED: probable GABA transporter 2 [Fragaria vesca subsp. vesca]	XP_004298886	7.37036e-102	100	263.848	129	129
gene20045-v1.0-hybrid|gene20045-v1.0-hybrid|Fragaria	cytochrome c6, chloroplastic isoform X2	1506	gi|764554179|ref|XP_011460470.1|PREDICTED: cytochrome c6, chloroplastic isoform X2 [Fragaria vesca subsp. vesca]	XP_011460470	1.07813e-31	68.3673	129.028	98	67
gene08256-v1.0-hybrid|gene08256-v1.0-hybrid|Fragaria	PREDICTED: uncharacterized protein LOC101294822	3757	gi|470111938|ref|XP_004292197.1|PREDICTED: uncharacterized protein LOC101294822 [Fragaria vesca subsp. vesca]	XP_004292197	5.3931e-109	83.6364	366.311	220	184
gene04332-v1.0-hybrid|gene04332-v1.0-hybrid|Fragaria	heptahelical transmembrane 2-like isoform X1	553	gi|470136953|ref|XP_004304245.1|PREDICTED: heptahelical transmembrane protein 2-like isoform X1 [Fragaria vesca subsp. vesca]	XP_004304245	2.84616e-37	78.1955	138.272	133	104
gene13341-v1.0-hybrid|gene13341-v1.0-hybrid|Fragaria	pentatricopeptide repeat-containing At2g22410, mitochondrial-like	3243	gi|764637962|ref|XP_011470412.1|PREDICTED: pentatricopeptide repeat-containing protein At2g22410, mitochondrial-like [Fragaria vesca subsp. vesca]	XP_011470412	0	100	1224.54	601	601
gene07582-v1.0-hybrid|gene07582-v1.0-hybrid|Fragaria	TMV resistance N-like	2936	gi|764526161|ref|XP_011457954.1|PREDICTED: TMV resistance protein N-like [Fragaria vesca subsp. vesca]	XP_011457954	0	100	615.92	295	295
gene20937-v1.0-hybrid|gene20937-v1.0-hybrid|Fragaria	anthocyanidin 3-O-glucoside 2 -O-glucosyltransferase-like	1104	gi|470143939|ref|XP_004307624.1|PREDICTED: anthocyanidin 3-O-glucoside 2''-O-glucosyltransferase-like [Fragaria vesca subsp. vesca]	XP_004307624	0	100	713.761	367	367
gene20332-v1.0-hybrid|gene20332-v1.0-hybrid|Fragaria	sulfate transporter	4872	gi|470108654|ref|XP_004290627.1|PREDICTED: sulfate transporter 3.1 [Fragaria vesca subsp. vesca]	XP_004290627	3.58475e-166	78.5311	235.728	177	139
gene17325-v1.0-hybrid|gene17325-v1.0-hybrid|Fragaria	EXORDIUM-like 5	4036	gi|764547832|ref|XP_011459716.1|PREDICTED: protein EXORDIUM-like 5 [Fragaria vesca subsp. vesca]	XP_011459716	0	100	652.899	404	404
gene09016-v1.0-hybrid|gene09016-v1.0-hybrid|Fragaria	Haloacid dehalogenase-like hydrolase family isoform 1 [Theobroma cacao]	3149	gi|590573685|ref|XP_007012190.1|Haloacid dehalogenase-like hydrolase family protein isoform 1 [Theobroma cacao]gi|508782553|gb|EOY29809.1|Haloacid dehalogenase-like hydrolase family protein isoform 1 [Theobroma cacao]	XP_007012190, EOY29809	7.19233e-65	50.7246	119.783	207	105
gene29560-v1.0-hybrid|gene29560-v1.0-hybrid|Fragaria	probable phosphatase 2C 80	2515	gi|470129413|ref|XP_004300615.1|PREDICTED: probable protein phosphatase 2C 80 [Fragaria vesca subsp. vesca]	XP_004300615	2.18716e-51	89.2308	196.823	130	116
gene12124-v1.0-hybrid|gene12124-v1.0-hybrid|Fragaria	mechanosensitive ion channel 2, chloroplastic-like [Fragaria vesca vesca]	4965	gi|470127549|ref|XP_004299731.1|PREDICTED: mechanosensitive ion channel protein 2, chloroplastic-like [Fragaria vesca subsp. vesca]gi|764586540|ref|XP_011464660.1|PREDICTED: mechanosensitive ion channel protein 2, chloroplastic-like [Fragaria vesca subsp. vesca]	XP_004299731, XP_011464660	2.57223e-152	98.7952	494.582	249	246
gene22712-v1.0-hybrid|gene22712-v1.0-hybrid|Fragaria	PREDICTED: uncharacterized protein LOC105352757	591	gi|764621743|ref|XP_011468699.1|PREDICTED: uncharacterized protein LOC105352757 [Fragaria vesca subsp. vesca]	XP_011468699	2.07092e-89	98.5294	273.478	136	134
gene24027-v1.0-hybrid|gene24027-v1.0-hybrid|Fragaria	transcription factor MYB44-like	930	gi|470103124|ref|XP_004287994.1|PREDICTED: transcription factor MYB44-like [Fragaria vesca subsp. vesca]	XP_004287994	6.42545e-176	100	502.286	309	309
gene12524-v1.0-hybrid|gene12524-v1.0-hybrid|Fragaria	ATP-dependent DNA helicase Q-like 3 isoform X2	5050	gi|764510528|ref|XP_011460850.1|PREDICTED: ATP-dependent DNA helicase Q-like 3 isoform X2 [Fragaria vesca subsp. vesca]	XP_011460850	7.94684e-95	100	333.183	162	162
gene30537-v1.0-hybrid|gene30537-v1.0-hybrid|Fragaria	polyadenylate-binding RBP47B	10475	gi|470104419|ref|XP_004288602.1|PREDICTED: polyadenylate-binding protein RBP47B' [Fragaria vesca subsp. vesca]	XP_004288602	1.43449e-148	100	465.307	221	221
gene09371-v1.0-hybrid|gene09371-v1.0-hybrid|Fragaria	zinc finger VAR3, chloroplastic	2713	gi|470127120|ref|XP_004299525.1|PREDICTED: zinc finger protein VAR3, chloroplastic [Fragaria vesca subsp. vesca]	XP_004299525	2.42808e-47	100	186.037	111	111
gene02650-v1.0-hybrid|gene02650-v1.0-hybrid|Fragaria	zinc finger CCCH domain-containing 20	1020	gi|764537979|ref|XP_011458888.1|PREDICTED: zinc finger CCCH domain-containing protein 20 [Fragaria vesca subsp. vesca]	XP_011458888	0	100	570.466	339	339
gene16064-v1.0-hybrid|gene16064-v1.0-hybrid|Fragaria	PREDICTED: uncharacterized protein LOC101303129 isoform X2	1637	gi|764594326|ref|XP_011465598.1|PREDICTED: uncharacterized protein LOC101303129 isoform X2 [Fragaria vesca subsp. vesca]	XP_011465598	0	100	711.835	339	339
gene01958-v1.0-hybrid|gene01958-v1.0-hybrid|Fragaria	PREDICTED: uncharacterized protein LOC101312901	1467	gi|764542702|ref|XP_011459251.1|PREDICTED: uncharacterized protein LOC101312901 [Fragaria vesca subsp. vesca]	XP_011459251	0	100	1018.84	488	488
gene11755-v1.0-hybrid|gene11755-v1.0-hybrid|Fragaria	chloroplastic group IIB intron splicing facilitator CRS2-B, chloroplastic-like	3763	gi|764588138|ref|XP_011464862.1|PREDICTED: chloroplastic group IIB intron splicing facilitator CRS2-B, chloroplastic-like [Fragaria vesca subsp. vesca]	XP_011464862	2.86316e-57	100	143.665	66	66
gene28135-v1.0-hybrid|gene28135-v1.0-hybrid|Fragaria	structure-specific endonuclease subunit SLX1 homolog	1754	gi|470117185|ref|XP_004294742.1|PREDICTED: structure-specific endonuclease subunit SLX1 homolog [Fragaria vesca subsp. vesca]	XP_004294742	0	100	547.74	266	266
gene27737-v1.0-hybrid|gene27737-v1.0-hybrid|Fragaria	E3 ubiquitin- ligase RF298	2912	gi|470108795|ref|XP_004290694.1|PREDICTED: putative E3 ubiquitin-protein ligase RF298 [Fragaria vesca subsp. vesca]	XP_004290694	0	99.8464	1059.28	651	650
gene11414-v1.0-hybrid|gene11414-v1.0-hybrid|Fragaria	hypothetical protein M569_15201	1056	gi|527186796|gb|EPS59605.1|hypothetical protein M569_15201 [Genlisea aurea]	EPS59605	1.94635e-138	77.1831	409.453	355	274
gene30644-v1.0-hybrid|gene30644-v1.0-hybrid|Fragaria	G-type lectin S-receptor-like serine threonine- kinase RKS1	2542	gi|764566530|ref|XP_011461987.1|PREDICTED: G-type lectin S-receptor-like serine/threonine-protein kinase RKS1 [Fragaria vesca subsp. vesca]	XP_011461987	1.68492e-155	81.0976	257.684	164	133
gene16440-v1.0-hybrid|gene16440-v1.0-hybrid|Fragaria	pentatricopeptide repeat-containing At5g52630	2442	gi|470111518|ref|XP_004291994.1|PREDICTED: putative pentatricopeptide repeat-containing protein At5g52630 [Fragaria vesca subsp. vesca]	XP_004291994	0	100	1660.58	813	813
gene28288-v1.0-hybrid|gene28288-v1.0-hybrid|Fragaria	glutamyl-tRNA(Gln) amidotransferase subunit B, chloroplastic mitochondrial	4644	gi|764569341|ref|XP_011462425.1|PREDICTED: glutamyl-tRNA(Gln) amidotransferase subunit B, chloroplastic/mitochondrial [Fragaria vesca subsp. vesca]	XP_011462425	2.74645e-161	89.3238	512.301	281	251
gene34666-v1.0-hybrid|gene34666-v1.0-hybrid|Fragaria	chlorophyll a-b binding of LHCII type 1-like	789	gi|470116188|ref|XP_004294267.1|PREDICTED: chlorophyll a-b binding protein of LHCII type 1-like [Fragaria vesca subsp. vesca]	XP_004294267	0	100	531.946	262	262
gene03572-v1.0-hybrid|gene03572-v1.0-hybrid|Fragaria	retrovirus-related Pol poly from transposon 297	3275	gi|470113778|ref|XP_004293097.1|PREDICTED: retrovirus-related Pol polyprotein from transposon 297 [Fragaria vesca subsp. vesca]	XP_004293097	1.60534e-90	98.3957	330.102	187	184
gene30719-v1.0-hybrid|gene30719-v1.0-hybrid|Fragaria	PREDICTED: uncharacterized protein LOC105350305	1242	gi|764552696|ref|XP_011460307.1|PREDICTED: uncharacterized protein LOC105350305 [Fragaria vesca subsp. vesca]	XP_011460307	3.40663e-47	100	170.629	96	96
gene21268-v1.0-hybrid|gene21268-v1.0-hybrid|Fragaria	PREDICTED: uncharacterized protein LOC101314712	3513	gi|764635460|ref|XP_004309063.2|PREDICTED: uncharacterized protein LOC101314712 [Fragaria vesca subsp. vesca]	XP_004309063	8.96153e-122	100	129.413	86	86
gene25683-v1.0-hybrid|gene25683-v1.0-hybrid|Fragaria	PREDICTED: uncharacterized protein LOC101296384	3256	gi|470127890|ref|XP_004299891.1|PREDICTED: uncharacterized protein LOC101296384 [Fragaria vesca subsp. vesca]	XP_004299891	8.01244e-82	100	276.174	132	132
gene21481-v1.0-hybrid|gene21481-v1.0-hybrid|Fragaria	probable receptor kinase At1g67000 isoform X2	783	gi|470143078|ref|XP_004307212.1|PREDICTED: probable receptor-like protein kinase At1g67000 isoform X2 [Fragaria vesca subsp. vesca]	XP_004307212	6.48671e-136	85.1711	410.994	263	224
gene03005-v1.0-hybrid|gene03005-v1.0-hybrid|Fragaria	PREDICTED: uncharacterized protein LOC101314794	2851	gi|470143240|ref|XP_004307289.1|PREDICTED: uncharacterized protein LOC101314794 [Fragaria vesca subsp. vesca]	XP_004307289	1.1867e-43	95.2381	123.25	63	60
gene11782-v1.0-hybrid|gene11782-v1.0-hybrid|Fragaria	pentatricopeptide repeat-containing At5g46460, mitochondrial	2783	gi|764588188|ref|XP_011464865.1|PREDICTED: pentatricopeptide repeat-containing protein At5g46460, mitochondrial [Fragaria vesca subsp. vesca]	XP_011464865	0	100	1179.08	577	577
gene18326-v1.0-hybrid|gene18326-v1.0-hybrid|Fragaria	PREDICTED: uncharacterized protein LOC101296122 isoform X2	10304	gi|764607415|ref|XP_011467197.1|PREDICTED: uncharacterized protein LOC101296122 isoform X2 [Fragaria vesca subsp. vesca]	XP_011467197	7.04151e-53	71.7277	214.157	191	137
gene00805-v1.0-hybrid|gene00805-v1.0-hybrid|Fragaria	PREDICTED: uncharacterized protein LOC101314652 [Fragaria vesca subsp. vesca]	11409	gi|470123444|ref|XP_004297736.1|PREDICTED: uncharacterized protein LOC101314652 [Fragaria vesca subsp. vesca]gi|764578336|ref|XP_011463438.1|PREDICTED: uncharacterized protein LOC101314652 [Fragaria vesca subsp. vesca]	XP_004297736, XP_011463438	3.17107e-177	100	565.074	270	270
gene26745-v1.0-hybrid|gene26745-v1.0-hybrid|Fragaria	major facilitator superfamily domain-containing 12-like [Fragaria vesca vesca]	3235	gi|470141526|ref|XP_004306481.1|PREDICTED: major facilitator superfamily domain-containing protein 12-like [Fragaria vesca subsp. vesca]gi|764622556|ref|XP_011468788.1|PREDICTED: major facilitator superfamily domain-containing protein 12-like [Fragaria vesca subsp. vesca]	XP_004306481, XP_011468788	1.36817e-33	100	110.538	54	54
gene03423-v1.0-hybrid|gene03423-v1.0-hybrid|Fragaria	ribonuclease 3 2-like [Citrus sinensis]	1844	gi|567920854|ref|XP_006452433.1|hypothetical protein CICLE_v10008694mg [Citrus clementina]gi|568842165|ref|XP_006475022.1|PREDICTED: ribonuclease 3-like protein 2-like [Citrus sinensis]gi|557555659|gb|ESR65673.1|hypothetical protein CICLE_v10008694mg [Citrus clementina]	XP_006452433, XP_006475022, ESR65673	2.19404e-95	76.1905	164.081	126	96
gene31169-v1.0-hybrid|gene31169-v1.0-hybrid|Fragaria	RING-H2 finger ATL7-like	1739	gi|470112369|ref|XP_004292408.1|PREDICTED: RING-H2 finger protein ATL7-like [Fragaria vesca subsp. vesca]	XP_004292408	5.70166e-89	100	287.345	138	138
gene26193-v1.0-hybrid|gene26193-v1.0-hybrid|Fragaria	peptidyl-prolyl cis-trans isomerase CYP26-2, chloroplastic	1443	gi|470126548|ref|XP_004299245.1|PREDICTED: peptidyl-prolyl cis-trans isomerase CYP26-2, chloroplastic [Fragaria vesca subsp. vesca]	XP_004299245	0	100	612.453	345	345
gene26367-v1.0-hybrid|gene26367-v1.0-hybrid|Fragaria	zinc finger VAR3, chloroplastic	5360	gi|470136504|ref|XP_004304031.1|PREDICTED: zinc finger protein VAR3, chloroplastic [Fragaria vesca subsp. vesca]	XP_004304031	0	100	1129.39	572	572
gene02578-v1.0-hybrid|gene02578-v1.0-hybrid|Fragaria	PREDICTED: uncharacterized protein LOC105349827	795	gi|764537679|ref|XP_011458863.1|PREDICTED: uncharacterized protein LOC105349827 [Fragaria vesca subsp. vesca]	XP_011458863	5.00827e-151	100	435.261	264	264
gene04476-v1.0-hybrid|gene04476-v1.0-hybrid|Fragaria	tRNA(adenine(34)) deaminase, chloroplastic	5005	gi|764574239|ref|XP_011462949.1|PREDICTED: tRNA(adenine(34)) deaminase, chloroplastic [Fragaria vesca subsp. vesca]	XP_011462949	0	97.1175	2245.31	1353	1314
gene10437-v1.0-hybrid|gene10437-v1.0-hybrid|Fragaria	PAT1 homolog 1	7449	gi|470116036|ref|XP_004294192.1|PREDICTED: protein PAT1 homolog 1 [Fragaria vesca subsp. vesca]	XP_004294192	0	100	1225.69	706	706
gene30962-v1.0-hybrid|gene30962-v1.0-hybrid|Fragaria	PREDICTED: uncharacterized protein LOC101313543	3570	gi|470101844|ref|XP_004287378.1|PREDICTED: uncharacterized protein LOC101313543 [Fragaria vesca subsp. vesca]	XP_004287378	7.06142e-86	100	295.819	141	141
gene21412-v1.0-hybrid|gene21412-v1.0-hybrid|Fragaria	superoxide dismutase [Fe], chloroplastic	2023	gi|764634794|ref|XP_011470027.1|PREDICTED: superoxide dismutase [Fe], chloroplastic [Fragaria vesca subsp. vesca]	XP_011470027	2.65843e-77	71.4286	238.424	168	120
gene03259-v1.0-hybrid|gene03259-v1.0-hybrid|Fragaria	transcription factor bHLH123-like	2367	gi|470116287|ref|XP_004294314.1|PREDICTED: transcription factor bHLH123-like [Fragaria vesca subsp. vesca]	XP_004294314	5.8632e-119	100	379.022	199	199
gene28174-v1.0-hybrid|gene28174-v1.0-hybrid|Fragaria	probable WRKY transcription factor 25	2763	gi|470117218|ref|XP_004294758.1|PREDICTED: probable WRKY transcription factor 25 [Fragaria vesca subsp. vesca]	XP_004294758	4.48825e-172	90	514.998	340	306
gene01782-v1.0-hybrid|gene01782-v1.0-hybrid|Fragaria	dentin sialophospho	1677	gi|470106708|ref|XP_004289704.1|PREDICTED: dentin sialophosphoprotein [Fragaria vesca subsp. vesca]	XP_004289704	0	100	707.212	558	558
gene29496-v1.0-hybrid|gene29496-v1.0-hybrid|Fragaria	50S ribosomal L1, chloroplastic	3719	gi|470143136|ref|XP_004307238.1|PREDICTED: 50S ribosomal protein L1, chloroplastic [Fragaria vesca subsp. vesca]	XP_004307238	7.97394e-44	70.4545	175.637	132	93
gene26838-v1.0-hybrid|gene26838-v1.0-hybrid|Fragaria	glutamyl-tRNA reductase 1, chloroplastic	2545	gi|470127762|ref|XP_004299831.1|PREDICTED: glutamyl-tRNA reductase 1, chloroplastic [Fragaria vesca subsp. vesca]	XP_004299831	0	98.7047	711.064	386	381
gene21436-v1.0-hybrid|gene21436-v1.0-hybrid|Fragaria	P-loop NTPase domain-containing LPA1 homolog 2-like	6362	gi|470110610|ref|XP_004291572.1|PREDICTED: P-loop NTPase domain-containing protein LPA1 homolog 2-like [Fragaria vesca subsp. vesca]	XP_004291572	0	88.5514	719.924	428	379
gene06533-v1.0-hybrid|gene06533-v1.0-hybrid|Fragaria	pre-mRNA-splicing factor CWC25 homolog isoform X1	2673	gi|470121865|ref|XP_004296977.1|PREDICTED: pre-mRNA-splicing factor CWC25 homolog isoform X1 [Fragaria vesca subsp. vesca]	XP_004296977	0	100	764.992	384	384
gene07515-v1.0-hybrid|gene07515-v1.0-hybrid|Fragaria		30461	No Blast Hit
gene14041-v1.0-hybrid|gene14041-v1.0-hybrid|Fragaria	E3 ubiquitin- ligase COP1 [Fragaria vesca vesca]	5335	gi|470128611|ref|XP_004300230.1|PREDICTED: E3 ubiquitin-protein ligase COP1 [Fragaria vesca subsp. vesca]gi|764590426|ref|XP_011465142.1|PREDICTED: E3 ubiquitin-protein ligase COP1 [Fragaria vesca subsp. vesca]	XP_004300230, XP_011465142	2.68967e-151	82.9114	264.618	158	131
gene33862-v1.0-hybrid|gene33862-v1.0-hybrid|Fragaria	hypothetical protein L484_002552 [Morus notabilis]	1461	gi|703137890|ref|XP_010106597.1|hypothetical protein L484_002552 [Morus notabilis]gi|587923547|gb|EXC10888.1|hypothetical protein L484_002552 [Morus notabilis]	XP_010106597, EXC10888	1.8523e-72	73.7143	239.965	175	129
gene30295-v1.0-hybrid|gene30295-v1.0-hybrid|Fragaria	iron-sulfur assembly -like 2, mitochondrial	1681	gi|470134289|ref|XP_004302987.1|PREDICTED: iron-sulfur assembly protein IscA-like 2, mitochondrial [Fragaria vesca subsp. vesca]	XP_004302987	9.84062e-18	100	91.6633	43	43
gene25608-v1.0-hybrid|gene25608-v1.0-hybrid|Fragaria	glutamate receptor -like	3752	gi|764639735|ref|XP_011470651.1|PREDICTED: glutamate receptor 2.8-like [Fragaria vesca subsp. vesca]	XP_011470651	0	82.4945	599.356	457	377
gene15472-v1.0-hybrid|gene15472-v1.0-hybrid|Fragaria	RNA methyltransferase At5g10620 isoform X2	1553	gi|764607509|ref|XP_011467211.1|PREDICTED: putative RNA methyltransferase At5g10620 isoform X2 [Fragaria vesca subsp. vesca]	XP_011467211	3.05345e-26	92.5926	98.2117	54	50
gene22839-v1.0-hybrid|gene22839-v1.0-hybrid|Fragaria	homeobox isoform X1 [Fragaria vesca vesca]	6497	gi|470106794|ref|XP_004289744.1|PREDICTED: homeobox protein HAT3.1 isoform X1 [Fragaria vesca subsp. vesca]gi|764524477|ref|XP_011457794.1|PREDICTED: homeobox protein HAT3.1 isoform X1 [Fragaria vesca subsp. vesca]	XP_004289744, XP_011457794	0	100	1167.14	639	639
gene10413-v1.0-hybrid|gene10413-v1.0-hybrid|Fragaria	dnaJ homolog subfamily B member 12	2875	gi|470106192|ref|XP_004289458.1|PREDICTED: dnaJ homolog subfamily B member 12 [Fragaria vesca subsp. vesca]	XP_004289458	1.5836e-99	100	326.25	202	202
gene14826-v1.0-hybrid|gene14826-v1.0-hybrid|Fragaria	magnesium-chelatase subunit , chloroplastic	10325	gi|764545235|ref|XP_011459478.1|PREDICTED: magnesium-chelatase subunit ChlD, chloroplastic [Fragaria vesca subsp. vesca]	XP_011459478	6.21693e-87	84.1772	263.462	158	133
gene32584-v1.0-hybrid|gene32584-v1.0-hybrid|Fragaria	photosynthetic NDH subunit of subcomplex B 5, chloroplastic	3182	gi|764518545|ref|XP_011467711.1|PREDICTED: photosynthetic NDH subunit of subcomplex B 5, chloroplastic [Fragaria vesca subsp. vesca]	XP_011467711	1.99244e-50	73.3871	179.489	124	91
gene32211-v1.0-hybrid|gene32211-v1.0-hybrid|Fragaria	glutaredoxin isoform X1	754	gi|470125954|ref|XP_004298962.1|PREDICTED: glutaredoxin isoform X1 [Fragaria vesca subsp. vesca]	XP_004298962	3.85568e-48	54.7826	110.538	115	63
gene12887-v1.0-hybrid|gene12887-v1.0-hybrid|Fragaria	starch synthase 1, chloroplastic amyloplastic	3510	gi|470144725|ref|XP_004307998.1|PREDICTED: starch synthase 1, chloroplastic/amyloplastic [Fragaria vesca subsp. vesca]	XP_004307998	0	100	245.358	121	121
gene15194-v1.0-hybrid|gene15194-v1.0-hybrid|Fragaria	TIC 20-I, chloroplastic	636	gi|470111212|ref|XP_004291843.1|PREDICTED: protein TIC 20-I, chloroplastic [Fragaria vesca subsp. vesca]	XP_004291843	3.16359e-152	100	436.032	211	211
gene08152-v1.0-hybrid|gene08152-v1.0-hybrid|Fragaria	PREDICTED: uncharacterized protein LOC101312697	15461	gi|470112606|ref|XP_004292523.1|PREDICTED: uncharacterized protein LOC101312697 [Fragaria vesca subsp. vesca]	XP_004292523	0	100	1538.86	748	748
gene09424-v1.0-hybrid|gene09424-v1.0-hybrid|Fragaria	PREDICTED: uncharacterized protein LOC101315432	1329	gi|470127185|ref|XP_004299556.1|PREDICTED: uncharacterized protein LOC101315432 [Fragaria vesca subsp. vesca]	XP_004299556	4.68452e-58	100	132.494	63	63
gene21288-v1.0-hybrid|gene21288-v1.0-hybrid|Fragaria	PREDICTED: uncharacterized protein LOC101308136 isoform X2	3561	gi|470146712|ref|XP_004308966.1|PREDICTED: uncharacterized protein LOC101308136 isoform X2 [Fragaria vesca subsp. vesca]	XP_004308966	2.27961e-122	83.1461	407.912	267	222
gene23728-v1.0-hybrid|gene23728-v1.0-hybrid|Fragaria	PREDICTED: uncharacterized protein LOC101305242	1654	gi|470112835|ref|XP_004292635.1|PREDICTED: uncharacterized protein LOC101305242 [Fragaria vesca subsp. vesca]	XP_004292635	7.7771e-71	98.3607	240.736	122	120
gene08949-v1.0-hybrid|gene08949-v1.0-hybrid|Fragaria	arginine N-methyltransferase 7	4260	gi|764584598|ref|XP_004299441.2|PREDICTED: protein arginine N-methyltransferase 7 [Fragaria vesca subsp. vesca]	XP_004299441	3.84742e-160	80.9783	296.204	184	149
gene17114-v1.0-hybrid|gene17114-v1.0-hybrid|Fragaria	3-hydroxy-3-methylglutaryl-coenzyme A reductase 1-like	1788	gi|764528345|ref|XP_011458111.1|PREDICTED: 3-hydroxy-3-methylglutaryl-coenzyme A reductase 1-like [Fragaria vesca subsp. vesca]	XP_011458111	0	100	1114.75	595	595
gene12105-v1.0-hybrid|gene12105-v1.0-hybrid|Fragaria	PREDICTED: pectinesterase-like	2031	gi|764586431|ref|XP_004299718.2|PREDICTED: pectinesterase-like [Fragaria vesca subsp. vesca]	XP_004299718	0	97.4432	565.844	352	343
gene06733-v1.0-hybrid|gene06733-v1.0-hybrid|Fragaria	divinyl chlorophyllide a 8-vinyl-reductase, chloroplastic	1263	gi|470121482|ref|XP_004296795.1|PREDICTED: divinyl chlorophyllide a 8-vinyl-reductase, chloroplastic [Fragaria vesca subsp. vesca]	XP_004296795	0	100	816.609	420	420
gene20708-v1.0-hybrid|gene20708-v1.0-hybrid|Fragaria	rRNA methyltransferase 3A, mitochondrial isoform X1	2581	gi|470106311|ref|XP_004289516.1|PREDICTED: rRNA methyltransferase 3A, mitochondrial isoform X1 [Fragaria vesca subsp. vesca]	XP_004289516	9.97697e-66	95.7143	234.572	140	134
gene15403-v1.0-hybrid|gene15403-v1.0-hybrid|Fragaria	PREDICTED: uncharacterized protein LOC101303533	369	gi|470135340|ref|XP_004303475.1|PREDICTED: uncharacterized protein LOC101303533 [Fragaria vesca subsp. vesca]	XP_004303475	2.28682e-48	100	162.925	122	122
gene24725-v1.0-hybrid|gene24725-v1.0-hybrid|Fragaria	F-box At5g62510-like	6512	gi|764563751|ref|XP_011461652.1|PREDICTED: F-box protein At5g62510-like [Fragaria vesca subsp. vesca]	XP_011461652	0	100	923.309	463	463
gene27995-v1.0-hybrid|gene27995-v1.0-hybrid|Fragaria	dnaJ homolog 1, mitochondrial	2563	gi|470134934|ref|XP_004303291.1|PREDICTED: dnaJ homolog 1, mitochondrial [Fragaria vesca subsp. vesca]	XP_004303291	1.38704e-20	98.1132	106.301	53	52
gene28090-v1.0-hybrid|gene28090-v1.0-hybrid|Fragaria	PREDICTED: uncharacterized protein LOC105350603	9768	gi|764561926|ref|XP_011461402.1|PREDICTED: uncharacterized protein LOC105350603 [Fragaria vesca subsp. vesca]	XP_011461402	7.82301e-80	100	273.863	130	130
gene14866-v1.0-hybrid|gene14866-v1.0-hybrid|Fragaria	nucleolin-like isoform X2	7950	gi|764512238|ref|XP_011462383.1|PREDICTED: nucleolin-like isoform X2 [Fragaria vesca subsp. vesca]	XP_011462383	1.31629e-178	95.3488	590.112	516	492
gene07966-v1.0-hybrid|gene07966-v1.0-hybrid|Fragaria	serine arginine-rich splicing factor SR45a isoform X1	1831	gi|470116165|ref|XP_004294256.1|PREDICTED: serine/arginine-rich splicing factor SR45a isoform X1 [Fragaria vesca subsp. vesca]	XP_004294256	3.54346e-36	96.1538	113.235	52	50
gene24482-v1.0-hybrid|gene24482-v1.0-hybrid|Fragaria	protoporphyrinogen oxidase 1, chloroplastic	3294	gi|470106153|ref|XP_004289439.1|PREDICTED: protoporphyrinogen oxidase 1, chloroplastic [Fragaria vesca subsp. vesca]	XP_004289439	4.26138e-79	100	281.567	135	135
gene00746-v1.0-hybrid|gene00746-v1.0-hybrid|Fragaria	5-formyltetrahydrofolate cyclo-ligase, mitochondrial-like [Fragaria vesca vesca]	2055	gi|470123351|ref|XP_004297690.1|PREDICTED: 5-formyltetrahydrofolate cyclo-ligase, mitochondrial-like [Fragaria vesca subsp. vesca]gi|764578063|ref|XP_011463410.1|PREDICTED: 5-formyltetrahydrofolate cyclo-ligase, mitochondrial-like [Fragaria vesca subsp. vesca]	XP_004297690, XP_011463410	1.02131e-55	100	147.517	71	71
gene02681-v1.0-hybrid|gene02681-v1.0-hybrid|Fragaria	glutamate receptor -like isoform X3	3870	gi|764538166|ref|XP_011458901.1|PREDICTED: glutamate receptor 2.7-like isoform X3 [Fragaria vesca subsp. vesca]	XP_011458901	0	100	904.82	440	440
gene14723-v1.0-hybrid|gene14723-v1.0-hybrid|Fragaria	auxilin 1	12913	gi|470102880|ref|XP_004287878.1|PREDICTED: auxilin-like protein 1 [Fragaria vesca subsp. vesca]	XP_004287878	0	100	1816.2	1210	1210
gene30288-v1.0-hybrid|gene30288-v1.0-hybrid|Fragaria	pentatricopeptide repeat-containing At5g52630	2088	gi|764603070|ref|XP_004305340.2|PREDICTED: putative pentatricopeptide repeat-containing protein At5g52630 [Fragaria vesca subsp. vesca]	XP_004305340	0	100	1426.38	695	695
gene27790-v1.0-hybrid|gene27790-v1.0-hybrid|Fragaria	secoisolariciresinol dehydrogenase isoform X1	907	gi|764535051|ref|XP_011458659.1|PREDICTED: secoisolariciresinol dehydrogenase isoform X1 [Fragaria vesca subsp. vesca]	XP_011458659	0	97.482	544.658	278	271
gene13576-v1.0-hybrid|gene13576-v1.0-hybrid|Fragaria	coiled-coil domain-containing 30 isoform X2	3463	gi|764599594|ref|XP_011466407.1|PREDICTED: coiled-coil domain-containing protein 30 isoform X2 [Fragaria vesca subsp. vesca]	XP_011466407	1.102e-112	78.7755	372.089	245	193
gene30031-v1.0-hybrid|gene30031-v1.0-hybrid|Fragaria	probable LRR receptor-like serine threonine- kinase At1g56140, partial	1294	gi|764566824|ref|XP_011462047.1|PREDICTED: LOW QUALITY PROTEIN: probable LRR receptor-like serine/threonine-protein kinase At1g56140, partial [Fragaria vesca subsp. vesca]	XP_011462047	7.05863e-133	76.5217	340.117	230	176
gene17769-v1.0-hybrid|gene17769-v1.0-hybrid|Fragaria	ATP-dependent RNA helicase SUV3L, mitochondrial-like	2385	gi|470139392|ref|XP_004305433.1|PREDICTED: ATP-dependent RNA helicase SUV3L, mitochondrial-like [Fragaria vesca subsp. vesca]	XP_004305433	0	100	1604.34	794	794
gene21625-v1.0-hybrid|gene21625-v1.0-hybrid|Fragaria	PREDICTED: uncharacterized protein LOC101296647 isoform X2	1158	gi|764550945|ref|XP_011460096.1|PREDICTED: uncharacterized protein LOC101296647 isoform X2 [Fragaria vesca subsp. vesca]	XP_011460096	9.93409e-35	97.0149	137.887	67	65
gene06288-v1.0-hybrid|gene06288-v1.0-hybrid|Fragaria	HVA22 e	1642	gi|470122999|ref|XP_004297524.1|PREDICTED: HVA22-like protein e [Fragaria vesca subsp. vesca]	XP_004297524	1.73736e-49	78.4173	179.104	139	109
gene09421-v1.0-hybrid|gene09421-v1.0-hybrid|Fragaria	PREDICTED: uncharacterized protein LOC101297646	1551	gi|764594797|ref|XP_004301265.2|PREDICTED: uncharacterized protein LOC101297646 [Fragaria vesca subsp. vesca]	XP_004301265	9.33423e-154	100	469.544	222	222
gene00437-v1.0-hybrid|gene00437-v1.0-hybrid|Fragaria	PREDICTED: uncharacterized protein LOC101301039	378	gi|470141499|ref|XP_004306468.1|PREDICTED: uncharacterized protein LOC101301039 [Fragaria vesca subsp. vesca]	XP_004306468	7.85262e-72	100	223.016	125	125
gene03887-v1.0-hybrid|gene03887-v1.0-hybrid|Fragaria	clavaminate synthase At3g21360	1525	gi|470122232|ref|XP_004297149.1|PREDICTED: clavaminate synthase-like protein At3g21360 [Fragaria vesca subsp. vesca]	XP_004297149	8.82379e-100	100	242.276	115	115
gene28173-v1.0-hybrid|gene28173-v1.0-hybrid|Fragaria	F-box LRR-repeat 3-like isoform X1	3722	gi|764562237|ref|XP_011461441.1|PREDICTED: F-box/LRR-repeat protein 3-like isoform X1 [Fragaria vesca subsp. vesca]	XP_011461441	3.41429e-114	100	385.956	215	215
gene25769-v1.0-hybrid|gene25769-v1.0-hybrid|Fragaria	vegetative incompatibility HET-E-1-like	7195	gi|470139079|ref|XP_004305279.1|PREDICTED: vegetative incompatibility protein HET-E-1-like [Fragaria vesca subsp. vesca]	XP_004305279	1.1627e-157	100	506.908	245	245
gene22185-v1.0-hybrid|gene22185-v1.0-hybrid|Fragaria	PREDICTED: uncharacterized protein LOC101305181 isoform X1	3027	gi|470130334|ref|XP_004301058.1|PREDICTED: uncharacterized protein LOC101305181 isoform X1 [Fragaria vesca subsp. vesca]	XP_004301058	2.23485e-144	96.3636	220.32	110	106
gene08562-v1.0-hybrid|gene08562-v1.0-hybrid|Fragaria	PREDICTED: uncharacterized protein LOC101300500	4239	gi|470110128|ref|XP_004291339.1|PREDICTED: uncharacterized protein LOC101300500 [Fragaria vesca subsp. vesca]	XP_004291339	9.53183e-155	99.5798	488.034	238	237
gene01395-v1.0-hybrid|gene01395-v1.0-hybrid|Fragaria	PREDICTED: uncharacterized protein LOC101303538	1456	gi|470137630|ref|XP_004304566.1|PREDICTED: uncharacterized protein LOC101303538 [Fragaria vesca subsp. vesca]	XP_004304566	0	100	545.814	292	292
gene23194-v1.0-hybrid|gene23194-v1.0-hybrid|Fragaria	uncharacterized aarF domain-containing kinase At4g31390, chloroplastic	6670	gi|470143466|ref|XP_004307396.1|PREDICTED: uncharacterized aarF domain-containing protein kinase At4g31390, chloroplastic [Fragaria vesca subsp. vesca]	XP_004307396	2.70418e-80	100	297.36	145	145
gene29951-v1.0-hybrid|gene29951-v1.0-hybrid|Fragaria	pentatricopeptide repeat-containing At3g24000, mitochondrial	2811	gi|764566817|ref|XP_004294060.2|PREDICTED: pentatricopeptide repeat-containing protein At3g24000, mitochondrial [Fragaria vesca subsp. vesca]	XP_004294060	0	100	1879.76	936	936
gene14285-v1.0-hybrid|gene14285-v1.0-hybrid|Fragaria	PREDICTED: uncharacterized protein LOC101306958	4626	gi|764628686|ref|XP_011469363.1|PREDICTED: uncharacterized protein LOC101306958 [Fragaria vesca subsp. vesca]	XP_011469363	4.01705e-109	82.0896	253.832	201	165
gene11668-v1.0-hybrid|gene11668-v1.0-hybrid|Fragaria	retrotransposon 1	1719	gi|470110396|ref|XP_004291470.1|PREDICTED: retrotransposon-like protein 1 [Fragaria vesca subsp. vesca]	XP_004291470	7.19236e-66	88.6256	230.335	211	187
gene32079-v1.0-hybrid|gene32079-v1.0-hybrid|Fragaria	KAT8 regulatory NSL complex subunit 3	1872	gi|470129946|ref|XP_004300868.1|PREDICTED: KAT8 regulatory NSL complex subunit 3 [Fragaria vesca subsp. vesca]	XP_004300868	1.52031e-48	59.8214	121.709	112	67
gene09509-v1.0-hybrid|gene09509-v1.0-hybrid|Fragaria	pentatricopeptide repeat-containing At1g74850, chloroplastic	3547	gi|470130794|ref|XP_004301287.1|PREDICTED: pentatricopeptide repeat-containing protein At1g74850, chloroplastic [Fragaria vesca subsp. vesca]	XP_004301287	0	100	1264.21	609	609
gene09479-v1.0-hybrid|gene09479-v1.0-hybrid|Fragaria	UDP-glycosyltransferase 74B1-like	2165	gi|470127242|ref|XP_004299583.1|PREDICTED: UDP-glycosyltransferase 74B1-like [Fragaria vesca subsp. vesca]	XP_004299583	1.02663e-164	99.1803	495.352	244	242
gene31445-v1.0-hybrid|gene31445-v1.0-hybrid|Fragaria	stress enhanced 2, chloroplastic	715	gi|470132724|ref|XP_004302226.1|PREDICTED: stress enhanced protein 2, chloroplastic [Fragaria vesca subsp. vesca]	XP_004302226	2.12262e-72	90.2985	231.491	134	121
gene25077-v1.0-hybrid|gene25077-v1.0-hybrid|Fragaria	elongation factor 1-gamma-like	3040	gi|470116669|ref|XP_004294500.1|PREDICTED: elongation factor 1-gamma-like [Fragaria vesca subsp. vesca]	XP_004294500	3.89269e-78	100	273.863	126	126
gene11821-v1.0-hybrid|gene11821-v1.0-hybrid|Fragaria	ATP-dependent Clp protease ATP-binding subunit clpA homolog CD4B, chloroplastic-like	6002	gi|470131315|ref|XP_004301542.1|PREDICTED: ATP-dependent Clp protease ATP-binding subunit clpA homolog CD4B, chloroplastic-like [Fragaria vesca subsp. vesca]	XP_004301542	1.83591e-151	92.5325	502.286	308	285
gene25128-v1.0-hybrid|gene25128-v1.0-hybrid|Fragaria	probable serine threonine- kinase At1g18390 isoform X2	4575	gi|764592540|ref|XP_011465376.1|PREDICTED: probable serine/threonine-protein kinase At1g18390 isoform X2 [Fragaria vesca subsp. vesca]	XP_011465376	0	92.093	754.592	430	396
gene19619-v1.0-hybrid|gene19619-v1.0-hybrid|Fragaria	tRNA wybutosine-synthesizing 2 3 4	10547	gi|764549704|ref|XP_011459988.1|PREDICTED: tRNA wybutosine-synthesizing protein 2/3/4 [Fragaria vesca subsp. vesca]	XP_011459988	0	95.8333	825.083	432	414
gene17621-v1.0-hybrid|gene17621-v1.0-hybrid|Fragaria	PREDICTED: putative laccase-9	6819	gi|764547926|ref|XP_011459731.1|PREDICTED: putative laccase-9 [Fragaria vesca subsp. vesca]	XP_011459731	1.99981e-166	89.3836	528.48	292	261
gene26281-v1.0-hybrid|gene26281-v1.0-hybrid|Fragaria	STAY-GREEN LIKE, chloroplastic	1960	gi|470107080|ref|XP_004289878.1|PREDICTED: protein STAY-GREEN LIKE, chloroplastic [Fragaria vesca subsp. vesca]	XP_004289878	9.57711e-51	98.3333	120.939	60	59
gene13185-v1.0-hybrid|gene13185-v1.0-hybrid|Fragaria	PREDICTED: uncharacterized protein PAM68-like	363	gi|764637169|ref|XP_004308047.2|PREDICTED: uncharacterized protein PAM68-like [Fragaria vesca subsp. vesca]	XP_004308047	1.90693e-63	100	203.371	119	119
gene03478-v1.0-hybrid|gene03478-v1.0-hybrid|Fragaria	grpE homolog, mitochondrial-like isoform X1	2659	gi|764559700|ref|XP_011461080.1|PREDICTED: grpE protein homolog, mitochondrial-like isoform X1 [Fragaria vesca subsp. vesca]	XP_011461080	1.54761e-41	100	166.777	121	121
gene17346-v1.0-hybrid|gene17346-v1.0-hybrid|Fragaria	---NA---	341	No Blast Hit
gene15952-v1.0-hybrid|gene15952-v1.0-hybrid|Fragaria	PREDICTED: uncharacterized protein LOC101314015	4406	gi|764606078|ref|XP_004305487.2|PREDICTED: uncharacterized protein LOC101314015 [Fragaria vesca subsp. vesca]	XP_004305487	3.89505e-59	100	217.238	118	118
gene04562-v1.0-hybrid|gene04562-v1.0-hybrid|Fragaria	truncated transcription factor CAULIFLOWER A [Fragaria vesca vesca]	2931	gi|470122369|ref|XP_004297215.1|PREDICTED: truncated transcription factor CAULIFLOWER A [Fragaria vesca subsp. vesca]gi|375173406|gb|AFA42326.1|AP1-like transcription factor [Fragaria x ananassa]	XP_004297215, AFA42326	2.23922e-32	60.4396	94.3597	91	55
gene16115-v1.0-hybrid|gene16115-v1.0-hybrid|Fragaria	amino-acid permease BAT1 homolog	4348	gi|470103449|ref|XP_004288149.1|PREDICTED: amino-acid permease BAT1 homolog [Fragaria vesca subsp. vesca]	XP_004288149	3.18792e-99	96.5318	340.117	173	167
gene04824-v1.0-hybrid|gene04824-v1.0-hybrid|Fragaria	probable pyridoxal 5 -phosphate synthase subunit PDX2 isoform X1 [Fragaria vesca vesca]	4984	gi|470117764|ref|XP_004295019.1|PREDICTED: probable pyridoxal 5'-phosphate synthase subunit PDX2 isoform X1 [Fragaria vesca subsp. vesca]gi|764564231|ref|XP_011461705.1|PREDICTED: probable pyridoxal 5'-phosphate synthase subunit PDX2 isoform X1 [Fragaria vesca subsp. vesca]	XP_004295019, XP_011461705	9.12842e-33	100	88.1965	41	41
gene20278-v1.0-hybrid|gene20278-v1.0-hybrid|Fragaria	histone H2A variant 1	2317	gi|470108692|ref|XP_004290644.1|PREDICTED: histone H2A variant 1 [Fragaria vesca subsp. vesca]	XP_004290644	1.42907e-56	99.0099	201.06	101	100
gene15453-v1.0-hybrid|gene15453-v1.0-hybrid|Fragaria	primary amine oxidase-like	2859	gi|764607452|ref|XP_004305594.2|PREDICTED: primary amine oxidase-like [Fragaria vesca subsp. vesca]	XP_004305594	0	88.6179	435.647	246	218
gene08822-v1.0-hybrid|gene08822-v1.0-hybrid|Fragaria	bark storage A-like	2165	gi|764539471|ref|XP_011458998.1|PREDICTED: bark storage protein A-like [Fragaria vesca subsp. vesca]	XP_011458998	4.61499e-76	100	261.536	127	127
gene23989-v1.0-hybrid|gene23989-v1.0-hybrid|Fragaria	probable membrane-associated kinase regulator 1	1107	gi|764513516|ref|XP_011463573.1|PREDICTED: probable membrane-associated kinase regulator 1 [Fragaria vesca subsp. vesca]	XP_011463573	1.09649e-170	100	493.812	346	346
gene25082-v1.0-hybrid|gene25082-v1.0-hybrid|Fragaria	12-oxophytodienoate reductase 11	5504	gi|470116699|ref|XP_004294515.1|PREDICTED: putative 12-oxophytodienoate reductase 11 [Fragaria vesca subsp. vesca]	XP_004294515	7.71476e-129	100	420.239	202	202
gene24920-v1.0-hybrid|gene24920-v1.0-hybrid|Fragaria	PREDICTED: uncharacterized protein LOC101313174	1170	gi|470148298|ref|XP_004309705.1|PREDICTED: uncharacterized protein LOC101313174 [Fragaria vesca subsp. vesca]	XP_004309705	0	100	769.615	389	389
gene25544-v1.0-hybrid|gene25544-v1.0-hybrid|Fragaria	BTB POZ domain-containing NPY2 [Fragaria vesca vesca]	3627	gi|470106910|ref|XP_004289798.1|PREDICTED: BTB/POZ domain-containing protein NPY2 [Fragaria vesca subsp. vesca]gi|764525128|ref|XP_011457862.1|PREDICTED: BTB/POZ domain-containing protein NPY2 [Fragaria vesca subsp. vesca]	XP_004289798, XP_011457862	0	99.4962	813.913	397	395
gene03905-v1.0-hybrid|gene03905-v1.0-hybrid|Fragaria	probable tRNA N6-adenosine threonylcarbamoyltransferase, mitochondrial isoform X1	4061	gi|470145666|ref|XP_004308456.1|PREDICTED: probable tRNA N6-adenosine threonylcarbamoyltransferase, mitochondrial isoform X1 [Fragaria vesca subsp. vesca]	XP_004308456	4.17527e-35	77.4436	152.525	133	103
gene24797-v1.0-hybrid|gene24797-v1.0-hybrid|Fragaria	probable polyamine transporter At3g13620	1407	gi|470117708|ref|XP_004294992.1|PREDICTED: probable polyamine transporter At3g13620 [Fragaria vesca subsp. vesca]	XP_004294992	0	100	792.727	427	427
gene10696-v1.0-hybrid|gene10696-v1.0-hybrid|Fragaria	PREDICTED: uncharacterized protein LOC101310802	3415	gi|470128644|ref|XP_004300246.1|PREDICTED: uncharacterized protein LOC101310802 [Fragaria vesca subsp. vesca]	XP_004300246	3.59191e-42	100	170.629	93	93
gene29296-v1.0-hybrid|gene29296-v1.0-hybrid|Fragaria	cleavage stimulation factor subunit 77 isoform X2	16283	gi|764589278|ref|XP_011464979.1|PREDICTED: cleavage stimulation factor subunit 77 isoform X2 [Fragaria vesca subsp. vesca]	XP_011464979	4.99459e-21	98.5915	112.464	71	70
gene23517-v1.0-hybrid|gene23517-v1.0-hybrid|Fragaria	PREDICTED: kirola-like	999	gi|764548890|ref|XP_011459876.1|PREDICTED: kirola-like [Fragaria vesca subsp. vesca]	XP_011459876	1.08782e-50	100	176.792	85	85
gene29834-v1.0-hybrid|gene29834-v1.0-hybrid|Fragaria	1-aminocyclopropane-1-carboxylate oxidase homolog 1-like	1378	gi|764566731|ref|XP_011462026.1|PREDICTED: 1-aminocyclopropane-1-carboxylate oxidase homolog 1-like [Fragaria vesca subsp. vesca]	XP_011462026	2.44381e-158	99.422	359.377	173	172
gene29128-v1.0-hybrid|gene29128-v1.0-hybrid|Fragaria	pentatricopeptide repeat-containing At1g14470	10352	gi|764589118|ref|XP_004300036.2|PREDICTED: pentatricopeptide repeat-containing protein At1g14470 [Fragaria vesca subsp. vesca]	XP_004300036	0	100	1633.23	810	810
gene25670-v1.0-hybrid|gene25670-v1.0-hybrid|Fragaria	disease resistance RGA1	2861	gi|764587721|ref|XP_011464813.1|PREDICTED: putative disease resistance protein RGA1 [Fragaria vesca subsp. vesca]	XP_011464813	0	100	717.613	364	364
gene30658-v1.0-hybrid|gene30658-v1.0-hybrid|Fragaria	G-type lectin S-receptor-like serine threonine- kinase At1g11410	3677	gi|764552936|ref|XP_011460352.1|PREDICTED: G-type lectin S-receptor-like serine/threonine-protein kinase At1g11410 [Fragaria vesca subsp. vesca]	XP_011460352	0	99.7653	871.692	426	425
gene09571-v1.0-hybrid|gene09571-v1.0-hybrid|Fragaria	NRT1 PTR FAMILY -like	6385	gi|764594842|ref|XP_011465714.1|PREDICTED: protein NRT1/ PTR FAMILY 2.8-like [Fragaria vesca subsp. vesca]	XP_011465714	8.88643e-166	100	479.945	229	229
gene24841-v1.0-hybrid|gene24841-v1.0-hybrid|Fragaria	probable LRR receptor-like serine threonine- kinase At1g07650	1687	gi|764566566|ref|XP_011461995.1|PREDICTED: probable LRR receptor-like serine/threonine-protein kinase At1g07650 [Fragaria vesca subsp. vesca]	XP_011461995	2.98572e-28	96.8254	130.568	63	61
gene29402-v1.0-hybrid|gene29402-v1.0-hybrid|Fragaria	oxygen-evolving enhancer 1, chloroplastic	1448	gi|470129332|ref|XP_004300575.1|PREDICTED: oxygen-evolving enhancer protein 1, chloroplastic [Fragaria vesca subsp. vesca]	XP_004300575	6.59473e-178	96.9582	514.998	263	255
gene23926-v1.0-hybrid|gene23926-v1.0-hybrid|Fragaria	homeobox-leucine zipper MERISTEM L1 [Arabidopsis thaliana]	5117	gi|22328861|ref|NP_193906.2|homeobox-leucine zipper protein MERISTEM L1 [Arabidopsis thaliana]gi|79325215|ref|NP_001031692.1|homeobox-leucine zipper protein MERISTEM L1 [Arabidopsis thaliana]gi|75330714|sp|Q8RWU4.1|ATML1_ARATHRecName: Full=Homeobox-leucine zipper protein MERISTEM L1; AltName: Full=HD-ZIP protein ATML1; AltName: Full=Homeodomain transcription factor ATML1gi|20268701|gb|AAM14054.1|…	NP_193906, NP_001031692, Q8RWU4, AAM14054, AAN12908, BAF01795, AEE84498, AEE84499	2.08039e-93	70.229	160.999	131	92
gene14742-v1.0-hybrid|gene14742-v1.0-hybrid|Fragaria	glucose-6-phosphate 1-epimerase	1324	gi|470102886|ref|XP_004287881.1|PREDICTED: putative glucose-6-phosphate 1-epimerase [Fragaria vesca subsp. vesca]	XP_004287881	1.50039e-07	96.875	63.5438	32	31
gene26150-v1.0-hybrid|gene26150-v1.0-hybrid|Fragaria	pentatricopeptide repeat-containing At1g18485	4477	gi|764583455|ref|XP_004301089.2|PREDICTED: pentatricopeptide repeat-containing protein At1g18485 [Fragaria vesca subsp. vesca]	XP_004301089	0	100	1692.55	836	836
gene03659-v1.0-hybrid|gene03659-v1.0-hybrid|Fragaria	PREDICTED: uncharacterized protein LOC101312354	1903	gi|470130123|ref|XP_004300955.1|PREDICTED: uncharacterized protein LOC101312354 [Fragaria vesca subsp. vesca]	XP_004300955	3.96889e-127	100	385.185	183	183
gene32580-v1.0-hybrid|gene32580-v1.0-hybrid|Fragaria	G-type lectin S-receptor-like serine threonine- kinase CES101	3234	gi|764518517|ref|XP_011467685.1|PREDICTED: G-type lectin S-receptor-like serine/threonine-protein kinase CES101 [Fragaria vesca subsp. vesca]	XP_011467685	0	100	852.818	405	405
gene01745-v1.0-hybrid|gene01745-v1.0-hybrid|Fragaria	clathrin assembly At4g40080	1089	gi|470104115|ref|XP_004288460.1|PREDICTED: putative clathrin assembly protein At4g40080 [Fragaria vesca subsp. vesca]	XP_004288460	0	100	739.954	362	362
gene09449-v1.0-hybrid|gene09449-v1.0-hybrid|Fragaria	PREDICTED: uncharacterized protein LOC101294368	6138	gi|470127211|ref|XP_004299569.1|PREDICTED: uncharacterized protein LOC101294368 [Fragaria vesca subsp. vesca]	XP_004299569	0	100	593.964	307	307
gene16326-v1.0-hybrid|gene16326-v1.0-hybrid|Fragaria	xyloglucan galactosyltransferase KATAMARI1-like	1458	gi|470103574|ref|XP_004288210.1|PREDICTED: xyloglucan galactosyltransferase KATAMARI1-like [Fragaria vesca subsp. vesca]	XP_004288210	0	100	853.588	466	466
gene12512-v1.0-hybrid|gene12512-v1.0-hybrid|Fragaria	serine threonine- kinase At5g01020-like	1730	gi|470102396|ref|XP_004287640.1|PREDICTED: serine/threonine-protein kinase At5g01020-like [Fragaria vesca subsp. vesca]	XP_004287640	2.0472e-163	98.9637	359.762	193	191
gene25146-v1.0-hybrid|gene25146-v1.0-hybrid|Fragaria	UPF0481 At3g47200-like [Fragaria vesca vesca]	1374	gi|470131892|ref|XP_004301824.1|PREDICTED: UPF0481 protein At3g47200-like [Fragaria vesca subsp. vesca]gi|764592636|ref|XP_011465387.1|PREDICTED: UPF0481 protein At3g47200-like [Fragaria vesca subsp. vesca]	XP_004301824, XP_011465387	0	100	951.044	457	457
gene30703-v1.0-hybrid|gene30703-v1.0-hybrid|Fragaria	GDSL esterase lipase At5g45920-like	1906	gi|764552649|ref|XP_011460297.1|PREDICTED: GDSL esterase/lipase At5g45920-like [Fragaria vesca subsp. vesca]	XP_011460297	5.71785e-69	98.4615	238.039	130	128
gene05566-v1.0-hybrid|gene05566-v1.0-hybrid|Fragaria	PREDICTED: uncharacterized protein At4g37920, chloroplastic	2115	gi|470106051|ref|XP_004289390.1|PREDICTED: uncharacterized protein At4g37920, chloroplastic [Fragaria vesca subsp. vesca]	XP_004289390	2.67807e-73	77.4566	256.144	173	134
gene29908-v1.0-hybrid|gene29908-v1.0-hybrid|Fragaria	PREDICTED: uncharacterized protein LOC101295804 isoform X1	3986	gi|764570196|ref|XP_011462523.1|PREDICTED: uncharacterized protein LOC101295804 isoform X1 [Fragaria vesca subsp. vesca]	XP_011462523	1.28102e-64	97.0238	236.884	168	163
gene26893-v1.0-hybrid|gene26893-v1.0-hybrid|Fragaria	PREDICTED: uncharacterized protein LOC101299961	2644	gi|764587295|ref|XP_004299824.2|PREDICTED: uncharacterized protein LOC101299961 [Fragaria vesca subsp. vesca]	XP_004299824	1.14246e-09	59.3407	72.7886	91	54
gene09780-v1.0-hybrid|gene09780-v1.0-hybrid|Fragaria	myb family transcription factor APL isoform X1 [Fragaria vesca vesca]	3217	gi|470126261|ref|XP_004299108.1|PREDICTED: myb family transcription factor APL isoform X1 [Fragaria vesca subsp. vesca]gi|764582477|ref|XP_011464128.1|PREDICTED: myb family transcription factor APL isoform X1 [Fragaria vesca subsp. vesca]	XP_004299108, XP_011464128	5.13773e-63	100	227.639	147	147
gene17122-v1.0-hybrid|gene17122-v1.0-hybrid|Fragaria	PREDICTED: uncharacterized protein LOC101310477	993	gi|470107525|ref|XP_004290095.1|PREDICTED: uncharacterized protein LOC101310477 [Fragaria vesca subsp. vesca]	XP_004290095	0	100	676.781	330	330
gene12197-v1.0-hybrid|gene12197-v1.0-hybrid|Fragaria	alternative oxidase 3, mitochondrial-like	11214	gi|470127593|ref|XP_004299752.1|PREDICTED: alternative oxidase 3, mitochondrial-like [Fragaria vesca subsp. vesca]	XP_004299752	2.71459e-89	97.6331	308.531	169	165
gene15004-v1.0-hybrid|gene15004-v1.0-hybrid|Fragaria	PREDICTED: uncharacterized protein LOC101300692	958	gi|470111461|ref|XP_004291966.1|PREDICTED: uncharacterized protein LOC101300692 [Fragaria vesca subsp. vesca]	XP_004291966	1.15843e-90	68.7151	221.476	179	123
gene19592-v1.0-hybrid|gene19592-v1.0-hybrid|Fragaria	kDa class V heat shock	521	gi|470114147|ref|XP_004293278.1|PREDICTED: 15.4 kDa class V heat shock protein [Fragaria vesca subsp. vesca]	XP_004293278	4.53462e-57	100	187.963	94	94
gene23105-v1.0-hybrid|gene23105-v1.0-hybrid|Fragaria	PREDICTED: uncharacterized protein LOC105351367	1893	gi|764579564|ref|XP_011463688.1|PREDICTED: uncharacterized protein LOC105351367 [Fragaria vesca subsp. vesca]	XP_011463688	3.96322e-138	54.3704	434.491	675	367
gene21468-v1.0-hybrid|gene21468-v1.0-hybrid|Fragaria	65-kDa microtubule-associated 5	13123	gi|470146105|ref|XP_004308670.1|PREDICTED: 65-kDa microtubule-associated protein 5 [Fragaria vesca subsp. vesca]	XP_004308670	2.02337e-111	100	280.796	139	139
gene19657-v1.0-hybrid|gene19657-v1.0-hybrid|Fragaria	tripartite motif-containing 47-like	729	gi|470106672|ref|XP_004289686.1|PREDICTED: tripartite motif-containing protein 47-like [Fragaria vesca subsp. vesca]	XP_004289686	8.07805e-166	100	471.085	242	242
gene03066-v1.0-hybrid|gene03066-v1.0-hybrid|Fragaria	probable LRR receptor-like serine threonine- kinase At3g47570	605	gi|764594585|ref|XP_004300977.2|PREDICTED: probable LRR receptor-like serine/threonine-protein kinase At3g47570 [Fragaria vesca subsp. vesca]	XP_004300977	1.55529e-52	78.4615	166.777	130	102
gene32481-v1.0-hybrid|gene32481-v1.0-hybrid|Fragaria	PREDICTED: uncharacterized protein LOC101309059	1301	gi|470129788|ref|XP_004300790.1|PREDICTED: uncharacterized protein LOC101309059 [Fragaria vesca subsp. vesca]	XP_004300790	2.29162e-128	100	385.185	215	215
gene04992-v1.0-hybrid|gene04992-v1.0-hybrid|Fragaria	E3 ubiquitin- ligase XBAT32 [Fragaria vesca vesca]	4481	gi|470148811|ref|XP_004309942.1|PREDICTED: E3 ubiquitin-protein ligase XBAT32 [Fragaria vesca subsp. vesca]gi|764644593|ref|XP_011457384.1|PREDICTED: E3 ubiquitin-protein ligase XBAT32 [Fragaria vesca subsp. vesca]	XP_004309942, XP_011457384	2.36641e-104	60.8696	302.368	276	168
gene04053-v1.0-hybrid|gene04053-v1.0-hybrid|Fragaria	PREDICTED: uncharacterized protein LOC101295995	3742	gi|470122656|ref|XP_004297356.1|PREDICTED: uncharacterized protein LOC101295995 [Fragaria vesca subsp. vesca]	XP_004297356	3.02879e-142	99.2105	450.284	380	377
gene08173-v1.0-hybrid|gene08173-v1.0-hybrid|Fragaria	trihelix transcription factor GT-2-like	2067	gi|470108426|ref|XP_004290519.1|PREDICTED: trihelix transcription factor GT-2-like [Fragaria vesca subsp. vesca]	XP_004290519	0	100	799.275	481	481
gene25222-v1.0-hybrid|gene25222-v1.0-hybrid|Fragaria	pentatricopeptide repeat-containing At2g33680-like	2295	gi|470141002|ref|XP_004306224.1|PREDICTED: pentatricopeptide repeat-containing protein At2g33680-like [Fragaria vesca subsp. vesca]	XP_004306224	0	100	1589.7	764	764
gene27334-v1.0-hybrid|gene27334-v1.0-hybrid|Fragaria	endogenous alpha-amylase subtilisin inhibitor-like	3997	gi|764566876|ref|XP_004295670.2|PREDICTED: endogenous alpha-amylase/subtilisin inhibitor-like [Fragaria vesca subsp. vesca]	XP_004295670	3.49206e-125	100	397.512	190	190
gene24993-v1.0-hybrid|gene24993-v1.0-hybrid|Fragaria	chlorophyll a-b binding 13, chloroplastic	1052	gi|470116646|ref|XP_004294489.1|PREDICTED: chlorophyll a-b binding protein 13, chloroplastic [Fragaria vesca subsp. vesca]	XP_004294489	3.65744e-151	85.1145	439.113	262	223
gene05962-v1.0-hybrid|gene05962-v1.0-hybrid|Fragaria	MAR-binding filament 1-1 isoform X1	4693	gi|764602470|ref|XP_011466705.1|PREDICTED: MAR-binding filament-like protein 1-1 isoform X1 [Fragaria vesca subsp. vesca]	XP_011466705	0	100	944.495	570	570
gene07473-v1.0-hybrid|gene07473-v1.0-hybrid|Fragaria	PREDICTED: uncharacterized protein LOC101306670	2370	gi|470143025|ref|XP_004307188.1|PREDICTED: uncharacterized protein LOC101306670 [Fragaria vesca subsp. vesca]	XP_004307188	0	100	628.632	318	318
gene08199-v1.0-hybrid|gene08199-v1.0-hybrid|Fragaria	U3 small nucleolar RNA-associated 18 homolog	8347	gi|470107113|ref|XP_004289894.1|PREDICTED: U3 small nucleolar RNA-associated protein 18 homolog [Fragaria vesca subsp. vesca]	XP_004289894	0	100	1073.15	562	562
gene13253-v1.0-hybrid|gene13253-v1.0-hybrid|Fragaria	cytochrome P450 89A2-like isoform X1	2733	gi|470147199|ref|XP_004309203.1|PREDICTED: cytochrome P450 89A2-like isoform X1 [Fragaria vesca subsp. vesca]	XP_004309203	0	100	931.784	482	482
gene16076-v1.0-hybrid|gene16076-v1.0-hybrid|Fragaria	BRASSINOSTEROID INSENSITIVE 1-associated receptor kinase 1-like	5422	gi|727512541|ref|XP_010432565.1|PREDICTED: BRASSINOSTEROID INSENSITIVE 1-associated receptor kinase 1-like [Camelina sativa]	XP_010432565	8.21089e-78	99.2481	271.937	133	132
gene17798-v1.0-hybrid|gene17798-v1.0-hybrid|Fragaria	PREDICTED: uncharacterized protein LOC101295737	3323	gi|470139398|ref|XP_004305436.1|PREDICTED: uncharacterized protein LOC101295737 [Fragaria vesca subsp. vesca]	XP_004305436	2.61399e-135	84.4776	434.876	335	283
gene05024-v1.0-hybrid|gene05024-v1.0-hybrid|Fragaria	beta-glucosidase-like SFR2, chloroplastic	4123	gi|470117817|ref|XP_004295044.1|PREDICTED: beta-glucosidase-like SFR2, chloroplastic [Fragaria vesca subsp. vesca]	XP_004295044	5.94619e-112	71.7557	183.341	131	94
gene28274-v1.0-hybrid|gene28274-v1.0-hybrid|Fragaria	PREDICTED: uncharacterized protein LOC101304646 isoform X1 [Fragaria vesca subsp. vesca]	1321	gi|470110821|ref|XP_004291661.1|PREDICTED: uncharacterized protein LOC101304646 isoform X1 [Fragaria vesca subsp. vesca]gi|764544348|ref|XP_011459389.1|PREDICTED: uncharacterized protein LOC101304646 isoform X1 [Fragaria vesca subsp. vesca]gi|764544352|ref|XP_011459390.1|PREDICTED: uncharacterized protein LOC101304646 isoform X1 [Fragaria vesca subsp. vesca]gi|764544356|ref|XP_011459391.1|PREDICT…	XP_004291661, XP_011459389, XP_011459390, XP_011459391, XP_011459392, XP_011459393	1.66105e-120	95.5	376.326	200	191
gene01188-v1.0-hybrid|gene01188-v1.0-hybrid|Fragaria	F-box At-B	2247	gi|470117443|ref|XP_004294867.1|PREDICTED: F-box protein At-B [Fragaria vesca subsp. vesca]	XP_004294867	0	100	942.954	463	463
gene09503-v1.0-hybrid|gene09503-v1.0-hybrid|Fragaria	PREDICTED: protein EDS1B-like	2481	gi|470127268|ref|XP_004299596.1|PREDICTED: protein EDS1B-like [Fragaria vesca subsp. vesca]	XP_004299596	0	100	518.464	247	247
gene00260-v1.0-hybrid|gene00260-v1.0-hybrid|Fragaria	SAC3 family 2	4280	gi|764622458|ref|XP_011468782.1|PREDICTED: SAC3 family protein 2 [Fragaria vesca subsp. vesca]	XP_011468782	3.3956e-56	80.7407	213.001	135	109
gene32053-v1.0-hybrid|gene32053-v1.0-hybrid|Fragaria	PREDICTED: uncharacterized protein LOC105349569	2033	gi|764524265|ref|XP_011457791.1|PREDICTED: uncharacterized protein LOC105349569 [Fragaria vesca subsp. vesca]	XP_011457791	1.5721e-52	65.7407	193.741	216	142
gene23722-v1.0-hybrid|gene23722-v1.0-hybrid|Fragaria	zeaxanthin epoxidase, chloroplastic-like	2430	gi|470108888|ref|XP_004290734.1|PREDICTED: zeaxanthin epoxidase, chloroplastic-like [Fragaria vesca subsp. vesca]	XP_004290734	2.09582e-73	88.8889	186.037	108	96
gene18457-v1.0-hybrid|gene18457-v1.0-hybrid|Fragaria	PREDICTED: protein SRG1-like	594	gi|764620147|ref|XP_011468463.1|PREDICTED: protein SRG1-like [Fragaria vesca subsp. vesca]	XP_011468463	2.3461e-114	84.264	335.495	197	166
gene18892-v1.0-hybrid|gene18892-v1.0-hybrid|Fragaria	PREDICTED: uncharacterized protein LOC101290914	438	gi|470107561|ref|XP_004290113.1|PREDICTED: uncharacterized protein LOC101290914 [Fragaria vesca subsp. vesca]	XP_004290113	4.70896e-31	92.7536	127.487	69	64
gene24356-v1.0-hybrid|gene24356-v1.0-hybrid|Fragaria	PREDICTED: uncharacterized protein LOC101292860 isoform X1	3737	gi|470148180|ref|XP_004309648.1|PREDICTED: uncharacterized protein LOC101292860 isoform X1 [Fragaria vesca subsp. vesca]	XP_004309648	0	100	1305.43	643	643
gene06772-v1.0-hybrid|gene06772-v1.0-hybrid|Fragaria	monothiol glutaredoxin-S2-like	309	gi|470121503|ref|XP_004296805.1|PREDICTED: monothiol glutaredoxin-S2-like [Fragaria vesca subsp. vesca]	XP_004296805	4.53665e-67	100	209.149	102	102
gene06447-v1.0-hybrid|gene06447-v1.0-hybrid|Fragaria	PREDICTED: uncharacterized protein LOC101314744	3068	gi|764576724|ref|XP_011463230.1|PREDICTED: uncharacterized protein LOC101314744 [Fragaria vesca subsp. vesca]	XP_011463230	2.03844e-96	80.5825	327.02	206	166
gene22576-v1.0-hybrid|gene22576-v1.0-hybrid|Fragaria	root phototropism 3-like	1045	gi|764598795|ref|XP_004302441.2|PREDICTED: root phototropism protein 3-like [Fragaria vesca subsp. vesca]	XP_004302441	7.60861e-150	83.871	303.523	186	156
gene03583-v1.0-hybrid|gene03583-v1.0-hybrid|Fragaria	PREDICTED: uncharacterized protein LOC101315236	2842	gi|470126011|ref|XP_004298989.1|PREDICTED: uncharacterized protein LOC101315236 [Fragaria vesca subsp. vesca]	XP_004298989	2.59206e-84	67.9654	291.197	231	157
gene26593-v1.0-hybrid|gene26593-v1.0-hybrid|Fragaria	kinase APK1B, chloroplastic-like	4840	gi|470146484|ref|XP_004308854.1|PREDICTED: protein kinase APK1B, chloroplastic-like [Fragaria vesca subsp. vesca]	XP_004308854	7.92007e-75	96.2687	268.855	134	129
gene10065-v1.0-hybrid|gene10065-v1.0-hybrid|Fragaria	factor of DNA methylation 3-like [Fragaria vesca vesca]	3410	gi|470101320|ref|XP_004287122.1|PREDICTED: factor of DNA methylation 3-like [Fragaria vesca subsp. vesca]gi|764505862|ref|XP_011461619.1|PREDICTED: factor of DNA methylation 3-like [Fragaria vesca subsp. vesca]	XP_004287122, XP_011461619	2.31053e-49	100	189.119	88	88
gene13863-v1.0-hybrid|gene13863-v1.0-hybrid|Fragaria	serine threonine- kinase HT1	3171	gi|470133431|ref|XP_004302569.1|PREDICTED: serine/threonine-protein kinase HT1 [Fragaria vesca subsp. vesca]	XP_004302569	6.45821e-68	74.3842	243.047	203	151
gene27073-v1.0-hybrid|gene27073-v1.0-hybrid|Fragaria	PREDICTED: uncharacterized protein LOC101313515	4738	gi|470127839|ref|XP_004299867.1|PREDICTED: uncharacterized protein LOC101313515 [Fragaria vesca subsp. vesca]	XP_004299867	1.99111e-133	100	429.869	217	217
gene26417-v1.0-hybrid|gene26417-v1.0-hybrid|Fragaria	trihelix transcription factor GT-1-like	6387	gi|470136468|ref|XP_004304014.1|PREDICTED: trihelix transcription factor GT-1-like [Fragaria vesca subsp. vesca]	XP_004304014	6.00131e-112	100	332.028	186	186
gene05725-v1.0-hybrid|gene05725-v1.0-hybrid|Fragaria	UPF0553 -like	2600	gi|470103633|ref|XP_004288236.1|PREDICTED: UPF0553 protein-like [Fragaria vesca subsp. vesca]	XP_004288236	1.11556e-63	94.2623	228.024	122	115
gene17491-v1.0-hybrid|gene17491-v1.0-hybrid|Fragaria	PREDICTED: uncharacterized protein LOC101292280 [Fragaria vesca subsp. vesca]	9233	gi|764528519|ref|XP_011458128.1|PREDICTED: uncharacterized protein LOC101292280 [Fragaria vesca subsp. vesca]gi|764528521|ref|XP_011458129.1|PREDICTED: uncharacterized protein LOC101292280 [Fragaria vesca subsp. vesca]	XP_011458128, XP_011458129	5.73683e-90	60.2679	244.202	224	135
gene31104-v1.0-hybrid|gene31104-v1.0-hybrid|Fragaria	probable receptor kinase At5g15080 [Fragaria vesca vesca]	2619	gi|470101650|ref|XP_004287283.1|PREDICTED: probable receptor-like protein kinase At5g15080 [Fragaria vesca subsp. vesca]gi|764507368|ref|XP_011457864.1|PREDICTED: probable receptor-like protein kinase At5g15080 [Fragaria vesca subsp. vesca]	XP_004287283, XP_011457864	1.6408e-127	86.2832	386.341	226	195
gene28222-v1.0-hybrid|gene28222-v1.0-hybrid|Fragaria	PREDICTED: uncharacterized protein At5g39865	735	gi|470117284|ref|XP_004294791.1|PREDICTED: uncharacterized protein At5g39865 [Fragaria vesca subsp. vesca]	XP_004294791	4.034e-158	100	451.44	244	244
gene11674-v1.0-hybrid|gene11674-v1.0-hybrid|Fragaria	UPF0481 At3g02645	1281	gi|764542218|ref|XP_011459202.1|PREDICTED: putative UPF0481 protein At3g02645 [Fragaria vesca subsp. vesca]	XP_011459202	0	100	845.884	426	426
gene30268-v1.0-hybrid|gene30268-v1.0-hybrid|Fragaria	purple acid phosphatase 22-like	4746	gi|470134314|ref|XP_004302999.1|PREDICTED: purple acid phosphatase 22-like [Fragaria vesca subsp. vesca]	XP_004302999	9.26436e-162	98.4615	399.823	195	192
gene12547-v1.0-hybrid|gene12547-v1.0-hybrid|Fragaria	PREDICTED: LOW QUALITY PROTEIN: uncharacterized protein LOC101312488	11134	gi|764635509|ref|XP_011470113.1|PREDICTED: LOW QUALITY PROTEIN: uncharacterized protein LOC101312488 [Fragaria vesca subsp. vesca]	XP_011470113	2.29267e-180	93.8667	578.941	375	352
gene14847-v1.0-hybrid|gene14847-v1.0-hybrid|Fragaria	PREDICTED: uncharacterized protein At5g02240	4427	gi|470113892|ref|XP_004293153.1|PREDICTED: uncharacterized protein At5g02240 [Fragaria vesca subsp. vesca]	XP_004293153	9.61095e-32	100	85.8853	75	75
gene16503-v1.0-hybrid|gene16503-v1.0-hybrid|Fragaria	receptor 12 isoform X3	3251	gi|764595752|ref|XP_011465929.1|PREDICTED: receptor-like protein 12 isoform X3 [Fragaria vesca subsp. vesca]	XP_011465929	0	100	1763.81	1015	1015
gene26432-v1.0-hybrid|gene26432-v1.0-hybrid|Fragaria	hypothetical protein SOVF_012980 isoform A	5670	gi|902237336|gb|KNA24761.1|hypothetical protein SOVF_012980 isoform A [Spinacia oleracea]	KNA24761	9.97552e-17	49.6183	77.7962	131	65
gene03752-v1.0-hybrid|gene03752-v1.0-hybrid|Fragaria	---NA---	1330	No Blast Hit
gene01635-v1.0-hybrid|gene01635-v1.0-hybrid|Fragaria	transcriptional activator DEMETER-like	8948	gi|470112410|ref|XP_004292428.1|PREDICTED: transcriptional activator DEMETER-like [Fragaria vesca subsp. vesca]	XP_004292428	0	99.6748	1177.93	615	613
gene09567-v1.0-hybrid|gene09567-v1.0-hybrid|Fragaria	calcium-dependent kinase 10-like	7595	gi|470127293|ref|XP_004299607.1|PREDICTED: calcium-dependent protein kinase 10-like [Fragaria vesca subsp. vesca]	XP_004299607	5.38983e-145	70.073	326.635	274	192
gene25423-v1.0-hybrid|gene25423-v1.0-hybrid|Fragaria	PREDICTED: uncharacterized protein LOC101305918	2441	gi|764548784|ref|XP_011459857.1|PREDICTED: uncharacterized protein LOC101305918 [Fragaria vesca subsp. vesca]	XP_011459857	9.12554e-77	86.747	144.05	83	72
gene23287-v1.0-hybrid|gene23287-v1.0-hybrid|Fragaria	PREDICTED: uncharacterized protein LOC101296439	2933	gi|470146348|ref|XP_004308788.1|PREDICTED: uncharacterized protein LOC101296439 [Fragaria vesca subsp. vesca]	XP_004308788	1.57164e-50	75.4098	184.882	122	92
gene26920-v1.0-hybrid|gene26920-v1.0-hybrid|Fragaria	PREDICTED: uncharacterized protein LOC101313631 isoform X1	7560	gi|764613220|ref|XP_011467761.1|PREDICTED: uncharacterized protein LOC101313631 isoform X1 [Fragaria vesca subsp. vesca]	XP_011467761	1.89282e-13	81.9672	85.8853	61	50
gene06912-v1.0-hybrid|gene06912-v1.0-hybrid|Fragaria	beta-fructofuranosidase, insoluble isoenzyme CWINV1-like	2363	gi|470135713|ref|XP_004303654.1|PREDICTED: beta-fructofuranosidase, insoluble isoenzyme CWINV1-like [Fragaria vesca subsp. vesca]	XP_004303654	0	99.6587	608.216	293	292
gene16815-v1.0-hybrid|gene16815-v1.0-hybrid|Fragaria	serine carboxypeptidase-like 20	4165	gi|470132598|ref|XP_004302166.1|PREDICTED: serine carboxypeptidase-like 20 [Fragaria vesca subsp. vesca]	XP_004302166	9.89076e-102	63.1111	262.307	225	142
gene17558-v1.0-hybrid|gene17558-v1.0-hybrid|Fragaria	PREDICTED: uncharacterized protein LOC101302315	5173	gi|470107811|ref|XP_004290233.1|PREDICTED: uncharacterized protein LOC101302315 [Fragaria vesca subsp. vesca]	XP_004290233	1.42258e-32	98.5714	137.887	70	69
gene00301-v1.0-hybrid|gene00301-v1.0-hybrid|Fragaria	ROOT PRIMORDIUM DEFECTIVE 1 [Fragaria vesca vesca]	1377	gi|470120377|ref|XP_004296280.1|PREDICTED: protein ROOT PRIMORDIUM DEFECTIVE 1 [Fragaria vesca subsp. vesca]gi|764565432|ref|XP_011461811.1|PREDICTED: protein ROOT PRIMORDIUM DEFECTIVE 1 [Fragaria vesca subsp. vesca]gi|764565436|ref|XP_011461812.1|PREDICTED: protein ROOT PRIMORDIUM DEFECTIVE 1 [Fragaria vesca subsp. vesca]	XP_004296280, XP_011461811, XP_011461812	0	100	900.582	458	458
gene30663-v1.0-hybrid|gene30663-v1.0-hybrid|Fragaria	U-box domain-containing 8	1163	gi|764552976|ref|XP_011460358.1|PREDICTED: U-box domain-containing protein 8 [Fragaria vesca subsp. vesca]	XP_011460358	0	100	705.286	374	374
gene01004-v1.0-hybrid|gene01004-v1.0-hybrid|Fragaria	N-alpha-acetyltransferase 11 [Fragaria vesca vesca]	1275	gi|470108540|ref|XP_004290574.1|PREDICTED: N-alpha-acetyltransferase 11 [Fragaria vesca subsp. vesca]gi|764533642|ref|XP_011458545.1|PREDICTED: N-alpha-acetyltransferase 11 [Fragaria vesca subsp. vesca]	XP_004290574, XP_011458545	2.00104e-46	100	169.088	82	82
gene04046-v1.0-hybrid|gene04046-v1.0-hybrid|Fragaria	ABC transporter G family member 7	4991	gi|764575740|ref|XP_011463122.1|PREDICTED: LOW QUALITY PROTEIN: ABC transporter G family member 7 [Fragaria vesca subsp. vesca]	XP_011463122	6.98405e-89	60.1942	318.546	309	186
gene20069-v1.0-hybrid|gene20069-v1.0-hybrid|Fragaria	E3 ubiquitin- ligase LIN-2	3684	gi|470118738|ref|XP_004295479.1|PREDICTED: putative E3 ubiquitin-protein ligase LIN-2 [Fragaria vesca subsp. vesca]	XP_004295479	0	93.1818	618.616	396	369
gene09062-v1.0-hybrid|gene09062-v1.0-hybrid|Fragaria	hypothetical protein AMTR_s00126p00052700	2355	gi|548835216|gb|ERM97113.1|hypothetical protein AMTR_s00126p00052700 [Amborella trichopoda]	ERM97113	6.3685e-92	73.1707	105.531	82	60
gene24992-v1.0-hybrid|gene24992-v1.0-hybrid|Fragaria	PREDICTED: uncharacterized protein LOC101300290	10500	gi|764521967|ref|XP_011470722.1|PREDICTED: uncharacterized protein LOC101300290 [Fragaria vesca subsp. vesca]	XP_011470722	0	86.5123	1201.04	734	635
gene28437-v1.0-hybrid|gene28437-v1.0-hybrid|Fragaria	peptide deformylase 1B, chloroplastic mitochondrial [Fragaria vesca vesca]	2268	gi|470141254|ref|XP_004306350.1|PREDICTED: peptide deformylase 1B, chloroplastic/mitochondrial [Fragaria vesca subsp. vesca]gi|764618693|ref|XP_011468274.1|PREDICTED: peptide deformylase 1B, chloroplastic/mitochondrial [Fragaria vesca subsp. vesca]	XP_004306350, XP_011468274	9.44144e-91	97.2973	148.673	74	72
gene32186-v1.0-hybrid|gene32186-v1.0-hybrid|Fragaria	probable inactive poly [ADP-ribose] polymerase SRO5	3856	gi|470125917|ref|XP_004298944.1|PREDICTED: probable inactive poly [ADP-ribose] polymerase SRO5 [Fragaria vesca subsp. vesca]	XP_004298944	7.37802e-88	100	301.982	190	190
gene19478-v1.0-hybrid|gene19478-v1.0-hybrid|Fragaria	probable WRKY transcription factor 31	3580	gi|470114216|ref|XP_004293312.1|PREDICTED: probable WRKY transcription factor 31 [Fragaria vesca subsp. vesca]	XP_004293312	2.00209e-138	100	234.187	117	117
gene08666-v1.0-hybrid|gene08666-v1.0-hybrid|Fragaria	glutamate receptor -like isoform X4	4322	gi|764540360|ref|XP_011459068.1|PREDICTED: glutamate receptor 2.7-like isoform X4 [Fragaria vesca subsp. vesca]	XP_011459068	0	100	869.381	452	452
gene02141-v1.0-hybrid|gene02141-v1.0-hybrid|Fragaria	O-acyltransferase WSD1-like	1032	gi|470108585|ref|XP_004290593.1|PREDICTED: O-acyltransferase WSD1-like [Fragaria vesca subsp. vesca]	XP_004290593	6.98534e-92	100	294.664	140	140
gene24224-v1.0-hybrid|gene24224-v1.0-hybrid|Fragaria	UDP-glucose flavonoid 3-O-glucosyltransferase 3	1437	gi|470136341|ref|XP_004303953.1|PREDICTED: putative UDP-glucose flavonoid 3-O-glucosyltransferase 3 [Fragaria vesca subsp. vesca]	XP_004303953	0	100	982.245	478	478
gene31900-v1.0-hybrid|gene31900-v1.0-hybrid|Fragaria	upstream activation factor subunit spp27 isoform X2	5536	gi|764530949|ref|XP_011458331.1|PREDICTED: upstream activation factor subunit spp27 isoform X2 [Fragaria vesca subsp. vesca]	XP_011458331	2.73043e-43	98.3051	125.561	59	58
gene15491-v1.0-hybrid|gene15491-v1.0-hybrid|Fragaria	LRR receptor-like serine threonine- kinase ERECTA	9127	gi|470135308|ref|XP_004303459.1|PREDICTED: LRR receptor-like serine/threonine-protein kinase ERECTA [Fragaria vesca subsp. vesca]	XP_004303459	2.73552e-132	100	256.529	124	124
gene17704-v1.0-hybrid|gene17704-v1.0-hybrid|Fragaria	PREDICTED: uncharacterized protein LOC101310040	3655	gi|470134568|ref|XP_004303120.1|PREDICTED: uncharacterized protein LOC101310040 [Fragaria vesca subsp. vesca]	XP_004303120	0	97.0075	795.808	401	389
gene17855-v1.0-hybrid|gene17855-v1.0-hybrid|Fragaria	ribonuclease P subunit p25 , partial	3934	gi|720100578|ref|XP_010248296.1|PREDICTED: ribonuclease P protein subunit p25-like protein, partial [Nelumbo nucifera]	XP_010248296	5.73898e-23	61.2903	98.5969	93	57
gene08549-v1.0-hybrid|gene08549-v1.0-hybrid|Fragaria	synaptotagmin-2 isoform X2	4067	gi|764540967|ref|XP_011459105.1|PREDICTED: synaptotagmin-2 isoform X2 [Fragaria vesca subsp. vesca]	XP_011459105	5.6522e-65	96.8	240.736	125	121
gene08112-v1.0-hybrid|gene08112-v1.0-hybrid|Fragaria	CUP-SHAPED COTYLEDON 3-like	7692	gi|470107237|ref|XP_004289955.1|PREDICTED: protein CUP-SHAPED COTYLEDON 3-like [Fragaria vesca subsp. vesca]	XP_004289955	1.04648e-64	100	235.728	141	141
gene30431-v1.0-hybrid|gene30431-v1.0-hybrid|Fragaria	polyphenol oxidase, chloroplastic-like	645	gi|657983416|ref|XP_008383784.1|PREDICTED: polyphenol oxidase, chloroplastic-like [Malus domestica]	XP_008383784	4.97031e-65	78.4038	213.001	213	167
gene00478-v1.0-hybrid|gene00478-v1.0-hybrid|Fragaria	PREDICTED: uncharacterized protein LOC101313541	569	gi|470140926|ref|XP_004306187.1|PREDICTED: uncharacterized protein LOC101313541 [Fragaria vesca subsp. vesca]	XP_004306187	5.43692e-44	100	162.155	92	92
gene31557-v1.0-hybrid|gene31557-v1.0-hybrid|Fragaria	dnaJ homolog subfamily B member 3	1017	gi|470132782|ref|XP_004302254.1|PREDICTED: dnaJ homolog subfamily B member 3 [Fragaria vesca subsp. vesca]	XP_004302254	2.33148e-41	59.589	154.066	146	87
gene07317-v1.0-hybrid|gene07317-v1.0-hybrid|Fragaria	NRT1 PTR FAMILY [Fragaria vesca vesca]	2167	gi|470149245|ref|XP_004310150.1|PREDICTED: protein NRT1/ PTR FAMILY 6.1 [Fragaria vesca subsp. vesca]gi|764646168|ref|XP_011457534.1|PREDICTED: protein NRT1/ PTR FAMILY 6.1 [Fragaria vesca subsp. vesca]gi|764646172|ref|XP_011457535.1|PREDICTED: protein NRT1/ PTR FAMILY 6.1 [Fragaria vesca subsp. vesca]gi|764646177|ref|XP_011457536.1|PREDICTED: protein NRT1/ PTR FAMILY 6.1 [Fragaria vesca subsp. v…	XP_004310150, XP_011457534, XP_011457535, XP_011457536	0	92.6923	911.753	520	482
gene27885-v1.0-hybrid|gene27885-v1.0-hybrid|Fragaria	pentatricopeptide repeat-containing At4g02750-like	1899	gi|470123846|ref|XP_004297931.1|PREDICTED: pentatricopeptide repeat-containing protein At4g02750-like [Fragaria vesca subsp. vesca]	XP_004297931	0	100	1322.76	632	632
gene01818-v1.0-hybrid|gene01818-v1.0-hybrid|Fragaria	nucleosome assembly 1 1-like	4033	gi|764641319|ref|XP_011470848.1|PREDICTED: nucleosome assembly protein 1;1-like [Fragaria vesca subsp. vesca]	XP_011470848	5.1746e-92	52.5157	262.692	318	167
gene03604-v1.0-hybrid|gene03604-v1.0-hybrid|Fragaria	cysteine-rich receptor kinase 2 [Fragaria vesca vesca]	2348	gi|470126039|ref|XP_004299001.1|PREDICTED: cysteine-rich receptor-like protein kinase 2 [Fragaria vesca subsp. vesca]gi|764581866|ref|XP_011464058.1|PREDICTED: cysteine-rich receptor-like protein kinase 2 [Fragaria vesca subsp. vesca]gi|764581870|ref|XP_011464059.1|PREDICTED: cysteine-rich receptor-like protein kinase 2 [Fragaria vesca subsp. vesca]	XP_004299001, XP_011464058, XP_011464059	0	85.3403	303.908	191	163
gene06549-v1.0-hybrid|gene06549-v1.0-hybrid|Fragaria	ECERIFERUM 26-like	4438	gi|470121943|ref|XP_004297015.1|PREDICTED: protein ECERIFERUM 26-like [Fragaria vesca subsp. vesca]	XP_004297015	0	99.654	596.66	289	288
gene34045-v1.0-hybrid|gene34045-v1.0-hybrid|Fragaria	tyrosine-sulfated glycopeptide receptor 1-like	2118	gi|470120150|ref|XP_004296171.1|PREDICTED: tyrosine-sulfated glycopeptide receptor 1-like [Fragaria vesca subsp. vesca]	XP_004296171	0	100	1222.61	705	705
gene26877-v1.0-hybrid|gene26877-v1.0-hybrid|Fragaria	pentatricopeptide repeat-containing At2g06000	1752	gi|470131086|ref|XP_004301429.1|PREDICTED: pentatricopeptide repeat-containing protein At2g06000 [Fragaria vesca subsp. vesca]	XP_004301429	0	100	1209.9	583	583
gene10126-v1.0-hybrid|gene10126-v1.0-hybrid|Fragaria	PREDICTED: uncharacterized protein LOC101296797	463	gi|470101389|ref|XP_004287155.1|PREDICTED: uncharacterized protein LOC101296797 [Fragaria vesca subsp. vesca]	XP_004287155	9.62372e-39	100	102.834	49	49
gene14301-v1.0-hybrid|gene14301-v1.0-hybrid|Fragaria	F-box At3g54460	5351	gi|470145956|ref|XP_004308597.1|PREDICTED: F-box protein At3g54460 [Fragaria vesca subsp. vesca]	XP_004308597	0	100	1726.45	826	826
gene27752-v1.0-hybrid|gene27752-v1.0-hybrid|Fragaria	LRR receptor-like serine threonine- kinase ERL2	1203	gi|470108811|ref|XP_004290702.1|PREDICTED: LRR receptor-like serine/threonine-protein kinase ERL2 [Fragaria vesca subsp. vesca]	XP_004290702	0	100	802.357	400	400
gene13101-v1.0-hybrid|gene13101-v1.0-hybrid|Fragaria	phosphoribosylamine--glycine ligase	5417	gi|470147105|ref|XP_004309157.1|PREDICTED: phosphoribosylamine--glycine ligase [Fragaria vesca subsp. vesca]	XP_004309157	0	100	1013.06	517	517
gene28110-v1.0-hybrid|gene28110-v1.0-hybrid|Fragaria	survival of motor neuron-related-splicing factor 30 isoform X3	387	gi|764588920|ref|XP_011464941.1|PREDICTED: survival of motor neuron-related-splicing factor 30 isoform X3 [Fragaria vesca subsp. vesca]	XP_011464941	5.00601e-19	70.6667	90.1225	75	53
gene04578-v1.0-hybrid|gene04578-v1.0-hybrid|Fragaria	peptidyl-prolyl cis-trans isomerase E	1434	gi|470122377|ref|XP_004297218.1|PREDICTED: peptidyl-prolyl cis-trans isomerase E [Fragaria vesca subsp. vesca]	XP_004297218	7.74701e-52	100	184.882	100	100
gene29742-v1.0-hybrid|gene29742-v1.0-hybrid|Fragaria	DEHYDRATION-INDUCED 19 homolog 4-like	2383	gi|470115327|ref|XP_004293854.1|PREDICTED: protein DEHYDRATION-INDUCED 19 homolog 4-like [Fragaria vesca subsp. vesca]	XP_004293854	2.29652e-52	98.9583	174.481	96	95
gene18259-v1.0-hybrid|gene18259-v1.0-hybrid|Fragaria	PREDICTED: LOW QUALITY PROTEIN: uncharacterized protein LOC103324604	9184	gi|645236780|ref|XP_008224902.1|PREDICTED: LOW QUALITY PROTEIN: uncharacterized protein LOC103324604 [Prunus mume]	XP_008224902	3.3397e-87	79.5082	177.948	122	97
gene07742-v1.0-hybrid|gene07742-v1.0-hybrid|Fragaria	probable LRR receptor-like serine threonine- kinase At4g36180	3420	gi|470148763|ref|XP_004309920.1|PREDICTED: probable LRR receptor-like serine/threonine-protein kinase At4g36180 [Fragaria vesca subsp. vesca]	XP_004309920	0	100	1904.8	1117	1117
gene18587-v1.0-hybrid|gene18587-v1.0-hybrid|Fragaria	PREDICTED: uncharacterized protein LOC101290891	3564	gi|470141769|ref|XP_004306601.1|PREDICTED: uncharacterized protein LOC101290891 [Fragaria vesca subsp. vesca]	XP_004306601	3.76218e-57	100	210.69	100	100
gene21132-v1.0-hybrid|gene21132-v1.0-hybrid|Fragaria	S-adenosylmethionine carrier 1, chloroplastic mitochondrial	6889	gi|470103351|ref|XP_004288103.1|PREDICTED: S-adenosylmethionine carrier 1, chloroplastic/mitochondrial [Fragaria vesca subsp. vesca]	XP_004288103	6.57082e-28	50.3145	129.028	159	80
gene05312-v1.0-hybrid|gene05312-v1.0-hybrid|Fragaria	PREDICTED: cyclin-U4-1	1130	gi|470143150|ref|XP_004307245.1|PREDICTED: cyclin-U4-1 [Fragaria vesca subsp. vesca]	XP_004307245	7.0983e-70	100	230.335	112	112
gene00358-v1.0-hybrid|gene00358-v1.0-hybrid|Fragaria	PREDICTED: uncharacterized protein LOC101312379	856	gi|470141411|ref|XP_004306426.1|PREDICTED: uncharacterized protein LOC101312379 [Fragaria vesca subsp. vesca]	XP_004306426	1.32844e-27	70.7071	113.235	99	70
gene10039-v1.0-hybrid|gene10039-v1.0-hybrid|Fragaria	PREDICTED: uncharacterized protein LOC101305872 isoform X2	3715	gi|764505693|ref|XP_011460087.1|PREDICTED: uncharacterized protein LOC101305872 isoform X2 [Fragaria vesca subsp. vesca]	XP_011460087	6.98831e-75	99.2248	261.151	129	128
gene12493-v1.0-hybrid|gene12493-v1.0-hybrid|Fragaria	PREDICTED: uncharacterized protein LOC101312489	3983	gi|470105211|ref|XP_004288980.1|PREDICTED: uncharacterized protein LOC101312489 [Fragaria vesca subsp. vesca]	XP_004288980	0	99.322	834.713	590	586
gene04940-v1.0-hybrid|gene04940-v1.0-hybrid|Fragaria	homeobox-leucine zipper HAT3 isoform X1	1485	gi|764627331|ref|XP_011469233.1|PREDICTED: homeobox-leucine zipper protein HAT3 isoform X1 [Fragaria vesca subsp. vesca]	XP_011469233	2.51531e-65	86.1878	222.631	181	156
gene06717-v1.0-hybrid|gene06717-v1.0-hybrid|Fragaria	PREDICTED: uncharacterized protein LOC101293477 isoform X1	12578	gi|764571620|ref|XP_011462687.1|PREDICTED: uncharacterized protein LOC101293477 isoform X1 [Fragaria vesca subsp. vesca]	XP_011462687	1.0607e-50	100	147.132	72	72
gene23702-v1.0-hybrid|gene23702-v1.0-hybrid|Fragaria	aromatic L-amino acid decarboxylase [Rosa x damascena]	3575	gi|149941642|dbj|BAF64843.1|aromatic L-amino acid decarboxylase [Rosa x damascena]gi|380848726|dbj|BAL72830.1|aromatic L-amino acid decarboxylase [Rosa hybrid cultivar]	BAF64843, BAL72830	7.24746e-47	92.7273	188.348	110	102
gene25149-v1.0-hybrid|gene25149-v1.0-hybrid|Fragaria	transcription factor MYB108-like	1095	gi|470129206|ref|XP_004300516.1|PREDICTED: transcription factor MYB108-like [Fragaria vesca subsp. vesca]	XP_004300516	2.77133e-139	97.9899	410.223	199	195
gene02393-v1.0-hybrid|gene02393-v1.0-hybrid|Fragaria	probable ubiquitin-conjugating enzyme E2 24 [Fragaria vesca vesca]	3401	gi|470115675|ref|XP_004294020.1|PREDICTED: probable ubiquitin-conjugating enzyme E2 24 [Fragaria vesca subsp. vesca]gi|764556464|ref|XP_011460674.1|PREDICTED: probable ubiquitin-conjugating enzyme E2 24 [Fragaria vesca subsp. vesca]	XP_004294020, XP_011460674	0	100	1009.98	487	487
gene14563-v1.0-hybrid|gene14563-v1.0-hybrid|Fragaria	GDSL esterase lipase At1g20120-like	1520	gi|470105411|ref|XP_004289077.1|PREDICTED: GDSL esterase/lipase At1g20120-like [Fragaria vesca subsp. vesca]	XP_004289077	1.23967e-119	100	181.8	88	88
gene25936-v1.0-hybrid|gene25936-v1.0-hybrid|Fragaria	LRR receptor-like serine threonine- kinase FEI 2	3674	gi|470126870|ref|XP_004299405.1|PREDICTED: LRR receptor-like serine/threonine-protein kinase FEI 2 [Fragaria vesca subsp. vesca]	XP_004299405	5.41066e-106	95.9016	237.269	122	117
gene02523-v1.0-hybrid|gene02523-v1.0-hybrid|Fragaria	F-box-like WD repeat-containing TBL1XR1	3290	gi|470109306|ref|XP_004290940.1|PREDICTED: F-box-like/WD repeat-containing protein TBL1XR1 [Fragaria vesca subsp. vesca]	XP_004290940	1.38317e-81	71.8447	143.28	103	74
gene00427-v1.0-hybrid|gene00427-v1.0-hybrid|Fragaria	cysteine desulfurase 2, chloroplastic	4745	gi|470141493|ref|XP_004306465.1|PREDICTED: cysteine desulfurase 2, chloroplastic [Fragaria vesca subsp. vesca]	XP_004306465	1.36029e-65	72.2628	164.851	137	99
gene23478-v1.0-hybrid|gene23478-v1.0-hybrid|Fragaria	thioredoxin-like 3-2, chloroplastic	2029	gi|470143402|ref|XP_004307366.1|PREDICTED: thioredoxin-like 3-2, chloroplastic [Fragaria vesca subsp. vesca]	XP_004307366	3.12661e-60	72.3404	212.231	188	136
gene23610-v1.0-hybrid|gene23610-v1.0-hybrid|Fragaria	glycerophosphodiester phosphodiesterase kinase domain-containing GDPDL2-like isoform X1	2041	gi|764627875|ref|XP_011469302.1|PREDICTED: glycerophosphodiester phosphodiesterase protein kinase domain-containing GDPDL2-like isoform X1 [Fragaria vesca subsp. vesca]	XP_011469302	0	99.723	748.814	361	360
gene08080-v1.0-hybrid|gene08080-v1.0-hybrid|Fragaria	inorganic phosphate transporter 1-4	1617	gi|470107193|ref|XP_004289933.1|PREDICTED: inorganic phosphate transporter 1-4 [Fragaria vesca subsp. vesca]	XP_004289933	0	100	957.207	538	538
gene21474-v1.0-hybrid|gene21474-v1.0-hybrid|Fragaria	valine--tRNA ligase, mitochondrial isoform X3	6909	gi|764629866|ref|XP_011469480.1|PREDICTED: valine--tRNA ligase, mitochondrial isoform X3 [Fragaria vesca subsp. vesca]	XP_011469480	1.28125e-32	90.9091	121.709	66	60
gene10579-v1.0-hybrid|gene10579-v1.0-hybrid|Fragaria	translocase of chloroplast 159, chloroplastic	4344	gi|764535610|ref|XP_011458718.1|PREDICTED: translocase of chloroplast 159, chloroplastic [Fragaria vesca subsp. vesca]	XP_011458718	0	100	2263.03	1394	1394
gene25369-v1.0-hybrid|gene25369-v1.0-hybrid|Fragaria	probable zinc metallopeptidase EGY3, chloroplastic	3482	gi|470106828|ref|XP_004289760.1|PREDICTED: probable zinc metallopeptidase EGY3, chloroplastic [Fragaria vesca subsp. vesca]	XP_004289760	1.6974e-75	100	271.937	176	176
gene32434-v1.0-hybrid|gene32434-v1.0-hybrid|Fragaria	probable DEAD-box ATP-dependent RNA helicase 48 isoform X2	3654	gi|764580431|ref|XP_011463836.1|PREDICTED: probable DEAD-box ATP-dependent RNA helicase 48 isoform X2 [Fragaria vesca subsp. vesca]	XP_011463836	0	83.7093	523.857	399	334
gene05126-v1.0-hybrid|gene05126-v1.0-hybrid|Fragaria	psbB mRNA maturation factor Mbb1, chloroplastic	5591	gi|470120306|ref|XP_004296246.1|PREDICTED: psbB mRNA maturation factor Mbb1, chloroplastic [Fragaria vesca subsp. vesca]	XP_004296246	3.08583e-132	100	217.238	102	102
gene15636-v1.0-hybrid|gene15636-v1.0-hybrid|Fragaria	zinc finger CCCH domain-containing 44-like	3575	gi|470138342|ref|XP_004304916.1|PREDICTED: zinc finger CCCH domain-containing protein 44-like [Fragaria vesca subsp. vesca]	XP_004304916	2.85428e-48	69.1429	191.045	175	121
gene26436-v1.0-hybrid|gene26436-v1.0-hybrid|Fragaria	hypothetical protein PRUPE_ppa020715mg [Prunus persica]	2157	gi|596234819|ref|XP_007224347.1|hypothetical protein PRUPE_ppa020715mg [Prunus persica]gi|462421283|gb|EMJ25546.1|hypothetical protein PRUPE_ppa020715mg [Prunus persica]	XP_007224347, EMJ25546	9.92153e-24	74.1573	107.457	89	66
gene28252-v1.0-hybrid|gene28252-v1.0-hybrid|Fragaria	pentatricopeptide repeat-containing At4g33990 isoform X1 [Fragaria vesca vesca]	8761	gi|764562535|ref|XP_011461479.1|PREDICTED: pentatricopeptide repeat-containing protein At4g33990 isoform X1 [Fragaria vesca subsp. vesca]gi|764562539|ref|XP_011461480.1|PREDICTED: pentatricopeptide repeat-containing protein At4g33990 isoform X1 [Fragaria vesca subsp. vesca]	XP_011461479, XP_011461480	0	99.7564	1678.3	821	819
gene00545-v1.0-hybrid|gene00545-v1.0-hybrid|Fragaria	transcription factor bHLH130	7180	gi|470137102|ref|XP_004304314.1|PREDICTED: transcription factor bHLH130 [Fragaria vesca subsp. vesca]	XP_004304314	2.18991e-97	98.7805	330.872	164	162
gene17595-v1.0-hybrid|gene17595-v1.0-hybrid|Fragaria	PREDICTED: uncharacterized protein LOC101290915	1117	gi|470107734|ref|XP_004290197.1|PREDICTED: uncharacterized protein LOC101290915 [Fragaria vesca subsp. vesca]	XP_004290197	7.54483e-64	100	207.608	101	101
gene02115-v1.0-hybrid|gene02115-v1.0-hybrid|Fragaria	WAT1-related At3g02690, chloroplastic isoform X1	5495	gi|470129130|ref|XP_004300480.1|PREDICTED: WAT1-related protein At3g02690, chloroplastic isoform X1 [Fragaria vesca subsp. vesca]	XP_004300480	7.8945e-135	90.9091	438.343	253	230
gene02598-v1.0-hybrid|gene02598-v1.0-hybrid|Fragaria	U3 small nucleolar RNA-associated 4	4975	gi|470109392|ref|XP_004290982.1|PREDICTED: U3 small nucleolar RNA-associated protein 4 [Fragaria vesca subsp. vesca]	XP_004290982	4.2246e-128	100	433.335	209	209
gene32012-v1.0-hybrid|gene32012-v1.0-hybrid|Fragaria	ABC transporter C family member 10-like isoform X2	4337	gi|764581089|ref|XP_011463946.1|PREDICTED: ABC transporter C family member 10-like isoform X2 [Fragaria vesca subsp. vesca]	XP_011463946	0	85.4067	642.884	418	357
gene02326-v1.0-hybrid|gene02326-v1.0-hybrid|Fragaria	PREDICTED: uncharacterized protein LOC101305268	1736	gi|764592294|ref|XP_004300472.2|PREDICTED: uncharacterized protein LOC101305268 [Fragaria vesca subsp. vesca]	XP_004300472	4.03379e-103	99.4845	325.865	194	193
gene17443-v1.0-hybrid|gene17443-v1.0-hybrid|Fragaria	PREDICTED: uncharacterized protein LOC101305809	2247	gi|470107666|ref|XP_004290164.1|PREDICTED: uncharacterized protein LOC101305809 [Fragaria vesca subsp. vesca]	XP_004290164	0	100	545.428	264	264
gene15247-v1.0-hybrid|gene15247-v1.0-hybrid|Fragaria	zinc finger CCCH domain-containing 48-like	1925	gi|470111149|ref|XP_004291812.1|PREDICTED: zinc finger CCCH domain-containing protein 48-like [Fragaria vesca subsp. vesca]	XP_004291812	0	100	696.812	340	340
gene03537-v1.0-hybrid|gene03537-v1.0-hybrid|Fragaria	mitochondrial import inner membrane translocase subunit TIM22-3-like	2904	gi|470116567|ref|XP_004294451.1|PREDICTED: mitochondrial import inner membrane translocase subunit TIM22-3-like [Fragaria vesca subsp. vesca]	XP_004294451	3.9276e-42	98.7952	164.851	83	82
gene26412-v1.0-hybrid|gene26412-v1.0-hybrid|Fragaria	lysine histidine transporter 1-like	2920	gi|470136449|ref|XP_004304006.1|PREDICTED: lysine histidine transporter 1-like [Fragaria vesca subsp. vesca]	XP_004304006	1.292e-177	81.2155	536.569	362	294
gene31399-v1.0-hybrid|gene31399-v1.0-hybrid|Fragaria	PREDICTED: uncharacterized protein LOC101299595 isoform X2	3210	gi|764597407|ref|XP_011466172.1|PREDICTED: uncharacterized protein LOC101299595 isoform X2 [Fragaria vesca subsp. vesca]	XP_011466172	2.66997e-72	100	253.832	122	122
gene01520-v1.0-hybrid|gene01520-v1.0-hybrid|Fragaria	transmembrane 245	2389	gi|470117554|ref|XP_004294922.1|PREDICTED: transmembrane protein 245 [Fragaria vesca subsp. vesca]	XP_004294922	0	99.0354	1215.29	622	616
gene12395-v1.0-hybrid|gene12395-v1.0-hybrid|Fragaria	aarF domain-containing kinase 4	880	gi|470106496|ref|XP_004289607.1|PREDICTED: aarF domain-containing protein kinase 4 [Fragaria vesca subsp. vesca]	XP_004289607	3.11597e-83	100	274.248	130	130
gene03961-v1.0-hybrid|gene03961-v1.0-hybrid|Fragaria	PREDICTED: uncharacterized protein LOC101305980	1050	gi|470142528|ref|XP_004306957.1|PREDICTED: uncharacterized protein LOC101305980 [Fragaria vesca subsp. vesca]	XP_004306957	0	100	635.565	349	349
gene22160-v1.0-hybrid|gene22160-v1.0-hybrid|Fragaria	ATP-dependent DNA helicase Q-like SIM isoform X1 [Gossypium raimondii]	4367	gi|823197044|ref|XP_012434151.1|PREDICTED: ATP-dependent DNA helicase Q-like SIM isoform X1 [Gossypium raimondii]gi|823197047|ref|XP_012434152.1|PREDICTED: ATP-dependent DNA helicase Q-like SIM isoform X1 [Gossypium raimondii]gi|823197050|ref|XP_012434154.1|PREDICTED: ATP-dependent DNA helicase Q-like SIM isoform X1 [Gossypium raimondii]gi|823197053|ref|XP_012434155.1|PREDICTED: ATP-dependent DNA…	XP_012434151, XP_012434152, XP_012434154, XP_012434155, KJB45297	2.9656e-56	91.8919	136.732	74	68
gene23966-v1.0-hybrid|gene23966-v1.0-hybrid|Fragaria	cellulose synthase H1	2813	gi|470103054|ref|XP_004287960.1|PREDICTED: cellulose synthase-like protein H1 [Fragaria vesca subsp. vesca]	XP_004287960	2.83426e-57	95.6522	221.476	115	110
gene08941-v1.0-hybrid|gene08941-v1.0-hybrid|Fragaria	hypothetical protein PRUPE_ppa013404mg [Prunus persica]	426	gi|595860867|ref|XP_007211227.1|hypothetical protein PRUPE_ppa013404mg [Prunus persica]gi|462406962|gb|EMJ12426.1|hypothetical protein PRUPE_ppa013404mg [Prunus persica]	XP_007211227, EMJ12426	5.37713e-30	65.035	116.701	143	93
gene15517-v1.0-hybrid|gene15517-v1.0-hybrid|Fragaria	pentatricopeptide repeat-containing At5g09950	5521	gi|764608495|ref|XP_011467302.1|PREDICTED: putative pentatricopeptide repeat-containing protein At5g09950 [Fragaria vesca subsp. vesca]	XP_011467302	0	100	2014.96	1027	1027
gene08777-v1.0-hybrid|gene08777-v1.0-hybrid|Fragaria	dehydration-responsive RD22	1360	gi|470109881|ref|XP_004291216.1|PREDICTED: dehydration-responsive protein RD22 [Fragaria vesca subsp. vesca]	XP_004291216	0	100	558.14	268	268
gene24271-v1.0-hybrid|gene24271-v1.0-hybrid|Fragaria	chlorophyll a-b binding 8, chloroplastic	1413	gi|470136258|ref|XP_004303913.1|PREDICTED: chlorophyll a-b binding protein 8, chloroplastic [Fragaria vesca subsp. vesca]	XP_004303913	5.46834e-130	99.0385	390.578	208	206
gene34532-v1.0-hybrid|gene34532-v1.0-hybrid|Fragaria	pentatricopeptide repeat-containing At1g12700, mitochondrial	1755	gi|470119904|ref|XP_004296050.1|PREDICTED: putative pentatricopeptide repeat-containing protein At1g12700, mitochondrial [Fragaria vesca subsp. vesca]	XP_004296050	0	100	1005.36	483	483
gene27024-v1.0-hybrid|gene27024-v1.0-hybrid|Fragaria	pentatricopeptide repeat-containing At5g48730, chloroplastic	3221	gi|470127827|ref|XP_004299861.1|PREDICTED: pentatricopeptide repeat-containing protein At5g48730, chloroplastic [Fragaria vesca subsp. vesca]	XP_004299861	2.86148e-167	100	514.998	241	241
gene03554-v1.0-hybrid|gene03554-v1.0-hybrid|Fragaria	PREDICTED: uncharacterized protein LOC101293573	2175	gi|764559945|ref|XP_011461117.1|PREDICTED: uncharacterized protein LOC101293573 [Fragaria vesca subsp. vesca]	XP_011461117	2.04888e-164	100	478.019	233	233
gene24098-v1.0-hybrid|gene24098-v1.0-hybrid|Fragaria	probable inactive purple acid phosphatase 1	3000	gi|470122408|ref|XP_004297233.1|PREDICTED: probable inactive purple acid phosphatase 1 [Fragaria vesca subsp. vesca]	XP_004297233	2.25441e-17	44.2953	61.2326	149	66
gene25940-v1.0-hybrid|gene25940-v1.0-hybrid|Fragaria	transmembrane DDB_G0273707 DDB_G0273361	1571	gi|470126864|ref|XP_004299402.1|PREDICTED: transmembrane protein DDB_G0273707/DDB_G0273361 [Fragaria vesca subsp. vesca]	XP_004299402	1.41453e-94	85.5372	302.368	242	207
gene12302-v1.0-hybrid|gene12302-v1.0-hybrid|Fragaria	PREDICTED: uncharacterized protein LOC101315343	4253	gi|470127681|ref|XP_004299794.1|PREDICTED: uncharacterized protein LOC101315343 [Fragaria vesca subsp. vesca]	XP_004299794	0	89.2371	1235.32	734	655
gene03345-v1.0-hybrid|gene03345-v1.0-hybrid|Fragaria	probable beta-1,3-galactosyltransferase 2 isoform X1	4061	gi|470116468|ref|XP_004294404.1|PREDICTED: probable beta-1,3-galactosyltransferase 2 isoform X1 [Fragaria vesca subsp. vesca]	XP_004294404	3.18121e-64	100	145.976	72	72
gene06689-v1.0-hybrid|gene06689-v1.0-hybrid|Fragaria	PREDICTED: uncharacterized protein LOC101300050	470	gi|470124151|ref|XP_004298080.1|PREDICTED: uncharacterized protein LOC101300050 [Fragaria vesca subsp. vesca]	XP_004298080	3.6551e-20	96.5517	83.1889	58	56
gene04559-v1.0-hybrid|gene04559-v1.0-hybrid|Fragaria	nucleolar 14 isoform X2	5235	gi|470122365|ref|XP_004297213.1|PREDICTED: nucleolar protein 14 isoform X2 [Fragaria vesca subsp. vesca]	XP_004297213	2.10273e-79	100	196.438	94	94
gene23357-v1.0-hybrid|gene23357-v1.0-hybrid|Fragaria	PREDICTED: uncharacterized protein LOC101309202	4074	gi|764632106|ref|XP_011469721.1|PREDICTED: uncharacterized protein LOC101309202 [Fragaria vesca subsp. vesca]	XP_011469721	0	97.4673	2189.08	1224	1193
gene20962-v1.0-hybrid|gene20962-v1.0-hybrid|Fragaria	cytochrome P450 90A1	5032	gi|470143969|ref|XP_004307639.1|PREDICTED: cytochrome P450 90A1 [Fragaria vesca subsp. vesca]	XP_004307639	8.54725e-93	98.7342	322.013	158	156
gene19968-v1.0-hybrid|gene19968-v1.0-hybrid|Fragaria	GTP-binding ERG	3515	gi|470118805|ref|XP_004295512.1|PREDICTED: GTP-binding protein ERG [Fragaria vesca subsp. vesca]	XP_004295512	1.36823e-36	100	99.3673	47	47
gene08231-v1.0-hybrid|gene08231-v1.0-hybrid|Fragaria	transcription factor bHLH3	1515	gi|764526536|ref|XP_011457983.1|PREDICTED: transcription factor bHLH3 [Fragaria vesca subsp. vesca]	XP_011457983	0	100	1003.05	504	504
gene24218-v1.0-hybrid|gene24218-v1.0-hybrid|Fragaria	cytochrome P450 97B2, chloroplastic [Fragaria vesca vesca]	2768	gi|470136333|ref|XP_004303949.1|PREDICTED: cytochrome P450 97B2, chloroplastic [Fragaria vesca subsp. vesca]gi|764612305|ref|XP_011467680.1|PREDICTED: cytochrome P450 97B2, chloroplastic [Fragaria vesca subsp. vesca]	XP_004303949, XP_011467680	1.15434e-49	98.7654	164.851	81	80
gene30548-v1.0-hybrid|gene30548-v1.0-hybrid|Fragaria	chlorophyll a-b binding of LHCII type 1-like	392	gi|764551432|ref|XP_011460161.1|PREDICTED: chlorophyll a-b binding protein of LHCII type 1-like [Fragaria vesca subsp. vesca]	XP_011460161	1.55413e-09	100	63.5438	32	32
gene32302-v1.0-hybrid|gene32302-v1.0-hybrid|Fragaria	deoxyribodipyrimidine photo-lyase [Beta vulgaris vulgaris]	2664	gi|731331432|ref|XP_010676658.1|PREDICTED: deoxyribodipyrimidine photo-lyase [Beta vulgaris subsp. vulgaris]gi|870860942|gb|KMT12250.1|hypothetical protein BVRB_5g101950 [Beta vulgaris subsp. vulgaris]	XP_010676658, KMT12250	1.2223e-110	77.686	168.703	121	94
gene17486-v1.0-hybrid|gene17486-v1.0-hybrid|Fragaria	rhodanese-like domain-containing 4A, chloroplastic	2025	gi|470107563|ref|XP_004290114.1|PREDICTED: rhodanese-like domain-containing protein 4A, chloroplastic [Fragaria vesca subsp. vesca]	XP_004290114	5.49811e-127	100	392.119	203	203
gene10639-v1.0-hybrid|gene10639-v1.0-hybrid|Fragaria	PREDICTED: uncharacterized protein LOC101300538	4766	gi|764590891|ref|XP_011465193.1|PREDICTED: uncharacterized protein LOC101300538 [Fragaria vesca subsp. vesca]	XP_011465193	8.13077e-154	90.8784	486.493	296	269
gene27336-v1.0-hybrid|gene27336-v1.0-hybrid|Fragaria	ROOT INITIATION DEFECTIVE 3-like	1242	gi|470119134|ref|XP_004295671.1|PREDICTED: protein ROOT INITIATION DEFECTIVE 3-like [Fragaria vesca subsp. vesca]	XP_004295671	0	100	813.527	413	413
gene12832-v1.0-hybrid|gene12832-v1.0-hybrid|Fragaria	phosphatase 2C 57	1857	gi|764636277|ref|XP_004309125.2|PREDICTED: protein phosphatase 2C 57 [Fragaria vesca subsp. vesca]	XP_004309125	1.07059e-28	100	83.9593	38	38
gene28880-v1.0-hybrid|gene28880-v1.0-hybrid|Fragaria	2-succinylbenzoate-- ligase, chloroplastic peroxisomal	2517	gi|764556084|ref|XP_011460645.1|PREDICTED: 2-succinylbenzoate--CoA ligase, chloroplastic/peroxisomal [Fragaria vesca subsp. vesca]	XP_011460645	0	75.188	570.466	399	300
gene16859-v1.0-hybrid|gene16859-v1.0-hybrid|Fragaria	PREDICTED: uncharacterized protein LOC101294646	3593	gi|470120676|ref|XP_004296422.1|PREDICTED: uncharacterized protein LOC101294646 [Fragaria vesca subsp. vesca]	XP_004296422	1.34702e-14	100	71.633	35	35
gene32603-v1.0-hybrid|gene32603-v1.0-hybrid|Fragaria	PREDICTED: uncharacterized protein LOC101296807	1034	gi|470104056|ref|XP_004288433.1|PREDICTED: uncharacterized protein LOC101296807 [Fragaria vesca subsp. vesca]	XP_004288433	3.61179e-95	86.911	309.301	191	166
gene06977-v1.0-hybrid|gene06977-v1.0-hybrid|Fragaria	photosystem II core complex s psbY, chloroplastic	570	gi|470148943|ref|XP_004310006.1|PREDICTED: photosystem II core complex proteins psbY, chloroplastic [Fragaria vesca subsp. vesca]	XP_004310006	1.79353e-97	100	293.508	183	183
gene16735-v1.0-hybrid|gene16735-v1.0-hybrid|Fragaria	PREDICTED: tetraspanin-2	644	gi|470102189|ref|XP_004287540.1|PREDICTED: tetraspanin-2 [Fragaria vesca subsp. vesca]	XP_004287540	1.56057e-41	96.8421	153.295	95	92
gene12092-v1.0-hybrid|gene12092-v1.0-hybrid|Fragaria	(-)-germacrene D synthase-like	1229	gi|470146940|ref|XP_004309077.1|PREDICTED: (-)-germacrene D synthase-like [Fragaria vesca subsp. vesca]	XP_004309077	1.64373e-69	92.8571	236.498	126	117
gene06846-v1.0-hybrid|gene06846-v1.0-hybrid|Fragaria	PREDICTED: uncharacterized protein LOC101295619	664	gi|470124270|ref|XP_004298139.1|PREDICTED: uncharacterized protein LOC101295619 [Fragaria vesca subsp. vesca]	XP_004298139	1.69312e-38	100	142.124	82	82
gene25311-v1.0-hybrid|gene25311-v1.0-hybrid|Fragaria	PREDICTED: uncharacterized protein LOC101314644	11565	gi|470119775|ref|XP_004295986.1|PREDICTED: uncharacterized protein LOC101314644 [Fragaria vesca subsp. vesca]	XP_004295986	9.66462e-167	100	547.74	258	258
gene14748-v1.0-hybrid|gene14748-v1.0-hybrid|Fragaria	anaphase-promoting complex subunit 10	1258	gi|470102898|ref|XP_004287887.1|PREDICTED: anaphase-promoting complex subunit 10 [Fragaria vesca subsp. vesca]	XP_004287887	3.08188e-57	75.6944	198.364	144	109
gene04702-v1.0-hybrid|gene04702-v1.0-hybrid|Fragaria	phosphate transporter PHO1 homolog 3-like [Fragaria vesca vesca]	5738	gi|470122507|ref|XP_004297282.1|PREDICTED: phosphate transporter PHO1 homolog 3-like [Fragaria vesca subsp. vesca]gi|764575141|ref|XP_011463049.1|PREDICTED: phosphate transporter PHO1 homolog 3-like [Fragaria vesca subsp. vesca]	XP_004297282, XP_011463049	3.08809e-170	82.9146	552.362	398	330
gene11981-v1.0-hybrid|gene11981-v1.0-hybrid|Fragaria	pheophytinase, chloroplastic	4581	gi|470134497|ref|XP_004303086.1|PREDICTED: pheophytinase, chloroplastic [Fragaria vesca subsp. vesca]	XP_004303086	0	84.0206	639.417	388	326
gene00329-v1.0-hybrid|gene00329-v1.0-hybrid|Fragaria	probable leucine-rich repeat receptor-like serine threonine- kinase At3g14840	662	gi|764567671|ref|XP_011462236.1|PREDICTED: probable leucine-rich repeat receptor-like serine/threonine-protein kinase At3g14840 [Fragaria vesca subsp. vesca]	XP_011462236	1.43402e-92	100	260.381	128	128
gene00661-v1.0-hybrid|gene00661-v1.0-hybrid|Fragaria	probable xyloglucan endotransglucosylase hydrolase 33	1234	gi|470123248|ref|XP_004297640.1|PREDICTED: probable xyloglucan endotransglucosylase/hydrolase protein 33 [Fragaria vesca subsp. vesca]	XP_004297640	1.0362e-143	71.2598	300.827	254	181
gene12119-v1.0-hybrid|gene12119-v1.0-hybrid|Fragaria	MADS-box AGL24 [Fragaria vesca vesca]	10797	gi|470127545|ref|XP_004299729.1|PREDICTED: MADS-box protein AGL24 [Fragaria vesca subsp. vesca]gi|764586500|ref|XP_011464654.1|PREDICTED: MADS-box protein AGL24 [Fragaria vesca subsp. vesca]gi|764586504|ref|XP_011464655.1|PREDICTED: MADS-box protein AGL24 [Fragaria vesca subsp. vesca]gi|764586509|ref|XP_011464656.1|PREDICTED: MADS-box protein AGL24 [Fragaria vesca subsp. vesca]	XP_004299729, XP_011464654, XP_011464655, XP_011464656	2.41448e-25	100	120.168	58	58
gene31000-v1.0-hybrid|gene31000-v1.0-hybrid|Fragaria	PREDICTED: uncharacterized protein LOC101305100	1362	gi|470101787|ref|XP_004287350.1|PREDICTED: uncharacterized protein LOC101305100 [Fragaria vesca subsp. vesca]	XP_004287350	5.55794e-160	100	468.389	236	236
gene13959-v1.0-hybrid|gene13959-v1.0-hybrid|Fragaria	zinc finger ZAT11-like	477	gi|470116884|ref|XP_004294603.1|PREDICTED: zinc finger protein ZAT11-like [Fragaria vesca subsp. vesca]	XP_004294603	6.65236e-111	100	324.709	158	158
gene00660-v1.0-hybrid|gene00660-v1.0-hybrid|Fragaria	U-box domain-containing 19	2052	gi|470123246|ref|XP_004297639.1|PREDICTED: U-box domain-containing protein 19 [Fragaria vesca subsp. vesca]	XP_004297639	0	100	1389.02	683	683
gene02381-v1.0-hybrid|gene02381-v1.0-hybrid|Fragaria	transcription factor bHLH126	4222	gi|470115661|ref|XP_004294013.1|PREDICTED: transcription factor bHLH126 [Fragaria vesca subsp. vesca]	XP_004294013	1.10433e-67	84.3137	238.424	153	129
gene06021-v1.0-hybrid|gene06021-v1.0-hybrid|Fragaria	pentatricopeptide repeat-containing At1g15510, chloroplastic	2634	gi|470139145|ref|XP_004305312.1|PREDICTED: pentatricopeptide repeat-containing protein At1g15510, chloroplastic [Fragaria vesca subsp. vesca]	XP_004305312	0	100	1802.72	877	877
gene00123-v1.0-hybrid|gene00123-v1.0-hybrid|Fragaria	ABC transporter C family member 12-like [Fragaria vesca vesca]	15246	gi|470137931|ref|XP_004304713.1|PREDICTED: ABC transporter C family member 12-like [Fragaria vesca subsp. vesca]gi|764619523|ref|XP_011468355.1|PREDICTED: ABC transporter C family member 12-like [Fragaria vesca subsp. vesca]	XP_004304713, XP_011468355	9.18313e-147	94.898	367.081	196	186
gene30374-v1.0-hybrid|gene30374-v1.0-hybrid|Fragaria	PREDICTED: histone H3.v1	1244	gi|470114851|ref|XP_004293622.1|PREDICTED: histone H3.v1 [Fragaria vesca subsp. vesca]	XP_004293622	1.89782e-14	77.193	80.8777	57	44
gene06244-v1.0-hybrid|gene06244-v1.0-hybrid|Fragaria	aspartate-semialdehyde dehydrogenase	6101	gi|470122806|ref|XP_004297429.1|PREDICTED: aspartate-semialdehyde dehydrogenase [Fragaria vesca subsp. vesca]	XP_004297429	1.52537e-106	100	358.607	191	191
gene14221-v1.0-hybrid|gene14221-v1.0-hybrid|Fragaria	sigma factor binding 1, chloroplastic-like	399	gi|470145903|ref|XP_004308571.1|PREDICTED: sigma factor binding protein 1, chloroplastic-like [Fragaria vesca subsp. vesca]	XP_004308571	1.06184e-75	100	233.417	132	132
gene22715-v1.0-hybrid|gene22715-v1.0-hybrid|Fragaria	ABC transporter G family member 11-like isoform X1	4681	gi|764617831|ref|XP_004306292.2|PREDICTED: ABC transporter G family member 11-like isoform X1 [Fragaria vesca subsp. vesca]	XP_004306292	1.59601e-132	100	441.039	229	229
gene04904-v1.0-hybrid|gene04904-v1.0-hybrid|Fragaria	receptor kinase	2822	gi|645253285|ref|XP_008232508.1|PREDICTED: receptor-like protein kinase [Prunus mume]	XP_008232508	6.4937e-86	74.4094	272.707	254	189
gene17403-v1.0-hybrid|gene17403-v1.0-hybrid|Fragaria	quinone-oxidoreductase homolog, chloroplastic	1719	gi|470112257|ref|XP_004292353.1|PREDICTED: putative quinone-oxidoreductase homolog, chloroplastic [Fragaria vesca subsp. vesca]	XP_004292353	2.21919e-158	95.6	468.774	250	239
gene02327-v1.0-hybrid|gene02327-v1.0-hybrid|Fragaria	CTP synthase isoform X1	9272	gi|743797006|ref|XP_010924873.1|PREDICTED: CTP synthase isoform X1 [Elaeis guineensis]	XP_010924873	1.85572e-52	55.7252	121.324	131	73
gene23430-v1.0-hybrid|gene23430-v1.0-hybrid|Fragaria	serine threonine phosphatase 2A 57 kDa regulatory subunit B beta isoform-like	4974	gi|470143336|ref|XP_004307335.1|PREDICTED: serine/threonine protein phosphatase 2A 57 kDa regulatory subunit B' beta isoform-like [Fragaria vesca subsp. vesca]	XP_004307335	4.45194e-176	100	549.28	314	314
gene23484-v1.0-hybrid|gene23484-v1.0-hybrid|Fragaria	histidine methyltransferase 1 homolog [Fragaria vesca vesca]	4770	gi|470148104|ref|XP_004309612.1|PREDICTED: histidine protein methyltransferase 1 homolog [Fragaria vesca subsp. vesca]gi|764642082|ref|XP_011470941.1|PREDICTED: histidine protein methyltransferase 1 homolog [Fragaria vesca subsp. vesca]	XP_004309612, XP_011470941	3.45496e-116	99.3671	325.479	158	157
gene02114-v1.0-hybrid|gene02114-v1.0-hybrid|Fragaria	PREDICTED: uncharacterized protein At1g65710-like	2367	gi|470131866|ref|XP_004301811.1|PREDICTED: uncharacterized protein At1g65710-like [Fragaria vesca subsp. vesca]	XP_004301811	4.0849e-180	100	545.428	284	284
gene29587-v1.0-hybrid|gene29587-v1.0-hybrid|Fragaria	PREDICTED: uncharacterized protein LOC101303521	498	gi|470129435|ref|XP_004300626.1|PREDICTED: uncharacterized protein LOC101303521 [Fragaria vesca subsp. vesca]	XP_004300626	9.60009e-75	100	233.417	152	152
gene25763-v1.0-hybrid|gene25763-v1.0-hybrid|Fragaria	zinc phosphodiesterase ELAC 2	6779	gi|764602275|ref|XP_011466681.1|PREDICTED: zinc phosphodiesterase ELAC protein 2 [Fragaria vesca subsp. vesca]	XP_011466681	0	99.0654	412.149	214	212
gene23747-v1.0-hybrid|gene23747-v1.0-hybrid|Fragaria	PREDICTED: uncharacterized protein LOC101295772 isoform X2	4524	gi|764535380|ref|XP_011458696.1|PREDICTED: uncharacterized protein LOC101295772 isoform X2 [Fragaria vesca subsp. vesca]	XP_011458696	1.25249e-77	63.2231	274.633	242	153
gene03064-v1.0-hybrid|gene03064-v1.0-hybrid|Fragaria	probable LRR receptor-like serine threonine- kinase At3g47570	7725	gi|645252856|ref|XP_008232312.1|PREDICTED: probable LRR receptor-like serine/threonine-protein kinase At3g47570 [Prunus mume]	XP_008232312	0	79.5608	763.451	592	471
gene09222-v1.0-hybrid|gene09222-v1.0-hybrid|Fragaria	transcription factor bHLH91-like [Fragaria vesca vesca]	2057	gi|470146010|ref|XP_004308623.1|PREDICTED: transcription factor bHLH91-like [Fragaria vesca subsp. vesca]gi|764629287|ref|XP_011469415.1|PREDICTED: transcription factor bHLH91-like [Fragaria vesca subsp. vesca]	XP_004308623, XP_011469415	0	100	558.525	287	287
gene27335-v1.0-hybrid|gene27335-v1.0-hybrid|Fragaria	PREDICTED: uncharacterized protein LOC101314544	3754	gi|470115973|ref|XP_004294164.1|PREDICTED: uncharacterized protein LOC101314544 [Fragaria vesca subsp. vesca]	XP_004294164	1.31291e-45	100	179.874	85	85
gene10741-v1.0-hybrid|gene10741-v1.0-hybrid|Fragaria	NRT1 PTR FAMILY	9575	gi|764590696|ref|XP_011465172.1|PREDICTED: protein NRT1/ PTR FAMILY 7.3 [Fragaria vesca subsp. vesca]	XP_011465172	0	98.9437	576.63	284	281
gene26163-v1.0-hybrid|gene26163-v1.0-hybrid|Fragaria	serine protease SPPA, chloroplastic	3524	gi|470126592|ref|XP_004299267.1|PREDICTED: serine protease SPPA, chloroplastic [Fragaria vesca subsp. vesca]	XP_004299267	1.03354e-67	93.8462	122.479	65	61
gene19766-v1.0-hybrid|gene19766-v1.0-hybrid|Fragaria	probable long-chain-alcohol O-fatty-acyltransferase 5	1873	gi|764550281|ref|XP_004295309.2|PREDICTED: probable long-chain-alcohol O-fatty-acyltransferase 5 [Fragaria vesca subsp. vesca]	XP_004295309	0	100	612.838	297	297
gene26024-v1.0-hybrid|gene26024-v1.0-hybrid|Fragaria	PREDICTED: uncharacterized protein LOC101302359	907	gi|470126760|ref|XP_004299351.1|PREDICTED: uncharacterized protein LOC101302359 [Fragaria vesca subsp. vesca]	XP_004299351	9.78987e-53	100	183.341	108	108
gene27155-v1.0-hybrid|gene27155-v1.0-hybrid|Fragaria	PREDICTED: uncharacterized protein LOC103431666	7742	gi|658064229|ref|XP_008368061.1|PREDICTED: uncharacterized protein LOC103431666 [Malus domestica]	XP_008368061	0	79.4118	304.294	238	189
gene09653-v1.0-hybrid|gene09653-v1.0-hybrid|Fragaria	MLO 6	3582	gi|470137313|ref|XP_004304413.1|PREDICTED: MLO-like protein 6 [Fragaria vesca subsp. vesca]	XP_004304413	4.70428e-91	82.7027	310.457	185	153
gene25171-v1.0-hybrid|gene25171-v1.0-hybrid|Fragaria	zinc finger CONSTANS-LIKE 6-like	1726	gi|470129230|ref|XP_004300528.1|PREDICTED: zinc finger protein CONSTANS-LIKE 6-like [Fragaria vesca subsp. vesca]	XP_004300528	0	98.8604	717.227	351	347
gene22519-v1.0-hybrid|gene22519-v1.0-hybrid|Fragaria	probable linoleate 9S-lipoxygenase 5	4418	gi|470133116|ref|XP_004302420.1|PREDICTED: probable linoleate 9S-lipoxygenase 5 [Fragaria vesca subsp. vesca]	XP_004302420	2.30649e-171	72.9642	426.787	307	224
gene34059-v1.0-hybrid|gene34059-v1.0-hybrid|Fragaria	probable leucine-rich repeat receptor-like serine threonine- kinase At3g14840, partial	475	gi|764566554|ref|XP_011461991.1|PREDICTED: LOW QUALITY PROTEIN: probable leucine-rich repeat receptor-like serine/threonine-protein kinase At3g14840, partial [Fragaria vesca subsp. vesca]	XP_011461991	9.6017e-57	100	138.272	68	68
gene16669-v1.0-hybrid|gene16669-v1.0-hybrid|Fragaria	diphthine--ammonia ligase-like	3041	gi|764596202|ref|XP_011466005.1|PREDICTED: diphthine--ammonia ligase-like [Fragaria vesca subsp. vesca]	XP_011466005	4.22817e-42	75.2137	163.31	117	88
gene20392-v1.0-hybrid|gene20392-v1.0-hybrid|Fragaria	PREDICTED: uncharacterized protein LOC101302500	7421	gi|764514744|ref|XP_011464599.1|PREDICTED: uncharacterized protein LOC101302500 [Fragaria vesca subsp. vesca]	XP_011464599	3.01528e-37	98.3051	117.087	59	58
gene32503-v1.0-hybrid|gene32503-v1.0-hybrid|Fragaria	aquaporin PIP1-3	2334	gi|470125633|ref|XP_004298806.1|PREDICTED: aquaporin PIP1-3 [Fragaria vesca subsp. vesca]	XP_004298806	5.52608e-66	98.2301	232.646	113	111
gene24796-v1.0-hybrid|gene24796-v1.0-hybrid|Fragaria	PREDICTED: uncharacterized protein LOC101304367	2160	gi|764563953|ref|XP_004294991.2|PREDICTED: uncharacterized protein LOC101304367 [Fragaria vesca subsp. vesca]	XP_004294991	1.3038e-134	99.5798	417.927	238	237
gene09439-v1.0-hybrid|gene09439-v1.0-hybrid|Fragaria	PREDICTED: uncharacterized protein LOC101299969	2909	gi|764585362|ref|XP_004301272.2|PREDICTED: uncharacterized protein LOC101299969 [Fragaria vesca subsp. vesca]	XP_004301272	6.97506e-99	100	323.553	188	188
gene25854-v1.0-hybrid|gene25854-v1.0-hybrid|Fragaria	F-box At5g07610-like isoform X1	1221	gi|470140340|ref|XP_004305899.1|PREDICTED: F-box protein At5g07610-like isoform X1 [Fragaria vesca subsp. vesca]	XP_004305899	0	100	811.216	406	406
gene25897-v1.0-hybrid|gene25897-v1.0-hybrid|Fragaria	chloride channel CLC-b-like	2914	gi|470136405|ref|XP_004303984.1|PREDICTED: chloride channel protein CLC-b-like [Fragaria vesca subsp. vesca]	XP_004303984	0	100	652.129	386	386
gene30060-v1.0-hybrid|gene30060-v1.0-hybrid|Fragaria	G-type lectin S-receptor-like serine threonine- kinase At4g27290	5288	gi|764557022|ref|XP_011460727.1|PREDICTED: G-type lectin S-receptor-like serine/threonine-protein kinase At4g27290 [Fragaria vesca subsp. vesca]	XP_011460727	0	100	931.398	446	446
gene22660-v1.0-hybrid|gene22660-v1.0-hybrid|Fragaria	squamosa promoter-binding 9	3434	gi|764616649|ref|XP_004304380.2|PREDICTED: squamosa promoter-binding-like protein 9 [Fragaria vesca subsp. vesca]	XP_004304380	3.3539e-147	87.7133	460.685	293	257
gene10572-v1.0-hybrid|gene10572-v1.0-hybrid|Fragaria	translocator homolog	1398	gi|470108978|ref|XP_004290779.1|PREDICTED: translocator protein homolog [Fragaria vesca subsp. vesca]	XP_004290779	5.16793e-117	100	353.599	186	186
gene30254-v1.0-hybrid|gene30254-v1.0-hybrid|Fragaria	cytochrome P450 94C1-like	1488	gi|470139229|ref|XP_004305353.1|PREDICTED: cytochrome P450 94C1-like [Fragaria vesca subsp. vesca]	XP_004305353	0	100	1026.93	495	495
gene02643-v1.0-hybrid|gene02643-v1.0-hybrid|Fragaria	transcription factor RAX3-like	6129	gi|470113135|ref|XP_004292782.1|PREDICTED: transcription factor RAX3-like [Fragaria vesca subsp. vesca]	XP_004292782	0	98.2507	624.394	343	337
gene29672-v1.0-hybrid|gene29672-v1.0-hybrid|Fragaria	abscisic acid receptor PYL11-like	486	gi|764555692|ref|XP_011460608.1|PREDICTED: abscisic acid receptor PYL11-like [Fragaria vesca subsp. vesca]	XP_011460608	1.67955e-115	100	336.65	161	161
gene30163-v1.0-hybrid|gene30163-v1.0-hybrid|Fragaria	sarcoplasmic reticulum histidine-rich calcium-binding -like	6738	gi|764603335|ref|XP_011466790.1|PREDICTED: sarcoplasmic reticulum histidine-rich calcium-binding protein-like [Fragaria vesca subsp. vesca]	XP_011466790	0	100	776.548	461	461
gene23284-v1.0-hybrid|gene23284-v1.0-hybrid|Fragaria	hypothetical protein B456_011G239000	5030	gi|763806629|gb|KJB73567.1|hypothetical protein B456_011G239000 [Gossypium raimondii]	KJB73567	6.62898e-64	47.1154	129.798	208	98
gene00701-v1.0-hybrid|gene00701-v1.0-hybrid|Fragaria	DNA polymerase lambda-like	3861	gi|764577878|ref|XP_004298590.2|PREDICTED: DNA polymerase lambda-like [Fragaria vesca subsp. vesca]	XP_004298590	1.23465e-111	82.1839	276.174	174	143
gene19712-v1.0-hybrid|gene19712-v1.0-hybrid|Fragaria	malate dehydrogenase, cytoplasmic-like isoform X1 [Cucumis melo]	2493	gi|659074799|ref|XP_008437802.1|PREDICTED: malate dehydrogenase, cytoplasmic-like isoform X1 [Cucumis melo]gi|659074801|ref|XP_008437803.1|PREDICTED: malate dehydrogenase, cytoplasmic-like isoform X1 [Cucumis melo]	XP_008437802, XP_008437803	8.92179e-127	60.828	297.745	314	191
gene18432-v1.0-hybrid|gene18432-v1.0-hybrid|Fragaria	telomere repeat-binding 5-like [Fragaria vesca vesca]	3231	gi|470133747|ref|XP_004302721.1|PREDICTED: telomere repeat-binding protein 5-like [Fragaria vesca subsp. vesca]gi|764601235|ref|XP_011466551.1|PREDICTED: telomere repeat-binding protein 5-like [Fragaria vesca subsp. vesca]gi|764601244|ref|XP_011466552.1|PREDICTED: telomere repeat-binding protein 5-like [Fragaria vesca subsp. vesca]	XP_004302721, XP_011466551, XP_011466552	0	89.6848	638.262	349	313
gene28491-v1.0-hybrid|gene28491-v1.0-hybrid|Fragaria	PREDICTED: uncharacterized protein LOC103404567	1349	gi|658012861|ref|XP_008341717.1|PREDICTED: uncharacterized protein LOC103404567 [Malus domestica]	XP_008341717	1.82708e-14	55.0562	83.1889	89	49
gene05851-v1.0-hybrid|gene05851-v1.0-hybrid|Fragaria	periodic tryptophan 2 homolog	5686	gi|470134185|ref|XP_004302936.1|PREDICTED: periodic tryptophan protein 2 homolog [Fragaria vesca subsp. vesca]	XP_004302936	0	78.6441	835.099	590	464
gene15764-v1.0-hybrid|gene15764-v1.0-hybrid|Fragaria	pentatricopeptide repeat-containing At4g14850	2139	gi|470134723|ref|XP_004303188.1|PREDICTED: pentatricopeptide repeat-containing protein At4g14850 [Fragaria vesca subsp. vesca]	XP_004303188	0	100	900.197	433	433
gene29488-v1.0-hybrid|gene29488-v1.0-hybrid|Fragaria		8632	No Blast Hit
gene08382-v1.0-hybrid|gene08382-v1.0-hybrid|Fragaria	glutathione transferase GST 23-like	2225	gi|470107360|ref|XP_004290015.1|PREDICTED: glutathione transferase GST 23-like [Fragaria vesca subsp. vesca]	XP_004290015	6.79677e-62	98.1818	218.779	110	108
gene24272-v1.0-hybrid|gene24272-v1.0-hybrid|Fragaria	DEAD-box ATP-dependent RNA helicase 53-like	2875	gi|470136260|ref|XP_004303914.1|PREDICTED: DEAD-box ATP-dependent RNA helicase 53-like [Fragaria vesca subsp. vesca]	XP_004303914	0	80.5333	573.548	375	302
gene10113-v1.0-hybrid|gene10113-v1.0-hybrid|Fragaria	PREDICTED: uncharacterized protein LOC101293344 [Fragaria vesca subsp. vesca]	1425	gi|764506165|ref|XP_011463881.1|PREDICTED: uncharacterized protein LOC101293344 [Fragaria vesca subsp. vesca]gi|764506170|ref|XP_011463914.1|PREDICTED: uncharacterized protein LOC101293344 [Fragaria vesca subsp. vesca]gi|764506175|ref|XP_011463939.1|PREDICTED: uncharacterized protein LOC101293344 [Fragaria vesca subsp. vesca]gi|764506180|ref|XP_011463975.1|PREDICTED: uncharacterized protein LOC10…	XP_011463881, XP_011463914, XP_011463939, XP_011463975	0	99.789	920.228	474	473
gene18104-v1.0-hybrid|gene18104-v1.0-hybrid|Fragaria	REVEILLE 8	2818	gi|470133982|ref|XP_004302837.1|PREDICTED: protein REVEILLE 8 [Fragaria vesca subsp. vesca]	XP_004302837	4.42391e-72	65.6977	213.386	172	113
gene16504-v1.0-hybrid|gene16504-v1.0-hybrid|Fragaria	PREDICTED: uncharacterized protein LOC101293892	3398	gi|470132290|ref|XP_004302018.1|PREDICTED: uncharacterized protein LOC101293892 [Fragaria vesca subsp. vesca]	XP_004302018	8.21642e-24	94.8718	77.0258	39	37
gene30632-v1.0-hybrid|gene30632-v1.0-hybrid|Fragaria	G-type lectin S-receptor-like serine threonine- kinase At1g61390	3701	gi|764566469|ref|XP_011461981.1|PREDICTED: G-type lectin S-receptor-like serine/threonine-protein kinase At1g61390 [Fragaria vesca subsp. vesca]	XP_011461981	0	96.7742	706.827	372	360
gene16281-v1.0-hybrid|gene16281-v1.0-hybrid|Fragaria	pentatricopeptide repeat-containing At4g39952, mitochondrial	2974	gi|645219123|ref|XP_008234126.1|PREDICTED: pentatricopeptide repeat-containing protein At4g39952, mitochondrial [Prunus mume]	XP_008234126	1.51073e-137	66.2722	175.637	169	112
gene26110-v1.0-hybrid|gene26110-v1.0-hybrid|Fragaria	pentatricopeptide repeat-containing PNM1, mitochondrial	1302	gi|470130424|ref|XP_004301103.1|PREDICTED: pentatricopeptide repeat-containing protein PNM1, mitochondrial [Fragaria vesca subsp. vesca]	XP_004301103	0	100	829.321	416	416
gene18715-v1.0-hybrid|gene18715-v1.0-hybrid|Fragaria	dynein light chain LC6, flagellar outer arm-like	1219	gi|470138862|ref|XP_004305172.1|PREDICTED: dynein light chain LC6, flagellar outer arm-like [Fragaria vesca subsp. vesca]	XP_004305172	1.00317e-37	100	144.05	68	68
gene18553-v1.0-hybrid|gene18553-v1.0-hybrid|Fragaria	PREDICTED: uncharacterized protein LOC101302120	5911	gi|764638571|ref|XP_011470474.1|PREDICTED: uncharacterized protein LOC101302120 [Fragaria vesca subsp. vesca]	XP_011470474	0	100	751.895	390	390
gene18124-v1.0-hybrid|gene18124-v1.0-hybrid|Fragaria	ALUMINUM SENSITIVE 3 isoform X2	7613	gi|470133939|ref|XP_004302816.1|PREDICTED: protein ALUMINUM SENSITIVE 3 isoform X2 [Fragaria vesca subsp. vesca]	XP_004302816	1.37643e-94	100	209.149	104	104
gene31465-v1.0-hybrid|gene31465-v1.0-hybrid|Fragaria	cinnamoyl- reductase 2-like	2770	gi|470128345|ref|XP_004300104.1|PREDICTED: cinnamoyl-CoA reductase 2-like [Fragaria vesca subsp. vesca]	XP_004300104	2.42926e-48	100	131.724	63	63
gene12960-v1.0-hybrid|gene12960-v1.0-hybrid|Fragaria	conserved oligomeric Golgi complex subunit 3 isoform X1	7824	gi|470105282|ref|XP_004289015.1|PREDICTED: conserved oligomeric Golgi complex subunit 3 isoform X1 [Fragaria vesca subsp. vesca]	XP_004289015	2.29653e-67	61.7978	106.686	89	55
gene25087-v1.0-hybrid|gene25087-v1.0-hybrid|Fragaria	box C D snoRNA 1	2069	gi|470119588|ref|XP_004295894.1|PREDICTED: box C/D snoRNA protein 1 [Fragaria vesca subsp. vesca]	XP_004295894	1.47899e-129	100	401.749	199	199
gene32674-v1.0-hybrid|gene32674-v1.0-hybrid|Fragaria	PREDICTED: uncharacterized protein LOC101305999 isoform X1	3067	gi|764533428|ref|XP_011458536.1|PREDICTED: uncharacterized protein LOC101305999 isoform X1 [Fragaria vesca subsp. vesca]	XP_011458536	6.43889e-39	100	140.198	71	71
gene20147-v1.0-hybrid|gene20147-v1.0-hybrid|Fragaria	probable LRR receptor-like serine threonine- kinase At2g23950	1696	gi|470118668|ref|XP_004295444.1|PREDICTED: probable LRR receptor-like serine/threonine-protein kinase At2g23950 [Fragaria vesca subsp. vesca]	XP_004295444	0	100	794.653	412	412
gene04511-v1.0-hybrid|gene04511-v1.0-hybrid|Fragaria	WPP domain-interacting tail-anchored 2 isoform X1	2787	gi|764574407|ref|XP_004297183.2|PREDICTED: WPP domain-interacting tail-anchored protein 2 isoform X1 [Fragaria vesca subsp. vesca]	XP_004297183	0	100	718.768	380	380
gene24887-v1.0-hybrid|gene24887-v1.0-hybrid|Fragaria	homeobox-leucine zipper ATHB-40-like	3986	gi|470118617|ref|XP_004295420.1|PREDICTED: homeobox-leucine zipper protein ATHB-40-like [Fragaria vesca subsp. vesca]	XP_004295420	7.33531e-67	98.1651	209.534	109	107
gene27472-v1.0-hybrid|gene27472-v1.0-hybrid|Fragaria	LRR receptor-like serine threonine- kinase GSO2	3148	gi|764532048|ref|XP_004290428.2|PREDICTED: LRR receptor-like serine/threonine-protein kinase GSO2 [Fragaria vesca subsp. vesca]	XP_004290428	0	100	1356.27	849	849
gene16557-v1.0-hybrid|gene16557-v1.0-hybrid|Fragaria	calmodulin 11	1404	gi|470132352|ref|XP_004302046.1|PREDICTED: calmodulin-like protein 11 [Fragaria vesca subsp. vesca]	XP_004302046	2.12329e-24	94.7368	108.997	57	54
gene05131-v1.0-hybrid|gene05131-v1.0-hybrid|Fragaria	probable N-acetyltransferase HLS1 isoform X1	1680	gi|764564719|ref|XP_011461751.1|PREDICTED: probable N-acetyltransferase HLS1 isoform X1 [Fragaria vesca subsp. vesca]	XP_011461751	0	100	608.986	291	291
gene23471-v1.0-hybrid|gene23471-v1.0-hybrid|Fragaria	U-box domain-containing 14	3608	gi|470143392|ref|XP_004307361.1|PREDICTED: U-box domain-containing protein 14 [Fragaria vesca subsp. vesca]	XP_004307361	0	94.4656	995.727	524	495
gene00738-v1.0-hybrid|gene00738-v1.0-hybrid|Fragaria	transcription factor MYB1R1	1189	gi|764578032|ref|XP_004297686.2|PREDICTED: transcription factor MYB1R1 [Fragaria vesca subsp. vesca]	XP_004297686	1.7892e-157	87.5458	401.749	273	239
gene15840-v1.0-hybrid|gene15840-v1.0-hybrid|Fragaria	photosynthetic NDH subunit of subcomplex B 1, chloroplastic	2279	gi|470134834|ref|XP_004303241.1|PREDICTED: photosynthetic NDH subunit of subcomplex B 1, chloroplastic [Fragaria vesca subsp. vesca]	XP_004303241	5.7058e-117	97.549	373.629	204	199
gene30715-v1.0-hybrid|gene30715-v1.0-hybrid|Fragaria	sugar carrier C	2468	gi|470114688|ref|XP_004293542.1|PREDICTED: sugar carrier protein C [Fragaria vesca subsp. vesca]	XP_004293542	0	100	435.647	213	213
gene29072-v1.0-hybrid|gene29072-v1.0-hybrid|Fragaria	PREDICTED: LOW QUALITY PROTEIN: uncharacterized protein LOC101311565	14627	gi|764579103|ref|XP_011463572.1|PREDICTED: LOW QUALITY PROTEIN: uncharacterized protein LOC101311565 [Fragaria vesca subsp. vesca]	XP_011463572	0	99.5122	849.736	410	408
gene12069-v1.0-hybrid|gene12069-v1.0-hybrid|Fragaria	zinc-finger homeodomain 2-like	765	gi|470127488|ref|XP_004299701.1|PREDICTED: zinc-finger homeodomain protein 2-like [Fragaria vesca subsp. vesca]	XP_004299701	5.94483e-132	100	385.956	254	254
gene21124-v1.0-hybrid|gene21124-v1.0-hybrid|Fragaria	probable WRKY transcription factor 13 [Fragaria vesca vesca]	3048	gi|470103405|ref|XP_004288129.1|PREDICTED: probable WRKY transcription factor 13 [Fragaria vesca subsp. vesca]gi|764514864|ref|XP_011464710.1|PREDICTED: probable WRKY transcription factor 13 [Fragaria vesca subsp. vesca]gi|764514868|ref|XP_011464713.1|PREDICTED: probable WRKY transcription factor 13 [Fragaria vesca subsp. vesca]	XP_004288129, XP_011464710, XP_011464713	1.48768e-88	83.871	295.819	217	182
gene15986-v1.0-hybrid|gene15986-v1.0-hybrid|Fragaria	probable CCR4-associated factor 1 homolog 11 isoform X1	7415	gi|764606233|ref|XP_011467057.1|PREDICTED: probable CCR4-associated factor 1 homolog 11 isoform X1 [Fragaria vesca subsp. vesca]	XP_011467057	0	100	639.417	306	306
gene17462-v1.0-hybrid|gene17462-v1.0-hybrid|Fragaria	F-box WD-40 repeat-containing At3g52030-like [Fragaria vesca vesca]	2604	gi|764528709|ref|XP_004290143.2|PREDICTED: F-box/WD-40 repeat-containing protein At3g52030-like [Fragaria vesca subsp. vesca]gi|764528714|ref|XP_011458142.1|PREDICTED: F-box/WD-40 repeat-containing protein At3g52030-like [Fragaria vesca subsp. vesca]	XP_004290143, XP_011458142	0	100	896.73	458	458
gene27163-v1.0-hybrid|gene27163-v1.0-hybrid|Fragaria	PREDICTED: uncharacterized protein LOC105350813	6985	gi|764566851|ref|XP_011462057.1|PREDICTED: uncharacterized protein LOC105350813 [Fragaria vesca subsp. vesca]	XP_011462057	3.2585e-114	100	416.001	284	284
gene29099-v1.0-hybrid|gene29099-v1.0-hybrid|Fragaria	glycerol-3-phosphate acyltransferase 3-like	2430	gi|470131377|ref|XP_004301572.1|PREDICTED: glycerol-3-phosphate acyltransferase 3-like [Fragaria vesca subsp. vesca]	XP_004301572	7.85561e-37	67.0213	117.087	94	63
gene14971-v1.0-hybrid|gene14971-v1.0-hybrid|Fragaria	probable caffeine synthase 2	1381	gi|470102872|ref|XP_004287874.1|PREDICTED: probable caffeine synthase 2 [Fragaria vesca subsp. vesca]	XP_004287874	0	98.5816	287.345	141	139
gene05617-v1.0-hybrid|gene05617-v1.0-hybrid|Fragaria	SPT2 homolog	12058	gi|470103775|ref|XP_004288305.1|PREDICTED: protein SPT2 homolog [Fragaria vesca subsp. vesca]	XP_004288305	2.26495e-140	99.2337	422.55	261	259
gene23198-v1.0-hybrid|gene23198-v1.0-hybrid|Fragaria	MLO 6	3318	gi|764631656|ref|XP_011469670.1|PREDICTED: LOW QUALITY PROTEIN: MLO-like protein 6 [Fragaria vesca subsp. vesca]	XP_011469670	4.64408e-74	100	232.261	111	111
gene05265-v1.0-hybrid|gene05265-v1.0-hybrid|Fragaria	PREDICTED: uncharacterized protein LOC101291644 isoform X1	3793	gi|470136070|ref|XP_004303824.1|PREDICTED: uncharacterized protein LOC101291644 isoform X1 [Fragaria vesca subsp. vesca]	XP_004303824	3.28948e-49	98.913	192.586	92	91
gene11915-v1.0-hybrid|gene11915-v1.0-hybrid|Fragaria	28 kDa ribonucleo , chloroplastic	1629	gi|470127450|ref|XP_004299682.1|PREDICTED: 28 kDa ribonucleoprotein, chloroplastic [Fragaria vesca subsp. vesca]	XP_004299682	6.53749e-72	82.4468	244.202	188	155
gene26732-v1.0-hybrid|gene26732-v1.0-hybrid|Fragaria	metal tolerance 11	6434	gi|470143814|ref|XP_004307563.1|PREDICTED: metal tolerance protein 11 [Fragaria vesca subsp. vesca]	XP_004307563	8.16363e-66	100	242.276	115	115
gene05456-v1.0-hybrid|gene05456-v1.0-hybrid|Fragaria	unnamed protein product	513	gi|661897831|emb|CDO97798.1|unnamed protein product [Coffea canephora]	CDO97798	6.64046e-21	66.6667	93.2041	90	60
gene08969-v1.0-hybrid|gene08969-v1.0-hybrid|Fragaria	UPF0426 At1g28150, chloroplastic	1037	gi|470126963|ref|XP_004299449.1|PREDICTED: UPF0426 protein At1g28150, chloroplastic [Fragaria vesca subsp. vesca]	XP_004299449	2.99578e-24	91.0714	106.686	56	51
gene22890-v1.0-hybrid|gene22890-v1.0-hybrid|Fragaria	pentatricopeptide repeat-containing At3g06430, chloroplastic	1595	gi|470124509|ref|XP_004298255.1|PREDICTED: pentatricopeptide repeat-containing protein At3g06430, chloroplastic [Fragaria vesca subsp. vesca]	XP_004298255	0	99.7283	775.778	368	367
gene25261-v1.0-hybrid|gene25261-v1.0-hybrid|Fragaria	probable pinoresinol-lariciresinol reductase 3	2035	gi|764523652|ref|XP_011457738.1|PREDICTED: probable pinoresinol-lariciresinol reductase 3 [Fragaria vesca subsp. vesca]	XP_011457738	3.08015e-77	98.8095	173.711	84	83
gene07305-v1.0-hybrid|gene07305-v1.0-hybrid|Fragaria	PREDICTED: uncharacterized protein LOC101303873	1233	gi|470149229|ref|XP_004310142.1|PREDICTED: uncharacterized protein LOC101303873 [Fragaria vesca subsp. vesca]	XP_004310142	1.32432e-111	96.9231	205.682	130	126
gene07533-v1.0-hybrid|gene07533-v1.0-hybrid|Fragaria	Brevis radix-like 2	3325	gi|470135756|ref|XP_004303675.1|PREDICTED: protein Brevis radix-like 2 [Fragaria vesca subsp. vesca]	XP_004303675	1.15554e-101	84	337.806	200	168
gene29054-v1.0-hybrid|gene29054-v1.0-hybrid|Fragaria	acylamino-acid-releasing enzyme-like	3404	gi|764579095|ref|XP_011463570.1|PREDICTED: acylamino-acid-releasing enzyme-like [Fragaria vesca subsp. vesca]	XP_011463570	5.63105e-49	100	187.963	91	91
gene30289-v1.0-hybrid|gene30289-v1.0-hybrid|Fragaria	PREDICTED: uncharacterized protein LOC105352154	2190	gi|764603065|ref|XP_011466764.1|PREDICTED: uncharacterized protein LOC105352154 [Fragaria vesca subsp. vesca]	XP_011466764	1.75217e-92	100	298.13	162	162
gene03298-v1.0-hybrid|gene03298-v1.0-hybrid|Fragaria	PREDICTED: kinesin-3	4875	gi|470116325|ref|XP_004294333.1|PREDICTED: kinesin-3 [Fragaria vesca subsp. vesca]	XP_004294333	3.0662e-111	68.2796	220.32	186	127
gene13896-v1.0-hybrid|gene13896-v1.0-hybrid|Fragaria	phototropin-1 isoform X1	7544	gi|764561236|ref|XP_004294642.2|PREDICTED: phototropin-1 isoform X1 [Fragaria vesca subsp. vesca]	XP_004294642	5.23836e-133	100	375.941	254	254
gene06562-v1.0-hybrid|gene06562-v1.0-hybrid|Fragaria	DNA repair RAD50	12462	gi|470121825|ref|XP_004296957.1|PREDICTED: LOW QUALITY PROTEIN: DNA repair protein RAD50 [Fragaria vesca subsp. vesca]	XP_004296957	1.87454e-100	100	265.388	126	126
gene28731-v1.0-hybrid|gene28731-v1.0-hybrid|Fragaria		33482	No Blast Hit
gene30456-v1.0-hybrid|gene30456-v1.0-hybrid|Fragaria	PREDICTED: uncharacterized protein LOC105350278 isoform X2	2374	gi|764552396|ref|XP_011460267.1|PREDICTED: uncharacterized protein LOC105350278 isoform X2 [Fragaria vesca subsp. vesca]	XP_011460267	0	100	372.859	199	199
gene10310-v1.0-hybrid|gene10310-v1.0-hybrid|Fragaria	NADPH-dependent diflavin oxidoreductase 1	3622	gi|764613827|ref|XP_011467815.1|PREDICTED: NADPH-dependent diflavin oxidoreductase 1 [Fragaria vesca subsp. vesca]	XP_011467815	8.13688e-144	100	316.62	175	175
gene21738-v1.0-hybrid|gene21738-v1.0-hybrid|Fragaria	ROOT PRIMORDIUM DEFECTIVE 1	1575	gi|764543328|ref|XP_011459303.1|PREDICTED: protein ROOT PRIMORDIUM DEFECTIVE 1 [Fragaria vesca subsp. vesca]	XP_011459303	0	100	826.239	524	524
gene04460-v1.0-hybrid|gene04460-v1.0-hybrid|Fragaria	vacuolar amino acid transporter 1	1745	gi|470137069|ref|XP_004304300.1|PREDICTED: vacuolar amino acid transporter 1 [Fragaria vesca subsp. vesca]	XP_004304300	0	99.5122	390.578	205	204
gene06946-v1.0-hybrid|gene06946-v1.0-hybrid|Fragaria	PREDICTED: uncharacterized protein LOC101291014	1137	gi|764645156|ref|XP_011457438.1|PREDICTED: uncharacterized protein LOC101291014 [Fragaria vesca subsp. vesca]	XP_011457438	1.00213e-73	75.9777	241.121	179	136
gene10209-v1.0-hybrid|gene10209-v1.0-hybrid|Fragaria	hypothetical protein CARUB_v10002094mg, partial [Capsella rubella]	411	gi|565461548|ref|XP_006288773.1|hypothetical protein CARUB_v10002094mg, partial [Capsella rubella]gi|482557479|gb|EOA21671.1|hypothetical protein CARUB_v10002094mg, partial [Capsella rubella]	XP_006288773, EOA21671	8.90965e-92	100	275.789	136	136
gene00371-v1.0-hybrid|gene00371-v1.0-hybrid|Fragaria	PREDICTED: uncharacterized protein LOC101315374	1528	gi|470141431|ref|XP_004306436.1|PREDICTED: uncharacterized protein LOC101315374 [Fragaria vesca subsp. vesca]	XP_004306436	8.53758e-120	100	363.229	207	207
gene13919-v1.0-hybrid|gene13919-v1.0-hybrid|Fragaria	116 kDa U5 small nuclear ribonucleo component-like [Fragaria vesca vesca]	5299	gi|470142776|ref|XP_004307073.1|PREDICTED: 116 kDa U5 small nuclear ribonucleoprotein component-like [Fragaria vesca subsp. vesca]gi|764628310|ref|XP_011469339.1|PREDICTED: 116 kDa U5 small nuclear ribonucleoprotein component-like [Fragaria vesca subsp. vesca]	XP_004307073, XP_011469339	0	91.939	857.055	459	422
gene18204-v1.0-hybrid|gene18204-v1.0-hybrid|Fragaria	zinc finger ZAT11-like	1250	gi|470133868|ref|XP_004302781.1|PREDICTED: zinc finger protein ZAT11-like [Fragaria vesca subsp. vesca]	XP_004302781	9.69914e-111	100	335.495	175	175
gene34043-v1.0-hybrid|gene34043-v1.0-hybrid|Fragaria	dirigent 22-like	585	gi|470117663|ref|XP_004294972.1|PREDICTED: dirigent protein 22-like [Fragaria vesca subsp. vesca]	XP_004294972	1.67761e-123	100	359.762	194	194
gene12623-v1.0-hybrid|gene12623-v1.0-hybrid|Fragaria	PREDICTED: uncharacterized protein LOC101298548	5429	gi|764509698|ref|XP_011460013.1|PREDICTED: uncharacterized protein LOC101298548 [Fragaria vesca subsp. vesca]	XP_011460013	0	100	503.056	243	243
gene06493-v1.0-hybrid|gene06493-v1.0-hybrid|Fragaria	paired amphipathic helix Sin3-like 4 isoform X3	471	gi|719965111|ref|XP_010255497.1|PREDICTED: paired amphipathic helix protein Sin3-like 4 isoform X3 [Nelumbo nucifera]	XP_010255497	1.72893e-06	57.3034	57.3806	89	51
gene28352-v1.0-hybrid|gene28352-v1.0-hybrid|Fragaria	senescence-associated carboxylesterase 101-like	9013	gi|470120991|ref|XP_004296569.1|PREDICTED: senescence-associated carboxylesterase 101-like [Fragaria vesca subsp. vesca]	XP_004296569	1.88285e-179	98.6014	577.015	286	282
gene06998-v1.0-hybrid|gene06998-v1.0-hybrid|Fragaria	ABC transporter B family member 26, chloroplastic	4894	gi|470148890|ref|XP_004309980.1|PREDICTED: ABC transporter B family member 26, chloroplastic [Fragaria vesca subsp. vesca]	XP_004309980	7.07277e-77	79.5918	228.794	147	117
gene34052-v1.0-hybrid|gene34052-v1.0-hybrid|Fragaria	receptor 2	2208	gi|470120168|ref|XP_004296180.1|PREDICTED: receptor-like protein 2 [Fragaria vesca subsp. vesca]	XP_004296180	0	100	1038.1	585	585
gene01600-v1.0-hybrid|gene01600-v1.0-hybrid|Fragaria	PREDICTED: uncharacterized protein LOC101314833	1796	gi|764563700|ref|XP_011461647.1|PREDICTED: uncharacterized protein LOC101314833 [Fragaria vesca subsp. vesca]	XP_011461647	1.21867e-30	100	125.946	94	94
gene05500-v1.0-hybrid|gene05500-v1.0-hybrid|Fragaria	PREDICTED: uncharacterized protein LOC101301509 isoform X2	8105	gi|470135973|ref|XP_004303777.1|PREDICTED: uncharacterized protein LOC101301509 isoform X2 [Fragaria vesca subsp. vesca]	XP_004303777	0	90.8847	703.36	373	339
gene06582-v1.0-hybrid|gene06582-v1.0-hybrid|Fragaria	probable acyl-activating enzyme 16, chloroplastic	11710	gi|470121847|ref|XP_004296968.1|PREDICTED: probable acyl-activating enzyme 16, chloroplastic [Fragaria vesca subsp. vesca]	XP_004296968	6.05453e-33	98.6486	150.214	74	73
gene08293-v1.0-hybrid|gene08293-v1.0-hybrid|Fragaria	PREDICTED: uncharacterized protein LOC101296725	441	gi|470107275|ref|XP_004289974.1|PREDICTED: uncharacterized protein LOC101296725 [Fragaria vesca subsp. vesca]	XP_004289974	1.24951e-99	100	295.049	146	146
gene32028-v1.0-hybrid|gene32028-v1.0-hybrid|Fragaria	ethylene-responsive transcription factor CRF2	1023	gi|470125770|ref|XP_004298872.1|PREDICTED: ethylene-responsive transcription factor CRF2 [Fragaria vesca subsp. vesca]	XP_004298872	1.70252e-179	100	513.842	340	340
gene13383-v1.0-hybrid|gene13383-v1.0-hybrid|Fragaria	pentatricopeptide repeat-containing At5g66520-like	7458	gi|470147312|ref|XP_004309259.1|PREDICTED: pentatricopeptide repeat-containing protein At5g66520-like [Fragaria vesca subsp. vesca]	XP_004309259	0	100	1063.14	511	511
gene27751-v1.0-hybrid|gene27751-v1.0-hybrid|Fragaria	histidine-containing phosphotransfer 2-like	957	gi|764548287|ref|XP_011459787.1|PREDICTED: histidine-containing phosphotransfer protein 2-like [Fragaria vesca subsp. vesca]	XP_011459787	1.21672e-17	82.7586	88.1965	58	48
gene06024-v1.0-hybrid|gene06024-v1.0-hybrid|Fragaria	ADP,ATP carrier 1, chloroplastic	3698	gi|470134193|ref|XP_004302940.1|PREDICTED: ADP,ATP carrier protein 1, chloroplastic [Fragaria vesca subsp. vesca]	XP_004302940	3.44141e-141	100	454.521	254	254
gene01235-v1.0-hybrid|gene01235-v1.0-hybrid|Fragaria	PREDICTED: uncharacterized protein LOC101304309	1225	gi|764613434|ref|XP_004304095.2|PREDICTED: uncharacterized protein LOC101304309 [Fragaria vesca subsp. vesca]	XP_004304095	5.80811e-68	71.7647	224.557	170	122
gene20696-v1.0-hybrid|gene20696-v1.0-hybrid|Fragaria	PREDICTED: uncharacterized protein LOC101304719	2712	gi|764522865|ref|XP_011457648.1|PREDICTED: uncharacterized protein LOC101304719 [Fragaria vesca subsp. vesca]	XP_011457648	1.60862e-165	80.5344	384.415	262	211
gene21598-v1.0-hybrid|gene21598-v1.0-hybrid|Fragaria	hypothetical protein PRUPE_ppa021180mg [Prunus persica]	381	gi|595950919|ref|XP_007216383.1|hypothetical protein PRUPE_ppa021180mg [Prunus persica]gi|462412533|gb|EMJ17582.1|hypothetical protein PRUPE_ppa021180mg [Prunus persica]	XP_007216383, EMJ17582	3.76314e-38	74.8148	137.117	135	101
gene01598-v1.0-hybrid|gene01598-v1.0-hybrid|Fragaria	pumilio homolog 12	5940	gi|764563688|ref|XP_011461646.1|PREDICTED: pumilio homolog 12 [Fragaria vesca subsp. vesca]	XP_011461646	0	100	1094.72	522	522
gene13673-v1.0-hybrid|gene13673-v1.0-hybrid|Fragaria	4-coumarate-- ligase-like 6	2947	gi|764589967|ref|XP_004301643.2|PREDICTED: 4-coumarate--CoA ligase-like 6 [Fragaria vesca subsp. vesca]	XP_004301643	0	99.4521	627.091	365	363
gene31669-v1.0-hybrid|gene31669-v1.0-hybrid|Fragaria	butyrate-- ligase AAE11, peroxisomal-like isoform X1	1885	gi|764520364|ref|XP_004288577.2|PREDICTED: butyrate--CoA ligase AAE11, peroxisomal-like isoform X1 [Fragaria vesca subsp. vesca]	XP_004288577	0	91.9291	900.968	508	467
gene31610-v1.0-hybrid|gene31610-v1.0-hybrid|Fragaria	PREDICTED: uncharacterized protein LOC101310912 isoform X2	10393	gi|470134574|ref|XP_004303123.1|PREDICTED: uncharacterized protein LOC101310912 isoform X2 [Fragaria vesca subsp. vesca]	XP_004303123	3.45368e-53	95.2381	125.176	63	60
gene10282-v1.0-hybrid|gene10282-v1.0-hybrid|Fragaria	lipoyl synthase 2, mitochondrial	2920	gi|470140567|ref|XP_004306011.1|PREDICTED: lipoyl synthase 2, mitochondrial [Fragaria vesca subsp. vesca]	XP_004306011	7.8739e-123	100	353.984	210	210
gene12834-v1.0-hybrid|gene12834-v1.0-hybrid|Fragaria	PREDICTED: uncharacterized protein LOC101305888	1622	gi|470144653|ref|XP_004307963.1|PREDICTED: uncharacterized protein LOC101305888 [Fragaria vesca subsp. vesca]	XP_004307963	1.20746e-68	100	230.72	111	111
gene16128-v1.0-hybrid|gene16128-v1.0-hybrid|Fragaria	cytokinin riboside 5 -monophosphate phosphoribohydrolase LOG3 isoform X2	2822	gi|764544768|ref|XP_011459434.1|PREDICTED: cytokinin riboside 5'-monophosphate phosphoribohydrolase LOG3 isoform X2 [Fragaria vesca subsp. vesca]	XP_011459434	2.20451e-32	57.5163	136.732	153	88
gene18128-v1.0-hybrid|gene18128-v1.0-hybrid|Fragaria	ABC transporter G family member 20	9631	gi|470133929|ref|XP_004302811.1|PREDICTED: ABC transporter G family member 20 [Fragaria vesca subsp. vesca]	XP_004302811	0	100	709.909	381	381
gene13675-v1.0-hybrid|gene13675-v1.0-hybrid|Fragaria	PREDICTED: uncharacterized protein LOC105351892	7620	gi|764595158|ref|XP_011465784.1|PREDICTED: uncharacterized protein LOC105351892 [Fragaria vesca subsp. vesca]	XP_011465784	0	100	736.102	369	369
gene22503-v1.0-hybrid|gene22503-v1.0-hybrid|Fragaria	lysine-specific demethylase JMJ25 isoform X2	5488	gi|764598495|ref|XP_011466285.1|PREDICTED: lysine-specific demethylase JMJ25 isoform X2 [Fragaria vesca subsp. vesca]	XP_011466285	3.67669e-144	96.2963	484.182	243	234
gene18849-v1.0-hybrid|gene18849-v1.0-hybrid|Fragaria	receptor 12 isoform X1	3126	gi|470138786|ref|XP_004305135.1|PREDICTED: receptor-like protein 12 isoform X1 [Fragaria vesca subsp. vesca]	XP_004305135	0	100	1916.35	1041	1041
gene08663-v1.0-hybrid|gene08663-v1.0-hybrid|Fragaria	pheophytinase, chloroplastic	1796	gi|764540336|ref|XP_004292903.2|PREDICTED: pheophytinase, chloroplastic [Fragaria vesca subsp. vesca]	XP_004292903	3.02099e-97	68.4543	303.138	317	217
gene10361-v1.0-hybrid|gene10361-v1.0-hybrid|Fragaria	probable leucine-rich repeat receptor kinase At1g35710	3345	gi|764566936|ref|XP_011462076.1|PREDICTED: probable leucine-rich repeat receptor-like protein kinase At1g35710 [Fragaria vesca subsp. vesca]	XP_011462076	0	91.6122	1635.93	918	841
gene08517-v1.0-hybrid|gene08517-v1.0-hybrid|Fragaria	PREDICTED: uncharacterized protein LOC101310091 isoform X1 [Fragaria vesca subsp. vesca]	4873	gi|470113479|ref|XP_004292951.1|PREDICTED: uncharacterized protein LOC101310091 isoform X1 [Fragaria vesca subsp. vesca]gi|764541130|ref|XP_011459114.1|PREDICTED: uncharacterized protein LOC101310091 isoform X1 [Fragaria vesca subsp. vesca]	XP_004292951, XP_011459114	0	72.9614	301.212	233	170
gene01176-v1.0-hybrid|gene01176-v1.0-hybrid|Fragaria	hypothetical protein VITISV_033389	6601	gi|147816002|emb|CAN65808.1|hypothetical protein VITISV_033389 [Vitis vinifera]	CAN65808	5.10813e-109	74.6479	268.855	213	159
gene14428-v1.0-hybrid|gene14428-v1.0-hybrid|Fragaria	pentatricopeptide repeat-containing At5g14770, mitochondrial [Fragaria vesca vesca]	3051	gi|764603729|ref|XP_011466816.1|PREDICTED: pentatricopeptide repeat-containing protein At5g14770, mitochondrial [Fragaria vesca subsp. vesca]gi|764603733|ref|XP_011466817.1|PREDICTED: pentatricopeptide repeat-containing protein At5g14770, mitochondrial [Fragaria vesca subsp. vesca]gi|764603739|ref|XP_004303063.2|PREDICTED: pentatricopeptide repeat-containing protein At5g14770, mitochondrial [Frag…	XP_011466816, XP_011466817, XP_004303063, XP_011466818, XP_011466819	0	100	2057.34	1016	1016
gene27476-v1.0-hybrid|gene27476-v1.0-hybrid|Fragaria	PREDICTED: uncharacterized protein LOC101292470	2361	gi|470108238|ref|XP_004290430.1|PREDICTED: uncharacterized protein LOC101292470 [Fragaria vesca subsp. vesca]	XP_004290430	1.2262e-79	85.2459	271.937	183	156
gene31371-v1.0-hybrid|gene31371-v1.0-hybrid|Fragaria	chlorophyll a-b binding CP26, chloroplastic	2091	gi|470129540|ref|XP_004300672.1|PREDICTED: chlorophyll a-b binding protein CP26, chloroplastic [Fragaria vesca subsp. vesca]	XP_004300672	2.8051e-46	100	176.792	86	86
gene10293-v1.0-hybrid|gene10293-v1.0-hybrid|Fragaria	PREDICTED: uncharacterized protein LOC101313140	2310	gi|470136705|ref|XP_004304124.1|PREDICTED: uncharacterized protein LOC101313140 [Fragaria vesca subsp. vesca]	XP_004304124	5.6011e-49	87.234	158.303	94	82
gene23732-v1.0-hybrid|gene23732-v1.0-hybrid|Fragaria	dnaJ homolog subfamily C member 17	1872	gi|470108906|ref|XP_004290743.1|PREDICTED: dnaJ homolog subfamily C member 17 [Fragaria vesca subsp. vesca]	XP_004290743	6.8626e-106	100	334.339	226	226
gene06060-v1.0-hybrid|gene06060-v1.0-hybrid|Fragaria	probable arabinosyltransferase ARAD1 [Fragaria vesca vesca]	1506	gi|470124349|ref|XP_004298178.1|PREDICTED: probable arabinosyltransferase ARAD1 [Fragaria vesca subsp. vesca]gi|764572604|ref|XP_011462778.1|PREDICTED: probable arabinosyltransferase ARAD1 [Fragaria vesca subsp. vesca]	XP_004298178, XP_011462778	0	100	959.133	501	501
gene24069-v1.0-hybrid|gene24069-v1.0-hybrid|Fragaria	PREDICTED: uncharacterized protein LOC101295278 isoform X3 [Fragaria vesca subsp. vesca]	3009	gi|764514314|ref|XP_011464259.1|PREDICTED: uncharacterized protein LOC101295278 isoform X3 [Fragaria vesca subsp. vesca]gi|764514320|ref|XP_011464261.1|PREDICTED: uncharacterized protein LOC101295278 isoform X3 [Fragaria vesca subsp. vesca]gi|764514325|ref|XP_011464264.1|PREDICTED: uncharacterized protein LOC101295278 isoform X3 [Fragaria vesca subsp. vesca]	XP_011464259, XP_011464261, XP_011464264	3.01415e-143	100	291.582	159	159
gene08728-v1.0-hybrid|gene08728-v1.0-hybrid|Fragaria	PREDICTED: uncharacterized protein LOC105349868	366	gi|764539942|ref|XP_011459028.1|PREDICTED: uncharacterized protein LOC105349868 [Fragaria vesca subsp. vesca]	XP_011459028	2.81767e-39	100	137.887	66	66
gene06692-v1.0-hybrid|gene06692-v1.0-hybrid|Fragaria	squamosa promoter-binding 7	9673	gi|764571513|ref|XP_004296778.2|PREDICTED: squamosa promoter-binding-like protein 7 [Fragaria vesca subsp. vesca]	XP_004296778	7.73667e-115	97.5248	400.208	202	197
gene24442-v1.0-hybrid|gene24442-v1.0-hybrid|Fragaria	disease resistance RPS2-like	6639	gi|764565683|ref|XP_004296314.2|PREDICTED: disease resistance protein RPS2-like [Fragaria vesca subsp. vesca]	XP_004296314	0	93.8272	2102.02	1296	1216
gene29745-v1.0-hybrid|gene29745-v1.0-hybrid|Fragaria	PREDICTED: uncharacterized protein At3g17950-like	1682	gi|470115353|ref|XP_004293867.1|PREDICTED: uncharacterized protein At3g17950-like [Fragaria vesca subsp. vesca]	XP_004293867	4.84614e-64	100	189.119	93	93
gene00606-v1.0-hybrid|gene00606-v1.0-hybrid|Fragaria	non-specific lipid-transfer 4	552	gi|470123578|ref|XP_004297800.1|PREDICTED: non-specific lipid-transfer protein 4 [Fragaria vesca subsp. vesca]	XP_004297800	1.15269e-58	98.3607	191.815	122	120
gene25809-v1.0-hybrid|gene25809-v1.0-hybrid|Fragaria	dnaJ homolog subfamily C member 21-like	2519	gi|764583702|ref|XP_011464316.1|PREDICTED: dnaJ homolog subfamily C member 21-like [Fragaria vesca subsp. vesca]	XP_011464316	0	100	805.053	556	556
gene07308-v1.0-hybrid|gene07308-v1.0-hybrid|Fragaria	glycine--tRNA ligase 1, mitochondrial-like	3850	gi|470149448|ref|XP_004310250.1|PREDICTED: glycine--tRNA ligase 1, mitochondrial-like [Fragaria vesca subsp. vesca]	XP_004310250	1.89053e-133	76.569	347.436	239	183
gene15847-v1.0-hybrid|gene15847-v1.0-hybrid|Fragaria	PREDICTED: uncharacterized protein LOC101302469 isoform X2	9380	gi|764605909|ref|XP_011467025.1|PREDICTED: uncharacterized protein LOC101302469 isoform X2 [Fragaria vesca subsp. vesca]	XP_011467025	0	100	811.987	421	421
gene07997-v1.0-hybrid|gene07997-v1.0-hybrid|Fragaria	PREDICTED: uncharacterized protein LOC101297818	2108	gi|470119279|ref|XP_004295742.1|PREDICTED: uncharacterized protein LOC101297818 [Fragaria vesca subsp. vesca]	XP_004295742	4.6149e-31	100	128.257	81	81
gene09060-v1.0-hybrid|gene09060-v1.0-hybrid|Fragaria	patatin 2	2797	gi|470149333|ref|XP_004310193.1|PREDICTED: patatin-like protein 2 [Fragaria vesca subsp. vesca]	XP_004310193	1.37012e-66	92.0792	181.8	101	93
gene09662-v1.0-hybrid|gene09662-v1.0-hybrid|Fragaria	PREDICTED: uncharacterized protein LOC103433109	2741	gi|657956168|ref|XP_008369561.1|PREDICTED: uncharacterized protein LOC103433109 [Malus domestica]	XP_008369561	1.90369e-37	43.3735	111.309	249	108
gene01896-v1.0-hybrid|gene01896-v1.0-hybrid|Fragaria	cytochrome P450 78A9-like	1769	gi|470147947|ref|XP_004309538.1|PREDICTED: cytochrome P450 78A9-like [Fragaria vesca subsp. vesca]	XP_004309538	0	100	660.603	327	327
gene05153-v1.0-hybrid|gene05153-v1.0-hybrid|Fragaria	serine threonine- phosphatase 4 regulatory subunit 3-like [Fragaria vesca vesca]	13767	gi|470117926|ref|XP_004295097.1|PREDICTED: serine/threonine-protein phosphatase 4 regulatory subunit 3-like [Fragaria vesca subsp. vesca]gi|764564781|ref|XP_011461757.1|PREDICTED: serine/threonine-protein phosphatase 4 regulatory subunit 3-like [Fragaria vesca subsp. vesca]	XP_004295097, XP_011461757	7.24054e-88	69.7248	140.969	109	76
gene11174-v1.0-hybrid|gene11174-v1.0-hybrid|Fragaria	PREDICTED: uncharacterized protein LOC101305815	2670	gi|764536432|ref|XP_011458781.1|PREDICTED: uncharacterized protein LOC101305815 [Fragaria vesca subsp. vesca]	XP_011458781	0	100	1657.11	889	889
gene14467-v1.0-hybrid|gene14467-v1.0-hybrid|Fragaria	phospholipid:diacylglycerol acyltransferase 2	4209	gi|470115722|ref|XP_004294041.1|PREDICTED: putative phospholipid:diacylglycerol acyltransferase 2 [Fragaria vesca subsp. vesca]	XP_004294041	3.01542e-130	100	335.109	157	157
gene12010-v1.0-hybrid|gene12010-v1.0-hybrid|Fragaria	serine carboxypeptidase-like 13	3277	gi|470127653|ref|XP_004299782.1|PREDICTED: serine carboxypeptidase-like 13 [Fragaria vesca subsp. vesca]	XP_004299782	1.83936e-120	58.3333	241.506	240	140
gene23839-v1.0-hybrid|gene23839-v1.0-hybrid|Fragaria	ADP-ribosylation factor 1-like	1275	gi|470103130|ref|XP_004287997.1|PREDICTED: ADP-ribosylation factor 1-like [Fragaria vesca subsp. vesca]	XP_004287997	2.02018e-59	100	90.5077	41	41
gene30950-v1.0-hybrid|gene30950-v1.0-hybrid|Fragaria	sodium pyruvate cotransporter BASS2, chloroplastic-like	3750	gi|923623525|ref|XP_013748257.1|PREDICTED: sodium/pyruvate cotransporter BASS2, chloroplastic-like [Brassica napus]	XP_013748257	1.72035e-35	60	144.436	170	102
gene03022-v1.0-hybrid|gene03022-v1.0-hybrid|Fragaria	germin 9-2	630	gi|764630645|ref|XP_011469559.1|PREDICTED: putative germin-like protein 9-2 [Fragaria vesca subsp. vesca]	XP_011469559	9.63663e-148	100	423.32	209	209
gene09939-v1.0-hybrid|gene09939-v1.0-hybrid|Fragaria	glucan endo-1,3-beta-glucosidase-like, partial	675	gi|470130237|ref|XP_004301011.1|PREDICTED: glucan endo-1,3-beta-glucosidase-like, partial [Fragaria vesca subsp. vesca]	XP_004301011	1.87639e-80	78.4884	244.973	172	135
gene24226-v1.0-hybrid|gene24226-v1.0-hybrid|Fragaria	UDP-glucose flavonoid 3-O-glucosyltransferase 6-like	1428	gi|470136345|ref|XP_004303955.1|PREDICTED: UDP-glucose flavonoid 3-O-glucosyltransferase 6-like [Fragaria vesca subsp. vesca]	XP_004303955	0	100	950.658	475	475
gene01502-v1.0-hybrid|gene01502-v1.0-hybrid|Fragaria	farnesyl pyrophosphate synthase-like [Erythranthe guttata]	3214	gi|848883029|ref|XP_012841829.1|PREDICTED: farnesyl pyrophosphate synthase-like [Erythranthe guttata]gi|604328053|gb|EYU33721.1|hypothetical protein MIMGU_mgv1a008270mg [Erythranthe guttata]	XP_012841829, EYU33721	2.32578e-68	62.2449	102.834	98	61
gene01747-v1.0-hybrid|gene01747-v1.0-hybrid|Fragaria	TRANSPARENT TESTA 12-like	2041	gi|764518885|ref|XP_011468003.1|PREDICTED: protein TRANSPARENT TESTA 12-like [Fragaria vesca subsp. vesca]	XP_011468003	6.9218e-145	82.7309	360.147	249	206
gene06023-v1.0-hybrid|gene06023-v1.0-hybrid|Fragaria	root phototropism 3-like	3191	gi|470134209|ref|XP_004302948.1|PREDICTED: root phototropism protein 3-like [Fragaria vesca subsp. vesca]	XP_004302948	1.3801e-169	100	517.694	250	250
gene05506-v1.0-hybrid|gene05506-v1.0-hybrid|Fragaria	histone acetyltransferase HAC1-like isoform X1	13753	gi|764610389|ref|XP_011467499.1|PREDICTED: histone acetyltransferase HAC1-like isoform X1 [Fragaria vesca subsp. vesca]	XP_011467499	0	92.4784	1256.51	811	750
gene08345-v1.0-hybrid|gene08345-v1.0-hybrid|Fragaria	early light-induced 1, chloroplastic-like	774	gi|470112038|ref|XP_004292245.1|PREDICTED: early light-induced protein 1, chloroplastic-like [Fragaria vesca subsp. vesca]	XP_004292245	4.27771e-68	96.7532	221.476	154	149
gene19301-v1.0-hybrid|gene19301-v1.0-hybrid|Fragaria	aquaporin PIP1-3	2145	gi|470142145|ref|XP_004306776.1|PREDICTED: aquaporin PIP1-3 [Fragaria vesca subsp. vesca]	XP_004306776	2.1998e-61	100	219.164	105	105
gene29526-v1.0-hybrid|gene29526-v1.0-hybrid|Fragaria	anthocyanidin 3-O-glucosyltransferase 5-like	1592	gi|470129388|ref|XP_004300603.1|PREDICTED: anthocyanidin 3-O-glucosyltransferase 5-like [Fragaria vesca subsp. vesca]	XP_004300603	0	100	674.085	326	326
gene13712-v1.0-hybrid|gene13712-v1.0-hybrid|Fragaria	plasma membrane H+-ATPase	466	gi|46430477|dbj|BAD16685.1|plasma membrane H+-ATPase [Daucus carota]	BAD16685	2.46256e-30	82.4324	97.0561	74	61
gene11258-v1.0-hybrid|gene11258-v1.0-hybrid|Fragaria	amino-acid permease BAT1 homolog	2356	gi|470109246|ref|XP_004290911.1|PREDICTED: amino-acid permease BAT1 homolog [Fragaria vesca subsp. vesca]	XP_004290911	1.09975e-178	88.3019	453.751	265	234
gene34044-v1.0-hybrid|gene34044-v1.0-hybrid|Fragaria	dirigent 22-like	585	gi|764563845|ref|XP_004294973.2|PREDICTED: dirigent protein 22-like [Fragaria vesca subsp. vesca]	XP_004294973	1.04121e-127	100	371.318	194	194
gene32141-v1.0-hybrid|gene32141-v1.0-hybrid|Fragaria	receptor kinase At3g47110	11818	gi|764581439|ref|XP_004300882.2|PREDICTED: putative receptor-like protein kinase At3g47110 [Fragaria vesca subsp. vesca]	XP_004300882	0	96.846	1884.38	1078	1044
gene17765-v1.0-hybrid|gene17765-v1.0-hybrid|Fragaria	zinc finger NUTCRACKER	2052	gi|470134588|ref|XP_004303130.1|PREDICTED: zinc finger protein NUTCRACKER [Fragaria vesca subsp. vesca]	XP_004303130	0	99.3569	610.527	311	309
gene03748-v1.0-hybrid|gene03748-v1.0-hybrid|Fragaria	MADS-box AGL24-like isoform X1	5260	gi|764582342|ref|XP_011464115.1|PREDICTED: MADS-box protein AGL24-like isoform X1 [Fragaria vesca subsp. vesca]	XP_011464115	1.02805e-55	100	115.931	56	56
gene25109-v1.0-hybrid|gene25109-v1.0-hybrid|Fragaria	---NA---	3403	No Blast Hit
gene28706-v1.0-hybrid|gene28706-v1.0-hybrid|Fragaria	mitogen-activated kinase 20	11392	gi|470136161|ref|XP_004303866.1|PREDICTED: mitogen-activated protein kinase 20 [Fragaria vesca subsp. vesca]	XP_004303866	9.17113e-106	100	297.36	149	149
gene13736-v1.0-hybrid|gene13736-v1.0-hybrid|Fragaria	inactive poly [ADP-ribose] polymerase RCD1-like [Fragaria vesca vesca]	4399	gi|470128554|ref|XP_004300203.1|PREDICTED: inactive poly [ADP-ribose] polymerase RCD1-like [Fragaria vesca subsp. vesca]gi|764590219|ref|XP_011465118.1|PREDICTED: inactive poly [ADP-ribose] polymerase RCD1-like [Fragaria vesca subsp. vesca]	XP_004300203, XP_011465118	0	99.4737	756.903	380	378
gene22321-v1.0-hybrid|gene22321-v1.0-hybrid|Fragaria	PREDICTED: uncharacterized protein LOC101304990	1292	gi|470138562|ref|XP_004305024.1|PREDICTED: uncharacterized protein LOC101304990 [Fragaria vesca subsp. vesca]	XP_004305024	1.34514e-132	100	392.889	190	190
gene19062-v1.0-hybrid|gene19062-v1.0-hybrid|Fragaria	O-glucosyltransferase rumi homolog [Fragaria vesca vesca]	2308	gi|470142199|ref|XP_004306802.1|PREDICTED: O-glucosyltransferase rumi homolog [Fragaria vesca subsp. vesca]gi|764625387|ref|XP_011469033.1|PREDICTED: O-glucosyltransferase rumi homolog [Fragaria vesca subsp. vesca]	XP_004306802, XP_011469033	2.77833e-151	100	251.136	120	120
gene17750-v1.0-hybrid|gene17750-v1.0-hybrid|Fragaria	probable transcription factor GLK1 isoform X2	6918	gi|470134556|ref|XP_004303114.1|PREDICTED: probable transcription factor GLK1 isoform X2 [Fragaria vesca subsp. vesca]	XP_004303114	6.66666e-89	100	313.153	199	199
gene25950-v1.0-hybrid|gene25950-v1.0-hybrid|Fragaria	hypothetical protein PRUPE_ppa003652mg [Prunus persica]	3753	gi|595846177|ref|XP_007209084.1|hypothetical protein PRUPE_ppa003652mg [Prunus persica]gi|462404819|gb|EMJ10283.1|hypothetical protein PRUPE_ppa003652mg [Prunus persica]	XP_007209084, EMJ10283	1.75389e-113	79.7753	129.028	89	71
gene18113-v1.0-hybrid|gene18113-v1.0-hybrid|Fragaria	MODIFIER OF SNC1 11	1780	gi|470133959|ref|XP_004302826.1|PREDICTED: protein MODIFIER OF SNC1 11 [Fragaria vesca subsp. vesca]	XP_004302826	3.58241e-35	68.3761	142.51	117	80
gene19799-v1.0-hybrid|gene19799-v1.0-hybrid|Fragaria	pumilio homolog 18 isoform X1	4634	gi|764550483|ref|XP_004295319.2|PREDICTED: pumilio homolog 18 isoform X1 [Fragaria vesca subsp. vesca]	XP_004295319	9.3988e-156	85.4839	414.075	248	212
gene33991-v1.0-hybrid|gene33991-v1.0-hybrid|Fragaria	pentatricopeptide repeat-containing At1g12700, mitochondrial	1818	gi|764577157|ref|XP_011463301.1|PREDICTED: putative pentatricopeptide repeat-containing protein At1g12700, mitochondrial [Fragaria vesca subsp. vesca]	XP_011463301	0	100	1254.97	605	605
gene16894-v1.0-hybrid|gene16894-v1.0-hybrid|Fragaria	PREDICTED: uncharacterized protein LOC101312343	4874	gi|764573316|ref|XP_011462848.1|PREDICTED: uncharacterized protein LOC101312343 [Fragaria vesca subsp. vesca]	XP_011462848	8.72618e-52	76.4228	176.792	123	94
gene14832-v1.0-hybrid|gene14832-v1.0-hybrid|Fragaria	replication factor C subunit 1	1179	gi|764545226|ref|XP_011459476.1|PREDICTED: LOW QUALITY PROTEIN: replication factor C subunit 1 [Fragaria vesca subsp. vesca]	XP_011459476	6.96972e-76	100	238.424	158	158
gene31644-v1.0-hybrid|gene31644-v1.0-hybrid|Fragaria	ubiquitin-related modifier 1 homolog 2 [Fragaria vesca vesca]	1854	gi|470104340|ref|XP_004288565.1|PREDICTED: ubiquitin-related modifier 1 homolog 2 [Fragaria vesca subsp. vesca]gi|470104342|ref|XP_004288566.1|PREDICTED: ubiquitin-related modifier 1 homolog 2 [Fragaria vesca subsp. vesca]gi|764520185|ref|XP_011468996.1|PREDICTED: ubiquitin-related modifier 1 homolog 2 [Fragaria vesca subsp. vesca]	XP_004288565, XP_004288566, XP_011468996	3.10978e-17	53.4653	88.9669	101	54
gene29423-v1.0-hybrid|gene29423-v1.0-hybrid|Fragaria	DA1-related 1-like isoform X2	5968	gi|657948691|ref|XP_008338957.1|PREDICTED: protein DA1-related 1-like isoform X2 [Malus domestica]	XP_008338957	1.76906e-85	70.8661	155.992	127	90
gene31785-v1.0-hybrid|gene31785-v1.0-hybrid|Fragaria	FKBP12-interacting of 37 kDa	3939	gi|470125983|ref|XP_004298975.1|PREDICTED: FKBP12-interacting protein of 37 kDa [Fragaria vesca subsp. vesca]	XP_004298975	2.26447e-24	100	117.857	60	60
gene17116-v1.0-hybrid|gene17116-v1.0-hybrid|Fragaria	AT-rich interactive domain-containing 3-like isoform X2	6194	gi|764528359|ref|XP_011458112.1|PREDICTED: AT-rich interactive domain-containing protein 3-like isoform X2 [Fragaria vesca subsp. vesca]	XP_011458112	0	89.2139	816.224	547	488
[truncated: 5,162 more rows]
